# Supplementary material for: Analysis of 7,815 cancer exomes reveals associations between mutational processes and somatic driver mutations
Source: PLoS Genet. 2018 Nov 9;14(11):e1007779. doi: 10.1371/journal.pgen.1007779 (PMC6249022; doi:10.1371/journal.pgen.1007779)
Supplement: S1 Table — (XLSX) [file pgen.1007779.s001.xlsx]

## Sheet: Table S1
Table S1 - Cancer samples analysed in this study, along with cancer type and designation of use in regression analysis.
Sample	Cancer type	Designation of use in regression analysis
TCGA-02-0003-01A	TCGA-GBM	Sample retained for analysis
TCGA-02-0033-01A	TCGA-GBM	Sample excluded from analysis
TCGA-02-0047-01A	TCGA-GBM	Sample retained for analysis
TCGA-02-0055-01A	TCGA-GBM	Sample retained for analysis
TCGA-02-2466-01A	TCGA-GBM	Sample retained for analysis
TCGA-02-2470-01A	TCGA-GBM	Sample retained for analysis
TCGA-02-2483-01A	TCGA-GBM	Sample retained for analysis
TCGA-02-2485-01A	TCGA-GBM	Sample retained for analysis
TCGA-02-2486-01A	TCGA-GBM	Sample retained for analysis
TCGA-04-1331-01A	TCGA-OV	Sample retained for analysis
TCGA-04-1332-01A	TCGA-OV	Sample retained for analysis
TCGA-04-1336-01A	TCGA-OV	Sample retained for analysis
TCGA-04-1341-01A	TCGA-OV	Sample retained for analysis
TCGA-04-1342-01A	TCGA-OV	Sample retained for analysis
TCGA-04-1343-01A	TCGA-OV	Sample retained for analysis
TCGA-04-1346-01A	TCGA-OV	Sample retained for analysis
TCGA-04-1347-01A	TCGA-OV	Sample retained for analysis
TCGA-04-1348-01A	TCGA-OV	Sample retained for analysis
TCGA-04-1349-01A	TCGA-OV	Sample retained for analysis
TCGA-04-1353-01A	TCGA-OV	Sample excluded from analysis
TCGA-04-1356-01A	TCGA-OV	Sample retained for analysis
TCGA-04-1357-01A	TCGA-OV	Sample retained for analysis
TCGA-04-1360-01A	TCGA-OV	Sample retained for analysis
TCGA-04-1361-01A	TCGA-OV	Sample retained for analysis
TCGA-04-1362-01A	TCGA-OV	Sample retained for analysis
TCGA-04-1367-01A	TCGA-OV	Sample retained for analysis
TCGA-04-1369-01A	TCGA-OV	Sample retained for analysis
TCGA-04-1371-01A	TCGA-OV	Sample retained for analysis
TCGA-04-1516-01A	TCGA-OV	Sample retained for analysis
TCGA-04-1542-01A	TCGA-OV	Sample retained for analysis
TCGA-04-1638-01A	TCGA-OV	Sample retained for analysis
TCGA-04-1644-01B	TCGA-OV	Sample retained for analysis
TCGA-04-1646-01A	TCGA-OV	Sample retained for analysis
TCGA-04-1648-01A	TCGA-OV	Sample retained for analysis
TCGA-04-1649-01A	TCGA-OV	Sample retained for analysis
TCGA-04-1651-01A	TCGA-OV	Sample retained for analysis
TCGA-04-1652-01A	TCGA-OV	Sample retained for analysis
TCGA-04-1655-01A	TCGA-OV	Sample retained for analysis
TCGA-05-4244-01A	TCGA-LUAD	Sample retained for analysis
TCGA-05-4249-01A	TCGA-LUAD	Sample retained for analysis
TCGA-05-4250-01A	TCGA-LUAD	Sample retained for analysis
TCGA-05-4382-01A	TCGA-LUAD	Sample retained for analysis
TCGA-05-4384-01A	TCGA-LUAD	Sample retained for analysis
TCGA-05-4389-01A	TCGA-LUAD	Sample retained for analysis
TCGA-05-4390-01A	TCGA-LUAD	Sample retained for analysis
TCGA-05-4395-01A	TCGA-LUAD	Sample retained for analysis
TCGA-05-4396-01A	TCGA-LUAD	Sample retained for analysis
TCGA-05-4397-01A	TCGA-LUAD	Sample retained for analysis
TCGA-05-4398-01A	TCGA-LUAD	Sample retained for analysis
TCGA-05-4402-01A	TCGA-LUAD	Sample retained for analysis
TCGA-05-4403-01A	TCGA-LUAD	Sample retained for analysis
TCGA-05-4405-01A	TCGA-LUAD	Sample retained for analysis
TCGA-05-4410-01A	TCGA-LUAD	Sample retained for analysis
TCGA-05-4415-01A	TCGA-LUAD	Sample retained for analysis
TCGA-05-4417-01A	TCGA-LUAD	Sample retained for analysis
TCGA-05-4418-01A	TCGA-LUAD	Sample retained for analysis
TCGA-05-4420-01A	TCGA-LUAD	Sample retained for analysis
TCGA-05-4422-01A	TCGA-LUAD	Sample retained for analysis
TCGA-05-4424-01A	TCGA-LUAD	Sample retained for analysis
TCGA-05-4425-01A	TCGA-LUAD	Sample retained for analysis
TCGA-05-4426-01A	TCGA-LUAD	Sample retained for analysis
TCGA-05-4427-01A	TCGA-LUAD	Sample retained for analysis
TCGA-05-4430-01A	TCGA-LUAD	Sample retained for analysis
TCGA-05-4432-01A	TCGA-LUAD	Sample retained for analysis
TCGA-05-4433-01A	TCGA-LUAD	Sample retained for analysis
TCGA-05-4434-01A	TCGA-LUAD	Sample retained for analysis
TCGA-05-5420-01A	TCGA-LUAD	Sample retained for analysis
TCGA-05-5423-01A	TCGA-LUAD	Sample retained for analysis
TCGA-05-5425-01A	TCGA-LUAD	Sample retained for analysis
TCGA-05-5428-01A	TCGA-LUAD	Sample retained for analysis
TCGA-05-5429-01A	TCGA-LUAD	Sample retained for analysis
TCGA-05-5715-01A	TCGA-LUAD	Sample retained for analysis
TCGA-06-0119-01A	TCGA-GBM	Sample retained for analysis
TCGA-06-0122-01A	TCGA-GBM	Sample retained for analysis
TCGA-06-0124-01A	TCGA-GBM	Sample retained for analysis
TCGA-06-0125-01A	TCGA-GBM	Sample retained for analysis
TCGA-06-0125-02A	TCGA-GBM	Sample excluded from analysis
TCGA-06-0126-01A	TCGA-GBM	Sample retained for analysis
TCGA-06-0128-01A	TCGA-GBM	Sample retained for analysis
TCGA-06-0129-01A	TCGA-GBM	Sample retained for analysis
TCGA-06-0130-01A	TCGA-GBM	Sample excluded from analysis
TCGA-06-0132-01A	TCGA-GBM	Sample excluded from analysis
TCGA-06-0137-01A	TCGA-GBM	Sample retained for analysis
TCGA-06-0139-01A	TCGA-GBM	Sample excluded from analysis
TCGA-06-0140-01A	TCGA-GBM	Sample retained for analysis
TCGA-06-0141-01A	TCGA-GBM	Sample excluded from analysis
TCGA-06-0142-01A	TCGA-GBM	Sample excluded from analysis
TCGA-06-0145-01A	TCGA-GBM	Sample retained for analysis
TCGA-06-0151-01A	TCGA-GBM	Sample excluded from analysis
TCGA-06-0152-01A	TCGA-GBM	Sample excluded from analysis
TCGA-06-0152-02A	TCGA-GBM	Sample retained for analysis
TCGA-06-0154-01A	TCGA-GBM	Sample retained for analysis
TCGA-06-0155-01B	TCGA-GBM	Sample retained for analysis
TCGA-06-0157-01A	TCGA-GBM	Sample retained for analysis
TCGA-06-0158-01A	TCGA-GBM	Sample retained for analysis
TCGA-06-0165-01A	TCGA-GBM	Sample excluded from analysis
TCGA-06-0166-01A	TCGA-GBM	Sample retained for analysis
TCGA-06-0167-01A	TCGA-GBM	Sample excluded from analysis
TCGA-06-0168-01A	TCGA-GBM	Sample retained for analysis
TCGA-06-0169-01A	TCGA-GBM	Sample retained for analysis
TCGA-06-0171-01A	TCGA-GBM	Sample excluded from analysis
TCGA-06-0171-02A	TCGA-GBM	Sample retained for analysis
TCGA-06-0173-01A	TCGA-GBM	Sample retained for analysis
TCGA-06-0174-01A	TCGA-GBM	Sample retained for analysis
TCGA-06-0178-01A	TCGA-GBM	Sample excluded from analysis
TCGA-06-0184-01A	TCGA-GBM	Sample retained for analysis
TCGA-06-0185-01A	TCGA-GBM	Sample retained for analysis
TCGA-06-0187-01A	TCGA-GBM	Sample retained for analysis
TCGA-06-0188-01A	TCGA-GBM	Sample retained for analysis
TCGA-06-0189-01A	TCGA-GBM	Sample excluded from analysis
TCGA-06-0190-01A	TCGA-GBM	Sample retained for analysis
TCGA-06-0190-02A	TCGA-GBM	Sample excluded from analysis
TCGA-06-0192-01B	TCGA-GBM	Sample retained for analysis
TCGA-06-0195-01B	TCGA-GBM	Sample retained for analysis
TCGA-06-0209-01A	TCGA-GBM	Sample retained for analysis
TCGA-06-0210-01B	TCGA-GBM	Sample excluded from analysis
TCGA-06-0210-02A	TCGA-GBM	Sample retained for analysis
TCGA-06-0211-01B	TCGA-GBM	Sample retained for analysis
TCGA-06-0211-02A	TCGA-GBM	Sample excluded from analysis
TCGA-06-0214-01A	TCGA-GBM	Sample retained for analysis
TCGA-06-0216-01B	TCGA-GBM	Sample retained for analysis
TCGA-06-0219-01A	TCGA-GBM	Sample retained for analysis
TCGA-06-0221-01A	TCGA-GBM	Sample retained for analysis
TCGA-06-0221-02A	TCGA-GBM	Sample excluded from analysis
TCGA-06-0237-01A	TCGA-GBM	Sample retained for analysis
TCGA-06-0238-01A	TCGA-GBM	Sample retained for analysis
TCGA-06-0240-01A	TCGA-GBM	Sample excluded from analysis
TCGA-06-0241-01A	TCGA-GBM	Sample retained for analysis
TCGA-06-0644-01A	TCGA-GBM	Sample retained for analysis
TCGA-06-0645-01A	TCGA-GBM	Sample retained for analysis
TCGA-06-0646-01A	TCGA-GBM	Sample excluded from analysis
TCGA-06-0648-01A	TCGA-GBM	Sample retained for analysis
TCGA-06-0649-01B	TCGA-GBM	Sample retained for analysis
TCGA-06-0650-01A	TCGA-GBM	Sample excluded from analysis
TCGA-06-0686-01A	TCGA-GBM	Sample retained for analysis
TCGA-06-0743-01A	TCGA-GBM	Sample retained for analysis
TCGA-06-0744-01A	TCGA-GBM	Sample retained for analysis
TCGA-06-0745-01A	TCGA-GBM	Sample retained for analysis
TCGA-06-0747-01A	TCGA-GBM	Sample retained for analysis
TCGA-06-0749-01A	TCGA-GBM	Sample retained for analysis
TCGA-06-0750-01A	TCGA-GBM	Sample retained for analysis
TCGA-06-0875-01A	TCGA-GBM	Sample retained for analysis
TCGA-06-0876-01A	TCGA-GBM	Sample retained for analysis
TCGA-06-0877-01A	TCGA-GBM	Sample retained for analysis
TCGA-06-0878-01A	TCGA-GBM	Sample retained for analysis
TCGA-06-0879-01A	TCGA-GBM	Sample retained for analysis
TCGA-06-0881-01A	TCGA-GBM	Sample retained for analysis
TCGA-06-0882-01A	TCGA-GBM	Sample retained for analysis
TCGA-06-0939-01A	TCGA-GBM	Sample retained for analysis
TCGA-06-1084-01A	TCGA-GBM	Sample retained for analysis
TCGA-06-1087-01A	TCGA-GBM	Sample retained for analysis
TCGA-06-1800-01A	TCGA-GBM	Sample retained for analysis
TCGA-06-1801-01A	TCGA-GBM	Sample retained for analysis
TCGA-06-1802-01A	TCGA-GBM	Sample retained for analysis
TCGA-06-1804-01A	TCGA-GBM	Sample retained for analysis
TCGA-06-1805-01A	TCGA-GBM	Sample retained for analysis
TCGA-06-2557-01A	TCGA-GBM	Sample retained for analysis
TCGA-06-2558-01A	TCGA-GBM	Sample retained for analysis
TCGA-06-2559-01A	TCGA-GBM	Sample retained for analysis
TCGA-06-2561-01A	TCGA-GBM	Sample retained for analysis
TCGA-06-2562-01A	TCGA-GBM	Sample retained for analysis
TCGA-06-2563-01A	TCGA-GBM	Sample retained for analysis
TCGA-06-2564-01A	TCGA-GBM	Sample retained for analysis
TCGA-06-2565-01A	TCGA-GBM	Sample retained for analysis
TCGA-06-2566-01A	TCGA-GBM	Sample retained for analysis
TCGA-06-2567-01A	TCGA-GBM	Sample retained for analysis
TCGA-06-2569-01A	TCGA-GBM	Sample retained for analysis
TCGA-06-2570-01A	TCGA-GBM	Sample retained for analysis
TCGA-06-5408-01A	TCGA-GBM	Sample retained for analysis
TCGA-06-5410-01A	TCGA-GBM	Sample excluded from analysis
TCGA-06-5411-01A	TCGA-GBM	Sample excluded from analysis
TCGA-06-5412-01A	TCGA-GBM	Sample retained for analysis
TCGA-06-5413-01A	TCGA-GBM	Sample retained for analysis
TCGA-06-5414-01A	TCGA-GBM	Sample excluded from analysis
TCGA-06-5415-01A	TCGA-GBM	Sample retained for analysis
TCGA-06-5416-01A	TCGA-GBM	Sample retained for analysis
TCGA-06-5417-01A	TCGA-GBM	Sample retained for analysis
TCGA-06-5418-01A	TCGA-GBM	Sample retained for analysis
TCGA-06-5856-01A	TCGA-GBM	Sample retained for analysis
TCGA-06-5858-01A	TCGA-GBM	Sample retained for analysis
TCGA-06-5859-01A	TCGA-GBM	Sample retained for analysis
TCGA-06-6388-01A	TCGA-GBM	Sample retained for analysis
TCGA-06-6389-01A	TCGA-GBM	Sample retained for analysis
TCGA-06-6390-01A	TCGA-GBM	Sample retained for analysis
TCGA-06-6391-01A	TCGA-GBM	Sample retained for analysis
TCGA-06-6693-01A	TCGA-GBM	Sample retained for analysis
TCGA-06-6694-01A	TCGA-GBM	Sample retained for analysis
TCGA-06-6695-01A	TCGA-GBM	Sample retained for analysis
TCGA-06-6697-01A	TCGA-GBM	Sample retained for analysis
TCGA-06-6698-01A	TCGA-GBM	Sample retained for analysis
TCGA-06-6699-01A	TCGA-GBM	Sample retained for analysis
TCGA-06-6700-01A	TCGA-GBM	Sample retained for analysis
TCGA-06-6701-01A	TCGA-GBM	Sample retained for analysis
TCGA-06-A5U0-01A	TCGA-GBM	Sample retained for analysis
TCGA-06-A5U1-01A	TCGA-GBM	Sample retained for analysis
TCGA-06-A6S0-01A	TCGA-GBM	Sample retained for analysis
TCGA-06-A6S1-01A	TCGA-GBM	Sample retained for analysis
TCGA-06-A7TK-01A	TCGA-GBM	Sample retained for analysis
TCGA-06-A7TL-01A	TCGA-GBM	Sample excluded from analysis
TCGA-08-0386-01A	TCGA-GBM	Sample excluded from analysis
TCGA-09-0364-01A	TCGA-OV	Sample retained for analysis
TCGA-09-0365-01A	TCGA-OV	Sample retained for analysis
TCGA-09-0366-01A	TCGA-OV	Sample retained for analysis
TCGA-09-0367-01A	TCGA-OV	Sample retained for analysis
TCGA-09-0369-01A	TCGA-OV	Sample retained for analysis
TCGA-09-1664-01A	TCGA-OV	Sample retained for analysis
TCGA-09-1670-01A	TCGA-OV	Sample retained for analysis
TCGA-09-1672-01A	TCGA-OV	Sample excluded from analysis
TCGA-09-1673-01A	TCGA-OV	Sample retained for analysis
TCGA-09-1674-01A	TCGA-OV	Sample retained for analysis
TCGA-09-1675-01B	TCGA-OV	Sample retained for analysis
TCGA-09-2043-01A	TCGA-OV	Sample retained for analysis
TCGA-09-2044-01B	TCGA-OV	Sample retained for analysis
TCGA-09-2045-01A	TCGA-OV	Sample retained for analysis
TCGA-09-2049-01D	TCGA-OV	Sample retained for analysis
TCGA-09-2050-01A	TCGA-OV	Sample retained for analysis
TCGA-09-2051-01A	TCGA-OV	Sample retained for analysis
TCGA-09-2053-01C	TCGA-OV	Sample retained for analysis
TCGA-09-2055-01B	TCGA-OV	Sample retained for analysis
TCGA-09-2056-01B	TCGA-OV	Sample retained for analysis
TCGA-10-0926-01A	TCGA-OV	Sample excluded from analysis
TCGA-10-0927-01A	TCGA-OV	Sample retained for analysis
TCGA-10-0928-01A	TCGA-OV	Sample excluded from analysis
TCGA-10-0930-01A	TCGA-OV	Sample retained for analysis
TCGA-10-0931-01A	TCGA-OV	Sample retained for analysis
TCGA-10-0933-01A	TCGA-OV	Sample retained for analysis
TCGA-10-0934-01A	TCGA-OV	Sample retained for analysis
TCGA-10-0935-01A	TCGA-OV	Sample retained for analysis
TCGA-10-0937-01A	TCGA-OV	Sample excluded from analysis
TCGA-12-0615-01A	TCGA-GBM	Sample retained for analysis
TCGA-12-0616-01A	TCGA-GBM	Sample retained for analysis
TCGA-12-0618-01A	TCGA-GBM	Sample retained for analysis
TCGA-12-0619-01A	TCGA-GBM	Sample retained for analysis
TCGA-12-0656-01A	TCGA-GBM	Sample retained for analysis
TCGA-12-0657-01A	TCGA-GBM	Sample retained for analysis
TCGA-12-0662-01A	TCGA-GBM	Sample retained for analysis
TCGA-12-0670-01B	TCGA-GBM	Sample retained for analysis
TCGA-12-0688-01A	TCGA-GBM	Sample retained for analysis
TCGA-12-0691-01A	TCGA-GBM	Sample retained for analysis
TCGA-12-0692-01A	TCGA-GBM	Sample retained for analysis
TCGA-12-0707-01A	TCGA-GBM	Sample retained for analysis
TCGA-12-0772-01A	TCGA-GBM	Sample retained for analysis
TCGA-12-0773-01A	TCGA-GBM	Sample retained for analysis
TCGA-12-0775-01A	TCGA-GBM	Sample retained for analysis
TCGA-12-0778-01A	TCGA-GBM	Sample retained for analysis
TCGA-12-0818-01A	TCGA-GBM	Sample retained for analysis
TCGA-12-0819-01A	TCGA-GBM	Sample retained for analysis
TCGA-12-0820-01A	TCGA-GBM	Sample retained for analysis
TCGA-12-0821-01A	TCGA-GBM	Sample retained for analysis
TCGA-12-0822-01A	TCGA-GBM	Sample retained for analysis
TCGA-12-0826-01A	TCGA-GBM	Sample retained for analysis
TCGA-12-0827-01A	TCGA-GBM	Sample retained for analysis
TCGA-12-0828-01A	TCGA-GBM	Sample retained for analysis
TCGA-12-0829-01A	TCGA-GBM	Sample retained for analysis
TCGA-12-1088-01A	TCGA-GBM	Sample retained for analysis
TCGA-12-1089-01A	TCGA-GBM	Sample retained for analysis
TCGA-12-1092-01B	TCGA-GBM	Sample retained for analysis
TCGA-12-1093-01A	TCGA-GBM	Sample retained for analysis
TCGA-12-1597-01B	TCGA-GBM	Sample retained for analysis
TCGA-12-1598-01A	TCGA-GBM	Sample retained for analysis
TCGA-12-1599-01A	TCGA-GBM	Sample retained for analysis
TCGA-12-1600-01A	TCGA-GBM	Sample retained for analysis
TCGA-12-1602-01A	TCGA-GBM	Sample retained for analysis
TCGA-12-3644-01A	TCGA-GBM	Sample retained for analysis
TCGA-12-3646-01A	TCGA-GBM	Sample retained for analysis
TCGA-12-3648-01A	TCGA-GBM	Sample retained for analysis
TCGA-12-3649-01A	TCGA-GBM	Sample retained for analysis
TCGA-12-3650-01A	TCGA-GBM	Sample retained for analysis
TCGA-12-3651-01A	TCGA-GBM	Sample retained for analysis
TCGA-12-3652-01A	TCGA-GBM	Sample retained for analysis
TCGA-12-3653-01A	TCGA-GBM	Sample retained for analysis
TCGA-12-5295-01A	TCGA-GBM	Sample retained for analysis
TCGA-12-5299-01A	TCGA-GBM	Sample retained for analysis
TCGA-12-5301-01A	TCGA-GBM	Sample retained for analysis
TCGA-13-0714-01A	TCGA-OV	Sample excluded from analysis
TCGA-13-0717-01A	TCGA-OV	Sample excluded from analysis
TCGA-13-0720-01A	TCGA-OV	Sample excluded from analysis
TCGA-13-0723-01A	TCGA-OV	Sample retained for analysis
TCGA-13-0724-01A	TCGA-OV	Sample retained for analysis
TCGA-13-0726-01A	TCGA-OV	Sample retained for analysis
TCGA-13-0751-01A	TCGA-OV	Sample retained for analysis
TCGA-13-0755-01A	TCGA-OV	Sample retained for analysis
TCGA-13-0757-01A	TCGA-OV	Sample retained for analysis
TCGA-13-0758-01A	TCGA-OV	Sample retained for analysis
TCGA-13-0760-01A	TCGA-OV	Sample retained for analysis
TCGA-13-0764-01A	TCGA-OV	Sample retained for analysis
TCGA-13-0765-01A	TCGA-OV	Sample retained for analysis
TCGA-13-0766-01A	TCGA-OV	Sample excluded from analysis
TCGA-13-0768-01A	TCGA-OV	Sample retained for analysis
TCGA-13-0791-01A	TCGA-OV	Sample retained for analysis
TCGA-13-0794-01A	TCGA-OV	Sample retained for analysis
TCGA-13-0795-01A	TCGA-OV	Sample retained for analysis
TCGA-13-0797-01A	TCGA-OV	Sample retained for analysis
TCGA-13-0800-01A	TCGA-OV	Sample retained for analysis
TCGA-13-0803-01A	TCGA-OV	Sample retained for analysis
TCGA-13-0804-01A	TCGA-OV	Sample retained for analysis
TCGA-13-0805-01A	TCGA-OV	Sample retained for analysis
TCGA-13-0807-01B	TCGA-OV	Sample retained for analysis
TCGA-13-0883-01A	TCGA-OV	Sample retained for analysis
TCGA-13-0884-01B	TCGA-OV	Sample retained for analysis
TCGA-13-0885-01A	TCGA-OV	Sample retained for analysis
TCGA-13-0886-01A	TCGA-OV	Sample retained for analysis
TCGA-13-0887-01A	TCGA-OV	Sample retained for analysis
TCGA-13-0888-01A	TCGA-OV	Sample retained for analysis
TCGA-13-0889-01A	TCGA-OV	Sample retained for analysis
TCGA-13-0890-01A	TCGA-OV	Sample retained for analysis
TCGA-13-0891-01A	TCGA-OV	Sample retained for analysis
TCGA-13-0893-01B	TCGA-OV	Sample retained for analysis
TCGA-13-0894-01B	TCGA-OV	Sample retained for analysis
TCGA-13-0897-01A	TCGA-OV	Sample retained for analysis
TCGA-13-0899-01A	TCGA-OV	Sample retained for analysis
TCGA-13-0903-01A	TCGA-OV	Sample retained for analysis
TCGA-13-0904-01A	TCGA-OV	Sample retained for analysis
TCGA-13-0905-01B	TCGA-OV	Sample retained for analysis
TCGA-13-0906-01A	TCGA-OV	Sample retained for analysis
TCGA-13-0908-01B	TCGA-OV	Sample retained for analysis
TCGA-13-0910-01A	TCGA-OV	Sample retained for analysis
TCGA-13-0911-01A	TCGA-OV	Sample retained for analysis
TCGA-13-0912-01A	TCGA-OV	Sample retained for analysis
TCGA-13-0913-01A	TCGA-OV	Sample retained for analysis
TCGA-13-0916-01A	TCGA-OV	Sample retained for analysis
TCGA-13-0919-01A	TCGA-OV	Sample excluded from analysis
TCGA-13-0920-01A	TCGA-OV	Sample retained for analysis
TCGA-13-0921-01A	TCGA-OV	Sample retained for analysis
TCGA-13-0923-01A	TCGA-OV	Sample retained for analysis
TCGA-13-0924-01A	TCGA-OV	Sample retained for analysis
TCGA-13-1403-01A	TCGA-OV	Sample retained for analysis
TCGA-13-1404-01A	TCGA-OV	Sample retained for analysis
TCGA-13-1405-01A	TCGA-OV	Sample retained for analysis
TCGA-13-1409-01A	TCGA-OV	Sample retained for analysis
TCGA-13-1410-01A	TCGA-OV	Sample retained for analysis
TCGA-13-1411-01A	TCGA-OV	Sample retained for analysis
TCGA-13-1412-01A	TCGA-OV	Sample retained for analysis
TCGA-13-1477-01A	TCGA-OV	Sample retained for analysis
TCGA-13-1481-01A	TCGA-OV	Sample retained for analysis
TCGA-13-1482-01A	TCGA-OV	Sample retained for analysis
TCGA-13-1483-01A	TCGA-OV	Sample retained for analysis
TCGA-13-1484-01A	TCGA-OV	Sample retained for analysis
TCGA-13-1485-01A	TCGA-OV	Sample excluded from analysis
TCGA-13-1487-01A	TCGA-OV	Sample retained for analysis
TCGA-13-1488-01A	TCGA-OV	Sample retained for analysis
TCGA-13-1489-01A	TCGA-OV	Sample retained for analysis
TCGA-13-1491-01A	TCGA-OV	Sample retained for analysis
TCGA-13-1492-01A	TCGA-OV	Sample retained for analysis
TCGA-13-1494-01A	TCGA-OV	Sample retained for analysis
TCGA-13-1495-01A	TCGA-OV	Sample excluded from analysis
TCGA-13-1496-01A	TCGA-OV	Sample retained for analysis
TCGA-13-1497-01A	TCGA-OV	Sample retained for analysis
TCGA-13-1498-01A	TCGA-OV	Sample retained for analysis
TCGA-13-1499-01A	TCGA-OV	Sample retained for analysis
TCGA-13-1500-01A	TCGA-OV	Sample retained for analysis
TCGA-13-1501-01A	TCGA-OV	Sample retained for analysis
TCGA-13-1504-01A	TCGA-OV	Sample retained for analysis
TCGA-13-1505-01A	TCGA-OV	Sample retained for analysis
TCGA-13-1506-01A	TCGA-OV	Sample retained for analysis
TCGA-13-1507-01A	TCGA-OV	Sample retained for analysis
TCGA-13-1509-01A	TCGA-OV	Sample retained for analysis
TCGA-13-1510-01A	TCGA-OV	Sample retained for analysis
TCGA-13-1511-01A	TCGA-OV	Sample excluded from analysis
TCGA-13-1512-01A	TCGA-OV	Sample retained for analysis
TCGA-13-2057-01A	TCGA-OV	Sample retained for analysis
TCGA-13-2059-01A	TCGA-OV	Sample retained for analysis
TCGA-13-2060-01A	TCGA-OV	Sample retained for analysis
TCGA-13-2061-01A	TCGA-OV	Sample retained for analysis
TCGA-13-2065-01A	TCGA-OV	Sample retained for analysis
TCGA-13-2066-01A	TCGA-OV	Sample retained for analysis
TCGA-13-2071-01A	TCGA-OV	Sample retained for analysis
TCGA-13-A5FT-01A	TCGA-OV	Sample retained for analysis
TCGA-13-A5FU-01A	TCGA-OV	Sample retained for analysis
TCGA-14-0736-01A	TCGA-GBM	Sample excluded from analysis
TCGA-14-0736-02A	TCGA-GBM	Sample retained for analysis
TCGA-14-0740-01B	TCGA-GBM	Sample retained for analysis
TCGA-14-0781-01B	TCGA-GBM	Sample excluded from analysis
TCGA-14-0786-01B	TCGA-GBM	Sample retained for analysis
TCGA-14-0787-01A	TCGA-GBM	Sample retained for analysis
TCGA-14-0789-01A	TCGA-GBM	Sample retained for analysis
TCGA-14-0790-01B	TCGA-GBM	Sample retained for analysis
TCGA-14-0812-01B	TCGA-GBM	Sample retained for analysis
TCGA-14-0813-01A	TCGA-GBM	Sample retained for analysis
TCGA-14-0817-01A	TCGA-GBM	Sample retained for analysis
TCGA-14-0862-01B	TCGA-GBM	Sample retained for analysis
TCGA-14-0865-01B	TCGA-GBM	Sample retained for analysis
TCGA-14-0866-01B	TCGA-GBM	Sample retained for analysis
TCGA-14-0867-01A	TCGA-GBM	Sample retained for analysis
TCGA-14-0871-01A	TCGA-GBM	Sample retained for analysis
TCGA-14-1034-01A	TCGA-GBM	Sample excluded from analysis
TCGA-14-1034-02B	TCGA-GBM	Sample retained for analysis
TCGA-14-1037-01A	TCGA-GBM	Sample retained for analysis
TCGA-14-1043-01B	TCGA-GBM	Sample excluded from analysis
TCGA-14-1395-01B	TCGA-GBM	Sample retained for analysis
TCGA-14-1396-01A	TCGA-GBM	Sample retained for analysis
TCGA-14-1450-01B	TCGA-GBM	Sample retained for analysis
TCGA-14-1451-01A	TCGA-GBM	Sample retained for analysis
TCGA-14-1453-01A	TCGA-GBM	Sample retained for analysis
TCGA-14-1455-01A	TCGA-GBM	Sample retained for analysis
TCGA-14-1456-01B	TCGA-GBM	Sample retained for analysis
TCGA-14-1458-01A	TCGA-GBM	Sample retained for analysis
TCGA-14-1794-01A	TCGA-GBM	Sample retained for analysis
TCGA-14-1795-01A	TCGA-GBM	Sample retained for analysis
TCGA-14-1821-01A	TCGA-GBM	Sample excluded from analysis
TCGA-14-1823-01A	TCGA-GBM	Sample retained for analysis
TCGA-14-1825-01A	TCGA-GBM	Sample retained for analysis
TCGA-14-1827-01A	TCGA-GBM	Sample retained for analysis
TCGA-14-1829-01A	TCGA-GBM	Sample retained for analysis
TCGA-14-2554-01A	TCGA-GBM	Sample retained for analysis
TCGA-14-3476-01B	TCGA-GBM	Sample retained for analysis
TCGA-14-3477-01A	TCGA-GBM	Sample retained for analysis
TCGA-14-4157-01A	TCGA-GBM	Sample retained for analysis
TCGA-15-0742-01A	TCGA-GBM	Sample retained for analysis
TCGA-15-1444-01A	TCGA-GBM	Sample excluded from analysis
TCGA-15-1446-01A	TCGA-GBM	Sample retained for analysis
TCGA-16-0846-01A	TCGA-GBM	Sample retained for analysis
TCGA-16-0848-01A	TCGA-GBM	Sample retained for analysis
TCGA-16-0849-01A	TCGA-GBM	Sample retained for analysis
TCGA-16-0850-01A	TCGA-GBM	Sample retained for analysis
TCGA-16-0861-01A	TCGA-GBM	Sample retained for analysis
TCGA-16-1045-01B	TCGA-GBM	Sample retained for analysis
TCGA-16-1048-01B	TCGA-GBM	Sample retained for analysis
TCGA-16-1460-01A	TCGA-GBM	Sample retained for analysis
TCGA-17-Z000-01A	TCGA-LUAD	Sample retained for analysis
TCGA-17-Z001-01A	TCGA-LUAD	Sample retained for analysis
TCGA-17-Z002-01A	TCGA-LUAD	Sample excluded from analysis
TCGA-17-Z003-01A	TCGA-LUAD	Sample retained for analysis
TCGA-17-Z004-01A	TCGA-LUAD	Sample excluded from analysis
TCGA-17-Z005-01A	TCGA-LUAD	Sample retained for analysis
TCGA-17-Z007-01A	TCGA-LUAD	Sample retained for analysis
TCGA-17-Z009-01A	TCGA-LUAD	Sample retained for analysis
TCGA-17-Z010-01A	TCGA-LUAD	Sample retained for analysis
TCGA-17-Z011-01A	TCGA-LUAD	Sample retained for analysis
TCGA-17-Z013-01A	TCGA-LUAD	Sample retained for analysis
TCGA-17-Z014-01A	TCGA-LUAD	Sample retained for analysis
TCGA-17-Z015-01A	TCGA-LUAD	Sample retained for analysis
TCGA-17-Z016-01A	TCGA-LUAD	Sample retained for analysis
TCGA-17-Z017-01A	TCGA-LUAD	Sample retained for analysis
TCGA-17-Z018-01A	TCGA-LUAD	Sample retained for analysis
TCGA-17-Z019-01A	TCGA-LUAD	Sample excluded from analysis
TCGA-17-Z020-01A	TCGA-LUAD	Sample retained for analysis
TCGA-17-Z021-01A	TCGA-LUAD	Sample retained for analysis
TCGA-17-Z022-01A	TCGA-LUAD	Sample retained for analysis
TCGA-17-Z023-01A	TCGA-LUAD	Sample retained for analysis
TCGA-17-Z025-01A	TCGA-LUAD	Sample retained for analysis
TCGA-17-Z026-01A	TCGA-LUAD	Sample retained for analysis
TCGA-17-Z027-01A	TCGA-LUAD	Sample retained for analysis
TCGA-17-Z028-01A	TCGA-LUAD	Sample retained for analysis
TCGA-17-Z030-01A	TCGA-LUAD	Sample retained for analysis
TCGA-17-Z031-01A	TCGA-LUAD	Sample retained for analysis
TCGA-17-Z032-01A	TCGA-LUAD	Sample retained for analysis
TCGA-17-Z033-01A	TCGA-LUAD	Sample retained for analysis
TCGA-17-Z036-01A	TCGA-LUAD	Sample retained for analysis
TCGA-17-Z037-01A	TCGA-LUAD	Sample retained for analysis
TCGA-17-Z041-01A	TCGA-LUAD	Sample retained for analysis
TCGA-17-Z042-01A	TCGA-LUAD	Sample retained for analysis
TCGA-17-Z043-01A	TCGA-LUAD	Sample retained for analysis
TCGA-17-Z044-01A	TCGA-LUAD	Sample retained for analysis
TCGA-17-Z045-01A	TCGA-LUAD	Sample retained for analysis
TCGA-17-Z047-01A	TCGA-LUAD	Sample excluded from analysis
TCGA-17-Z048-01A	TCGA-LUAD	Sample retained for analysis
TCGA-17-Z049-01A	TCGA-LUAD	Sample retained for analysis
TCGA-17-Z050-01A	TCGA-LUAD	Sample retained for analysis
TCGA-17-Z051-01A	TCGA-LUAD	Sample retained for analysis
TCGA-17-Z052-01A	TCGA-LUAD	Sample retained for analysis
TCGA-17-Z053-01A	TCGA-LUAD	Sample retained for analysis
TCGA-17-Z054-01A	TCGA-LUAD	Sample excluded from analysis
TCGA-17-Z055-01A	TCGA-LUAD	Sample retained for analysis
TCGA-17-Z056-01A	TCGA-LUAD	Sample retained for analysis
TCGA-17-Z057-01A	TCGA-LUAD	Sample retained for analysis
TCGA-17-Z058-01A	TCGA-LUAD	Sample retained for analysis
TCGA-17-Z059-01A	TCGA-LUAD	Sample retained for analysis
TCGA-17-Z060-01A	TCGA-LUAD	Sample retained for analysis
TCGA-17-Z061-01A	TCGA-LUAD	Sample retained for analysis
TCGA-17-Z062-01A	TCGA-LUAD	Sample retained for analysis
TCGA-18-3406-01A	TCGA-LUSC	Sample retained for analysis
TCGA-18-3407-01A	TCGA-LUSC	Sample retained for analysis
TCGA-18-3408-01A	TCGA-LUSC	Sample retained for analysis
TCGA-18-3409-01A	TCGA-LUSC	Sample retained for analysis
TCGA-18-3410-01A	TCGA-LUSC	Sample retained for analysis
TCGA-18-3411-01A	TCGA-LUSC	Sample retained for analysis
TCGA-18-3412-01A	TCGA-LUSC	Sample retained for analysis
TCGA-18-3414-01A	TCGA-LUSC	Sample retained for analysis
TCGA-18-3415-01A	TCGA-LUSC	Sample retained for analysis
TCGA-18-3416-01A	TCGA-LUSC	Sample retained for analysis
TCGA-18-3417-01A	TCGA-LUSC	Sample retained for analysis
TCGA-18-3419-01A	TCGA-LUSC	Sample retained for analysis
TCGA-18-3421-01A	TCGA-LUSC	Sample retained for analysis
TCGA-18-4083-01A	TCGA-LUSC	Sample retained for analysis
TCGA-18-4086-01A	TCGA-LUSC	Sample retained for analysis
TCGA-18-4721-01A	TCGA-LUSC	Sample retained for analysis
TCGA-18-5592-01A	TCGA-LUSC	Sample retained for analysis
TCGA-18-5595-01A	TCGA-LUSC	Sample retained for analysis
TCGA-19-0957-01C	TCGA-GBM	Sample retained for analysis
TCGA-19-0957-02A	TCGA-GBM	Sample excluded from analysis
TCGA-19-1385-01A	TCGA-GBM	Sample retained for analysis
TCGA-19-1386-01A	TCGA-GBM	Sample retained for analysis
TCGA-19-1387-01A	TCGA-GBM	Sample retained for analysis
TCGA-19-1388-01A	TCGA-GBM	Sample retained for analysis
TCGA-19-1389-01A	TCGA-GBM	Sample retained for analysis
TCGA-19-1389-02A	TCGA-GBM	Sample excluded from analysis
TCGA-19-1390-01A	TCGA-GBM	Sample retained for analysis
TCGA-19-1786-01A	TCGA-GBM	Sample retained for analysis
TCGA-19-1787-01B	TCGA-GBM	Sample retained for analysis
TCGA-19-1788-01A	TCGA-GBM	Sample retained for analysis
TCGA-19-1789-01A	TCGA-GBM	Sample retained for analysis
TCGA-19-1790-01B	TCGA-GBM	Sample retained for analysis
TCGA-19-1791-01A	TCGA-GBM	Sample retained for analysis
TCGA-19-2619-01A	TCGA-GBM	Sample retained for analysis
TCGA-19-2620-01A	TCGA-GBM	Sample retained for analysis
TCGA-19-2621-01B	TCGA-GBM	Sample retained for analysis
TCGA-19-2623-01A	TCGA-GBM	Sample retained for analysis
TCGA-19-2624-01A	TCGA-GBM	Sample retained for analysis
TCGA-19-2625-01A	TCGA-GBM	Sample retained for analysis
TCGA-19-2629-01A	TCGA-GBM	Sample retained for analysis
TCGA-19-2631-01A	TCGA-GBM	Sample retained for analysis
TCGA-19-4065-01A	TCGA-GBM	Sample excluded from analysis
TCGA-19-4065-02A	TCGA-GBM	Sample retained for analysis
TCGA-19-4068-01A	TCGA-GBM	Sample retained for analysis
TCGA-19-5947-01A	TCGA-GBM	Sample excluded from analysis
TCGA-19-5950-01A	TCGA-GBM	Sample retained for analysis
TCGA-19-5951-01A	TCGA-GBM	Sample retained for analysis
TCGA-19-5952-01A	TCGA-GBM	Sample retained for analysis
TCGA-19-5953-01B	TCGA-GBM	Sample retained for analysis
TCGA-19-5954-01A	TCGA-GBM	Sample retained for analysis
TCGA-19-5955-01A	TCGA-GBM	Sample retained for analysis
TCGA-19-5956-01A	TCGA-GBM	Sample retained for analysis
TCGA-19-5958-01A	TCGA-GBM	Sample retained for analysis
TCGA-19-5959-01A	TCGA-GBM	Sample retained for analysis
TCGA-19-5960-01A	TCGA-GBM	Sample retained for analysis
TCGA-19-A60I-01A	TCGA-GBM	Sample excluded from analysis
TCGA-19-A6J4-01A	TCGA-GBM	Sample retained for analysis
TCGA-19-A6J5-01A	TCGA-GBM	Sample retained for analysis
TCGA-20-0987-01A	TCGA-OV	Sample retained for analysis
TCGA-20-0990-01A	TCGA-OV	Sample retained for analysis
TCGA-20-0991-01A	TCGA-OV	Sample retained for analysis
TCGA-20-0996-01A	TCGA-OV	Sample retained for analysis
TCGA-20-1682-01A	TCGA-OV	Sample retained for analysis
TCGA-20-1683-01A	TCGA-OV	Sample retained for analysis
TCGA-20-1684-01A	TCGA-OV	Sample retained for analysis
TCGA-20-1685-01A	TCGA-OV	Sample retained for analysis
TCGA-20-1686-01A	TCGA-OV	Sample retained for analysis
TCGA-20-1687-01A	TCGA-OV	Sample retained for analysis
TCGA-21-1070-01A	TCGA-LUSC	Sample retained for analysis
TCGA-21-1071-01A	TCGA-LUSC	Sample retained for analysis
TCGA-21-1075-01A	TCGA-LUSC	Sample retained for analysis
TCGA-21-1076-01A	TCGA-LUSC	Sample retained for analysis
TCGA-21-1077-01A	TCGA-LUSC	Sample retained for analysis
TCGA-21-1078-01A	TCGA-LUSC	Sample retained for analysis
TCGA-21-1079-01A	TCGA-LUSC	Sample retained for analysis
TCGA-21-1080-01A	TCGA-LUSC	Sample retained for analysis
TCGA-21-1081-01A	TCGA-LUSC	Sample retained for analysis
TCGA-21-1082-01A	TCGA-LUSC	Sample retained for analysis
TCGA-21-1083-01A	TCGA-LUSC	Sample retained for analysis
TCGA-21-5782-01A	TCGA-LUSC	Sample retained for analysis
TCGA-21-5783-01A	TCGA-LUSC	Sample retained for analysis
TCGA-21-5784-01A	TCGA-LUSC	Sample retained for analysis
TCGA-21-5786-01A	TCGA-LUSC	Sample retained for analysis
TCGA-21-5787-01A	TCGA-LUSC	Sample retained for analysis
TCGA-21-A5DI-01A	TCGA-LUSC	Sample retained for analysis
TCGA-22-0940-01A	TCGA-LUSC	Sample retained for analysis
TCGA-22-0944-01A	TCGA-LUSC	Sample retained for analysis
TCGA-22-1000-01A	TCGA-LUSC	Sample retained for analysis
TCGA-22-1002-01A	TCGA-LUSC	Sample retained for analysis
TCGA-22-1005-01A	TCGA-LUSC	Sample retained for analysis
TCGA-22-1011-01A	TCGA-LUSC	Sample retained for analysis
TCGA-22-1012-01A	TCGA-LUSC	Sample retained for analysis
TCGA-22-1016-01A	TCGA-LUSC	Sample retained for analysis
TCGA-22-4591-01A	TCGA-LUSC	Sample retained for analysis
TCGA-22-4593-01A	TCGA-LUSC	Sample retained for analysis
TCGA-22-4594-01A	TCGA-LUSC	Sample retained for analysis
TCGA-22-4595-01A	TCGA-LUSC	Sample retained for analysis
TCGA-22-4596-01A	TCGA-LUSC	Sample retained for analysis
TCGA-22-4599-01A	TCGA-LUSC	Sample retained for analysis
TCGA-22-4601-01A	TCGA-LUSC	Sample retained for analysis
TCGA-22-4604-01A	TCGA-LUSC	Sample retained for analysis
TCGA-22-4605-01A	TCGA-LUSC	Sample retained for analysis
TCGA-22-4607-01A	TCGA-LUSC	Sample retained for analysis
TCGA-22-4609-01A	TCGA-LUSC	Sample retained for analysis
TCGA-22-4613-01A	TCGA-LUSC	Sample retained for analysis
TCGA-22-5471-01A	TCGA-LUSC	Sample retained for analysis
TCGA-22-5472-01A	TCGA-LUSC	Sample retained for analysis
TCGA-22-5473-01A	TCGA-LUSC	Sample retained for analysis
TCGA-22-5474-01A	TCGA-LUSC	Sample retained for analysis
TCGA-22-5477-01A	TCGA-LUSC	Sample retained for analysis
TCGA-22-5478-01A	TCGA-LUSC	Sample retained for analysis
TCGA-22-5479-01A	TCGA-LUSC	Sample retained for analysis
TCGA-22-5480-01A	TCGA-LUSC	Sample retained for analysis
TCGA-22-5481-01A	TCGA-LUSC	Sample retained for analysis
TCGA-22-5482-01A	TCGA-LUSC	Sample retained for analysis
TCGA-22-5483-01A	TCGA-LUSC	Sample retained for analysis
TCGA-22-5485-01A	TCGA-LUSC	Sample retained for analysis
TCGA-22-5489-01A	TCGA-LUSC	Sample retained for analysis
TCGA-22-5491-01A	TCGA-LUSC	Sample retained for analysis
TCGA-22-5492-01A	TCGA-LUSC	Sample retained for analysis
TCGA-22-A5C4-01A	TCGA-LUSC	Sample retained for analysis
TCGA-23-1021-01B	TCGA-OV	Sample retained for analysis
TCGA-23-1022-01A	TCGA-OV	Sample retained for analysis
TCGA-23-1027-01A	TCGA-OV	Sample retained for analysis
TCGA-23-1029-01B	TCGA-OV	Sample retained for analysis
TCGA-23-1030-01A	TCGA-OV	Sample retained for analysis
TCGA-23-1031-01A	TCGA-OV	Sample retained for analysis
TCGA-23-1032-01A	TCGA-OV	Sample retained for analysis
TCGA-23-1110-01A	TCGA-OV	Sample retained for analysis
TCGA-23-1111-01A	TCGA-OV	Sample retained for analysis
TCGA-23-1113-01A	TCGA-OV	Sample retained for analysis
TCGA-23-1114-01B	TCGA-OV	Sample retained for analysis
TCGA-23-1116-01A	TCGA-OV	Sample retained for analysis
TCGA-23-1117-01A	TCGA-OV	Sample retained for analysis
TCGA-23-1118-01A	TCGA-OV	Sample retained for analysis
TCGA-23-1121-01A	TCGA-OV	Sample retained for analysis
TCGA-23-1122-01A	TCGA-OV	Sample retained for analysis
TCGA-23-1123-01A	TCGA-OV	Sample retained for analysis
TCGA-23-1124-01A	TCGA-OV	Sample retained for analysis
TCGA-23-1809-01A	TCGA-OV	Sample retained for analysis
TCGA-23-2072-01A	TCGA-OV	Sample retained for analysis
TCGA-23-2077-01A	TCGA-OV	Sample retained for analysis
TCGA-23-2078-01A	TCGA-OV	Sample retained for analysis
TCGA-23-2079-01A	TCGA-OV	Sample retained for analysis
TCGA-23-2081-01A	TCGA-OV	Sample retained for analysis
TCGA-23-2084-01A	TCGA-OV	Sample retained for analysis
TCGA-23-2641-01A	TCGA-OV	Sample retained for analysis
TCGA-23-2643-01A	TCGA-OV	Sample retained for analysis
TCGA-23-2645-01A	TCGA-OV	Sample retained for analysis
TCGA-23-2647-01A	TCGA-OV	Sample retained for analysis
TCGA-23-2649-01A	TCGA-OV	Sample retained for analysis
TCGA-24-0966-01A	TCGA-OV	Sample retained for analysis
TCGA-24-0970-01B	TCGA-OV	Sample retained for analysis
TCGA-24-0975-01B	TCGA-OV	Sample retained for analysis
TCGA-24-0979-01A	TCGA-OV	Sample retained for analysis
TCGA-24-0980-01A	TCGA-OV	Sample retained for analysis
TCGA-24-0982-01A	TCGA-OV	Sample retained for analysis
TCGA-24-1103-01A	TCGA-OV	Sample retained for analysis
TCGA-24-1104-01A	TCGA-OV	Sample retained for analysis
TCGA-24-1413-01A	TCGA-OV	Sample retained for analysis
TCGA-24-1416-01A	TCGA-OV	Sample excluded from analysis
TCGA-24-1417-01A	TCGA-OV	Sample retained for analysis
TCGA-24-1418-01A	TCGA-OV	Sample retained for analysis
TCGA-24-1419-01A	TCGA-OV	Sample retained for analysis
TCGA-24-1422-01A	TCGA-OV	Sample retained for analysis
TCGA-24-1423-01A	TCGA-OV	Sample retained for analysis
TCGA-24-1424-01A	TCGA-OV	Sample retained for analysis
TCGA-24-1425-01A	TCGA-OV	Sample retained for analysis
TCGA-24-1426-01A	TCGA-OV	Sample retained for analysis
TCGA-24-1427-01A	TCGA-OV	Sample retained for analysis
TCGA-24-1428-01A	TCGA-OV	Sample retained for analysis
TCGA-24-1430-01A	TCGA-OV	Sample retained for analysis
TCGA-24-1431-01A	TCGA-OV	Sample retained for analysis
TCGA-24-1434-01A	TCGA-OV	Sample retained for analysis
TCGA-24-1435-01A	TCGA-OV	Sample retained for analysis
TCGA-24-1436-01A	TCGA-OV	Sample retained for analysis
TCGA-24-1463-01A	TCGA-OV	Sample retained for analysis
TCGA-24-1464-01A	TCGA-OV	Sample retained for analysis
TCGA-24-1466-01A	TCGA-OV	Sample retained for analysis
TCGA-24-1467-01A	TCGA-OV	Sample excluded from analysis
TCGA-24-1469-01A	TCGA-OV	Sample retained for analysis
TCGA-24-1470-01A	TCGA-OV	Sample retained for analysis
TCGA-24-1471-01A	TCGA-OV	Sample retained for analysis
TCGA-24-1474-01A	TCGA-OV	Sample retained for analysis
TCGA-24-1549-01A	TCGA-OV	Sample retained for analysis
TCGA-24-1550-01A	TCGA-OV	Sample retained for analysis
TCGA-24-1551-01A	TCGA-OV	Sample retained for analysis
TCGA-24-1552-01A	TCGA-OV	Sample retained for analysis
TCGA-24-1562-01A	TCGA-OV	Sample retained for analysis
TCGA-24-1563-01A	TCGA-OV	Sample retained for analysis
TCGA-24-1564-01A	TCGA-OV	Sample retained for analysis
TCGA-24-1565-01A	TCGA-OV	Sample retained for analysis
TCGA-24-1603-01A	TCGA-OV	Sample retained for analysis
TCGA-24-1616-01A	TCGA-OV	Sample retained for analysis
TCGA-24-1842-01A	TCGA-OV	Sample retained for analysis
TCGA-24-1843-01A	TCGA-OV	Sample retained for analysis
TCGA-24-1844-01A	TCGA-OV	Sample retained for analysis
TCGA-24-1845-01A	TCGA-OV	Sample retained for analysis
TCGA-24-1846-01A	TCGA-OV	Sample retained for analysis
TCGA-24-1847-01A	TCGA-OV	Sample retained for analysis
TCGA-24-1849-01A	TCGA-OV	Sample retained for analysis
TCGA-24-1850-01A	TCGA-OV	Sample retained for analysis
TCGA-24-1927-01A	TCGA-OV	Sample retained for analysis
TCGA-24-2019-01A	TCGA-OV	Sample retained for analysis
TCGA-24-2024-01A	TCGA-OV	Sample retained for analysis
TCGA-24-2030-01A	TCGA-OV	Sample retained for analysis
TCGA-24-2033-01A	TCGA-OV	Sample retained for analysis
TCGA-24-2035-01A	TCGA-OV	Sample retained for analysis
TCGA-24-2036-01A	TCGA-OV	Sample retained for analysis
TCGA-24-2038-01A	TCGA-OV	Sample excluded from analysis
TCGA-24-2254-01A	TCGA-OV	Sample retained for analysis
TCGA-24-2260-01A	TCGA-OV	Sample retained for analysis
TCGA-24-2261-01A	TCGA-OV	Sample retained for analysis
TCGA-24-2262-01A	TCGA-OV	Sample retained for analysis
TCGA-24-2267-01A	TCGA-OV	Sample retained for analysis
TCGA-24-2271-01A	TCGA-OV	Sample retained for analysis
TCGA-24-2280-01A	TCGA-OV	Sample retained for analysis
TCGA-24-2281-01A	TCGA-OV	Sample retained for analysis
TCGA-24-2288-01A	TCGA-OV	Sample retained for analysis
TCGA-24-2289-01A	TCGA-OV	Sample retained for analysis
TCGA-24-2290-01A	TCGA-OV	Sample retained for analysis
TCGA-24-2293-01A	TCGA-OV	Sample retained for analysis
TCGA-24-2295-01A	TCGA-OV	Sample retained for analysis
TCGA-24-2298-01A	TCGA-OV	Sample retained for analysis
TCGA-25-1312-01A	TCGA-OV	Sample retained for analysis
TCGA-25-1313-01A	TCGA-OV	Sample retained for analysis
TCGA-25-1314-01A	TCGA-OV	Sample retained for analysis
TCGA-25-1315-01A	TCGA-OV	Sample retained for analysis
TCGA-25-1316-01A	TCGA-OV	Sample excluded from analysis
TCGA-25-1319-01A	TCGA-OV	Sample retained for analysis
TCGA-25-1320-01A	TCGA-OV	Sample retained for analysis
TCGA-25-1321-01A	TCGA-OV	Sample retained for analysis
TCGA-25-1322-01A	TCGA-OV	Sample retained for analysis
TCGA-25-1323-01A	TCGA-OV	Sample retained for analysis
TCGA-25-1326-01A	TCGA-OV	Sample retained for analysis
TCGA-25-1328-01A	TCGA-OV	Sample retained for analysis
TCGA-25-1329-01A	TCGA-OV	Sample retained for analysis
TCGA-25-2042-01A	TCGA-OV	Sample retained for analysis
TCGA-25-2391-01A	TCGA-OV	Sample retained for analysis
TCGA-25-2392-01A	TCGA-OV	Sample retained for analysis
TCGA-25-2393-01A	TCGA-OV	Sample retained for analysis
TCGA-25-2396-01A	TCGA-OV	Sample retained for analysis
TCGA-25-2397-01A	TCGA-OV	Sample retained for analysis
TCGA-25-2398-01A	TCGA-OV	Sample retained for analysis
TCGA-25-2399-01A	TCGA-OV	Sample retained for analysis
TCGA-25-2400-01A	TCGA-OV	Sample retained for analysis
TCGA-25-2401-01A	TCGA-OV	Sample retained for analysis
TCGA-25-2404-01A	TCGA-OV	Sample retained for analysis
TCGA-25-2408-01A	TCGA-OV	Sample excluded from analysis
TCGA-25-2409-01A	TCGA-OV	Sample retained for analysis
TCGA-26-1439-01A	TCGA-GBM	Sample retained for analysis
TCGA-26-1442-01A	TCGA-GBM	Sample retained for analysis
TCGA-26-1799-01A	TCGA-GBM	Sample retained for analysis
TCGA-26-5132-01A	TCGA-GBM	Sample retained for analysis
TCGA-26-5133-01A	TCGA-GBM	Sample retained for analysis
TCGA-26-5134-01A	TCGA-GBM	Sample retained for analysis
TCGA-26-5135-01A	TCGA-GBM	Sample retained for analysis
TCGA-26-5136-01B	TCGA-GBM	Sample retained for analysis
TCGA-26-5139-01A	TCGA-GBM	Sample retained for analysis
TCGA-26-6173-01A	TCGA-GBM	Sample excluded from analysis
TCGA-26-6174-01A	TCGA-GBM	Sample retained for analysis
TCGA-26-A7UX-01B	TCGA-GBM	Sample retained for analysis
TCGA-27-1830-01A	TCGA-GBM	Sample retained for analysis
TCGA-27-1831-01A	TCGA-GBM	Sample retained for analysis
TCGA-27-1832-01A	TCGA-GBM	Sample retained for analysis
TCGA-27-1833-01A	TCGA-GBM	Sample retained for analysis
TCGA-27-1834-01A	TCGA-GBM	Sample retained for analysis
TCGA-27-1835-01A	TCGA-GBM	Sample retained for analysis
TCGA-27-1836-01A	TCGA-GBM	Sample retained for analysis
TCGA-27-1837-01A	TCGA-GBM	Sample retained for analysis
TCGA-27-1838-01A	TCGA-GBM	Sample retained for analysis
TCGA-27-2518-01A	TCGA-GBM	Sample retained for analysis
TCGA-27-2519-01A	TCGA-GBM	Sample retained for analysis
TCGA-27-2521-01A	TCGA-GBM	Sample retained for analysis
TCGA-27-2523-01A	TCGA-GBM	Sample retained for analysis
TCGA-27-2524-01A	TCGA-GBM	Sample retained for analysis
TCGA-27-2526-01A	TCGA-GBM	Sample retained for analysis
TCGA-27-2527-01A	TCGA-GBM	Sample retained for analysis
TCGA-27-2528-01A	TCGA-GBM	Sample retained for analysis
TCGA-28-1745-01B	TCGA-GBM	Sample retained for analysis
TCGA-28-1746-01A	TCGA-GBM	Sample retained for analysis
TCGA-28-1747-01C	TCGA-GBM	Sample retained for analysis
TCGA-28-1749-01A	TCGA-GBM	Sample retained for analysis
TCGA-28-1750-01A	TCGA-GBM	Sample retained for analysis
TCGA-28-1751-01A	TCGA-GBM	Sample retained for analysis
TCGA-28-1752-01A	TCGA-GBM	Sample retained for analysis
TCGA-28-1753-01A	TCGA-GBM	Sample retained for analysis
TCGA-28-1755-01A	TCGA-GBM	Sample retained for analysis
TCGA-28-1757-01A	TCGA-GBM	Sample retained for analysis
TCGA-28-1760-01A	TCGA-GBM	Sample retained for analysis
TCGA-28-2499-01A	TCGA-GBM	Sample excluded from analysis
TCGA-28-2501-01A	TCGA-GBM	Sample retained for analysis
TCGA-28-2502-01B	TCGA-GBM	Sample retained for analysis
TCGA-28-2506-01A	TCGA-GBM	Sample retained for analysis
TCGA-28-2509-01A	TCGA-GBM	Sample retained for analysis
TCGA-28-2510-01A	TCGA-GBM	Sample excluded from analysis
TCGA-28-2513-01A	TCGA-GBM	Sample retained for analysis
TCGA-28-2514-01A	TCGA-GBM	Sample retained for analysis
TCGA-28-5204-01A	TCGA-GBM	Sample retained for analysis
TCGA-28-5207-01A	TCGA-GBM	Sample retained for analysis
TCGA-28-5208-01A	TCGA-GBM	Sample retained for analysis
TCGA-28-5209-01A	TCGA-GBM	Sample retained for analysis
TCGA-28-5211-01C	TCGA-GBM	Sample retained for analysis
TCGA-28-5213-01A	TCGA-GBM	Sample retained for analysis
TCGA-28-5214-01A	TCGA-GBM	Sample retained for analysis
TCGA-28-5215-01A	TCGA-GBM	Sample retained for analysis
TCGA-28-5216-01A	TCGA-GBM	Sample retained for analysis
TCGA-28-5218-01A	TCGA-GBM	Sample excluded from analysis
TCGA-28-5219-01A	TCGA-GBM	Sample retained for analysis
TCGA-28-5220-01A	TCGA-GBM	Sample retained for analysis
TCGA-28-6450-01A	TCGA-GBM	Sample retained for analysis
TCGA-29-1688-01A	TCGA-OV	Sample retained for analysis
TCGA-29-1690-01A	TCGA-OV	Sample retained for analysis
TCGA-29-1691-01A	TCGA-OV	Sample retained for analysis
TCGA-29-1693-01A	TCGA-OV	Sample retained for analysis
TCGA-29-1694-01A	TCGA-OV	Sample retained for analysis
TCGA-29-1695-01A	TCGA-OV	Sample retained for analysis
TCGA-29-1696-01A	TCGA-OV	Sample retained for analysis
TCGA-29-1697-01A	TCGA-OV	Sample retained for analysis
TCGA-29-1698-01A	TCGA-OV	Sample retained for analysis
TCGA-29-1699-01A	TCGA-OV	Sample retained for analysis
TCGA-29-1701-01A	TCGA-OV	Sample retained for analysis
TCGA-29-1702-01A	TCGA-OV	Sample retained for analysis
TCGA-29-1703-01A	TCGA-OV	Sample retained for analysis
TCGA-29-1705-01A	TCGA-OV	Sample retained for analysis
TCGA-29-1707-01A	TCGA-OV	Sample retained for analysis
TCGA-29-1710-01A	TCGA-OV	Sample retained for analysis
TCGA-29-1711-01A	TCGA-OV	Sample retained for analysis
TCGA-29-1761-01A	TCGA-OV	Sample retained for analysis
TCGA-29-1762-01A	TCGA-OV	Sample retained for analysis
TCGA-29-1763-01A	TCGA-OV	Sample retained for analysis
TCGA-29-1764-01A	TCGA-OV	Sample retained for analysis
TCGA-29-1766-01A	TCGA-OV	Sample retained for analysis
TCGA-29-1768-01A	TCGA-OV	Sample retained for analysis
TCGA-29-1769-01A	TCGA-OV	Sample retained for analysis
TCGA-29-1770-01A	TCGA-OV	Sample retained for analysis
TCGA-29-1771-01A	TCGA-OV	Sample retained for analysis
TCGA-29-1774-01A	TCGA-OV	Sample retained for analysis
TCGA-29-1775-01A	TCGA-OV	Sample retained for analysis
TCGA-29-1776-01A	TCGA-OV	Sample retained for analysis
TCGA-29-1777-01A	TCGA-OV	Sample retained for analysis
TCGA-29-1778-01A	TCGA-OV	Sample retained for analysis
TCGA-29-1781-01A	TCGA-OV	Sample retained for analysis
TCGA-29-1783-01A	TCGA-OV	Sample retained for analysis
TCGA-29-1784-01A	TCGA-OV	Sample retained for analysis
TCGA-29-1785-01A	TCGA-OV	Sample retained for analysis
TCGA-29-2427-01A	TCGA-OV	Sample retained for analysis
TCGA-29-2429-01A	TCGA-OV	Sample retained for analysis
TCGA-29-2431-01A	TCGA-OV	Sample retained for analysis
TCGA-29-2432-01A	TCGA-OV	Sample retained for analysis
TCGA-29-2434-01A	TCGA-OV	Sample retained for analysis
TCGA-29-2436-01A	TCGA-OV	Sample excluded from analysis
TCGA-29-A5NZ-01A	TCGA-OV	Sample retained for analysis
TCGA-2A-A8VL-01A	TCGA-PRAD	Sample excluded from analysis
TCGA-2A-A8VO-01A	TCGA-PRAD	Sample retained for analysis
TCGA-2A-A8VT-01A	TCGA-PRAD	Sample retained for analysis
TCGA-2A-A8VV-01A	TCGA-PRAD	Sample excluded from analysis
TCGA-2A-A8VX-01A	TCGA-PRAD	Sample excluded from analysis
TCGA-2A-A8W1-01A	TCGA-PRAD	Sample excluded from analysis
TCGA-2A-A8W3-01A	TCGA-PRAD	Sample retained for analysis
TCGA-2A-AAYF-01A	TCGA-PRAD	Sample excluded from analysis
TCGA-2A-AAYO-01A	TCGA-PRAD	Sample excluded from analysis
TCGA-2A-AAYU-01A	TCGA-PRAD	Sample excluded from analysis
TCGA-2E-A9G8-01A	TCGA-UCEC	Sample retained for analysis
TCGA-2F-A9KO-01A	TCGA-BLCA	Sample retained for analysis
TCGA-2F-A9KP-01A	TCGA-BLCA	Sample retained for analysis
TCGA-2F-A9KQ-01A	TCGA-BLCA	Sample retained for analysis
TCGA-2F-A9KR-01A	TCGA-BLCA	Sample retained for analysis
TCGA-2F-A9KT-01A	TCGA-BLCA	Sample retained for analysis
TCGA-2F-A9KW-01A	TCGA-BLCA	Sample retained for analysis
TCGA-2G-AAEW-01A	TCGA-TGCT	Sample excluded from analysis
TCGA-2G-AAEX-01A	TCGA-TGCT	Sample excluded from analysis
TCGA-2G-AAF1-01A	TCGA-TGCT	Sample excluded from analysis
TCGA-2G-AAF4-01A	TCGA-TGCT	Sample excluded from analysis
TCGA-2G-AAF6-01A	TCGA-TGCT	Sample excluded from analysis
TCGA-2G-AAF8-01A	TCGA-TGCT	Sample excluded from analysis
TCGA-2G-AAFE-01A	TCGA-TGCT	Sample excluded from analysis
TCGA-2G-AAFG-01A	TCGA-TGCT	Sample excluded from analysis
TCGA-2G-AAFG-05A	TCGA-TGCT	Sample excluded from analysis
TCGA-2G-AAFH-01A	TCGA-TGCT	Sample excluded from analysis
TCGA-2G-AAFI-01A	TCGA-TGCT	Sample excluded from analysis
TCGA-2G-AAFJ-01A	TCGA-TGCT	Sample excluded from analysis
TCGA-2G-AAFL-01A	TCGA-TGCT	Sample excluded from analysis
TCGA-2G-AAFM-01A	TCGA-TGCT	Sample excluded from analysis
TCGA-2G-AAFN-01A	TCGA-TGCT	Sample excluded from analysis
TCGA-2G-AAFO-01A	TCGA-TGCT	Sample excluded from analysis
TCGA-2G-AAFV-01A	TCGA-TGCT	Sample excluded from analysis
TCGA-2G-AAFY-01A	TCGA-TGCT	Sample excluded from analysis
TCGA-2G-AAFZ-01A	TCGA-TGCT	Sample excluded from analysis
TCGA-2G-AAG0-01A	TCGA-TGCT	Sample excluded from analysis
TCGA-2G-AAG3-01A	TCGA-TGCT	Sample excluded from analysis
TCGA-2G-AAG5-01A	TCGA-TGCT	Sample excluded from analysis
TCGA-2G-AAG6-01A	TCGA-TGCT	Sample excluded from analysis
TCGA-2G-AAG7-01A	TCGA-TGCT	Sample excluded from analysis
TCGA-2G-AAG8-01A	TCGA-TGCT	Sample excluded from analysis
TCGA-2G-AAG9-01A	TCGA-TGCT	Sample excluded from analysis
TCGA-2G-AAGA-01A	TCGA-TGCT	Sample excluded from analysis
TCGA-2G-AAGC-01A	TCGA-TGCT	Sample excluded from analysis
TCGA-2G-AAGE-01A	TCGA-TGCT	Sample excluded from analysis
TCGA-2G-AAGF-01A	TCGA-TGCT	Sample excluded from analysis
TCGA-2G-AAGG-01A	TCGA-TGCT	Sample excluded from analysis
TCGA-2G-AAGI-01A	TCGA-TGCT	Sample excluded from analysis
TCGA-2G-AAGI-05A	TCGA-TGCT	Sample excluded from analysis
TCGA-2G-AAGJ-01A	TCGA-TGCT	Sample excluded from analysis
TCGA-2G-AAGK-01A	TCGA-TGCT	Sample excluded from analysis
TCGA-2G-AAGM-01A	TCGA-TGCT	Sample excluded from analysis
TCGA-2G-AAGN-01A	TCGA-TGCT	Sample excluded from analysis
TCGA-2G-AAGO-01A	TCGA-TGCT	Sample excluded from analysis
TCGA-2G-AAGP-01A	TCGA-TGCT	Sample excluded from analysis
TCGA-2G-AAGS-01A	TCGA-TGCT	Sample excluded from analysis
TCGA-2G-AAGT-01A	TCGA-TGCT	Sample excluded from analysis
TCGA-2G-AAGV-01A	TCGA-TGCT	Sample excluded from analysis
TCGA-2G-AAGW-01A	TCGA-TGCT	Sample excluded from analysis
TCGA-2G-AAGX-01A	TCGA-TGCT	Sample excluded from analysis
TCGA-2G-AAGY-01A	TCGA-TGCT	Sample excluded from analysis
TCGA-2G-AAGY-05A	TCGA-TGCT	Sample excluded from analysis
TCGA-2G-AAGZ-01A	TCGA-TGCT	Sample excluded from analysis
TCGA-2G-AAH0-01A	TCGA-TGCT	Sample excluded from analysis
TCGA-2G-AAH2-01A	TCGA-TGCT	Sample excluded from analysis
TCGA-2G-AAH3-01A	TCGA-TGCT	Sample excluded from analysis
TCGA-2G-AAH4-01A	TCGA-TGCT	Sample excluded from analysis
TCGA-2G-AAH8-01A	TCGA-TGCT	Sample excluded from analysis
TCGA-2G-AAHA-01A	TCGA-TGCT	Sample excluded from analysis
TCGA-2G-AAHC-01A	TCGA-TGCT	Sample excluded from analysis
TCGA-2G-AAHG-01A	TCGA-TGCT	Sample excluded from analysis
TCGA-2G-AAHL-01A	TCGA-TGCT	Sample excluded from analysis
TCGA-2G-AAHN-01A	TCGA-TGCT	Sample excluded from analysis
TCGA-2G-AAHP-01A	TCGA-TGCT	Sample excluded from analysis
TCGA-2G-AAHP-05A	TCGA-TGCT	Sample excluded from analysis
TCGA-2G-AAHT-01A	TCGA-TGCT	Sample excluded from analysis
TCGA-2G-AAKD-01A	TCGA-TGCT	Sample excluded from analysis
TCGA-2G-AAKG-01A	TCGA-TGCT	Sample excluded from analysis
TCGA-2G-AAKG-05A	TCGA-TGCT	Sample excluded from analysis
TCGA-2G-AAKH-01A	TCGA-TGCT	Sample excluded from analysis
TCGA-2G-AAKL-01A	TCGA-TGCT	Sample excluded from analysis
TCGA-2G-AAKM-01A	TCGA-TGCT	Sample excluded from analysis
TCGA-2G-AAKO-01A	TCGA-TGCT	Sample excluded from analysis
TCGA-2G-AAKO-05A	TCGA-TGCT	Sample excluded from analysis
TCGA-2G-AAL5-01A	TCGA-TGCT	Sample excluded from analysis
TCGA-2G-AAL7-01A	TCGA-TGCT	Sample excluded from analysis
TCGA-2G-AALF-01A	TCGA-TGCT	Sample excluded from analysis
TCGA-2G-AALG-01A	TCGA-TGCT	Sample excluded from analysis
TCGA-2G-AALN-01A	TCGA-TGCT	Sample excluded from analysis
TCGA-2G-AALO-01A	TCGA-TGCT	Sample excluded from analysis
TCGA-2G-AALP-01A	TCGA-TGCT	Sample excluded from analysis
TCGA-2G-AALQ-01A	TCGA-TGCT	Sample excluded from analysis
TCGA-2G-AALR-01A	TCGA-TGCT	Sample excluded from analysis
TCGA-2G-AALS-01A	TCGA-TGCT	Sample excluded from analysis
TCGA-2G-AALT-01A	TCGA-TGCT	Sample excluded from analysis
TCGA-2G-AALW-01A	TCGA-TGCT	Sample excluded from analysis
TCGA-2G-AALX-01A	TCGA-TGCT	Sample excluded from analysis
TCGA-2G-AALY-01A	TCGA-TGCT	Sample excluded from analysis
TCGA-2G-AALZ-01A	TCGA-TGCT	Sample excluded from analysis
TCGA-2G-AAM2-01A	TCGA-TGCT	Sample excluded from analysis
TCGA-2G-AAM3-01A	TCGA-TGCT	Sample excluded from analysis
TCGA-2G-AAM4-01A	TCGA-TGCT	Sample excluded from analysis
TCGA-2H-A9GF-01A	TCGA-ESCA	Sample retained for analysis
TCGA-2H-A9GH-01A	TCGA-ESCA	Sample retained for analysis
TCGA-2H-A9GI-01A	TCGA-ESCA	Sample retained for analysis
TCGA-2H-A9GJ-01A	TCGA-ESCA	Sample retained for analysis
TCGA-2H-A9GK-01A	TCGA-ESCA	Sample retained for analysis
TCGA-2H-A9GL-01A	TCGA-ESCA	Sample retained for analysis
TCGA-2H-A9GM-01A	TCGA-ESCA	Sample retained for analysis
TCGA-2H-A9GN-01A	TCGA-ESCA	Sample retained for analysis
TCGA-2H-A9GO-01A	TCGA-ESCA	Sample retained for analysis
TCGA-2H-A9GQ-01A	TCGA-ESCA	Sample retained for analysis
TCGA-2H-A9GR-01A	TCGA-ESCA	Sample retained for analysis
TCGA-2J-AAB1-01A	TCGA-PAAD	Sample retained for analysis
TCGA-2J-AAB4-01A	TCGA-PAAD	Sample excluded from analysis
TCGA-2J-AAB6-01A	TCGA-PAAD	Sample retained for analysis
TCGA-2J-AAB8-01A	TCGA-PAAD	Sample retained for analysis
TCGA-2J-AAB9-01A	TCGA-PAAD	Sample excluded from analysis
TCGA-2J-AABA-01A	TCGA-PAAD	Sample excluded from analysis
TCGA-2J-AABE-01A	TCGA-PAAD	Sample excluded from analysis
TCGA-2J-AABF-01A	TCGA-PAAD	Sample retained for analysis
TCGA-2J-AABH-01A	TCGA-PAAD	Sample retained for analysis
TCGA-2J-AABI-01A	TCGA-PAAD	Sample excluded from analysis
TCGA-2J-AABK-01A	TCGA-PAAD	Sample retained for analysis
TCGA-2J-AABO-01A	TCGA-PAAD	Sample retained for analysis
TCGA-2J-AABP-01A	TCGA-PAAD	Sample retained for analysis
TCGA-2J-AABR-01A	TCGA-PAAD	Sample excluded from analysis
TCGA-2J-AABT-01A	TCGA-PAAD	Sample excluded from analysis
TCGA-2J-AABV-01A	TCGA-PAAD	Sample excluded from analysis
TCGA-2K-A9WE-01A	TCGA-KIRP	Sample retained for analysis
TCGA-2L-AAQA-01A	TCGA-PAAD	Sample retained for analysis
TCGA-2L-AAQE-01A	TCGA-PAAD	Sample retained for analysis
TCGA-2L-AAQI-01A	TCGA-PAAD	Sample retained for analysis
TCGA-2L-AAQJ-01A	TCGA-PAAD	Sample retained for analysis
TCGA-2L-AAQL-01A	TCGA-PAAD	Sample retained for analysis
TCGA-2L-AAQM-01A	TCGA-PAAD	Sample excluded from analysis
TCGA-2V-A95S-01A	TCGA-LIHC	Sample retained for analysis
TCGA-2W-A8YY-01A	TCGA-CESC	Sample retained for analysis
TCGA-2X-A9D5-01A	TCGA-TGCT	Sample excluded from analysis
TCGA-2X-A9D6-01A	TCGA-TGCT	Sample excluded from analysis
TCGA-2Y-A9GS-01A	TCGA-LIHC	Sample retained for analysis
TCGA-2Y-A9GT-01A	TCGA-LIHC	Sample retained for analysis
TCGA-2Y-A9GU-01A	TCGA-LIHC	Sample retained for analysis
TCGA-2Y-A9GV-01A	TCGA-LIHC	Sample retained for analysis
TCGA-2Y-A9GW-01A	TCGA-LIHC	Sample retained for analysis
TCGA-2Y-A9GX-01A	TCGA-LIHC	Sample retained for analysis
TCGA-2Y-A9GY-01A	TCGA-LIHC	Sample retained for analysis
TCGA-2Y-A9GZ-01A	TCGA-LIHC	Sample retained for analysis
TCGA-2Y-A9H0-01A	TCGA-LIHC	Sample retained for analysis
TCGA-2Y-A9H1-01A	TCGA-LIHC	Sample retained for analysis
TCGA-2Y-A9H2-01A	TCGA-LIHC	Sample retained for analysis
TCGA-2Y-A9H3-01A	TCGA-LIHC	Sample retained for analysis
TCGA-2Y-A9H4-01A	TCGA-LIHC	Sample retained for analysis
TCGA-2Y-A9H5-01A	TCGA-LIHC	Sample retained for analysis
TCGA-2Y-A9H6-01A	TCGA-LIHC	Sample retained for analysis
TCGA-2Y-A9H7-01A	TCGA-LIHC	Sample retained for analysis
TCGA-2Y-A9H8-01A	TCGA-LIHC	Sample retained for analysis
TCGA-2Y-A9H9-01A	TCGA-LIHC	Sample retained for analysis
TCGA-2Y-A9HA-01A	TCGA-LIHC	Sample retained for analysis
TCGA-2Y-A9HB-01A	TCGA-LIHC	Sample retained for analysis
TCGA-2Z-A9J1-01A	TCGA-KIRP	Sample retained for analysis
TCGA-2Z-A9J2-01A	TCGA-KIRP	Sample retained for analysis
TCGA-2Z-A9J3-01A	TCGA-KIRP	Sample retained for analysis
TCGA-2Z-A9J5-01A	TCGA-KIRP	Sample retained for analysis
TCGA-2Z-A9J6-01A	TCGA-KIRP	Sample retained for analysis
TCGA-2Z-A9J7-01A	TCGA-KIRP	Sample retained for analysis
TCGA-2Z-A9J8-01A	TCGA-KIRP	Sample excluded from analysis
TCGA-2Z-A9J9-01A	TCGA-KIRP	Sample excluded from analysis
TCGA-2Z-A9JD-01A	TCGA-KIRP	Sample retained for analysis
TCGA-2Z-A9JE-01A	TCGA-KIRP	Sample retained for analysis
TCGA-2Z-A9JG-01A	TCGA-KIRP	Sample retained for analysis
TCGA-2Z-A9JI-01A	TCGA-KIRP	Sample excluded from analysis
TCGA-2Z-A9JJ-01A	TCGA-KIRP	Sample excluded from analysis
TCGA-2Z-A9JK-01A	TCGA-KIRP	Sample retained for analysis
TCGA-2Z-A9JL-01A	TCGA-KIRP	Sample retained for analysis
TCGA-2Z-A9JM-01A	TCGA-KIRP	Sample retained for analysis
TCGA-2Z-A9JN-01A	TCGA-KIRP	Sample excluded from analysis
TCGA-2Z-A9JO-01A	TCGA-KIRP	Sample retained for analysis
TCGA-2Z-A9JP-01A	TCGA-KIRP	Sample retained for analysis
TCGA-2Z-A9JQ-01A	TCGA-KIRP	Sample retained for analysis
TCGA-2Z-A9JR-01A	TCGA-KIRP	Sample retained for analysis
TCGA-2Z-A9JS-01A	TCGA-KIRP	Sample retained for analysis
TCGA-2Z-A9JT-01A	TCGA-KIRP	Sample retained for analysis
TCGA-30-1714-01A	TCGA-OV	Sample retained for analysis
TCGA-30-1718-01A	TCGA-OV	Sample retained for analysis
TCGA-30-1853-01A	TCGA-OV	Sample retained for analysis
TCGA-30-1855-01A	TCGA-OV	Sample retained for analysis
TCGA-30-1856-01A	TCGA-OV	Sample retained for analysis
TCGA-30-1857-01A	TCGA-OV	Sample retained for analysis
TCGA-30-1862-01A	TCGA-OV	Sample retained for analysis
TCGA-30-1891-01A	TCGA-OV	Sample retained for analysis
TCGA-31-1950-01A	TCGA-OV	Sample retained for analysis
TCGA-31-1953-01A	TCGA-OV	Sample retained for analysis
TCGA-31-1959-01A	TCGA-OV	Sample retained for analysis
TCGA-32-1970-01A	TCGA-GBM	Sample retained for analysis
TCGA-32-1976-01A	TCGA-GBM	Sample retained for analysis
TCGA-32-1977-01A	TCGA-GBM	Sample retained for analysis
TCGA-32-1979-01A	TCGA-GBM	Sample retained for analysis
TCGA-32-1980-01A	TCGA-GBM	Sample excluded from analysis
TCGA-32-1982-01A	TCGA-GBM	Sample retained for analysis
TCGA-32-1986-01A	TCGA-GBM	Sample retained for analysis
TCGA-32-1991-01A	TCGA-GBM	Sample retained for analysis
TCGA-32-2491-01A	TCGA-GBM	Sample retained for analysis
TCGA-32-2494-01A	TCGA-GBM	Sample retained for analysis
TCGA-32-2495-01A	TCGA-GBM	Sample retained for analysis
TCGA-32-2615-01A	TCGA-GBM	Sample retained for analysis
TCGA-32-2616-01A	TCGA-GBM	Sample retained for analysis
TCGA-32-2632-01A	TCGA-GBM	Sample retained for analysis
TCGA-32-2634-01A	TCGA-GBM	Sample retained for analysis
TCGA-32-2638-01A	TCGA-GBM	Sample retained for analysis
TCGA-32-4208-01A	TCGA-GBM	Sample retained for analysis
TCGA-32-4209-01A	TCGA-GBM	Sample excluded from analysis
TCGA-32-4210-01A	TCGA-GBM	Sample retained for analysis
TCGA-32-4211-01A	TCGA-GBM	Sample retained for analysis
TCGA-32-4213-01A	TCGA-GBM	Sample retained for analysis
TCGA-32-4719-01A	TCGA-GBM	Sample retained for analysis
TCGA-32-5222-01A	TCGA-GBM	Sample retained for analysis
TCGA-33-4532-01A	TCGA-LUSC	Sample retained for analysis
TCGA-33-4533-01A	TCGA-LUSC	Sample retained for analysis
TCGA-33-4538-01A	TCGA-LUSC	Sample retained for analysis
TCGA-33-4547-01A	TCGA-LUSC	Sample retained for analysis
TCGA-33-4566-01A	TCGA-LUSC	Sample retained for analysis
TCGA-33-4582-01A	TCGA-LUSC	Sample retained for analysis
TCGA-33-4583-01A	TCGA-LUSC	Sample retained for analysis
TCGA-33-4586-01A	TCGA-LUSC	Sample retained for analysis
TCGA-33-4587-01A	TCGA-LUSC	Sample retained for analysis
TCGA-33-4589-01A	TCGA-LUSC	Sample retained for analysis
TCGA-33-6737-01A	TCGA-LUSC	Sample retained for analysis
TCGA-33-6738-01A	TCGA-LUSC	Sample retained for analysis
TCGA-33-A4WN-01A	TCGA-LUSC	Sample retained for analysis
TCGA-33-A5GW-01A	TCGA-LUSC	Sample retained for analysis
TCGA-33-AAS8-01A	TCGA-LUSC	Sample retained for analysis
TCGA-33-AASB-01A	TCGA-LUSC	Sample retained for analysis
TCGA-33-AASD-01A	TCGA-LUSC	Sample retained for analysis
TCGA-33-AASI-01A	TCGA-LUSC	Sample retained for analysis
TCGA-33-AASJ-01A	TCGA-LUSC	Sample retained for analysis
TCGA-33-AASL-01A	TCGA-LUSC	Sample retained for analysis
TCGA-34-2596-01A	TCGA-LUSC	Sample retained for analysis
TCGA-34-2600-01A	TCGA-LUSC	Sample retained for analysis
TCGA-34-2604-01A	TCGA-LUSC	Sample retained for analysis
TCGA-34-2605-01A	TCGA-LUSC	Sample retained for analysis
TCGA-34-2608-01A	TCGA-LUSC	Sample retained for analysis
TCGA-34-2609-01A	TCGA-LUSC	Sample retained for analysis
TCGA-34-5231-01A	TCGA-LUSC	Sample retained for analysis
TCGA-34-5232-01A	TCGA-LUSC	Sample retained for analysis
TCGA-34-5234-01A	TCGA-LUSC	Sample retained for analysis
TCGA-34-5236-01A	TCGA-LUSC	Sample retained for analysis
TCGA-34-5239-01A	TCGA-LUSC	Sample retained for analysis
TCGA-34-5240-01A	TCGA-LUSC	Sample retained for analysis
TCGA-34-5241-01A	TCGA-LUSC	Sample retained for analysis
TCGA-34-5927-01A	TCGA-LUSC	Sample retained for analysis
TCGA-34-5928-01A	TCGA-LUSC	Sample retained for analysis
TCGA-34-5929-01A	TCGA-LUSC	Sample retained for analysis
TCGA-34-7107-01A	TCGA-LUSC	Sample retained for analysis
TCGA-34-8454-01A	TCGA-LUSC	Sample retained for analysis
TCGA-34-8455-01A	TCGA-LUSC	Sample retained for analysis
TCGA-34-8456-01A	TCGA-LUSC	Sample retained for analysis
TCGA-34-A5IX-01A	TCGA-LUSC	Sample retained for analysis
TCGA-35-3615-01A	TCGA-LUAD	Sample retained for analysis
TCGA-35-4122-01A	TCGA-LUAD	Sample retained for analysis
TCGA-35-4123-01A	TCGA-LUAD	Sample retained for analysis
TCGA-35-5375-01A	TCGA-LUAD	Sample retained for analysis
TCGA-36-2530-01A	TCGA-OV	Sample retained for analysis
TCGA-36-2532-01A	TCGA-OV	Sample retained for analysis
TCGA-36-2533-01A	TCGA-OV	Sample retained for analysis
TCGA-36-2534-01A	TCGA-OV	Sample retained for analysis
TCGA-36-2537-01A	TCGA-OV	Sample retained for analysis
TCGA-36-2538-01A	TCGA-OV	Sample retained for analysis
TCGA-36-2539-01A	TCGA-OV	Sample retained for analysis
TCGA-36-2540-01A	TCGA-OV	Sample excluded from analysis
TCGA-36-2542-01A	TCGA-OV	Sample retained for analysis
TCGA-36-2543-01A	TCGA-OV	Sample retained for analysis
TCGA-36-2544-01A	TCGA-OV	Sample retained for analysis
TCGA-36-2545-01A	TCGA-OV	Sample retained for analysis
TCGA-36-2547-01A	TCGA-OV	Sample retained for analysis
TCGA-36-2548-01A	TCGA-OV	Sample retained for analysis
TCGA-36-2551-01A	TCGA-OV	Sample retained for analysis
TCGA-36-2552-01A	TCGA-OV	Sample retained for analysis
TCGA-37-3783-01A	TCGA-LUSC	Sample retained for analysis
TCGA-37-3789-01A	TCGA-LUSC	Sample retained for analysis
TCGA-37-3792-01A	TCGA-LUSC	Sample retained for analysis
TCGA-37-4129-01A	TCGA-LUSC	Sample excluded from analysis
TCGA-37-4130-01A	TCGA-LUSC	Sample retained for analysis
TCGA-37-4132-01A	TCGA-LUSC	Sample retained for analysis
TCGA-37-4133-01A	TCGA-LUSC	Sample retained for analysis
TCGA-37-4135-01A	TCGA-LUSC	Sample retained for analysis
TCGA-37-4141-01A	TCGA-LUSC	Sample retained for analysis
TCGA-37-5819-01A	TCGA-LUSC	Sample retained for analysis
TCGA-37-A5EL-01A	TCGA-LUSC	Sample retained for analysis
TCGA-37-A5EM-01A	TCGA-LUSC	Sample retained for analysis
TCGA-37-A5EN-01A	TCGA-LUSC	Sample retained for analysis
TCGA-38-4625-01A	TCGA-LUAD	Sample retained for analysis
TCGA-38-4626-01A	TCGA-LUAD	Sample retained for analysis
TCGA-38-4627-01A	TCGA-LUAD	Sample excluded from analysis
TCGA-38-4628-01A	TCGA-LUAD	Sample retained for analysis
TCGA-38-4629-01A	TCGA-LUAD	Sample retained for analysis
TCGA-38-4630-01A	TCGA-LUAD	Sample retained for analysis
TCGA-38-4631-01A	TCGA-LUAD	Sample retained for analysis
TCGA-38-4632-01A	TCGA-LUAD	Sample retained for analysis
TCGA-38-6178-01A	TCGA-LUAD	Sample retained for analysis
TCGA-38-7271-01A	TCGA-LUAD	Sample retained for analysis
TCGA-38-A44F-01A	TCGA-LUAD	Sample excluded from analysis
TCGA-39-5011-01A	TCGA-LUSC	Sample retained for analysis
TCGA-39-5016-01A	TCGA-LUSC	Sample retained for analysis
TCGA-39-5019-01A	TCGA-LUSC	Sample retained for analysis
TCGA-39-5021-01A	TCGA-LUSC	Sample retained for analysis
TCGA-39-5022-01A	TCGA-LUSC	Sample retained for analysis
TCGA-39-5024-01A	TCGA-LUSC	Sample retained for analysis
TCGA-39-5027-01A	TCGA-LUSC	Sample retained for analysis
TCGA-39-5028-01A	TCGA-LUSC	Sample retained for analysis
TCGA-39-5029-01A	TCGA-LUSC	Sample retained for analysis
TCGA-39-5030-01A	TCGA-LUSC	Sample retained for analysis
TCGA-39-5031-01A	TCGA-LUSC	Sample retained for analysis
TCGA-39-5034-01A	TCGA-LUSC	Sample retained for analysis
TCGA-39-5035-01A	TCGA-LUSC	Sample retained for analysis
TCGA-39-5036-01A	TCGA-LUSC	Sample retained for analysis
TCGA-39-5037-01A	TCGA-LUSC	Sample retained for analysis
TCGA-39-5039-01A	TCGA-LUSC	Sample retained for analysis
TCGA-39-5040-01A	TCGA-LUSC	Sample retained for analysis
TCGA-3A-A9I5-01A	TCGA-PAAD	Sample excluded from analysis
TCGA-3A-A9I7-01A	TCGA-PAAD	Sample excluded from analysis
TCGA-3A-A9I9-01A	TCGA-PAAD	Sample retained for analysis
TCGA-3A-A9IB-01A	TCGA-PAAD	Sample retained for analysis
TCGA-3A-A9IC-01A	TCGA-PAAD	Sample retained for analysis
TCGA-3A-A9IH-01A	TCGA-PAAD	Sample retained for analysis
TCGA-3A-A9IJ-01A	TCGA-PAAD	Sample excluded from analysis
TCGA-3A-A9IL-01A	TCGA-PAAD	Sample excluded from analysis
TCGA-3A-A9IN-01A	TCGA-PAAD	Sample excluded from analysis
TCGA-3A-A9IO-01A	TCGA-PAAD	Sample excluded from analysis
TCGA-3A-A9IR-01A	TCGA-PAAD	Sample excluded from analysis
TCGA-3A-A9IS-01A	TCGA-PAAD	Sample excluded from analysis
TCGA-3A-A9IU-01A	TCGA-PAAD	Sample excluded from analysis
TCGA-3A-A9IV-01A	TCGA-PAAD	Sample retained for analysis
TCGA-3A-A9IX-01A	TCGA-PAAD	Sample excluded from analysis
TCGA-3A-A9IZ-01A	TCGA-PAAD	Sample retained for analysis
TCGA-3A-A9J0-01A	TCGA-PAAD	Sample retained for analysis
TCGA-3B-A9HI-01A	TCGA-SARC	Sample retained for analysis
TCGA-3B-A9HJ-01A	TCGA-SARC	Sample excluded from analysis
TCGA-3B-A9HL-01A	TCGA-SARC	Sample retained for analysis
TCGA-3B-A9HO-01A	TCGA-SARC	Sample retained for analysis
TCGA-3B-A9HP-01A	TCGA-SARC	Sample retained for analysis
TCGA-3B-A9HQ-01A	TCGA-SARC	Sample retained for analysis
TCGA-3B-A9HR-01A	TCGA-SARC	Sample retained for analysis
TCGA-3B-A9HS-01A	TCGA-SARC	Sample retained for analysis
TCGA-3B-A9HT-01A	TCGA-SARC	Sample retained for analysis
TCGA-3B-A9HU-01A	TCGA-SARC	Sample retained for analysis
TCGA-3B-A9HV-01A	TCGA-SARC	Sample retained for analysis
TCGA-3B-A9HX-01A	TCGA-SARC	Sample retained for analysis
TCGA-3B-A9HY-01A	TCGA-SARC	Sample retained for analysis
TCGA-3B-A9HZ-01A	TCGA-SARC	Sample retained for analysis
TCGA-3B-A9I0-01A	TCGA-SARC	Sample retained for analysis
TCGA-3B-A9I1-01A	TCGA-SARC	Sample retained for analysis
TCGA-3B-A9I3-01A	TCGA-SARC	Sample retained for analysis
TCGA-3C-AAAU-01A	TCGA-BRCA	Sample excluded from analysis
TCGA-3C-AALI-01A	TCGA-BRCA	Sample retained for analysis
TCGA-3C-AALJ-01A	TCGA-BRCA	Sample retained for analysis
TCGA-3C-AALK-01A	TCGA-BRCA	Sample retained for analysis
TCGA-3E-AAAY-01A	TCGA-PAAD	Sample retained for analysis
TCGA-3E-AAAZ-01A	TCGA-PAAD	Sample retained for analysis
TCGA-3G-AB0O-01A	TCGA-THYM	Sample excluded from analysis
TCGA-3G-AB0Q-01A	TCGA-THYM	Sample excluded from analysis
TCGA-3G-AB0T-01A	TCGA-THYM	Sample excluded from analysis
TCGA-3G-AB14-01A	TCGA-THYM	Sample excluded from analysis
TCGA-3G-AB19-01A	TCGA-THYM	Sample excluded from analysis
TCGA-3H-AB3K-01A	TCGA-MESO	Sample excluded from analysis
TCGA-3H-AB3L-01A	TCGA-MESO	Sample excluded from analysis
TCGA-3H-AB3M-01A	TCGA-MESO	Sample retained for analysis
TCGA-3H-AB3O-01A	TCGA-MESO	Sample excluded from analysis
TCGA-3H-AB3S-01A	TCGA-MESO	Sample retained for analysis
TCGA-3H-AB3T-01A	TCGA-MESO	Sample retained for analysis
TCGA-3H-AB3U-01A	TCGA-MESO	Sample retained for analysis
TCGA-3H-AB3X-01A	TCGA-MESO	Sample excluded from analysis
TCGA-3K-AAZ8-01A	TCGA-LIHC	Sample retained for analysis
TCGA-3L-AA1B-01A	TCGA-COAD	Sample retained for analysis
TCGA-3M-AB46-01A	TCGA-STAD	Sample retained for analysis
TCGA-3M-AB47-01A	TCGA-STAD	Sample retained for analysis
TCGA-3N-A9WB-06A	TCGA-SKCM	Sample retained for analysis
TCGA-3N-A9WC-06A	TCGA-SKCM	Sample retained for analysis
TCGA-3N-A9WD-06A	TCGA-SKCM	Sample retained for analysis
TCGA-3P-A9WA-01A	TCGA-OV	Sample retained for analysis
TCGA-3Q-A9WF-01A	TCGA-THYM	Sample excluded from analysis
TCGA-3R-A8YX-01A	TCGA-SARC	Sample retained for analysis
TCGA-3S-A8YW-01A	TCGA-THYM	Sample excluded from analysis
TCGA-3S-AAYX-01A	TCGA-THYM	Sample excluded from analysis
TCGA-3T-AA9L-01A	TCGA-THYM	Sample excluded from analysis
TCGA-3U-A98D-01A	TCGA-MESO	Sample retained for analysis
TCGA-3U-A98E-01A	TCGA-MESO	Sample retained for analysis
TCGA-3U-A98F-01A	TCGA-MESO	Sample retained for analysis
TCGA-3U-A98G-01A	TCGA-MESO	Sample excluded from analysis
TCGA-3U-A98H-01A	TCGA-MESO	Sample excluded from analysis
TCGA-3U-A98I-01A	TCGA-MESO	Sample retained for analysis
TCGA-3U-A98J-01A	TCGA-MESO	Sample excluded from analysis
TCGA-3X-AAV9-01A	TCGA-CHOL	Sample retained for analysis
TCGA-3X-AAVA-01A	TCGA-CHOL	Sample retained for analysis
TCGA-3X-AAVB-01A	TCGA-CHOL	Sample retained for analysis
TCGA-3X-AAVC-01A	TCGA-CHOL	Sample retained for analysis
TCGA-3X-AAVE-01A	TCGA-CHOL	Sample retained for analysis
TCGA-3Z-A93Z-01A	TCGA-KIRC	Sample retained for analysis
TCGA-41-2571-01A	TCGA-GBM	Sample retained for analysis
TCGA-41-2572-01A	TCGA-GBM	Sample retained for analysis
TCGA-41-2573-01A	TCGA-GBM	Sample retained for analysis
TCGA-41-2575-01A	TCGA-GBM	Sample retained for analysis
TCGA-41-3392-01A	TCGA-GBM	Sample retained for analysis
TCGA-41-3393-01A	TCGA-GBM	Sample retained for analysis
TCGA-41-3915-01A	TCGA-GBM	Sample retained for analysis
TCGA-41-4097-01A	TCGA-GBM	Sample retained for analysis
TCGA-41-5651-01A	TCGA-GBM	Sample retained for analysis
TCGA-41-6646-01A	TCGA-GBM	Sample retained for analysis
TCGA-42-2582-01A	TCGA-OV	Sample retained for analysis
TCGA-42-2587-01A	TCGA-OV	Sample retained for analysis
TCGA-42-2588-01A	TCGA-OV	Sample excluded from analysis
TCGA-42-2589-01A	TCGA-OV	Sample retained for analysis
TCGA-42-2590-01A	TCGA-OV	Sample retained for analysis
TCGA-42-2591-01A	TCGA-OV	Sample retained for analysis
TCGA-42-2593-01A	TCGA-OV	Sample retained for analysis
TCGA-43-2576-01A	TCGA-LUSC	Sample retained for analysis
TCGA-43-2578-01A	TCGA-LUSC	Sample retained for analysis
TCGA-43-2581-01A	TCGA-LUSC	Sample retained for analysis
TCGA-43-3394-01A	TCGA-LUSC	Sample retained for analysis
TCGA-43-3920-01A	TCGA-LUSC	Sample retained for analysis
TCGA-43-5668-01A	TCGA-LUSC	Sample retained for analysis
TCGA-43-5670-01A	TCGA-LUSC	Sample retained for analysis
TCGA-43-6143-01A	TCGA-LUSC	Sample retained for analysis
TCGA-43-6647-01A	TCGA-LUSC	Sample retained for analysis
TCGA-43-6770-01A	TCGA-LUSC	Sample retained for analysis
TCGA-43-6771-01A	TCGA-LUSC	Sample retained for analysis
TCGA-43-6773-01A	TCGA-LUSC	Sample retained for analysis
TCGA-43-7656-01A	TCGA-LUSC	Sample retained for analysis
TCGA-43-7657-01A	TCGA-LUSC	Sample retained for analysis
TCGA-43-7658-01A	TCGA-LUSC	Sample retained for analysis
TCGA-43-8115-01A	TCGA-LUSC	Sample retained for analysis
TCGA-43-8116-01A	TCGA-LUSC	Sample retained for analysis
TCGA-43-8118-01A	TCGA-LUSC	Sample retained for analysis
TCGA-43-A474-01A	TCGA-LUSC	Sample retained for analysis
TCGA-43-A475-01A	TCGA-LUSC	Sample retained for analysis
TCGA-43-A56U-01A	TCGA-LUSC	Sample retained for analysis
TCGA-43-A56V-01A	TCGA-LUSC	Sample retained for analysis
TCGA-44-2655-01A	TCGA-LUAD	Sample retained for analysis
TCGA-44-2656-01A	TCGA-LUAD	Sample excluded from analysis
TCGA-44-2656-01B	TCGA-LUAD	Sample retained for analysis
TCGA-44-2657-01A	TCGA-LUAD	Sample retained for analysis
TCGA-44-2659-01A	TCGA-LUAD	Sample retained for analysis
TCGA-44-2661-01A	TCGA-LUAD	Sample retained for analysis
TCGA-44-2662-01A	TCGA-LUAD	Sample excluded from analysis
TCGA-44-2662-01B	TCGA-LUAD	Sample retained for analysis
TCGA-44-2665-01A	TCGA-LUAD	Sample retained for analysis
TCGA-44-2665-01B	TCGA-LUAD	Sample excluded from analysis
TCGA-44-2666-01A	TCGA-LUAD	Sample retained for analysis
TCGA-44-2666-01B	TCGA-LUAD	Sample excluded from analysis
TCGA-44-2668-01A	TCGA-LUAD	Sample retained for analysis
TCGA-44-2668-01B	TCGA-LUAD	Sample excluded from analysis
TCGA-44-3396-01A	TCGA-LUAD	Sample retained for analysis
TCGA-44-3398-01A	TCGA-LUAD	Sample retained for analysis
TCGA-44-3917-01A	TCGA-LUAD	Sample excluded from analysis
TCGA-44-3917-01B	TCGA-LUAD	Sample retained for analysis
TCGA-44-3918-01A	TCGA-LUAD	Sample excluded from analysis
TCGA-44-3918-01B	TCGA-LUAD	Sample retained for analysis
TCGA-44-3919-01A	TCGA-LUAD	Sample retained for analysis
TCGA-44-4112-01A	TCGA-LUAD	Sample excluded from analysis
TCGA-44-4112-01B	TCGA-LUAD	Sample retained for analysis
TCGA-44-5643-01A	TCGA-LUAD	Sample retained for analysis
TCGA-44-5644-01A	TCGA-LUAD	Sample retained for analysis
TCGA-44-5645-01A	TCGA-LUAD	Sample retained for analysis
TCGA-44-5645-01B	TCGA-LUAD	Sample excluded from analysis
TCGA-44-6144-01A	TCGA-LUAD	Sample retained for analysis
TCGA-44-6145-01A	TCGA-LUAD	Sample retained for analysis
TCGA-44-6146-01A	TCGA-LUAD	Sample retained for analysis
TCGA-44-6146-01B	TCGA-LUAD	Sample excluded from analysis
TCGA-44-6147-01A	TCGA-LUAD	Sample retained for analysis
TCGA-44-6147-01B	TCGA-LUAD	Sample excluded from analysis
TCGA-44-6148-01A	TCGA-LUAD	Sample excluded from analysis
TCGA-44-6774-01A	TCGA-LUAD	Sample retained for analysis
TCGA-44-6775-01A	TCGA-LUAD	Sample excluded from analysis
TCGA-44-6775-01C	TCGA-LUAD	Sample retained for analysis
TCGA-44-6776-01A	TCGA-LUAD	Sample retained for analysis
TCGA-44-6777-01A	TCGA-LUAD	Sample retained for analysis
TCGA-44-6778-01A	TCGA-LUAD	Sample retained for analysis
TCGA-44-6779-01A	TCGA-LUAD	Sample retained for analysis
TCGA-44-7659-01A	TCGA-LUAD	Sample retained for analysis
TCGA-44-7660-01A	TCGA-LUAD	Sample retained for analysis
TCGA-44-7661-01A	TCGA-LUAD	Sample retained for analysis
TCGA-44-7662-01A	TCGA-LUAD	Sample retained for analysis
TCGA-44-7667-01A	TCGA-LUAD	Sample retained for analysis
TCGA-44-7669-01A	TCGA-LUAD	Sample retained for analysis
TCGA-44-7670-01A	TCGA-LUAD	Sample retained for analysis
TCGA-44-7671-01A	TCGA-LUAD	Sample retained for analysis
TCGA-44-7672-01A	TCGA-LUAD	Sample retained for analysis
TCGA-44-8117-01A	TCGA-LUAD	Sample retained for analysis
TCGA-44-8119-01A	TCGA-LUAD	Sample retained for analysis
TCGA-44-8120-01A	TCGA-LUAD	Sample retained for analysis
TCGA-44-A479-01A	TCGA-LUAD	Sample retained for analysis
TCGA-44-A47A-01A	TCGA-LUAD	Sample retained for analysis
TCGA-44-A47B-01A	TCGA-LUAD	Sample retained for analysis
TCGA-44-A47F-01A	TCGA-LUAD	Sample retained for analysis
TCGA-44-A47G-01A	TCGA-LUAD	Sample retained for analysis
TCGA-44-A4SS-01A	TCGA-LUAD	Sample retained for analysis
TCGA-44-A4SU-01A	TCGA-LUAD	Sample retained for analysis
TCGA-46-3765-01A	TCGA-LUSC	Sample retained for analysis
TCGA-46-3766-01A	TCGA-LUSC	Sample retained for analysis
TCGA-46-3767-01A	TCGA-LUSC	Sample retained for analysis
TCGA-46-3768-01A	TCGA-LUSC	Sample retained for analysis
TCGA-46-3769-01A	TCGA-LUSC	Sample retained for analysis
TCGA-46-6025-01A	TCGA-LUSC	Sample retained for analysis
TCGA-46-6026-01A	TCGA-LUSC	Sample retained for analysis
TCGA-49-4486-01A	TCGA-LUAD	Sample retained for analysis
TCGA-49-4487-01A	TCGA-LUAD	Sample retained for analysis
TCGA-49-4488-01A	TCGA-LUAD	Sample retained for analysis
TCGA-49-4490-01A	TCGA-LUAD	Sample retained for analysis
TCGA-49-4494-01A	TCGA-LUAD	Sample retained for analysis
TCGA-49-4501-01A	TCGA-LUAD	Sample retained for analysis
TCGA-49-4505-01A	TCGA-LUAD	Sample retained for analysis
TCGA-49-4506-01A	TCGA-LUAD	Sample retained for analysis
TCGA-49-4507-01A	TCGA-LUAD	Sample retained for analysis
TCGA-49-4510-01A	TCGA-LUAD	Sample retained for analysis
TCGA-49-4512-01A	TCGA-LUAD	Sample retained for analysis
TCGA-49-4514-01A	TCGA-LUAD	Sample retained for analysis
TCGA-49-6742-01A	TCGA-LUAD	Sample retained for analysis
TCGA-49-6743-01A	TCGA-LUAD	Sample retained for analysis
TCGA-49-6744-01A	TCGA-LUAD	Sample retained for analysis
TCGA-49-6745-01A	TCGA-LUAD	Sample retained for analysis
TCGA-49-6761-01A	TCGA-LUAD	Sample retained for analysis
TCGA-49-6767-01A	TCGA-LUAD	Sample retained for analysis
TCGA-49-AAQV-01A	TCGA-LUAD	Sample retained for analysis
TCGA-49-AAR0-01A	TCGA-LUAD	Sample retained for analysis
TCGA-49-AAR2-01A	TCGA-LUAD	Sample retained for analysis
TCGA-49-AAR3-01A	TCGA-LUAD	Sample retained for analysis
TCGA-49-AAR4-01A	TCGA-LUAD	Sample retained for analysis
TCGA-49-AAR9-01A	TCGA-LUAD	Sample retained for analysis
TCGA-49-AARE-01A	TCGA-LUAD	Sample retained for analysis
TCGA-49-AARN-01A	TCGA-LUAD	Sample retained for analysis
TCGA-49-AARO-01A	TCGA-LUAD	Sample retained for analysis
TCGA-49-AARQ-01A	TCGA-LUAD	Sample retained for analysis
TCGA-49-AARR-01A	TCGA-LUAD	Sample excluded from analysis
TCGA-4A-A93W-01A	TCGA-KIRP	Sample retained for analysis
TCGA-4A-A93X-01A	TCGA-KIRP	Sample retained for analysis
TCGA-4A-A93Y-01A	TCGA-KIRP	Sample excluded from analysis
TCGA-4B-A93V-01A	TCGA-LUAD	Sample retained for analysis
TCGA-4C-A93U-01A	TCGA-THCA	Sample retained for analysis
TCGA-4E-A92E-01A	TCGA-UCEC	Sample retained for analysis
TCGA-4G-AAZF-01A	TCGA-CHOL	Sample retained for analysis
TCGA-4G-AAZG-01A	TCGA-CHOL	Sample retained for analysis
TCGA-4G-AAZO-01A	TCGA-CHOL	Sample retained for analysis
TCGA-4G-AAZR-01A	TCGA-CHOL	Sample retained for analysis
TCGA-4G-AAZT-01A	TCGA-CHOL	Sample retained for analysis
TCGA-4H-AAAK-01A	TCGA-BRCA	Sample excluded from analysis
TCGA-4J-AA1J-01A	TCGA-CESC	Sample retained for analysis
TCGA-4K-AA1G-01A	TCGA-TGCT	Sample excluded from analysis
TCGA-4K-AA1H-01A	TCGA-TGCT	Sample excluded from analysis
TCGA-4K-AA1I-01A	TCGA-TGCT	Sample excluded from analysis
TCGA-4K-AAAL-01A	TCGA-TGCT	Sample excluded from analysis
TCGA-4L-AA1F-01A	TCGA-PRAD	Sample excluded from analysis
TCGA-4N-A93T-01A	TCGA-COAD	Sample retained for analysis
TCGA-4P-AA8J-01A	TCGA-HNSC	Sample retained for analysis
TCGA-4R-AA8I-01A	TCGA-LIHC	Sample retained for analysis
TCGA-4T-AA8H-01A	TCGA-COAD	Sample retained for analysis
TCGA-4V-A9QI-01A	TCGA-THYM	Sample excluded from analysis
TCGA-4V-A9QJ-01A	TCGA-THYM	Sample excluded from analysis
TCGA-4V-A9QL-01A	TCGA-THYM	Sample excluded from analysis
TCGA-4V-A9QM-01A	TCGA-THYM	Sample excluded from analysis
TCGA-4V-A9QN-01A	TCGA-THYM	Sample excluded from analysis
TCGA-4V-A9QQ-01A	TCGA-THYM	Sample excluded from analysis
TCGA-4V-A9QR-01A	TCGA-THYM	Sample excluded from analysis
TCGA-4V-A9QS-01A	TCGA-THYM	Sample excluded from analysis
TCGA-4V-A9QT-01A	TCGA-THYM	Sample excluded from analysis
TCGA-4V-A9QU-01A	TCGA-THYM	Sample excluded from analysis
TCGA-4V-A9QW-01A	TCGA-THYM	Sample excluded from analysis
TCGA-4V-A9QX-01A	TCGA-THYM	Sample excluded from analysis
TCGA-4W-AA9R-01A	TCGA-GBM	Sample retained for analysis
TCGA-4W-AA9S-01A	TCGA-GBM	Sample retained for analysis
TCGA-4W-AA9T-01A	TCGA-GBM	Sample retained for analysis
TCGA-4X-A9F9-01A	TCGA-THYM	Sample excluded from analysis
TCGA-4X-A9FA-01A	TCGA-THYM	Sample excluded from analysis
TCGA-4X-A9FB-01A	TCGA-THYM	Sample excluded from analysis
TCGA-4X-A9FC-01A	TCGA-THYM	Sample excluded from analysis
TCGA-4X-A9FD-01A	TCGA-THYM	Sample excluded from analysis
TCGA-4Z-AA7M-01A	TCGA-BLCA	Sample retained for analysis
TCGA-4Z-AA7N-01A	TCGA-BLCA	Sample excluded from analysis
TCGA-4Z-AA7O-01A	TCGA-BLCA	Sample retained for analysis
TCGA-4Z-AA7Q-01A	TCGA-BLCA	Sample retained for analysis
TCGA-4Z-AA7R-01A	TCGA-BLCA	Sample retained for analysis
TCGA-4Z-AA7S-01A	TCGA-BLCA	Sample retained for analysis
TCGA-4Z-AA7W-01A	TCGA-BLCA	Sample retained for analysis
TCGA-4Z-AA7Y-01A	TCGA-BLCA	Sample retained for analysis
TCGA-4Z-AA80-01A	TCGA-BLCA	Sample retained for analysis
TCGA-4Z-AA81-01A	TCGA-BLCA	Sample retained for analysis
TCGA-4Z-AA82-01A	TCGA-BLCA	Sample retained for analysis
TCGA-4Z-AA83-01A	TCGA-BLCA	Sample retained for analysis
TCGA-4Z-AA84-01A	TCGA-BLCA	Sample retained for analysis
TCGA-4Z-AA86-01A	TCGA-BLCA	Sample retained for analysis
TCGA-4Z-AA87-01A	TCGA-BLCA	Sample retained for analysis
TCGA-4Z-AA89-01A	TCGA-BLCA	Sample retained for analysis
TCGA-50-5044-01A	TCGA-LUAD	Sample retained for analysis
TCGA-50-5045-01A	TCGA-LUAD	Sample retained for analysis
TCGA-50-5049-01A	TCGA-LUAD	Sample retained for analysis
TCGA-50-5051-01A	TCGA-LUAD	Sample retained for analysis
TCGA-50-5055-01A	TCGA-LUAD	Sample excluded from analysis
TCGA-50-5066-01A	TCGA-LUAD	Sample excluded from analysis
TCGA-50-5066-02A	TCGA-LUAD	Sample retained for analysis
TCGA-50-5068-01A	TCGA-LUAD	Sample retained for analysis
TCGA-50-5072-01A	TCGA-LUAD	Sample retained for analysis
TCGA-50-5930-01A	TCGA-LUAD	Sample retained for analysis
TCGA-50-5931-01A	TCGA-LUAD	Sample retained for analysis
TCGA-50-5932-01A	TCGA-LUAD	Sample retained for analysis
TCGA-50-5933-01A	TCGA-LUAD	Sample retained for analysis
TCGA-50-5935-01A	TCGA-LUAD	Sample retained for analysis
TCGA-50-5936-01A	TCGA-LUAD	Sample retained for analysis
TCGA-50-5939-01A	TCGA-LUAD	Sample retained for analysis
TCGA-50-5941-01A	TCGA-LUAD	Sample retained for analysis
TCGA-50-5942-01A	TCGA-LUAD	Sample retained for analysis
TCGA-50-5944-01A	TCGA-LUAD	Sample retained for analysis
TCGA-50-5946-01A	TCGA-LUAD	Sample excluded from analysis
TCGA-50-5946-02A	TCGA-LUAD	Sample retained for analysis
TCGA-50-6590-01A	TCGA-LUAD	Sample retained for analysis
TCGA-50-6591-01A	TCGA-LUAD	Sample retained for analysis
TCGA-50-6592-01A	TCGA-LUAD	Sample retained for analysis
TCGA-50-6593-01A	TCGA-LUAD	Sample retained for analysis
TCGA-50-6594-01A	TCGA-LUAD	Sample retained for analysis
TCGA-50-6595-01A	TCGA-LUAD	Sample retained for analysis
TCGA-50-6597-01A	TCGA-LUAD	Sample retained for analysis
TCGA-50-6673-01A	TCGA-LUAD	Sample retained for analysis
TCGA-50-7109-01A	TCGA-LUAD	Sample retained for analysis
TCGA-50-8457-01A	TCGA-LUAD	Sample retained for analysis
TCGA-50-8459-01A	TCGA-LUAD	Sample retained for analysis
TCGA-50-8460-01A	TCGA-LUAD	Sample excluded from analysis
TCGA-51-4079-01A	TCGA-LUSC	Sample retained for analysis
TCGA-51-4080-01A	TCGA-LUSC	Sample retained for analysis
TCGA-51-4081-01A	TCGA-LUSC	Sample retained for analysis
TCGA-51-6867-01A	TCGA-LUSC	Sample retained for analysis
TCGA-52-7622-01A	TCGA-LUSC	Sample retained for analysis
TCGA-52-7809-01A	TCGA-LUSC	Sample retained for analysis
TCGA-52-7810-01A	TCGA-LUSC	Sample retained for analysis
TCGA-52-7811-01A	TCGA-LUSC	Sample retained for analysis
TCGA-52-7812-01A	TCGA-LUSC	Sample retained for analysis
TCGA-53-7624-01A	TCGA-LUAD	Sample retained for analysis
TCGA-53-7626-01A	TCGA-LUAD	Sample retained for analysis
TCGA-53-7813-01A	TCGA-LUAD	Sample retained for analysis
TCGA-53-A4EZ-01A	TCGA-LUAD	Sample retained for analysis
TCGA-55-1592-01A	TCGA-LUAD	Sample retained for analysis
TCGA-55-1594-01A	TCGA-LUAD	Sample retained for analysis
TCGA-55-1595-01A	TCGA-LUAD	Sample retained for analysis
TCGA-55-1596-01A	TCGA-LUAD	Sample retained for analysis
TCGA-55-5899-01A	TCGA-LUAD	Sample retained for analysis
TCGA-55-6543-01A	TCGA-LUAD	Sample excluded from analysis
TCGA-55-6642-01A	TCGA-LUAD	Sample retained for analysis
TCGA-55-6712-01A	TCGA-LUAD	Sample retained for analysis
TCGA-55-6968-01A	TCGA-LUAD	Sample retained for analysis
TCGA-55-6969-01A	TCGA-LUAD	Sample retained for analysis
TCGA-55-6970-01A	TCGA-LUAD	Sample retained for analysis
TCGA-55-6971-01A	TCGA-LUAD	Sample retained for analysis
TCGA-55-6972-01A	TCGA-LUAD	Sample retained for analysis
TCGA-55-6975-01A	TCGA-LUAD	Sample retained for analysis
TCGA-55-6978-01A	TCGA-LUAD	Sample retained for analysis
TCGA-55-6979-01A	TCGA-LUAD	Sample retained for analysis
TCGA-55-6980-01A	TCGA-LUAD	Sample retained for analysis
TCGA-55-6981-01A	TCGA-LUAD	Sample retained for analysis
TCGA-55-6982-01A	TCGA-LUAD	Sample retained for analysis
TCGA-55-6983-01A	TCGA-LUAD	Sample retained for analysis
TCGA-55-6984-01A	TCGA-LUAD	Sample retained for analysis
TCGA-55-6985-01A	TCGA-LUAD	Sample retained for analysis
TCGA-55-6986-01A	TCGA-LUAD	Sample retained for analysis
TCGA-55-6987-01A	TCGA-LUAD	Sample retained for analysis
TCGA-55-7227-01A	TCGA-LUAD	Sample retained for analysis
TCGA-55-7281-01A	TCGA-LUAD	Sample retained for analysis
TCGA-55-7283-01A	TCGA-LUAD	Sample retained for analysis
TCGA-55-7284-01B	TCGA-LUAD	Sample retained for analysis
TCGA-55-7570-01A	TCGA-LUAD	Sample retained for analysis
TCGA-55-7573-01A	TCGA-LUAD	Sample retained for analysis
TCGA-55-7574-01A	TCGA-LUAD	Sample retained for analysis
TCGA-55-7576-01A	TCGA-LUAD	Sample retained for analysis
TCGA-55-7724-01A	TCGA-LUAD	Sample retained for analysis
TCGA-55-7725-01A	TCGA-LUAD	Sample retained for analysis
TCGA-55-7726-01A	TCGA-LUAD	Sample retained for analysis
TCGA-55-7727-01A	TCGA-LUAD	Sample retained for analysis
TCGA-55-7728-01A	TCGA-LUAD	Sample retained for analysis
TCGA-55-7815-01A	TCGA-LUAD	Sample retained for analysis
TCGA-55-7816-01A	TCGA-LUAD	Sample excluded from analysis
TCGA-55-7903-01A	TCGA-LUAD	Sample retained for analysis
TCGA-55-7907-01A	TCGA-LUAD	Sample retained for analysis
TCGA-55-7910-01A	TCGA-LUAD	Sample retained for analysis
TCGA-55-7911-01A	TCGA-LUAD	Sample retained for analysis
TCGA-55-7913-01B	TCGA-LUAD	Sample retained for analysis
TCGA-55-7914-01A	TCGA-LUAD	Sample retained for analysis
TCGA-55-7994-01A	TCGA-LUAD	Sample retained for analysis
TCGA-55-7995-01A	TCGA-LUAD	Sample retained for analysis
TCGA-55-8085-01A	TCGA-LUAD	Sample retained for analysis
TCGA-55-8087-01A	TCGA-LUAD	Sample excluded from analysis
TCGA-55-8089-01A	TCGA-LUAD	Sample retained for analysis
TCGA-55-8090-01A	TCGA-LUAD	Sample retained for analysis
TCGA-55-8091-01A	TCGA-LUAD	Sample excluded from analysis
TCGA-55-8092-01A	TCGA-LUAD	Sample retained for analysis
TCGA-55-8094-01A	TCGA-LUAD	Sample retained for analysis
TCGA-55-8096-01A	TCGA-LUAD	Sample retained for analysis
TCGA-55-8097-01A	TCGA-LUAD	Sample retained for analysis
TCGA-55-8203-01A	TCGA-LUAD	Sample retained for analysis
TCGA-55-8204-01A	TCGA-LUAD	Sample retained for analysis
TCGA-55-8205-01A	TCGA-LUAD	Sample retained for analysis
TCGA-55-8206-01A	TCGA-LUAD	Sample excluded from analysis
TCGA-55-8207-01A	TCGA-LUAD	Sample retained for analysis
TCGA-55-8208-01A	TCGA-LUAD	Sample retained for analysis
TCGA-55-8299-01A	TCGA-LUAD	Sample retained for analysis
TCGA-55-8301-01A	TCGA-LUAD	Sample retained for analysis
TCGA-55-8302-01A	TCGA-LUAD	Sample retained for analysis
TCGA-55-8505-01A	TCGA-LUAD	Sample retained for analysis
TCGA-55-8506-01A	TCGA-LUAD	Sample retained for analysis
TCGA-55-8507-01A	TCGA-LUAD	Sample retained for analysis
TCGA-55-8508-01A	TCGA-LUAD	Sample retained for analysis
TCGA-55-8510-01A	TCGA-LUAD	Sample retained for analysis
TCGA-55-8511-01A	TCGA-LUAD	Sample retained for analysis
TCGA-55-8512-01A	TCGA-LUAD	Sample retained for analysis
TCGA-55-8513-01A	TCGA-LUAD	Sample excluded from analysis
TCGA-55-8514-01A	TCGA-LUAD	Sample retained for analysis
TCGA-55-8614-01A	TCGA-LUAD	Sample retained for analysis
TCGA-55-8615-01A	TCGA-LUAD	Sample retained for analysis
TCGA-55-8616-01A	TCGA-LUAD	Sample retained for analysis
TCGA-55-8619-01A	TCGA-LUAD	Sample excluded from analysis
TCGA-55-8620-01A	TCGA-LUAD	Sample retained for analysis
TCGA-55-8621-01A	TCGA-LUAD	Sample retained for analysis
TCGA-55-A48X-01A	TCGA-LUAD	Sample retained for analysis
TCGA-55-A48Y-01A	TCGA-LUAD	Sample retained for analysis
TCGA-55-A48Z-01A	TCGA-LUAD	Sample retained for analysis
TCGA-55-A490-01A	TCGA-LUAD	Sample retained for analysis
TCGA-55-A491-01A	TCGA-LUAD	Sample retained for analysis
TCGA-55-A492-01A	TCGA-LUAD	Sample retained for analysis
TCGA-55-A493-01A	TCGA-LUAD	Sample retained for analysis
TCGA-55-A494-01A	TCGA-LUAD	Sample retained for analysis
TCGA-55-A4DF-01A	TCGA-LUAD	Sample retained for analysis
TCGA-55-A4DG-01A	TCGA-LUAD	Sample retained for analysis
TCGA-55-A57B-01A	TCGA-LUAD	Sample retained for analysis
TCGA-56-1622-01A	TCGA-LUSC	Sample retained for analysis
TCGA-56-5897-01A	TCGA-LUSC	Sample retained for analysis
TCGA-56-5898-01A	TCGA-LUSC	Sample retained for analysis
TCGA-56-6545-01A	TCGA-LUSC	Sample retained for analysis
TCGA-56-6546-01A	TCGA-LUSC	Sample retained for analysis
TCGA-56-7221-01A	TCGA-LUSC	Sample retained for analysis
TCGA-56-7222-01A	TCGA-LUSC	Sample retained for analysis
TCGA-56-7223-01A	TCGA-LUSC	Sample retained for analysis
TCGA-56-7579-01A	TCGA-LUSC	Sample retained for analysis
TCGA-56-7580-01A	TCGA-LUSC	Sample retained for analysis
TCGA-56-7582-01A	TCGA-LUSC	Sample retained for analysis
TCGA-56-7730-01A	TCGA-LUSC	Sample retained for analysis
TCGA-56-7731-01A	TCGA-LUSC	Sample retained for analysis
TCGA-56-7822-01A	TCGA-LUSC	Sample retained for analysis
TCGA-56-7823-01B	TCGA-LUSC	Sample retained for analysis
TCGA-56-8082-01A	TCGA-LUSC	Sample retained for analysis
TCGA-56-8083-01A	TCGA-LUSC	Sample retained for analysis
TCGA-56-8201-01A	TCGA-LUSC	Sample retained for analysis
TCGA-56-8304-01A	TCGA-LUSC	Sample retained for analysis
TCGA-56-8305-01A	TCGA-LUSC	Sample retained for analysis
TCGA-56-8307-01A	TCGA-LUSC	Sample retained for analysis
TCGA-56-8308-01A	TCGA-LUSC	Sample retained for analysis
TCGA-56-8309-01A	TCGA-LUSC	Sample retained for analysis
TCGA-56-8503-01A	TCGA-LUSC	Sample retained for analysis
TCGA-56-8504-01A	TCGA-LUSC	Sample retained for analysis
TCGA-56-8622-01A	TCGA-LUSC	Sample retained for analysis
TCGA-56-8623-01A	TCGA-LUSC	Sample excluded from analysis
TCGA-56-8624-01A	TCGA-LUSC	Sample retained for analysis
TCGA-56-8625-01A	TCGA-LUSC	Sample retained for analysis
TCGA-56-8626-01A	TCGA-LUSC	Sample retained for analysis
TCGA-56-8628-01A	TCGA-LUSC	Sample retained for analysis
TCGA-56-8629-01A	TCGA-LUSC	Sample retained for analysis
TCGA-56-A49D-01A	TCGA-LUSC	Sample retained for analysis
TCGA-56-A4BW-01A	TCGA-LUSC	Sample retained for analysis
TCGA-56-A4BX-01A	TCGA-LUSC	Sample retained for analysis
TCGA-56-A4BY-01A	TCGA-LUSC	Sample retained for analysis
TCGA-56-A4ZJ-01A	TCGA-LUSC	Sample retained for analysis
TCGA-56-A4ZK-01A	TCGA-LUSC	Sample retained for analysis
TCGA-56-A5DR-01A	TCGA-LUSC	Sample retained for analysis
TCGA-56-A5DS-01A	TCGA-LUSC	Sample retained for analysis
TCGA-56-A62T-01A	TCGA-LUSC	Sample retained for analysis
TCGA-57-1586-01A	TCGA-OV	Sample excluded from analysis
TCGA-57-1992-01A	TCGA-OV	Sample retained for analysis
TCGA-57-1993-01A	TCGA-OV	Sample retained for analysis
TCGA-57-1994-01A	TCGA-OV	Sample retained for analysis
TCGA-58-8386-01A	TCGA-LUSC	Sample retained for analysis
TCGA-58-8387-01A	TCGA-LUSC	Sample retained for analysis
TCGA-58-8388-01A	TCGA-LUSC	Sample retained for analysis
TCGA-58-8390-01A	TCGA-LUSC	Sample retained for analysis
TCGA-58-8391-01A	TCGA-LUSC	Sample retained for analysis
TCGA-58-8392-01A	TCGA-LUSC	Sample retained for analysis
TCGA-58-8393-01A	TCGA-LUSC	Sample retained for analysis
TCGA-58-A46J-01A	TCGA-LUSC	Sample retained for analysis
TCGA-58-A46K-01A	TCGA-LUSC	Sample retained for analysis
TCGA-58-A46L-01A	TCGA-LUSC	Sample retained for analysis
TCGA-58-A46M-01A	TCGA-LUSC	Sample retained for analysis
TCGA-58-A46N-01A	TCGA-LUSC	Sample retained for analysis
TCGA-59-2348-01A	TCGA-OV	Sample retained for analysis
TCGA-59-2349-01A	TCGA-OV	Sample retained for analysis
TCGA-59-2350-01A	TCGA-OV	Sample retained for analysis
TCGA-59-2351-01A	TCGA-OV	Sample retained for analysis
TCGA-59-2352-01A	TCGA-OV	Sample retained for analysis
TCGA-59-2354-01A	TCGA-OV	Sample retained for analysis
TCGA-59-2355-01A	TCGA-OV	Sample excluded from analysis
TCGA-59-2363-01A	TCGA-OV	Sample retained for analysis
TCGA-59-2372-01A	TCGA-OV	Sample retained for analysis
TCGA-59-A5PD-01A	TCGA-OV	Sample retained for analysis
TCGA-5A-A8ZF-01A	TCGA-CHOL	Sample retained for analysis
TCGA-5A-A8ZG-01A	TCGA-CHOL	Sample excluded from analysis
TCGA-5B-A90C-01A	TCGA-UCEC	Sample retained for analysis
TCGA-5C-A9VG-01A	TCGA-LIHC	Sample retained for analysis
TCGA-5C-A9VH-01A	TCGA-LIHC	Sample retained for analysis
TCGA-5C-AAPD-01A	TCGA-LIHC	Sample retained for analysis
TCGA-5G-A9ZZ-01A	TCGA-THYM	Sample excluded from analysis
TCGA-5K-AAAP-01A	TCGA-THYM	Sample excluded from analysis
TCGA-5L-AAT0-01A	TCGA-BRCA	Sample retained for analysis
TCGA-5L-AAT1-01A	TCGA-BRCA	Sample retained for analysis
TCGA-5M-AAT4-01A	TCGA-COAD	Sample retained for analysis
TCGA-5M-AAT5-01A	TCGA-COAD	Sample retained for analysis
TCGA-5M-AAT6-01A	TCGA-COAD	Sample retained for analysis
TCGA-5M-AATA-01A	TCGA-COAD	Sample retained for analysis
TCGA-5M-AATE-01A	TCGA-COAD	Sample retained for analysis
TCGA-5N-A9KI-01A	TCGA-BLCA	Sample retained for analysis
TCGA-5N-A9KM-01A	TCGA-BLCA	Sample retained for analysis
TCGA-5P-A9JU-01A	TCGA-KIRP	Sample retained for analysis
TCGA-5P-A9JV-01A	TCGA-KIRP	Sample retained for analysis
TCGA-5P-A9JW-01A	TCGA-KIRP	Sample retained for analysis
TCGA-5P-A9JY-01A	TCGA-KIRP	Sample retained for analysis
TCGA-5P-A9JZ-01A	TCGA-KIRP	Sample retained for analysis
TCGA-5P-A9K0-01A	TCGA-KIRP	Sample retained for analysis
TCGA-5P-A9K2-01A	TCGA-KIRP	Sample retained for analysis
TCGA-5P-A9K3-01A	TCGA-KIRP	Sample retained for analysis
TCGA-5P-A9K4-01A	TCGA-KIRP	Sample retained for analysis
TCGA-5P-A9K6-01A	TCGA-KIRP	Sample retained for analysis
TCGA-5P-A9K8-01A	TCGA-KIRP	Sample excluded from analysis
TCGA-5P-A9K9-01A	TCGA-KIRP	Sample retained for analysis
TCGA-5P-A9KA-01A	TCGA-KIRP	Sample retained for analysis
TCGA-5P-A9KC-01A	TCGA-KIRP	Sample retained for analysis
TCGA-5P-A9KE-01A	TCGA-KIRP	Sample retained for analysis
TCGA-5P-A9KH-01A	TCGA-KIRP	Sample excluded from analysis
TCGA-5R-AA1C-01A	TCGA-LIHC	Sample retained for analysis
TCGA-5R-AA1D-01A	TCGA-LIHC	Sample excluded from analysis
TCGA-5R-AAAM-01A	TCGA-LIHC	Sample retained for analysis
TCGA-5S-A9Q8-01A	TCGA-UCEC	Sample retained for analysis
TCGA-5T-A9QA-01A	TCGA-BRCA	Sample retained for analysis
TCGA-5U-AB0D-01A	TCGA-THYM	Sample excluded from analysis
TCGA-5U-AB0E-01A	TCGA-THYM	Sample excluded from analysis
TCGA-5U-AB0F-01A	TCGA-THYM	Sample excluded from analysis
TCGA-5V-A9RR-01A	TCGA-THYM	Sample excluded from analysis
TCGA-5X-AA5U-01A	TCGA-OV	Sample retained for analysis
TCGA-60-2695-01A	TCGA-LUSC	Sample retained for analysis
TCGA-60-2696-01A	TCGA-LUSC	Sample retained for analysis
TCGA-60-2697-01A	TCGA-LUSC	Sample excluded from analysis
TCGA-60-2698-01A	TCGA-LUSC	Sample retained for analysis
TCGA-60-2703-01A	TCGA-LUSC	Sample retained for analysis
TCGA-60-2704-01A	TCGA-LUSC	Sample retained for analysis
TCGA-60-2706-01A	TCGA-LUSC	Sample retained for analysis
TCGA-60-2707-01A	TCGA-LUSC	Sample retained for analysis
TCGA-60-2708-01A	TCGA-LUSC	Sample retained for analysis
TCGA-60-2709-01A	TCGA-LUSC	Sample retained for analysis
TCGA-60-2710-01A	TCGA-LUSC	Sample retained for analysis
TCGA-60-2711-01A	TCGA-LUSC	Sample retained for analysis
TCGA-60-2712-01A	TCGA-LUSC	Sample retained for analysis
TCGA-60-2713-01A	TCGA-LUSC	Sample retained for analysis
TCGA-60-2714-01A	TCGA-LUSC	Sample retained for analysis
TCGA-60-2715-01A	TCGA-LUSC	Sample retained for analysis
TCGA-60-2716-01A	TCGA-LUSC	Sample excluded from analysis
TCGA-60-2719-01A	TCGA-LUSC	Sample retained for analysis
TCGA-60-2720-01A	TCGA-LUSC	Sample retained for analysis
TCGA-60-2721-01A	TCGA-LUSC	Sample retained for analysis
TCGA-60-2722-01A	TCGA-LUSC	Sample retained for analysis
TCGA-60-2723-01A	TCGA-LUSC	Sample retained for analysis
TCGA-60-2724-01A	TCGA-LUSC	Sample retained for analysis
TCGA-60-2725-01A	TCGA-LUSC	Sample retained for analysis
TCGA-60-2726-01A	TCGA-LUSC	Sample retained for analysis
TCGA-61-1722-01A	TCGA-OV	Sample retained for analysis
TCGA-61-1725-01A	TCGA-OV	Sample retained for analysis
TCGA-61-1727-01A	TCGA-OV	Sample retained for analysis
TCGA-61-1728-01A	TCGA-OV	Sample retained for analysis
TCGA-61-1730-01A	TCGA-OV	Sample retained for analysis
TCGA-61-1733-01A	TCGA-OV	Sample retained for analysis
TCGA-61-1734-01B	TCGA-OV	Sample retained for analysis
TCGA-61-1736-01B	TCGA-OV	Sample retained for analysis
TCGA-61-1737-01A	TCGA-OV	Sample retained for analysis
TCGA-61-1738-01A	TCGA-OV	Sample retained for analysis
TCGA-61-1740-01A	TCGA-OV	Sample retained for analysis
TCGA-61-1741-01A	TCGA-OV	Sample retained for analysis
TCGA-61-1895-01A	TCGA-OV	Sample retained for analysis
TCGA-61-1899-01A	TCGA-OV	Sample retained for analysis
TCGA-61-1900-01A	TCGA-OV	Sample retained for analysis
TCGA-61-1901-01A	TCGA-OV	Sample retained for analysis
TCGA-61-1903-01A	TCGA-OV	Sample retained for analysis
TCGA-61-1904-01A	TCGA-OV	Sample retained for analysis
TCGA-61-1906-01A	TCGA-OV	Sample retained for analysis
TCGA-61-1907-01A	TCGA-OV	Sample retained for analysis
TCGA-61-1910-01A	TCGA-OV	Sample retained for analysis
TCGA-61-1911-01A	TCGA-OV	Sample retained for analysis
TCGA-61-1913-01A	TCGA-OV	Sample retained for analysis
TCGA-61-1914-01A	TCGA-OV	Sample retained for analysis
TCGA-61-1915-01A	TCGA-OV	Sample retained for analysis
TCGA-61-1919-01A	TCGA-OV	Sample retained for analysis
TCGA-61-1995-01A	TCGA-OV	Sample retained for analysis
TCGA-61-1998-01A	TCGA-OV	Sample retained for analysis
TCGA-61-2000-01A	TCGA-OV	Sample retained for analysis
TCGA-61-2002-01A	TCGA-OV	Sample retained for analysis
TCGA-61-2003-01A	TCGA-OV	Sample retained for analysis
TCGA-61-2008-01A	TCGA-OV	Sample retained for analysis
TCGA-61-2009-01A	TCGA-OV	Sample retained for analysis
TCGA-61-2012-01A	TCGA-OV	Sample retained for analysis
TCGA-61-2016-01A	TCGA-OV	Sample retained for analysis
TCGA-61-2018-01A	TCGA-OV	Sample retained for analysis
TCGA-61-2087-01A	TCGA-OV	Sample retained for analysis
TCGA-61-2088-01A	TCGA-OV	Sample retained for analysis
TCGA-61-2092-01A	TCGA-OV	Sample retained for analysis
TCGA-61-2094-01A	TCGA-OV	Sample retained for analysis
TCGA-61-2095-01A	TCGA-OV	Sample retained for analysis
TCGA-61-2096-01A	TCGA-OV	Sample retained for analysis
TCGA-61-2097-01A	TCGA-OV	Sample retained for analysis
TCGA-61-2101-01A	TCGA-OV	Sample retained for analysis
TCGA-61-2102-01A	TCGA-OV	Sample retained for analysis
TCGA-61-2104-01A	TCGA-OV	Sample retained for analysis
TCGA-61-2109-01A	TCGA-OV	Sample retained for analysis
TCGA-61-2110-01A	TCGA-OV	Sample retained for analysis
TCGA-61-2111-01A	TCGA-OV	Sample retained for analysis
TCGA-61-2113-01A	TCGA-OV	Sample retained for analysis
TCGA-61-2610-02A	TCGA-OV	Sample retained for analysis
TCGA-61-2611-02A	TCGA-OV	Sample retained for analysis
TCGA-61-2612-01A	TCGA-OV	Sample retained for analysis
TCGA-61-2613-01A	TCGA-OV	Sample retained for analysis
TCGA-61-2614-01A	TCGA-OV	Sample retained for analysis
TCGA-62-8394-01A	TCGA-LUAD	Sample retained for analysis
TCGA-62-8395-01A	TCGA-LUAD	Sample retained for analysis
TCGA-62-8397-01A	TCGA-LUAD	Sample excluded from analysis
TCGA-62-8398-01A	TCGA-LUAD	Sample retained for analysis
TCGA-62-8399-01A	TCGA-LUAD	Sample retained for analysis
TCGA-62-8402-01A	TCGA-LUAD	Sample retained for analysis
TCGA-62-A46O-01A	TCGA-LUAD	Sample retained for analysis
TCGA-62-A46P-01A	TCGA-LUAD	Sample retained for analysis
TCGA-62-A46R-01A	TCGA-LUAD	Sample retained for analysis
TCGA-62-A46S-01A	TCGA-LUAD	Sample retained for analysis
TCGA-62-A46U-01A	TCGA-LUAD	Sample retained for analysis
TCGA-62-A46V-01A	TCGA-LUAD	Sample retained for analysis
TCGA-62-A46Y-01A	TCGA-LUAD	Sample retained for analysis
TCGA-62-A470-01A	TCGA-LUAD	Sample retained for analysis
TCGA-62-A471-01A	TCGA-LUAD	Sample retained for analysis
TCGA-62-A472-01A	TCGA-LUAD	Sample retained for analysis
TCGA-63-5128-01A	TCGA-LUSC	Sample retained for analysis
TCGA-63-5131-01A	TCGA-LUSC	Sample retained for analysis
TCGA-63-6202-01A	TCGA-LUSC	Sample retained for analysis
TCGA-63-7020-01A	TCGA-LUSC	Sample retained for analysis
TCGA-63-7021-01A	TCGA-LUSC	Sample retained for analysis
TCGA-63-7022-01A	TCGA-LUSC	Sample retained for analysis
TCGA-63-7023-01A	TCGA-LUSC	Sample retained for analysis
TCGA-63-A5M9-01A	TCGA-LUSC	Sample retained for analysis
TCGA-63-A5MB-01A	TCGA-LUSC	Sample retained for analysis
TCGA-63-A5MG-01A	TCGA-LUSC	Sample retained for analysis
TCGA-63-A5MH-01A	TCGA-LUSC	Sample retained for analysis
TCGA-63-A5MI-01A	TCGA-LUSC	Sample retained for analysis
TCGA-63-A5MJ-01A	TCGA-LUSC	Sample retained for analysis
TCGA-63-A5ML-01A	TCGA-LUSC	Sample retained for analysis
TCGA-63-A5MM-01A	TCGA-LUSC	Sample retained for analysis
TCGA-63-A5MN-01A	TCGA-LUSC	Sample retained for analysis
TCGA-63-A5MP-01A	TCGA-LUSC	Sample retained for analysis
TCGA-63-A5MR-01A	TCGA-LUSC	Sample retained for analysis
TCGA-63-A5MS-01A	TCGA-LUSC	Sample retained for analysis
TCGA-63-A5MT-01A	TCGA-LUSC	Sample retained for analysis
TCGA-63-A5MU-01A	TCGA-LUSC	Sample retained for analysis
TCGA-63-A5MV-01A	TCGA-LUSC	Sample retained for analysis
TCGA-63-A5MW-01A	TCGA-LUSC	Sample retained for analysis
TCGA-63-A5MY-01A	TCGA-LUSC	Sample retained for analysis
TCGA-64-1676-01A	TCGA-LUAD	Sample retained for analysis
TCGA-64-1677-01A	TCGA-LUAD	Sample retained for analysis
TCGA-64-1678-01A	TCGA-LUAD	Sample retained for analysis
TCGA-64-1679-01A	TCGA-LUAD	Sample retained for analysis
TCGA-64-1680-01A	TCGA-LUAD	Sample retained for analysis
TCGA-64-1681-01A	TCGA-LUAD	Sample retained for analysis
TCGA-64-5774-01A	TCGA-LUAD	Sample retained for analysis
TCGA-64-5775-01A	TCGA-LUAD	Sample retained for analysis
TCGA-64-5778-01A	TCGA-LUAD	Sample retained for analysis
TCGA-64-5779-01A	TCGA-LUAD	Sample retained for analysis
TCGA-64-5781-01A	TCGA-LUAD	Sample retained for analysis
TCGA-64-5815-01A	TCGA-LUAD	Sample retained for analysis
TCGA-66-2727-01A	TCGA-LUSC	Sample retained for analysis
TCGA-66-2734-01A	TCGA-LUSC	Sample retained for analysis
TCGA-66-2742-01A	TCGA-LUSC	Sample retained for analysis
TCGA-66-2744-01A	TCGA-LUSC	Sample retained for analysis
TCGA-66-2754-01A	TCGA-LUSC	Sample retained for analysis
TCGA-66-2755-01A	TCGA-LUSC	Sample retained for analysis
TCGA-66-2756-01A	TCGA-LUSC	Sample retained for analysis
TCGA-66-2757-01A	TCGA-LUSC	Sample retained for analysis
TCGA-66-2758-01A	TCGA-LUSC	Sample retained for analysis
TCGA-66-2759-01A	TCGA-LUSC	Sample retained for analysis
TCGA-66-2763-01A	TCGA-LUSC	Sample retained for analysis
TCGA-66-2765-01A	TCGA-LUSC	Sample retained for analysis
TCGA-66-2766-01A	TCGA-LUSC	Sample retained for analysis
TCGA-66-2767-01A	TCGA-LUSC	Sample retained for analysis
TCGA-66-2768-01A	TCGA-LUSC	Sample retained for analysis
TCGA-66-2769-01A	TCGA-LUSC	Sample retained for analysis
TCGA-66-2770-01A	TCGA-LUSC	Sample retained for analysis
TCGA-66-2771-01A	TCGA-LUSC	Sample retained for analysis
TCGA-66-2773-01A	TCGA-LUSC	Sample retained for analysis
TCGA-66-2777-01A	TCGA-LUSC	Sample retained for analysis
TCGA-66-2778-01A	TCGA-LUSC	Sample retained for analysis
TCGA-66-2780-01A	TCGA-LUSC	Sample retained for analysis
TCGA-66-2781-01A	TCGA-LUSC	Sample retained for analysis
TCGA-66-2782-01A	TCGA-LUSC	Sample retained for analysis
TCGA-66-2783-01A	TCGA-LUSC	Sample retained for analysis
TCGA-66-2785-01A	TCGA-LUSC	Sample retained for analysis
TCGA-66-2786-01A	TCGA-LUSC	Sample retained for analysis
TCGA-66-2787-01A	TCGA-LUSC	Sample retained for analysis
TCGA-66-2788-01A	TCGA-LUSC	Sample retained for analysis
TCGA-66-2789-01A	TCGA-LUSC	Sample retained for analysis
TCGA-66-2791-01A	TCGA-LUSC	Sample retained for analysis
TCGA-66-2792-01A	TCGA-LUSC	Sample retained for analysis
TCGA-66-2793-01A	TCGA-LUSC	Sample retained for analysis
TCGA-66-2794-01A	TCGA-LUSC	Sample retained for analysis
TCGA-66-2795-01A	TCGA-LUSC	Sample retained for analysis
TCGA-66-2800-01A	TCGA-LUSC	Sample retained for analysis
TCGA-67-3770-01A	TCGA-LUAD	Sample retained for analysis
TCGA-67-3771-01A	TCGA-LUAD	Sample retained for analysis
TCGA-67-3772-01A	TCGA-LUAD	Sample retained for analysis
TCGA-67-3773-01A	TCGA-LUAD	Sample retained for analysis
TCGA-67-3774-01A	TCGA-LUAD	Sample retained for analysis
TCGA-67-4679-01B	TCGA-LUAD	Sample retained for analysis
TCGA-67-6215-01A	TCGA-LUAD	Sample retained for analysis
TCGA-67-6216-01A	TCGA-LUAD	Sample excluded from analysis
TCGA-67-6217-01A	TCGA-LUAD	Sample retained for analysis
TCGA-68-7755-01A	TCGA-LUSC	Sample retained for analysis
TCGA-68-7756-01A	TCGA-LUSC	Sample retained for analysis
TCGA-68-7757-01B	TCGA-LUSC	Sample retained for analysis
TCGA-68-8250-01A	TCGA-LUSC	Sample retained for analysis
TCGA-68-8251-01A	TCGA-LUSC	Sample retained for analysis
TCGA-68-A59J-01A	TCGA-LUSC	Sample retained for analysis
TCGA-69-7760-01A	TCGA-LUAD	Sample retained for analysis
TCGA-69-7761-01A	TCGA-LUAD	Sample excluded from analysis
TCGA-69-7763-01A	TCGA-LUAD	Sample retained for analysis
TCGA-69-7764-01A	TCGA-LUAD	Sample retained for analysis
TCGA-69-7765-01A	TCGA-LUAD	Sample retained for analysis
TCGA-69-7973-01A	TCGA-LUAD	Sample retained for analysis
TCGA-69-7974-01A	TCGA-LUAD	Sample retained for analysis
TCGA-69-7978-01A	TCGA-LUAD	Sample retained for analysis
TCGA-69-7979-01A	TCGA-LUAD	Sample retained for analysis
TCGA-69-7980-01A	TCGA-LUAD	Sample retained for analysis
TCGA-69-8253-01A	TCGA-LUAD	Sample retained for analysis
TCGA-69-8254-01A	TCGA-LUAD	Sample retained for analysis
TCGA-69-8255-01A	TCGA-LUAD	Sample retained for analysis
TCGA-69-A59K-01A	TCGA-LUAD	Sample retained for analysis
TCGA-6A-AB49-01A	TCGA-LUSC	Sample retained for analysis
TCGA-6D-AA2E-01A	TCGA-KIRC	Sample retained for analysis
TCGA-70-6722-01A	TCGA-LUSC	Sample retained for analysis
TCGA-70-6723-01A	TCGA-LUSC	Sample retained for analysis
TCGA-71-6725-01A	TCGA-LUAD	Sample retained for analysis
TCGA-71-8520-01A	TCGA-LUAD	Sample retained for analysis
TCGA-73-4658-01A	TCGA-LUAD	Sample retained for analysis
TCGA-73-4659-01A	TCGA-LUAD	Sample retained for analysis
TCGA-73-4662-01A	TCGA-LUAD	Sample retained for analysis
TCGA-73-4666-01A	TCGA-LUAD	Sample retained for analysis
TCGA-73-4668-01A	TCGA-LUAD	Sample retained for analysis
TCGA-73-4670-01A	TCGA-LUAD	Sample retained for analysis
TCGA-73-4675-01A	TCGA-LUAD	Sample retained for analysis
TCGA-73-4676-01A	TCGA-LUAD	Sample retained for analysis
TCGA-73-4677-01A	TCGA-LUAD	Sample retained for analysis
TCGA-73-7498-01A	TCGA-LUAD	Sample retained for analysis
TCGA-73-7499-01A	TCGA-LUAD	Sample retained for analysis
TCGA-73-A9RS-01A	TCGA-LUAD	Sample retained for analysis
TCGA-74-6573-01A	TCGA-GBM	Sample retained for analysis
TCGA-74-6575-01A	TCGA-GBM	Sample retained for analysis
TCGA-74-6577-01A	TCGA-GBM	Sample retained for analysis
TCGA-74-6578-01A	TCGA-GBM	Sample retained for analysis
TCGA-74-6581-01A	TCGA-GBM	Sample retained for analysis
TCGA-74-6584-01A	TCGA-GBM	Sample retained for analysis
TCGA-75-5122-01A	TCGA-LUAD	Sample retained for analysis
TCGA-75-5125-01A	TCGA-LUAD	Sample retained for analysis
TCGA-75-5126-01A	TCGA-LUAD	Sample retained for analysis
TCGA-75-5146-01A	TCGA-LUAD	Sample retained for analysis
TCGA-75-5147-01A	TCGA-LUAD	Sample retained for analysis
TCGA-75-6203-01A	TCGA-LUAD	Sample excluded from analysis
TCGA-75-6205-01A	TCGA-LUAD	Sample retained for analysis
TCGA-75-6206-01A	TCGA-LUAD	Sample retained for analysis
TCGA-75-6207-01A	TCGA-LUAD	Sample retained for analysis
TCGA-75-6211-01A	TCGA-LUAD	Sample retained for analysis
TCGA-75-6212-01A	TCGA-LUAD	Sample excluded from analysis
TCGA-75-6214-01A	TCGA-LUAD	Sample retained for analysis
TCGA-75-7025-01A	TCGA-LUAD	Sample retained for analysis
TCGA-75-7027-01A	TCGA-LUAD	Sample retained for analysis
TCGA-75-7030-01A	TCGA-LUAD	Sample excluded from analysis
TCGA-75-7031-01A	TCGA-LUAD	Sample retained for analysis
TCGA-76-4925-01A	TCGA-GBM	Sample retained for analysis
TCGA-76-4926-01B	TCGA-GBM	Sample retained for analysis
TCGA-76-4927-01A	TCGA-GBM	Sample retained for analysis
TCGA-76-4928-01B	TCGA-GBM	Sample retained for analysis
TCGA-76-4929-01A	TCGA-GBM	Sample retained for analysis
TCGA-76-4931-01A	TCGA-GBM	Sample retained for analysis
TCGA-76-4932-01A	TCGA-GBM	Sample retained for analysis
TCGA-76-4934-01A	TCGA-GBM	Sample retained for analysis
TCGA-76-4935-01A	TCGA-GBM	Sample retained for analysis
TCGA-76-6191-01A	TCGA-GBM	Sample retained for analysis
TCGA-76-6192-01A	TCGA-GBM	Sample retained for analysis
TCGA-76-6193-01A	TCGA-GBM	Sample retained for analysis
TCGA-76-6280-01A	TCGA-GBM	Sample retained for analysis
TCGA-76-6282-01A	TCGA-GBM	Sample retained for analysis
TCGA-76-6283-01A	TCGA-GBM	Sample retained for analysis
TCGA-76-6285-01A	TCGA-GBM	Sample retained for analysis
TCGA-76-6286-01A	TCGA-GBM	Sample retained for analysis
TCGA-76-6656-01A	TCGA-GBM	Sample retained for analysis
TCGA-76-6657-01A	TCGA-GBM	Sample retained for analysis
TCGA-76-6660-01A	TCGA-GBM	Sample retained for analysis
TCGA-76-6661-01B	TCGA-GBM	Sample retained for analysis
TCGA-76-6662-01A	TCGA-GBM	Sample retained for analysis
TCGA-76-6663-01A	TCGA-GBM	Sample retained for analysis
TCGA-76-6664-01A	TCGA-GBM	Sample retained for analysis
TCGA-77-6842-01A	TCGA-LUSC	Sample retained for analysis
TCGA-77-6843-01A	TCGA-LUSC	Sample retained for analysis
TCGA-77-6844-01A	TCGA-LUSC	Sample retained for analysis
TCGA-77-6845-01A	TCGA-LUSC	Sample retained for analysis
TCGA-77-7138-01A	TCGA-LUSC	Sample retained for analysis
TCGA-77-7139-01A	TCGA-LUSC	Sample retained for analysis
TCGA-77-7140-01A	TCGA-LUSC	Sample retained for analysis
TCGA-77-7141-01A	TCGA-LUSC	Sample retained for analysis
TCGA-77-7142-01A	TCGA-LUSC	Sample retained for analysis
TCGA-77-7335-01A	TCGA-LUSC	Sample retained for analysis
TCGA-77-7337-01A	TCGA-LUSC	Sample retained for analysis
TCGA-77-7338-01A	TCGA-LUSC	Sample retained for analysis
TCGA-77-7463-01A	TCGA-LUSC	Sample retained for analysis
TCGA-77-7465-01A	TCGA-LUSC	Sample retained for analysis
TCGA-77-8007-01A	TCGA-LUSC	Sample retained for analysis
TCGA-77-8008-01A	TCGA-LUSC	Sample retained for analysis
TCGA-77-8009-01A	TCGA-LUSC	Sample retained for analysis
TCGA-77-8128-01A	TCGA-LUSC	Sample retained for analysis
TCGA-77-8130-01A	TCGA-LUSC	Sample retained for analysis
TCGA-77-8131-01A	TCGA-LUSC	Sample retained for analysis
TCGA-77-8133-01A	TCGA-LUSC	Sample retained for analysis
TCGA-77-8136-01A	TCGA-LUSC	Sample retained for analysis
TCGA-77-8138-01A	TCGA-LUSC	Sample retained for analysis
TCGA-77-8139-01A	TCGA-LUSC	Sample retained for analysis
TCGA-77-8140-01A	TCGA-LUSC	Sample retained for analysis
TCGA-77-8143-01A	TCGA-LUSC	Sample retained for analysis
TCGA-77-8144-01A	TCGA-LUSC	Sample retained for analysis
TCGA-77-8145-01A	TCGA-LUSC	Sample retained for analysis
TCGA-77-8146-01A	TCGA-LUSC	Sample retained for analysis
TCGA-77-8148-01A	TCGA-LUSC	Sample retained for analysis
TCGA-77-8150-01A	TCGA-LUSC	Sample retained for analysis
TCGA-77-8153-01A	TCGA-LUSC	Sample retained for analysis
TCGA-77-8154-01A	TCGA-LUSC	Sample retained for analysis
TCGA-77-8156-01A	TCGA-LUSC	Sample retained for analysis
TCGA-77-A5FZ-01A	TCGA-LUSC	Sample excluded from analysis
TCGA-77-A5G1-01A	TCGA-LUSC	Sample retained for analysis
TCGA-77-A5G3-01A	TCGA-LUSC	Sample retained for analysis
TCGA-77-A5G6-01A	TCGA-LUSC	Sample retained for analysis
TCGA-77-A5G7-01B	TCGA-LUSC	Sample retained for analysis
TCGA-77-A5G8-01B	TCGA-LUSC	Sample retained for analysis
TCGA-77-A5GA-01A	TCGA-LUSC	Sample retained for analysis
TCGA-77-A5GB-01B	TCGA-LUSC	Sample retained for analysis
TCGA-77-A5GF-01A	TCGA-LUSC	Sample retained for analysis
TCGA-77-A5GH-01A	TCGA-LUSC	Sample retained for analysis
TCGA-78-7145-01A	TCGA-LUAD	Sample retained for analysis
TCGA-78-7146-01A	TCGA-LUAD	Sample retained for analysis
TCGA-78-7147-01A	TCGA-LUAD	Sample retained for analysis
TCGA-78-7148-01A	TCGA-LUAD	Sample retained for analysis
TCGA-78-7149-01A	TCGA-LUAD	Sample retained for analysis
TCGA-78-7150-01A	TCGA-LUAD	Sample retained for analysis
TCGA-78-7152-01A	TCGA-LUAD	Sample retained for analysis
TCGA-78-7153-01A	TCGA-LUAD	Sample retained for analysis
TCGA-78-7154-01A	TCGA-LUAD	Sample retained for analysis
TCGA-78-7155-01A	TCGA-LUAD	Sample retained for analysis
TCGA-78-7156-01A	TCGA-LUAD	Sample retained for analysis
TCGA-78-7158-01A	TCGA-LUAD	Sample retained for analysis
TCGA-78-7159-01A	TCGA-LUAD	Sample retained for analysis
TCGA-78-7160-01A	TCGA-LUAD	Sample retained for analysis
TCGA-78-7161-01A	TCGA-LUAD	Sample retained for analysis
TCGA-78-7162-01A	TCGA-LUAD	Sample retained for analysis
TCGA-78-7163-01A	TCGA-LUAD	Sample retained for analysis
TCGA-78-7166-01A	TCGA-LUAD	Sample retained for analysis
TCGA-78-7167-01A	TCGA-LUAD	Sample retained for analysis
TCGA-78-7220-01A	TCGA-LUAD	Sample retained for analysis
TCGA-78-7535-01A	TCGA-LUAD	Sample retained for analysis
TCGA-78-7536-01A	TCGA-LUAD	Sample retained for analysis
TCGA-78-7537-01A	TCGA-LUAD	Sample retained for analysis
TCGA-78-7539-01A	TCGA-LUAD	Sample retained for analysis
TCGA-78-7540-01A	TCGA-LUAD	Sample retained for analysis
TCGA-78-7542-01A	TCGA-LUAD	Sample retained for analysis
TCGA-78-7633-01A	TCGA-LUAD	Sample retained for analysis
TCGA-78-8640-01A	TCGA-LUAD	Sample retained for analysis
TCGA-78-8648-01A	TCGA-LUAD	Sample excluded from analysis
TCGA-78-8655-01A	TCGA-LUAD	Sample retained for analysis
[truncated: 8,541 more rows]
