# Supplementary material for: Analysis of 7,815 cancer exomes reveals associations between mutational processes and somatic driver mutations
Source: PLoS Genet. 2018 Nov 9;14(11):e1007779. doi: 10.1371/journal.pgen.1007779 (PMC6249022; doi:10.1371/journal.pgen.1007779)
Supplement: S3 Table — (XLSX) [file pgen.1007779.s003.xlsx]

## Sheet: Table S3
Table S3 - Associations that were tested for significance, together with results from binary univariate logistic regression and one-sided Mann Whitney U-Test.
Cancer	Mutation	Signature	Pvalue by regression	Odds ratio by regression	Pvalue by Mann Whitney U-Test (One Sided)	Wild-type samples (#)	Mutant samples (#)
TCGA-BLCA	ERBB2 p.S310F	Signature 2	0.000461421	164.839	0.000272236	379	19
TCGA-BLCA	ERBB2 p.S310F	Signature 13	0.00264335	146.206	0.00166941	379	19
TCGA-BLCA	FGFR3 p.S249C	Signature 2	0.640103	0.517224	0.55546	368	30
TCGA-BLCA	FGFR3 p.S249C	Signature 13	0.379056	3.20107	0.145597	368	30
TCGA-BLCA	PIK3CA p.E542K	Signature 2	0.00154037	111.061	0.00453264	380	18
TCGA-BLCA	PIK3CA p.E542K	Signature 13	0.521488	2.93357	0.219228	380	18
TCGA-BLCA	PIK3CA p.E545K	Signature 2	4.67808e-05	161.476	9.0675e-06	369	29
TCGA-BLCA	PIK3CA p.E545K	Signature 13	0.000505012	117.782	0.00016367	369	29
TCGA-BLCA	TP53 p.R248Q	Signature 2	0.593222	0.366486	0.700481	381	17
TCGA-BLCA	TP53 p.R248Q	Signature 13	0.363771	0.184572	0.785478	381	17
TCGA-BLCA	TP53 p.R280T	Signature 2	0.26869	8.18471	0.0878162	386	12
TCGA-BLCA	TP53 p.R280T	Signature 13	0.0161816	136.085	0.0108785	386	12
TCGA-BRCA	AKT1 p.E17K	Signature 2	0.582494	3.40219	0.194319	791	14
TCGA-BRCA	AKT1 p.E17K	Signature 3	0.156101	1.0419e-05	0.952909	791	14
TCGA-BRCA	AKT1 p.E17K	Signature 13	0.810619	0.486372	0.768691	791	14
TCGA-BRCA	PIK3CA p.E542K	Signature 2	0.0021957	42.0463	9.3746e-06	774	31
TCGA-BRCA	PIK3CA p.E542K	Signature 3	0.118175	0.00142242	0.969615	774	31
TCGA-BRCA	PIK3CA p.E542K	Signature 13	0.194501	7.62195	0.251443	774	31
TCGA-BRCA	PIK3CA p.E545K	Signature 2	6.89961e-10	325.953	0	754	51
TCGA-BRCA	PIK3CA p.E545K	Signature 3	0.000613248	1.44654e-09	0.999999	754	51
TCGA-BRCA	PIK3CA p.E545K	Signature 13	0.00168065	35.1672	0.0117682	754	51
TCGA-BRCA	PIK3CA p.H1047R	Signature 2	0.215048	3.22228	0.0298844	711	94
TCGA-BRCA	PIK3CA p.H1047R	Signature 3	0.0148028	0.00374748	0.984058	711	94
TCGA-BRCA	PIK3CA p.H1047R	Signature 13	0.629861	0.562869	0.908597	711	94
TCGA-BRCA	TP53 p.R175H	Signature 2	0.680068	0.33354	0.845126	788	17
TCGA-BRCA	TP53 p.R175H	Signature 3	0.736847	0.258922	0.27518	788	17
TCGA-BRCA	TP53 p.R175H	Signature 13	0.821172	1.72073	0.437798	788	17
TCGA-BRCA	TP53 p.R273H	Signature 2	0.346709	0.00857532	0.896973	794	11
TCGA-BRCA	TP53 p.R273H	Signature 3	0.55762	9.21384	0.218818	794	11
TCGA-BRCA	TP53 p.R273H	Signature 13	0.353632	0.00978155	0.684785	794	11
TCGA-CESC	PIK3CA p.E542K	Signature 2	0.0101839	34.612	0.0119444	271	25
TCGA-CESC	PIK3CA p.E542K	Signature 13	0.812583	1.43759	0.448509	271	25
TCGA-CESC	PIK3CA p.E545K	Signature 2	5.11053e-07	442.089	1.208e-07	254	42
TCGA-CESC	PIK3CA p.E545K	Signature 13	0.332543	3.17469	0.0854841	254	42
TCGA-CRC	APC p.R1450*	Signature 1	0.16247	18.1866	0.0495769	538	15
TCGA-CRC	APC p.R1450*	Signature 3	0.8257	0.242927	0.216539	538	15
TCGA-CRC	APC p.R1450*	Signature 6	0.680315	0.337779	0.70816	538	15
TCGA-CRC	APC p.R1450*	Signature 10	0.627109	0.0811902	0.348601	538	15
TCGA-CRC	APC p.R1450*	Signature 26	0.336942	7.92015e-11	0.755591	538	15
TCGA-CRC	APC p.R216*	Signature 1	0.0757226	39.642	0.0143303	539	14
TCGA-CRC	APC p.R216*	Signature 3	0.94367	1.49448	0.186645	539	14
TCGA-CRC	APC p.R216*	Signature 6	0.283962	0.000546793	0.812444	539	14
TCGA-CRC	APC p.R216*	Signature 10	0.44464	1.54773e-05	0.797977	539	14
TCGA-CRC	APC p.R216*	Signature 26	0.399714	9.77708e-09	0.594733	539	14
TCGA-CRC	APC p.R876*	Signature 1	0.0181577	125.336	0.0542873	540	13
TCGA-CRC	APC p.R876*	Signature 3	0.476406	0.000585714	0.821101	540	13
TCGA-CRC	APC p.R876*	Signature 6	0.192418	9.75656	0.017711	540	13
TCGA-CRC	APC p.R876*	Signature 10	0.596403	0.000850163	0.736713	540	13
TCGA-CRC	APC p.R876*	Signature 26	0.344959	106.426	0.124776	540	13
TCGA-CRC	BRAF p.V600E	Signature 1	2.42312e-05	0.00125679	0.999992	502	51
TCGA-CRC	BRAF p.V600E	Signature 3	0.00377975	1.70344e-12	1	502	51
TCGA-CRC	BRAF p.V600E	Signature 6	1.41402e-19	7046.09	0	502	51
TCGA-CRC	BRAF p.V600E	Signature 10	4.70831e-11	9.86743e-45	1	502	51
TCGA-CRC	BRAF p.V600E	Signature 26	2.10272e-06	379829	9.99047e-05	502	51
TCGA-CRC	FBXW7 p.R465H	Signature 1	0.204463	18.5503	0.0815654	541	12
TCGA-CRC	FBXW7 p.R465H	Signature 3	0.170016	1.18818e-11	0.933029	541	12
TCGA-CRC	FBXW7 p.R465H	Signature 6	0.672726	2.49962	0.506194	541	12
TCGA-CRC	FBXW7 p.R465H	Signature 10	0.193163	5.84933	0.257463	541	12
TCGA-CRC	FBXW7 p.R465H	Signature 26	0.625411	0.0017675	0.628498	541	12
TCGA-CRC	KRAS p.G12A	Signature 1	0.135507	32.5127	0.0413279	542	11
TCGA-CRC	KRAS p.G12A	Signature 3	0.608981	0.00664578	0.173443	542	11
TCGA-CRC	KRAS p.G12A	Signature 6	0.38923	0.0102716	0.248406	542	11
TCGA-CRC	KRAS p.G12A	Signature 10	0.666022	0.0142007	0.433771	542	11
TCGA-CRC	KRAS p.G12A	Signature 26	0.469412	4.04502e-08	0.580431	542	11
TCGA-CRC	KRAS p.G12C	Signature 1	0.920978	1.24823	0.424757	537	16
TCGA-CRC	KRAS p.G12C	Signature 3	0.0521645	540.707	0.0990662	537	16
TCGA-CRC	KRAS p.G12C	Signature 6	0.241726	5.99998e-05	0.882672	537	16
TCGA-CRC	KRAS p.G12C	Signature 10	0.599695	0.00734268	0.584553	537	16
TCGA-CRC	KRAS p.G12C	Signature 26	0.495069	9.59981e-05	0.247134	537	16
TCGA-CRC	KRAS p.G12D	Signature 1	0.0574676	8.74562	0.0297243	491	62
TCGA-CRC	KRAS p.G12D	Signature 3	0.783682	2.1447	0.784239	491	62
TCGA-CRC	KRAS p.G12D	Signature 6	0.757018	1.40571	0.291601	491	62
TCGA-CRC	KRAS p.G12D	Signature 10	0.299707	0.0248137	0.612706	491	62
TCGA-CRC	KRAS p.G12D	Signature 26	0.502943	0.0489329	0.947383	491	62
TCGA-CRC	KRAS p.G12S	Signature 1	0.430355	7.21349	0.191077	542	11
TCGA-CRC	KRAS p.G12S	Signature 3	0.842248	3.27006	0.107859	542	11
TCGA-CRC	KRAS p.G12S	Signature 6	0.342327	0.000523619	0.572968	542	11
TCGA-CRC	KRAS p.G12S	Signature 10	0.869857	0.61273	0.0514825	542	11
TCGA-CRC	KRAS p.G12S	Signature 26	0.177542	2.29211e-23	0.97963	542	11
TCGA-CRC	KRAS p.G12V	Signature 1	0.303368	3.47926	0.106202	497	56
TCGA-CRC	KRAS p.G12V	Signature 3	0.523652	5.63864	0.0185318	497	56
TCGA-CRC	KRAS p.G12V	Signature 6	0.0279416	0.000122231	0.922565	497	56
TCGA-CRC	KRAS p.G12V	Signature 10	0.331359	0.0604927	0.280052	497	56
TCGA-CRC	KRAS p.G12V	Signature 26	0.0848615	3.0521e-09	0.831983	497	56
TCGA-CRC	KRAS p.G13D	Signature 1	0.0172217	25.3079	0.0131093	514	39
TCGA-CRC	KRAS p.G13D	Signature 3	0.270358	0.00199581	0.811114	514	39
TCGA-CRC	KRAS p.G13D	Signature 6	0.702016	0.555885	0.551486	514	39
TCGA-CRC	KRAS p.G13D	Signature 10	0.937955	0.895416	0.687976	514	39
TCGA-CRC	KRAS p.G13D	Signature 26	0.923083	1.51354	0.864852	514	39
TCGA-CRC	PIK3CA p.E542K	Signature 1	0.339699	9.63208	0.164905	541	12
TCGA-CRC	PIK3CA p.E542K	Signature 3	0.353771	2.65426e-06	0.775514	541	12
TCGA-CRC	PIK3CA p.E542K	Signature 6	0.311829	7.10733e-05	0.574259	541	12
TCGA-CRC	PIK3CA p.E542K	Signature 10	0.217959	5.48856	0.393099	541	12
TCGA-CRC	PIK3CA p.E542K	Signature 26	0.846041	3.82453	0.747231	541	12
TCGA-CRC	PIK3CA p.E545K	Signature 1	0.357511	3.86263	0.155404	517	36
TCGA-CRC	PIK3CA p.E545K	Signature 3	0.760876	2.85573	0.328549	517	36
TCGA-CRC	PIK3CA p.E545K	Signature 6	0.126559	0.0146017	0.93649	517	36
TCGA-CRC	PIK3CA p.E545K	Signature 10	0.636821	0.403396	0.00789344	517	36
TCGA-CRC	PIK3CA p.E545K	Signature 26	0.18935	3.57443e-08	0.974407	517	36
TCGA-CRC	PIK3CA p.H1047R	Signature 1	0.144597	0.0362497	0.915987	534	19
TCGA-CRC	PIK3CA p.H1047R	Signature 3	0.00571037	2.23525e-22	0.999455	534	19
TCGA-CRC	PIK3CA p.H1047R	Signature 6	0.00244522	47.3654	4.7139e-05	534	19
TCGA-CRC	PIK3CA p.H1047R	Signature 10	0.042677	4.66583e-14	0.989415	534	19
TCGA-CRC	PIK3CA p.H1047R	Signature 26	5.05849e-05	176852	6.13731e-05	534	19
TCGA-CRC	PIK3CA p.R88Q	Signature 1	0.68898	0.371282	0.843901	539	14
TCGA-CRC	PIK3CA p.R88Q	Signature 3	5.34386e-05	1.03613e-52	0.999999	539	14
TCGA-CRC	PIK3CA p.R88Q	Signature 6	0.237482	7.76455	0.907819	539	14
TCGA-CRC	PIK3CA p.R88Q	Signature 10	5.30099e-08	97.4191	0.0672136	539	14
TCGA-CRC	PIK3CA p.R88Q	Signature 26	0.917561	0.44787	0.99618	539	14
TCGA-CRC	SMAD4 p.R361H	Signature 1	0.538359	0.200523	0.701199	540	13
TCGA-CRC	SMAD4 p.R361H	Signature 3	0.891764	0.407243	0.775237	540	13
TCGA-CRC	SMAD4 p.R361H	Signature 6	0.371555	5.37054	0.758035	540	13
TCGA-CRC	SMAD4 p.R361H	Signature 10	0.441696	3.30108	0.625734	540	13
TCGA-CRC	SMAD4 p.R361H	Signature 26	0.130237	643.093	0.274296	540	13
TCGA-CRC	TP53 p.R175H	Signature 1	0.81573	1.40503	0.436613	514	39
TCGA-CRC	TP53 p.R175H	Signature 3	0.534932	6.8771	0.048712	514	39
TCGA-CRC	TP53 p.R175H	Signature 6	0.168465	0.0463323	0.931766	514	39
TCGA-CRC	TP53 p.R175H	Signature 10	0.402295	0.00323301	0.565433	514	39
TCGA-CRC	TP53 p.R175H	Signature 26	0.61485	0.0615582	0.812517	514	39
TCGA-CRC	TP53 p.R213*	Signature 1	0.299594	0.0540194	0.811427	541	12
TCGA-CRC	TP53 p.R213*	Signature 3	0.172909	1.54642e-11	0.862452	541	12
TCGA-CRC	TP53 p.R213*	Signature 6	0.580727	0.160477	0.777697	541	12
TCGA-CRC	TP53 p.R213*	Signature 10	4.11774e-05	43.2269	0.00162217	541	12
TCGA-CRC	TP53 p.R213*	Signature 26	0.453216	5.56479e-08	0.974731	541	12
TCGA-CRC	TP53 p.R248Q	Signature 1	0.576814	3.45962	0.256392	538	15
TCGA-CRC	TP53 p.R248Q	Signature 3	0.444499	0.000586701	0.329416	538	15
TCGA-CRC	TP53 p.R248Q	Signature 6	0.913305	0.777279	0.402622	538	15
TCGA-CRC	TP53 p.R248Q	Signature 10	0.669729	0.192239	0.113789	538	15
TCGA-CRC	TP53 p.R248Q	Signature 26	0.433458	8.65269e-07	0.523842	538	15
TCGA-CRC	TP53 p.R248W	Signature 1	0.795901	1.83812	0.346197	539	14
TCGA-CRC	TP53 p.R248W	Signature 3	0.32452	56.3069	0.135945	539	14
TCGA-CRC	TP53 p.R248W	Signature 6	0.286818	0.000828455	0.707603	539	14
TCGA-CRC	TP53 p.R248W	Signature 10	0.525818	0.000151502	0.786331	539	14
TCGA-CRC	TP53 p.R248W	Signature 26	0.434781	2.53786e-07	0.691095	539	14
TCGA-CRC	TP53 p.R273C	Signature 1	0.0363996	0.0019985	0.980615	540	13
TCGA-CRC	TP53 p.R273C	Signature 3	0.014075	2523.42	0.0195516	540	13
TCGA-CRC	TP53 p.R273C	Signature 6	0.273804	7.25595	0.670675	540	13
TCGA-CRC	TP53 p.R273C	Signature 10	0.100346	1.24521e-13	0.970213	540	13
TCGA-CRC	TP53 p.R273C	Signature 26	0.440231	9.06651e-08	0.950739	540	13
TCGA-CRC	TP53 p.R273H	Signature 1	0.0981165	22.9062	0.0278774	535	18
TCGA-CRC	TP53 p.R273H	Signature 3	0.154839	130.623	0.503889	535	18
TCGA-CRC	TP53 p.R273H	Signature 6	0.248279	0.00461696	0.878811	535	18
TCGA-CRC	TP53 p.R273H	Signature 10	0.587458	0.0589552	0.389276	535	18
TCGA-CRC	TP53 p.R273H	Signature 26	0.508921	0.00048019	0.569351	535	18
TCGA-CRC	TP53 p.R282W	Signature 1	0.998165	1.00466	0.523019	533	20
TCGA-CRC	TP53 p.R282W	Signature 3	0.128399	142.235	0.00107634	533	20
TCGA-CRC	TP53 p.R282W	Signature 6	0.18976	5.06559e-05	0.887857	533	20
TCGA-CRC	TP53 p.R282W	Signature 10	0.571365	0.0724491	0.340446	533	20
TCGA-CRC	TP53 p.R282W	Signature 26	0.278554	2.50568e-10	0.848471	533	20
TCGA-GBM	EGFR p.A289V	Signature 1	0.746777	0.360639	0.625983	350	12
TCGA-GBM	EGFR p.A289V	Signature 3	0.333011	6.40731	0.345691	350	12
TCGA-GBM	EGFR p.G598V	Signature 1	0.855558	1.57171	0.218461	349	13
TCGA-GBM	EGFR p.G598V	Signature 3	0.554182	0.210461	0.897722	349	13
TCGA-GBM	IDH1 p.R132H	Signature 1	0.00195118	8.42907e-08	0.999792	344	18
TCGA-GBM	IDH1 p.R132H	Signature 3	0.374748	4.30378	0.0112535	344	18
TCGA-HNSC	PIK3CA p.E542K	Signature 2	0.00887229	107.998	0.00115576	472	18
TCGA-HNSC	PIK3CA p.E542K	Signature 4	0.346801	0.00133078	0.980376	472	18
TCGA-HNSC	PIK3CA p.E542K	Signature 13	0.886816	1.37698	0.25661	472	18
TCGA-HNSC	PIK3CA p.E542K	Signature 18	0.393837	0.00207527	0.600083	472	18
TCGA-HNSC	PIK3CA p.E545K	Signature 2	0.000130688	356.013	0.000501166	466	24
TCGA-HNSC	PIK3CA p.E545K	Signature 4	0.520069	0.0821257	0.859571	466	24
TCGA-HNSC	PIK3CA p.E545K	Signature 13	0.00132497	147.686	0.00300396	466	24
TCGA-HNSC	PIK3CA p.E545K	Signature 18	0.647829	0.166488	0.764438	466	24
TCGA-HNSC	PIK3CA p.H1047R	Signature 2	0.63888	0.193528	0.449448	477	13
TCGA-HNSC	PIK3CA p.H1047R	Signature 4	0.335741	5.98166e-07	0.769901	477	13
TCGA-HNSC	PIK3CA p.H1047R	Signature 13	0.28725	0.0219713	0.851356	477	13
TCGA-HNSC	PIK3CA p.H1047R	Signature 18	0.737721	0.169597	0.91244	477	13
TCGA-HNSC	TP53 p.R175H	Signature 2	0.956287	1.19221	0.320894	479	11
TCGA-HNSC	TP53 p.R175H	Signature 4	0.664644	0.0840863	0.609428	479	11
TCGA-HNSC	TP53 p.R175H	Signature 13	0.518632	5.33331	0.10899	479	11
TCGA-HNSC	TP53 p.R175H	Signature 18	0.413332	7.53313e-05	0.591127	479	11
TCGA-HNSC	TP53 p.R282W	Signature 2	0.460122	7.40561	0.536893	479	11
TCGA-HNSC	TP53 p.R282W	Signature 4	0.719878	0.147866	0.732459	479	11
TCGA-HNSC	TP53 p.R282W	Signature 13	0.985313	0.947473	0.489691	479	11
TCGA-HNSC	TP53 p.R282W	Signature 18	0.913567	0.607728	0.48368	479	11
TCGA-LGG	IDH1 p.R132H	Signature 1	1.92414e-07	6.25194e-09	1	86	116
TCGA-LGG	TP53 p.R273C	Signature 1	0.0333496	3.85321e-06	0.972418	178	24
TCGA-LUAD	EGFR p.L858R	Signature 2	0.542713	0.0155041	0.327606	525	11
TCGA-LUAD	EGFR p.L858R	Signature 4	0.0422656	0.00279985	0.993145	525	11
TCGA-LUAD	EGFR p.L858R	Signature 13	0.618286	0.0689533	0.390751	525	11
TCGA-LUAD	EGFR p.L858R	Signature 18	0.175626	6.01432e-07	0.958976	525	11
TCGA-LUAD	KRAS p.G12A	Signature 2	0.0994136	9.24206e-08	0.981374	518	18
TCGA-LUAD	KRAS p.G12A	Signature 4	0.564584	2.15264	0.17033	518	18
TCGA-LUAD	KRAS p.G12A	Signature 13	0.155903	0.000124932	0.986009	518	18
TCGA-LUAD	KRAS p.G12A	Signature 18	0.11313	13.9389	0.100904	518	18
TCGA-LUAD	KRAS p.G12C	Signature 2	0.169973	0.0295694	0.978655	461	75
TCGA-LUAD	KRAS p.G12C	Signature 4	0.0264118	4.60643	0.00204158	461	75
TCGA-LUAD	KRAS p.G12C	Signature 13	0.131525	0.0360669	0.994413	461	75
TCGA-LUAD	KRAS p.G12C	Signature 18	0.764332	1.54398	0.000504321	461	75
TCGA-LUAD	KRAS p.G12D	Signature 2	0.746847	0.248119	0.428186	517	19
TCGA-LUAD	KRAS p.G12D	Signature 4	0.00748954	0.00276264	0.994504	517	19
TCGA-LUAD	KRAS p.G12D	Signature 13	0.883464	1.61162	0.421095	517	19
TCGA-LUAD	KRAS p.G12D	Signature 18	0.458691	0.0171185	0.812831	517	19
TCGA-LUAD	KRAS p.G12V	Signature 2	0.245399	0.0169442	0.92132	494	42
TCGA-LUAD	KRAS p.G12V	Signature 4	0.335635	2.36255	0.0847933	494	42
TCGA-LUAD	KRAS p.G12V	Signature 13	0.0436954	0.000397949	0.989969	494	42
TCGA-LUAD	KRAS p.G12V	Signature 18	0.535122	2.76542	0.0931435	494	42
TCGA-LUSC	PIK3CA p.E542K	Signature 2	0.00019245	36516.2	0.00159736	476	11
TCGA-LUSC	PIK3CA p.E542K	Signature 3	0.393818	0.000767636	0.763075	476	11
TCGA-LUSC	PIK3CA p.E542K	Signature 4	0.0570784	0.000153378	0.989943	476	11
TCGA-LUSC	PIK3CA p.E542K	Signature 13	0.000450735	4912.41	0.000276897	476	11
TCGA-LUSC	PIK3CA p.E542K	Signature 18	0.585745	0.00632416	0.571798	476	11
TCGA-LUSC	PIK3CA p.E545K	Signature 2	0.000212053	13226.7	0.00105759	471	16
TCGA-LUSC	PIK3CA p.E545K	Signature 3	0.228594	0.000112609	0.862177	471	16
TCGA-LUSC	PIK3CA p.E545K	Signature 4	0.744516	0.4686	0.544229	471	16
TCGA-LUSC	PIK3CA p.E545K	Signature 13	0.00368882	570.12	0.00525255	471	16
TCGA-LUSC	PIK3CA p.E545K	Signature 18	0.646143	0.052225	0.749488	471	16
TCGA-LUSC	TP53 p.R158L	Signature 2	0.88743	1.93159	0.15378	473	14
TCGA-LUSC	TP53 p.R158L	Signature 3	0.544758	0.0216403	0.662438	473	14
TCGA-LUSC	TP53 p.R158L	Signature 4	0.353733	6.9102	0.178747	473	14
TCGA-LUSC	TP53 p.R158L	Signature 13	0.786353	2.37195	0.15378	473	14
TCGA-LUSC	TP53 p.R158L	Signature 18	0.443053	0.000811229	0.906423	473	14
TCGA-LUSC	TP53 p.V157F	Signature 2	0.455871	19.7581	0.0611509	474	13
TCGA-LUSC	TP53 p.V157F	Signature 3	0.177125	2.93114e-06	0.904133	474	13
TCGA-LUSC	TP53 p.V157F	Signature 4	0.755041	2.06882	0.363698	474	13
TCGA-LUSC	TP53 p.V157F	Signature 13	0.167161	42.3689	0.0100556	474	13
TCGA-LUSC	TP53 p.V157F	Signature 18	0.292304	5.56513e-06	0.944881	474	13
TCGA-OV	TP53 p.R175H	Signature 3	0.294009	10.25	0.175996	407	13
TCGA-PAAD	KRAS p.G12D	Signature 1	0.810279	1.92874	0.398	70	47
TCGA-PAAD	KRAS p.G12R	Signature 1	0.0239094	4.10365e-06	0.987065	98	19
TCGA-PAAD	KRAS p.G12V	Signature 1	0.470608	8.74693	0.10239	89	28
TCGA-SKCM	BRAF p.V600E	Signature 7	0.708648	1.13711	0.901945	257	193
TCGA-SKCM	BRAF p.V600E	Signature 18	0.378787	0.717373	0.294924	257	193
TCGA-SKCM	BRAF p.V600M	Signature 7	0.000302509	38.8887	9.0526e-06	412	38
TCGA-SKCM	BRAF p.V600M	Signature 18	0.0562156	0.142708	0.999956	412	38
TCGA-SKCM	IDH1 p.R132C	Signature 7	0.0746576	13.2072	0.0457011	437	13
TCGA-SKCM	IDH1 p.R132C	Signature 18	0.305871	0.187634	0.928263	437	13
TCGA-SKCM	MAP2K1 p.P124S	Signature 7	0.169035	5.69204	0.0826861	437	13
TCGA-SKCM	MAP2K1 p.P124S	Signature 18	0.324448	0.208509	0.862306	437	13
TCGA-SKCM	NRAS p.Q61K	Signature 7	0.225322	3.22374	0.259362	431	19
TCGA-SKCM	NRAS p.Q61K	Signature 18	0.251296	0.228799	0.48634	431	19
TCGA-SKCM	NRAS p.Q61L	Signature 7	0.263567	4.37153	0.123589	439	11
TCGA-SKCM	NRAS p.Q61L	Signature 18	0.872346	1.20244	0.530872	439	11
TCGA-SKCM	NRAS p.Q61R	Signature 7	0.385823	2.12929	0.206669	429	21
TCGA-SKCM	NRAS p.Q61R	Signature 18	0.228238	0.229262	0.921374	429	21
TCGA-SKCM	RAC1 p.P29S	Signature 7	0.0159853	37.4882	0.00213467	433	17
TCGA-SKCM	RAC1 p.P29S	Signature 18	0.432321	0.392591	0.962425	433	17
TCGA-STAD	KRAS p.G12D	Signature 1	0.588974	5.46031	0.147737	406	12
TCGA-STAD	KRAS p.G12D	Signature 6	0.00919693	53.674	0.0145963	406	12
TCGA-STAD	KRAS p.G12D	Signature 17	0.1797	0.000267032	0.954593	406	12
TCGA-STAD	KRAS p.G13D	Signature 1	0.440037	10.5558	0.426427	406	12
TCGA-STAD	KRAS p.G13D	Signature 6	9.62366e-06	1330.51	0.00022858	406	12
TCGA-STAD	KRAS p.G13D	Signature 17	0.257941	0.00792915	0.998265	406	12
TCGA-STAD	PIK3CA p.E545K	Signature 1	0.300523	24.0783	0.222484	407	11
TCGA-STAD	PIK3CA p.E545K	Signature 6	0.853918	1.46984	0.282082	407	11
TCGA-STAD	PIK3CA p.E545K	Signature 17	0.423307	4.12935	0.545308	407	11
TCGA-STAD	PIK3CA p.H1047R	Signature 1	0.98706	1.04902	0.601986	402	16
TCGA-STAD	PIK3CA p.H1047R	Signature 6	3.06231e-07	1569.57	4.2669e-06	402	16
TCGA-STAD	PIK3CA p.H1047R	Signature 17	0.00435243	4.49184e-27	0.999998	402	16
TCGA-STAD	TP53 p.R175H	Signature 1	0.930772	0.741275	0.591554	406	12
TCGA-STAD	TP53 p.R175H	Signature 6	0.325779	0.0382963	0.616769	406	12
TCGA-STAD	TP53 p.R175H	Signature 17	0.554852	2.88473	0.482112	406	12
TCGA-STAD	TP53 p.R273C	Signature 1	0.186414	60.1526	0.546927	408	10
TCGA-STAD	TP53 p.R273C	Signature 6	0.0166323	53.6828	0.00876925	408	10
TCGA-STAD	TP53 p.R273C	Signature 17	0.593596	0.203771	0.86681	408	10
TCGA-STAD	TP53 p.R273H	Signature 1	0.0157547	1.04314e-09	0.998328	408	10
TCGA-STAD	TP53 p.R273H	Signature 6	0.271397	0.00118329	0.970111	408	10
TCGA-STAD	TP53 p.R273H	Signature 17	0.0322176	23.874	0.0304324	408	10
TCGA-THCA	BRAF p.V600E	Signature 18	0.184094	0.19672	0.972325	23	29
TCGA-UCEC	AKT1 p.E17K	Signature 1	0.840181	0.510063	0.154	514	11
TCGA-UCEC	AKT1 p.E17K	Signature 3	0.363712	3.55728e-05	0.668907	514	11
TCGA-UCEC	AKT1 p.E17K	Signature 6	0.595874	2.92926	0.113476	514	11
TCGA-UCEC	AKT1 p.E17K	Signature 10	0.484032	2.58732e-05	0.696806	514	11
TCGA-UCEC	AKT1 p.E17K	Signature 13	0.608381	0.0184487	0.285199	514	11
TCGA-UCEC	AKT1 p.E17K	Signature 14	0.588268	0.0183345	0.167225	514	11
TCGA-UCEC	AKT1 p.E17K	Signature 20	0.672882	0.159982	0.122608	514	11
TCGA-UCEC	AKT1 p.E17K	Signature 26	0.774136	0.08829	0.0687123	514	11
TCGA-UCEC	ARID1A p.R1989*	Signature 1	4.81326e-05	4.30873e-63	1	505	20
TCGA-UCEC	ARID1A p.R1989*	Signature 3	0.000257585	7.00526e-51	1	505	20
TCGA-UCEC	ARID1A p.R1989*	Signature 6	0.00229747	5.67403e-129	1	505	20
TCGA-UCEC	ARID1A p.R1989*	Signature 10	1.36579e-14	498.298	0	505	20
TCGA-UCEC	ARID1A p.R1989*	Signature 13	0.00256229	7.17504e-183	1	505	20
TCGA-UCEC	ARID1A p.R1989*	Signature 14	0.12668	9.34169	0.999869	505	20
TCGA-UCEC	ARID1A p.R1989*	Signature 20	4.58895e-07	8.25951e-91	1	505	20
TCGA-UCEC	ARID1A p.R1989*	Signature 26	3.33908e-09	2.53241e-69	1	505	20
TCGA-UCEC	BCOR p.N1459S	Signature 1	0.700288	1.93646	0.0380771	498	27
TCGA-UCEC	BCOR p.N1459S	Signature 3	0.0555597	3.7109e-08	0.943469	498	27
TCGA-UCEC	BCOR p.N1459S	Signature 6	0.0110516	19.437	0.0034443	498	27
TCGA-UCEC	BCOR p.N1459S	Signature 10	0.3182	0.00206148	0.88775	498	27
TCGA-UCEC	BCOR p.N1459S	Signature 13	0.0149173	1.75882e-15	0.987987	498	27
TCGA-UCEC	BCOR p.N1459S	Signature 14	0.496968	0.102186	0.784477	498	27
TCGA-UCEC	BCOR p.N1459S	Signature 20	7.75488e-05	469.127	0.00230972	498	27
TCGA-UCEC	BCOR p.N1459S	Signature 26	0.262897	15.5454	0.111507	498	27
TCGA-UCEC	FGFR2 p.S252W	Signature 1	0.545469	2.70399	0.0399684	499	26
TCGA-UCEC	FGFR2 p.S252W	Signature 3	0.701689	0.188351	0.111868	499	26
TCGA-UCEC	FGFR2 p.S252W	Signature 6	0.591849	2.10411	0.050125	499	26
TCGA-UCEC	FGFR2 p.S252W	Signature 10	0.32907	0.0017206	0.836936	499	26
TCGA-UCEC	FGFR2 p.S252W	Signature 13	0.515517	0.0532017	0.10257	499	26
TCGA-UCEC	FGFR2 p.S252W	Signature 14	0.54893	0.151625	0.445942	499	26
TCGA-UCEC	FGFR2 p.S252W	Signature 20	0.227252	10.4272	0.0628936	499	26
TCGA-UCEC	FGFR2 p.S252W	Signature 26	0.439083	8.20375	0.08884	499	26
TCGA-UCEC	KRAS p.G12D	Signature 1	0.671227	1.94501	0.0642238	492	33
TCGA-UCEC	KRAS p.G12D	Signature 3	0.0831772	5.02891e-06	0.923835	492	33
TCGA-UCEC	KRAS p.G12D	Signature 6	0.000526194	37.764	3.73256e-05	492	33
TCGA-UCEC	KRAS p.G12D	Signature 10	0.386046	0.328304	0.99487	492	33
TCGA-UCEC	KRAS p.G12D	Signature 13	0.00488704	4.95632e-17	0.99596	492	33
TCGA-UCEC	KRAS p.G12D	Signature 14	0.915581	1.20719	0.111391	492	33
TCGA-UCEC	KRAS p.G12D	Signature 20	5.47217e-05	376.712	8.7723e-06	492	33
TCGA-UCEC	KRAS p.G12D	Signature 26	0.697943	3.03818	0.0450849	492	33
TCGA-UCEC	KRAS p.G12V	Signature 1	0.366142	4.34638	0.0109442	503	22
TCGA-UCEC	KRAS p.G12V	Signature 3	0.29271	0.000645902	0.712006	503	22
TCGA-UCEC	KRAS p.G12V	Signature 6	0.015218	21.8085	0.00819784	503	22
TCGA-UCEC	KRAS p.G12V	Signature 10	0.641336	0.537535	0.733171	503	22
TCGA-UCEC	KRAS p.G12V	Signature 13	0.0760428	3.0596e-10	0.866633	503	22
TCGA-UCEC	KRAS p.G12V	Signature 14	0.405359	0.00366711	0.446035	503	22
TCGA-UCEC	KRAS p.G12V	Signature 20	0.160431	16.7839	0.246933	503	22
TCGA-UCEC	KRAS p.G12V	Signature 26	0.330881	7.15097e-06	0.846173	503	22
TCGA-UCEC	KRAS p.G13D	Signature 1	0.60174	3.25696	0.273725	513	12
TCGA-UCEC	KRAS p.G13D	Signature 3	0.0317022	3.65275e-19	0.993439	513	12
TCGA-UCEC	KRAS p.G13D	Signature 6	0.00196785	132.958	0.00557096	513	12
TCGA-UCEC	KRAS p.G13D	Signature 10	0.980918	0.965245	0.96887	513	12
TCGA-UCEC	KRAS p.G13D	Signature 13	0.0885552	4.05995e-17	0.978723	513	12
TCGA-UCEC	KRAS p.G13D	Signature 14	0.540932	0.00385483	0.22437	513	12
TCGA-UCEC	KRAS p.G13D	Signature 20	0.452887	8.31942	0.0792521	513	12
TCGA-UCEC	KRAS p.G13D	Signature 26	0.0235941	216.945	0.0465146	513	12
TCGA-UCEC	PIK3CA p.E542K	Signature 1	0.153005	0.00109757	0.969028	508	17
TCGA-UCEC	PIK3CA p.E542K	Signature 3	0.997539	1.01439	0.451167	508	17
TCGA-UCEC	PIK3CA p.E542K	Signature 6	0.630398	0.376622	0.894476	508	17
TCGA-UCEC	PIK3CA p.E542K	Signature 10	0.996392	1.00559	0.261756	508	17
TCGA-UCEC	PIK3CA p.E542K	Signature 13	0.000769877	464.407	0.0287693	508	17
TCGA-UCEC	PIK3CA p.E542K	Signature 14	0.993918	0.980765	0.891782	508	17
TCGA-UCEC	PIK3CA p.E542K	Signature 20	0.408388	0.0360284	0.88404	508	17
TCGA-UCEC	PIK3CA p.E542K	Signature 26	0.0230734	1.44901e-19	0.994553	508	17
TCGA-UCEC	PIK3CA p.E545K	Signature 1	0.795461	0.45744	0.255826	511	14
TCGA-UCEC	PIK3CA p.E545K	Signature 3	0.390843	25.5669	0.156284	511	14
TCGA-UCEC	PIK3CA p.E545K	Signature 6	0.536704	0.232733	0.60319	511	14
TCGA-UCEC	PIK3CA p.E545K	Signature 10	0.428913	0.0298679	0.402327	511	14
TCGA-UCEC	PIK3CA p.E545K	Signature 13	0.00682755	236.297	0.0562961	511	14
TCGA-UCEC	PIK3CA p.E545K	Signature 14	0.436483	1.81348e-05	0.782678	511	14
TCGA-UCEC	PIK3CA p.E545K	Signature 20	0.46756	0.0418759	0.581007	511	14
TCGA-UCEC	PIK3CA p.E545K	Signature 26	0.39368	1.04107e-06	0.79709	511	14
TCGA-UCEC	PIK3CA p.H1047R	Signature 1	0.0177262	17.5056	0.00494221	496	29
TCGA-UCEC	PIK3CA p.H1047R	Signature 3	0.239762	0.000873666	0.642762	496	29
TCGA-UCEC	PIK3CA p.H1047R	Signature 6	0.149289	5.77782	0.0118338	496	29
TCGA-UCEC	PIK3CA p.H1047R	Signature 10	0.423315	0.336812	0.680508	496	29
TCGA-UCEC	PIK3CA p.H1047R	Signature 13	0.0716983	2.88575e-08	0.839036	496	29
TCGA-UCEC	PIK3CA p.H1047R	Signature 14	0.375191	0.0175193	0.227778	496	29
TCGA-UCEC	PIK3CA p.H1047R	Signature 20	0.882426	1.38582	0.103153	496	29
TCGA-UCEC	PIK3CA p.H1047R	Signature 26	0.506142	6.09883	0.319492	496	29
TCGA-UCEC	PIK3CA p.R88Q	Signature 1	0.5796	2.37016	0.992491	494	31
TCGA-UCEC	PIK3CA p.R88Q	Signature 3	8.61276e-06	1.89885e-38	1	494	31
TCGA-UCEC	PIK3CA p.R88Q	Signature 6	0.955157	0.925272	0.995072	494	31
TCGA-UCEC	PIK3CA p.R88Q	Signature 10	4.44639e-10	28.2611	0.000268016	494	31
TCGA-UCEC	PIK3CA p.R88Q	Signature 13	0.000204268	3.17572e-40	1	494	31
TCGA-UCEC	PIK3CA p.R88Q	Signature 14	0.0145728	16.6443	0.456023	494	31
TCGA-UCEC	PIK3CA p.R88Q	Signature 20	0.168832	0.0102153	0.999947	494	31
TCGA-UCEC	PIK3CA p.R88Q	Signature 26	0.399642	0.00142984	0.960226	494	31
TCGA-UCEC	POLE p.P286R	Signature 1	3.8978e-06	2.54469e-24	1	504	21
TCGA-UCEC	POLE p.P286R	Signature 3	0.00115392	5.68685e-306	1	504	21
TCGA-UCEC	POLE p.P286R	Signature 6	0.010478	8.87013e-270	1	504	21
TCGA-UCEC	POLE p.P286R	Signature 10	1.86117e-06	20974.4	0	504	21
TCGA-UCEC	POLE p.P286R	Signature 13	0.000487959	0	1	504	21
TCGA-UCEC	POLE p.P286R	Signature 14	8.26248e-08	1.66677e-52	1	504	21
TCGA-UCEC	POLE p.P286R	Signature 20	6.43191e-05	5.6898e-140	1	504	21
TCGA-UCEC	POLE p.P286R	Signature 26	2.05965e-09	1.49426e-87	1	504	21
TCGA-UCEC	PPP2R1A p.P179R	Signature 1	0.0253037	1.5896e-05	0.987634	502	23
TCGA-UCEC	PPP2R1A p.P179R	Signature 3	0.0260714	286.263	5.24576e-05	502	23
TCGA-UCEC	PPP2R1A p.P179R	Signature 6	0.0354753	2.2234e-06	0.997196	502	23
TCGA-UCEC	PPP2R1A p.P179R	Signature 10	0.306973	0.0327607	0.0579478	502	23
TCGA-UCEC	PPP2R1A p.P179R	Signature 13	0.00108042	286.078	2.96e-08	502	23
TCGA-UCEC	PPP2R1A p.P179R	Signature 14	0.31308	1.20744e-05	0.799514	502	23
TCGA-UCEC	PPP2R1A p.P179R	Signature 20	0.0688094	2.28939e-06	0.607728	502	23
TCGA-UCEC	PPP2R1A p.P179R	Signature 26	0.402727	0.000171211	0.41568	502	23
TCGA-UCEC	PTEN p.R130*	Signature 1	0.0176605	33.7198	0.00172141	513	12
TCGA-UCEC	PTEN p.R130*	Signature 3	0.100926	5.56864e-12	0.952541	513	12
TCGA-UCEC	PTEN p.R130*	Signature 6	0.0367486	31.0523	0.0277788	513	12
TCGA-UCEC	PTEN p.R130*	Signature 10	0.425453	3.79585e-06	0.920178	513	12
TCGA-UCEC	PTEN p.R130*	Signature 13	0.559193	6.96926	0.643807	513	12
TCGA-UCEC	PTEN p.R130*	Signature 14	0.155027	2.45241e-14	0.947585	513	12
TCGA-UCEC	PTEN p.R130*	Signature 20	0.66378	3.76239	0.509599	513	12
TCGA-UCEC	PTEN p.R130*	Signature 26	0.608698	0.00196093	0.790885	513	12
TCGA-UCEC	PTEN p.R130G	Signature 1	0.14745	6.12916	0.000723756	488	37
TCGA-UCEC	PTEN p.R130G	Signature 3	0.70452	3.03709	0.0109058	488	37
TCGA-UCEC	PTEN p.R130G	Signature 6	0.839956	0.769917	0.0294478	488	37
TCGA-UCEC	PTEN p.R130G	Signature 10	0.190054	0.037621	0.172676	488	37
TCGA-UCEC	PTEN p.R130G	Signature 13	0.147079	0.000105963	0.416537	488	37
TCGA-UCEC	PTEN p.R130G	Signature 14	0.311465	0.0157965	0.228911	488	37
TCGA-UCEC	PTEN p.R130G	Signature 20	0.197701	8.83735	0.0595574	488	37
TCGA-UCEC	PTEN p.R130G	Signature 26	0.878158	0.583283	0.251987	488	37
TCGA-UCEC	PTEN p.R130Q	Signature 1	0.0627562	11.7013	0.838148	500	25
TCGA-UCEC	PTEN p.R130Q	Signature 3	0.00159418	5.65286e-20	0.999997	500	25
TCGA-UCEC	PTEN p.R130Q	Signature 6	0.174832	0.0591523	0.985808	500	25
TCGA-UCEC	PTEN p.R130Q	Signature 10	5.53441e-07	18.3261	0.00193216	500	25
TCGA-UCEC	PTEN p.R130Q	Signature 13	0.00099581	2.40993e-38	1	500	25
TCGA-UCEC	PTEN p.R130Q	Signature 14	0.00121858	38.406	0.621223	500	25
TCGA-UCEC	PTEN p.R130Q	Signature 20	0.0846054	0.000102923	0.999821	500	25
TCGA-UCEC	PTEN p.R130Q	Signature 26	0.0602502	7.99201e-13	0.985212	500	25
TCGA-UCEC	PTEN p.R233*	Signature 1	0.0266374	16.2003	0.0351945	499	26
TCGA-UCEC	PTEN p.R233*	Signature 3	0.00325243	7.17708e-17	0.999732	499	26
TCGA-UCEC	PTEN p.R233*	Signature 6	9.06796e-05	85.1361	0.005954	499	26
TCGA-UCEC	PTEN p.R233*	Signature 10	0.881667	0.854383	0.991581	499	26
TCGA-UCEC	PTEN p.R233*	Signature 13	0.00533006	7.75147e-22	0.999719	499	26
TCGA-UCEC	PTEN p.R233*	Signature 14	0.375617	0.0064279	0.520358	499	26
TCGA-UCEC	PTEN p.R233*	Signature 20	0.0299348	44.2344	0.0451296	499	26
TCGA-UCEC	PTEN p.R233*	Signature 26	0.0163914	134.198	0.537768	499	26
TCGA-UCEC	TP53 p.R248Q	Signature 1	0.0273106	33.0132	0.0806533	515	10
TCGA-UCEC	TP53 p.R248Q	Signature 3	0.684614	7.50774	0.152434	515	10
TCGA-UCEC	TP53 p.R248Q	Signature 6	0.869563	1.45247	0.188069	515	10
TCGA-UCEC	TP53 p.R248Q	Signature 10	0.486247	1.0094e-05	0.766442	515	10
TCGA-UCEC	TP53 p.R248Q	Signature 13	0.799922	0.214241	0.294647	515	10
TCGA-UCEC	TP53 p.R248Q	Signature 14	0.543551	0.000221694	0.535638	515	10
TCGA-UCEC	TP53 p.R248Q	Signature 20	0.240531	6.13518e-06	0.675687	515	10
TCGA-UCEC	TP53 p.R248Q	Signature 26	0.764641	0.0615655	0.210394	515	10
TCGA-UCEC	TP53 p.R273C	Signature 1	0.443451	0.0254877	0.758675	514	11
TCGA-UCEC	TP53 p.R273C	Signature 3	0.832531	0.254043	0.624903	514	11
TCGA-UCEC	TP53 p.R273C	Signature 6	0.351441	0.0508652	0.710693	514	11
TCGA-UCEC	TP53 p.R273C	Signature 10	0.487785	0.0808223	0.405928	514	11
TCGA-UCEC	TP53 p.R273C	Signature 13	0.341199	17.6289	0.350241	514	11
TCGA-UCEC	TP53 p.R273C	Signature 14	0.209375	10.1915	0.705175	514	11
TCGA-UCEC	TP53 p.R273C	Signature 20	0.279289	0.000346858	0.532419	514	11
TCGA-UCEC	TP53 p.R273C	Signature 26	0.000583578	2018.74	0.394286	514	11
