# Supplementary material for: Analysis of 7,815 cancer exomes reveals associations between mutational processes and somatic driver mutations
Source: PLoS Genet. 2018 Nov 9;14(11):e1007779. doi: 10.1371/journal.pgen.1007779 (PMC6249022; doi:10.1371/journal.pgen.1007779)
Supplement: S4 Table — (XLSX) [file pgen.1007779.s004.xlsx]

## Sheet: Table S4
Table S4 - Results of regression analysis using an independent cohort of 619 whole-exome sequenced colorectal cancers.
Cancer	Mutation	Signature	Pvalue	Odds ratio	Wild-type samples (#)	Mutant samples (#)
Colorectal	BRAF p.V600E	Signature 6	1.47178e-24	808.828	508	111
Colorectal	BRAF p.V600E	Signature 26	2.15368e-10	3.13614e+08	508	111
Colorectal	TP53 p.R213*	Signature 10	3.63392e-05	171.025	611	8
Colorectal	PIK3CA p.R88Q	Signature 10	0.000309245	88.245	609	10
Colorectal	PIK3CA p.H1047R	Signature 6	0.00716181	31.051	604	15
Colorectal	PIK3CA p.H1047R	Signature 26	0.687816	6.95122	604	15
