# Supplementary material for: Analysis of 7,815 cancer exomes reveals associations between mutational processes and somatic driver mutations
Source: PLoS Genet. 2018 Nov 9;14(11):e1007779. doi: 10.1371/journal.pgen.1007779 (PMC6249022; doi:10.1371/journal.pgen.1007779)
Supplement: S1 Data — (ZIP) [file pgen.1007779.s010.zip]

Archive with 19 entries (19 files):
- SI Fig1 Underlying Data.txt
- SI Fig2 Underlying Data.txt
- SI Fig4a Underlying Data (GBM mutant).txt
- SI Fig4a Underlying Data (GBM wildtype).txt
- SI Fig4a Underlying Data (LGG mutant).txt
- SI Fig4a Underlying Data (LGG wildtype).txt
- SI Fig4b Underlying Data (GBM-mutant).txt
- SI Fig4b Underlying Data (GBM-wildtype).txt
- SI Fig4b Underlying Data (LGG-mutant).txt
- SI Fig4b Underlying Data (LGG-wildtype).txt
- SI Fig5a Underlying Data (LUAD mutant).txt
- SI Fig5a Underlying Data (LUAD wildtype).txt
- SI Fig5b Underlying Data (LUAD mutant).txt
- SI Fig5b Underlying Data (LUAD wildtype).txt
- SI FigS2 Underlying Data.txt
- SI FigS3a Underlying Data.txt
- SI FigS3b Underlying Data.txt
- SI FigS5 Underlying Data.txt
- GDC_mutation_download_manifest.txt
