# Supplementary material for: Analysis of 7,815 cancer exomes reveals associations between mutational processes and somatic driver mutations
Source: PLoS Genet. 2018 Nov 9;14(11):e1007779. doi: 10.1371/journal.pgen.1007779 (PMC6249022; doi:10.1371/journal.pgen.1007779)
Supplement: S1 Data — (ZIP) [file pgen.1007779.s010.zip › SI Fig1 Underlying Data.txt]

	ACC	BLCA	BRCA	CESC	CHOL	CRC	DLBC	ESCA	GBM	HNSC	KIRC	KIRP	LGG	LIHC	LUAD	LUSC	MESO	OV	PAAD	PRAD	SARC	SKCM	STAD	THCA	UCEC	UCS
AKT1	0.0	0.25125628140703515	1.7391304347826086	1.0135135135135136	0.0	0.7233273056057866	0.0	0.0	0.0	0.20408163265306123	0.0	0.0	0.0	0.0	0.3731343283582089	0.0	0.0	0.0	0.0	1.0471204188481675	0.0	0.4444444444444444	0.23923444976076555	1.9230769230769231	2.0952380952380953	0.0
APC	0.0	0.0	0.0	0.33783783783783783	0.0	2.7124773960216997	0.0	0.0	0.0	0.0	0.0	0.0	0.0	0.0	0.0	0.0	0.0	0.0	0.0	0.0	0.0	0.0	0.4784688995215311	0.0	0.7619047619047619	0.0
APC	0.0	0.0	0.0	0.0	0.0	2.5316455696202533	0.0	0.0	0.0	0.0	0.0	0.0	0.0	0.0	0.0	0.0	0.0	0.0	0.0	0.0	0.0	0.0	0.0	0.0	0.0	0.0
APC	0.0	0.0	0.0	0.0	0.0	2.3508137432188065	0.0	0.0	0.0	0.0	0.0	0.0	0.0	0.0	0.0	0.0	0.0	0.0	0.0	0.0	0.0	0.0	0.0	0.0	0.19047619047619047	0.0
ARID1A	0.0	0.25125628140703515	0.2484472049689441	0.0	0.0	0.7233273056057866	0.0	0.0	0.0	0.0	0.0	0.0	0.0	0.0	0.0	0.0	0.0	0.0	0.0	0.0	0.0	0.0	0.0	0.0	3.8095238095238098	0.0
BCOR	0.0	0.0	0.0	0.6756756756756757	0.0	0.0	0.0	0.0	0.0	0.0	0.0	0.0	0.0	0.0	0.5597014925373134	0.0	0.0	0.0	0.0	0.0	0.0	0.0	0.0	0.0	5.142857142857142	0.0
BRAF	0.0	0.25125628140703515	0.0	0.0	2.380952380952381	9.22242314647378	0.0	0.0	0.5524861878453038	0.20408163265306123	0.0	0.411522633744856	0.0	0.0	1.4925373134328357	0.0	0.0	0.0	0.0	0.0	0.0	42.888888888888886	0.0	55.769230769230774	0.0	0.0
BRAF	0.0	0.0	0.0	0.0	0.0	0.0	0.0	0.0	0.0	0.0	0.0	0.0	0.0	0.0	0.0	0.0	0.0	0.0	0.0	0.0	0.0	8.444444444444445	0.0	0.0	0.0	0.0
EGFR	0.0	0.0	0.12422360248447205	0.0	0.0	0.0	0.0	0.0	3.314917127071823	0.0	0.0	0.0	1.9801980198019802	0.0	0.0	0.0	0.0	0.0	0.0	0.0	0.0	0.0	0.0	0.0	0.0	0.0
EGFR	0.0	0.0	0.0	0.0	0.0	0.0	0.0	0.0	3.591160220994475	0.0	0.0	0.0	1.4851485148514851	0.0	0.0	0.0	0.0	0.0	0.0	0.0	0.0	0.0	0.0	0.0	0.0	0.0
EGFR	0.0	0.0	0.0	0.0	0.0	0.0	0.0	0.0	0.0	0.0	0.0	0.0	0.0	0.0	2.0522388059701493	0.0	0.0	0.0	0.0	0.0	0.0	0.0	0.0	0.0	0.0	0.0
ERBB2	0.0	4.773869346733668	0.12422360248447205	1.6891891891891893	0.0	0.18083182640144665	0.0	1.1111111111111112	0.0	0.20408163265306123	0.0	0.0	0.0	0.0	0.18656716417910446	0.0	0.0	0.4761904761904762	0.0	0.0	0.0	0.0	0.4784688995215311	0.0	0.19047619047619047	0.0
FBXW7	0.0	0.0	0.0	0.6756756756756757	0.0	2.1699819168173597	0.0	0.0	0.0	0.0	0.0	0.0	0.0	0.0	0.18656716417910446	0.20533880903490762	0.0	0.2380952380952381	0.0	0.0	0.0	0.0	0.4784688995215311	0.0	1.5238095238095237	1.8518518518518516
FGFR2	0.0	0.0	0.0	0.0	0.0	0.0	0.0	0.0	0.0	0.0	0.0	0.0	0.0	0.0	0.0	0.0	0.0	0.4761904761904762	0.0	0.0	0.0	0.0	0.0	0.0	4.9523809523809526	1.8518518518518516
FGFR3	0.0	7.537688442211055	0.0	0.0	0.0	0.0	0.0	0.0	0.0	0.6122448979591837	0.0	0.0	0.0	0.0	0.0	0.8213552361396305	0.0	0.0	0.0	0.0	0.0	0.0	0.0	0.0	0.0	0.0
IDH1	0.0	0.25125628140703515	0.12422360248447205	0.0	9.523809523809524	0.18083182640144665	0.0	0.0	0.2762430939226519	0.0	0.0	0.0	3.4653465346534658	0.5633802816901409	0.18656716417910446	0.0	0.0	0.0	0.0	0.0	0.4716981132075472	2.888888888888889	0.0	0.0	0.19047619047619047	0.0
IDH1	0.0	0.25125628140703515	0.12422360248447205	0.0	0.0	0.0	0.0	0.0	4.972375690607735	0.0	0.0	0.0	57.42574257425742	0.0	0.0	0.0	0.0	0.0	0.0	0.5235602094240838	0.0	0.0	0.0	0.0	0.0	0.0
KRAS	0.0	0.0	0.0	0.0	0.0	1.9891500904159132	0.0	0.0	0.0	0.0	0.0	0.0	0.0	0.0	3.3582089552238807	0.20533880903490762	0.0	0.0	0.0	0.0	0.0	0.0	0.0	0.0	1.5238095238095237	1.8518518518518516
KRAS	0.0	0.5025125628140703	0.0	0.33783783783783783	0.0	2.8933092224231465	0.0	0.0	0.0	0.0	0.0	0.0	0.0	0.28169014084507044	13.992537313432834	0.0	2.1739130434782608	0.0	0.8547008547008548	0.0	0.0	0.0	0.4784688995215311	0.0	0.7619047619047619	0.0
KRAS	0.0	1.507537688442211	0.0	1.6891891891891893	7.142857142857142	11.211573236889691	0.0	1.1111111111111112	0.5524861878453038	0.0	0.3448275862068966	0.411522633744856	0.0	0.5633802816901409	3.544776119402985	0.0	0.0	0.0	40.17094017094017	0.5235602094240838	0.0	0.4444444444444444	2.8708133971291865	0.0	6.2857142857142865	3.7037037037037033
KRAS	0.0	0.25125628140703515	0.0	0.0	2.380952380952381	0.3616636528028933	0.0	0.0	0.0	0.0	0.0	0.0	0.0	0.0	0.18656716417910446	0.0	0.0	0.2380952380952381	16.23931623931624	0.5235602094240838	0.0	0.2222222222222222	0.0	0.0	0.0	0.0
KRAS	0.0	0.0	0.0	0.0	0.0	1.9891500904159132	0.0	0.0	0.0	0.0	0.0	0.0	0.0	0.0	0.9328358208955223	0.0	0.0	0.0	0.8547008547008548	0.0	0.0	0.0	0.9569377990430622	0.0	0.5714285714285714	0.0
KRAS	0.0	0.7537688442211055	0.37267080745341613	1.0135135135135136	0.0	10.126582278481013	2.083333333333333	0.0	0.0	0.0	0.0	0.411522633744856	0.0	0.0	7.835820895522389	0.20533880903490762	0.0	0.4761904761904762	23.931623931623932	0.0	0.0	0.0	0.7177033492822966	1.9230769230769231	4.190476190476191	5.555555555555555
KRAS	0.0	0.25125628140703515	0.0	1.3513513513513513	0.0	7.05244122965642	0.0	0.0	0.0	0.0	0.0	0.0	0.0	0.28169014084507044	0.5597014925373134	0.0	0.0	0.0	0.0	0.0	0.0	0.4444444444444444	2.8708133971291865	0.0	2.2857142857142856	0.0
MAP2K1	0.0	0.0	0.0	0.0	0.0	0.18083182640144665	0.0	0.0	0.0	0.0	0.0	0.0	0.0	0.0	0.0	0.0	0.0	0.0	0.0	0.0	0.0	2.888888888888889	0.0	0.0	0.0	0.0
NRAS	2.3255813953488373	0.0	0.0	0.0	0.0	0.7233273056057866	0.0	0.0	0.0	0.0	0.0	0.0	0.0	0.28169014084507044	0.18656716417910446	0.0	0.0	0.0	0.0	0.0	0.0	4.222222222222222	0.23923444976076555	1.9230769230769231	0.19047619047619047	0.0
NRAS	0.0	0.0	0.0	0.0	0.0	0.0	0.0	0.0	0.2762430939226519	0.0	0.0	0.0	0.0	0.0	0.18656716417910446	0.0	0.0	0.0	0.0	0.0	0.4716981132075472	2.4444444444444446	0.0	0.0	0.0	0.0
NRAS	0.0	0.25125628140703515	0.0	0.33783783783783783	2.380952380952381	0.5424954792043399	0.0	0.0	0.0	0.0	0.0	0.0	0.0	0.0	0.0	0.20533880903490762	0.0	0.4761904761904762	0.0	0.0	0.0	4.666666666666667	0.23923444976076555	5.769230769230769	0.0	0.0
PIK3CA	0.0	4.522613065326634	3.8509316770186333	8.445945945945946	0.0	2.1699819168173597	2.083333333333333	0.0	0.0	3.6734693877551026	0.0	1.2345679012345678	0.49504950495049505	0.28169014084507044	0.7462686567164178	2.2587268993839835	0.0	0.0	0.0	1.0471204188481675	0.0	0.0	1.4354066985645932	0.0	3.2380952380952377	0.0
PIK3CA	0.0	7.2864321608040195	6.3354037267080745	14.18918918918919	4.761904761904762	6.50994575045208	0.0	3.3333333333333335	0.8287292817679558	4.8979591836734695	0.3448275862068966	0.0	0.0	0.28169014084507044	1.1194029850746268	3.285420944558522	0.0	0.2380952380952381	0.0	0.0	0.0	0.4444444444444444	2.631578947368421	0.0	2.666666666666667	7.4074074074074066
PIK3CA	2.3255813953488373	1.256281407035176	11.677018633540373	0.6756756756756757	0.0	3.4358047016274864	0.0	0.5555555555555556	0.5524861878453038	2.6530612244897958	0.0	0.0	0.9900990099009901	0.8450704225352111	0.3731343283582089	1.0266940451745379	0.0	0.2380952380952381	0.0	0.5235602094240838	0.4716981132075472	0.0	3.827751196172249	0.0	5.523809523809524	7.4074074074074066
PIK3CA	0.0	0.25125628140703515	0.2484472049689441	0.0	0.0	2.5316455696202533	0.0	0.0	0.2762430939226519	0.40816326530612246	0.0	0.0	0.49504950495049505	0.0	0.0	0.0	0.0	0.0	0.0	0.0	0.0	0.0	1.1961722488038278	0.0	5.904761904761905	0.0
POLE	0.0	0.25125628140703515	0.12422360248447205	0.0	0.0	0.3616636528028933	0.0	0.0	0.0	0.0	0.0	0.0	0.0	0.0	0.0	0.0	0.0	0.0	0.0	0.0	0.0	0.0	0.0	0.0	4.0	1.8518518518518516
PPP2R1A	0.0	0.0	0.0	0.0	0.0	0.0	0.0	0.0	0.0	0.0	0.0	0.0	0.0	0.0	0.0	0.0	0.0	0.2380952380952381	0.0	0.0	0.4716981132075472	0.0	0.0	0.0	4.380952380952381	7.4074074074074066
PTEN	0.0	0.0	0.0	0.33783783783783783	0.0	0.18083182640144665	0.0	0.5555555555555556	0.8287292817679558	0.20408163265306123	0.0	0.0	0.49504950495049505	0.0	0.0	0.0	0.0	0.0	0.0	0.0	0.0	0.2222222222222222	0.23923444976076555	0.0	2.2857142857142856	1.8518518518518516
PTEN	0.0	0.0	0.0	0.0	0.0	0.0	0.0	0.0	0.5524861878453038	0.0	0.0	0.0	0.0	0.0	0.0	0.0	0.0	0.0	0.0	0.0	0.0	0.0	0.0	0.0	7.0476190476190474	1.8518518518518516
PTEN	0.0	0.0	0.12422360248447205	1.0135135135135136	0.0	0.9041591320072333	0.0	0.0	0.8287292817679558	0.20408163265306123	0.0	0.0	0.0	0.0	0.0	0.41067761806981523	0.0	0.0	0.0	0.0	0.4716981132075472	0.0	0.4784688995215311	0.0	4.761904761904762	1.8518518518518516
PTEN	0.0	0.0	0.0	0.33783783783783783	0.0	0.18083182640144665	0.0	0.0	1.3812154696132597	0.0	0.0	0.0	0.0	0.0	0.0	0.0	0.0	0.0	0.0	0.0	0.0	0.0	0.7177033492822966	0.0	4.9523809523809526	1.8518518518518516
RAC1	0.0	0.25125628140703515	0.0	0.0	0.0	0.0	0.0	0.0	0.0	0.20408163265306123	0.0	0.0	0.0	0.0	0.0	0.20533880903490762	0.0	0.0	0.0	0.0	0.4716981132075472	3.7777777777777777	0.0	0.0	0.19047619047619047	0.0
SMAD4	0.0	0.0	0.12422360248447205	0.6756756756756757	0.0	2.3508137432188065	0.0	0.5555555555555556	0.0	0.20408163265306123	0.0	0.0	0.0	0.28169014084507044	0.0	0.0	0.0	0.0	0.8547008547008548	0.0	0.0	0.0	0.4784688995215311	0.0	0.19047619047619047	0.0
TP53	0.0	0.0	0.0	0.0	0.0	0.0	0.0	0.5555555555555556	0.0	0.40816326530612246	0.0	0.0	0.0	0.0	0.9328358208955223	2.8747433264887063	0.0	0.0	0.0	0.0	0.0	0.0	0.0	0.0	0.0	0.0
TP53	0.0	0.7537688442211055	2.111801242236025	0.0	0.0	7.05244122965642	0.0	5.0	1.6574585635359116	2.2448979591836733	0.0	0.0	1.4851485148514851	0.0	0.3731343283582089	0.8213552361396305	0.0	3.0952380952380953	4.273504273504273	0.5235602094240838	1.4150943396226416	0.2222222222222222	2.8708133971291865	0.0	1.1428571428571428	3.7037037037037033
TP53	2.3255813953488373	0.0	0.6211180124223602	0.0	0.0	2.1699819168173597	0.0	2.2222222222222223	0.2762430939226519	1.4285714285714286	0.3448275862068966	0.0	0.0	0.0	0.7462686567164178	0.6160164271047228	0.0	0.9523809523809524	1.7094017094017095	0.0	0.9433962264150944	0.8888888888888888	1.674641148325359	0.0	0.9523809523809524	1.8518518518518516
TP53	0.0	4.271356783919598	0.37267080745341613	0.0	0.0	2.7124773960216997	0.0	5.0	1.9337016574585635	1.2244897959183674	0.0	0.0	1.9801980198019802	0.8450704225352111	0.0	1.0266940451745379	0.0	2.142857142857143	2.564102564102564	0.5235602094240838	0.4716981132075472	0.0	1.1961722488038278	0.0	1.9047619047619049	11.11111111111111
TP53	0.0	0.7537688442211055	0.7453416149068323	0.0	2.380952380952381	2.5316455696202533	2.083333333333333	3.3333333333333335	1.3812154696132597	1.2244897959183674	0.0	0.0	0.49504950495049505	0.28169014084507044	0.18656716417910446	0.8213552361396305	0.0	2.142857142857143	3.418803418803419	0.5235602094240838	1.4150943396226416	0.4444444444444444	1.1961722488038278	0.0	1.3333333333333335	1.8518518518518516
TP53	2.3255813953488373	1.256281407035176	0.4968944099378882	0.0	0.0	2.3508137432188065	2.083333333333333	2.7777777777777777	1.1049723756906076	1.0204081632653061	0.0	0.0	11.881188118811881	0.0	0.18656716417910446	0.41067761806981523	2.1739130434782608	1.4285714285714286	2.564102564102564	0.5235602094240838	0.0	0.0	2.3923444976076556	0.0	2.0952380952380953	1.8518518518518516
TP53	0.0	0.0	1.3664596273291925	0.0	2.380952380952381	3.25497287522604	0.0	2.7777777777777777	1.1049723756906076	1.8367346938775513	0.0	0.0	0.49504950495049505	0.5633802816901409	0.3731343283582089	0.6160164271047228	0.0	2.142857142857143	2.564102564102564	0.0	0.4716981132075472	0.0	2.3923444976076556	0.0	1.7142857142857144	3.7037037037037033
TP53	0.0	3.015075376884422	0.12422360248447205	0.33783783783783783	0.0	0.0	0.0	0.0	0.0	0.20408163265306123	0.0	0.0	0.0	0.0	0.18656716417910446	0.20533880903490762	0.0	0.0	0.0	0.0	0.0	0.0	0.0	0.0	0.0	1.8518518518518516
TP53	0.0	0.5025125628140703	0.4968944099378882	0.33783783783783783	0.0	3.616636528028933	0.0	2.7777777777777777	1.3812154696132597	2.2448979591836733	0.0	0.0	1.4851485148514851	0.0	0.18656716417910446	1.0266940451745379	0.0	0.4761904761904762	1.7094017094017095	0.0	0.0	0.0	1.674641148325359	0.0	0.9523809523809524	0.0
TP53	0.0	0.0	0.12422360248447205	0.0	0.0	0.18083182640144665	0.0	0.5555555555555556	0.0	0.8163265306122449	0.0	0.0	0.0	0.5633802816901409	0.5597014925373134	2.6694045174537986	0.0	0.9523809523809524	0.0	0.5235602094240838	0.0	0.0	0.0	0.0	0.0	0.0
