# Supplementary material for: Analysis of 7,815 cancer exomes reveals associations between mutational processes and somatic driver mutations
Source: PLoS Genet. 2018 Nov 9;14(11):e1007779. doi: 10.1371/journal.pgen.1007779 (PMC6249022; doi:10.1371/journal.pgen.1007779)
Supplement: S1 Data — (ZIP) [file pgen.1007779.s010.zip › SI Fig2 Underlying Data.txt]

Signature	BLCA	BRCA	CESC	CRC	GBM	HNSC	LGG	LUSC	SKCM	STAD	UCEC
Signature 26	0	0	0	2	0	0	0	0	0	0	1
Signature 20	0	0	0	0	0	0	0	0	0	0	2
Signature 14	0	0	0	0	0	0	0	0	0	0	1
Signature 13	2	1	0	0	0	1	0	2	0	0	2
Signature 10	0	0	0	2	0	0	0	0	0	0	4
Signature 7	0	0	0	0	0	0	0	0	1	0	0
Signature 6	0	0	0	2	0	0	0	0	0	2	3
Signature 2	3	2	1	0	0	1	0	2	0	0	0
Signature 1	0	0	0	0	1	0	1	0	0	0	0
