# Supplementary material for: Analysis of 7,815 cancer exomes reveals associations between mutational processes and somatic driver mutations
Source: PLoS Genet. 2018 Nov 9;14(11):e1007779. doi: 10.1371/journal.pgen.1007779 (PMC6249022; doi:10.1371/journal.pgen.1007779)
Supplement: S1 Data — (ZIP) [file pgen.1007779.s010.zip › SI Fig4a Underlying Data (GBM mutant).txt]

SampleID	Signature 1
TCGA-02-2483-01A	0.0482860790136165
TCGA-06-0128-01A	0.0654758175250114
TCGA-06-0129-01A	0.0754647871083372
TCGA-06-1805-01A	0.0026617201809417397
TCGA-06-2570-01A	0.051168649794590994
TCGA-06-5417-01A	0.0628674925741406
TCGA-06-6389-01A	0.0479808588690087
TCGA-06-6701-01A	0.0636381034441142
TCGA-12-0827-01A	0.0216411086261208
TCGA-14-1456-01B	0.0012950807936015
TCGA-14-4157-01A	0.0580961842069298
TCGA-16-1460-01A	0.00422638376211555
TCGA-19-1788-01A	0.0055423097971201
TCGA-19-2629-01A	0.038694918289800005
TCGA-19-A6J5-01A	0.0986294379723025
TCGA-26-1442-01A	0.0487957885573347
TCGA-27-2521-01A	0.0272767696963755
TCGA-32-4208-01A	0.0409981924143164
