# Supplementary material for: Analysis of 7,815 cancer exomes reveals associations between mutational processes and somatic driver mutations
Source: PLoS Genet. 2018 Nov 9;14(11):e1007779. doi: 10.1371/journal.pgen.1007779 (PMC6249022; doi:10.1371/journal.pgen.1007779)
Supplement: S1 Data — (ZIP) [file pgen.1007779.s010.zip › SI Fig4a Underlying Data (GBM wildtype).txt]

SampleID	Signature 1
TCGA-02-0003-01A	0.148057688565772
TCGA-02-0047-01A	0.0854691200943221
TCGA-02-0055-01A	0.24159913580281303
TCGA-02-2466-01A	0.0425510802097684
TCGA-02-2470-01A	0.04904985319760201
TCGA-02-2485-01A	0.19171877638501997
TCGA-02-2486-01A	0.172646424887922
TCGA-06-0119-01A	0.164388981686849
TCGA-06-0122-01A	0.210426708506663
TCGA-06-0124-01A	0.15813097977996698
TCGA-06-0125-01A	0.208551248165768
TCGA-06-0126-01A	0.156254848970483
TCGA-06-0137-01A	0.463945666192286
TCGA-06-0140-01A	0.12018567335768901
TCGA-06-0145-01A	0.136600105956082
TCGA-06-0152-02A	0.177306830970787
TCGA-06-0154-01A	0.239892833351993
TCGA-06-0155-01B	0.241311363488681
TCGA-06-0157-01A	0.20499578679445699
TCGA-06-0158-01A	0.164457891416845
TCGA-06-0166-01A	0.0902376366133315
TCGA-06-0168-01A	0.0672620484194932
TCGA-06-0169-01A	0.13989176273832699
TCGA-06-0171-02A	0.131166643081967
TCGA-06-0173-01A	0.169379081516333
TCGA-06-0174-01A	0.19928862331659802
TCGA-06-0184-01A	0.22577115313555302
TCGA-06-0185-01A	0.116230940645621
TCGA-06-0187-01A	0.0382459835796506
TCGA-06-0188-01A	0.0110181793752688
TCGA-06-0190-01A	0.220509128126857
TCGA-06-0192-01B	0.0404129210723668
TCGA-06-0195-01B	0.17682281774588102
TCGA-06-0209-01A	0.25877319509972097
TCGA-06-0210-02A	0.255716839417156
TCGA-06-0211-01B	0.135086129903389
TCGA-06-0214-01A	0.172924618772429
TCGA-06-0216-01B	0.187164416809933
TCGA-06-0219-01A	0.0583331994888307
TCGA-06-0221-01A	0.0767769820955372
TCGA-06-0237-01A	0.165867753100157
TCGA-06-0238-01A	0.0618405267683705
TCGA-06-0241-01A	0.156292606588038
TCGA-06-0644-01A	0.213560171924832
TCGA-06-0645-01A	0.314551291247078
TCGA-06-0648-01A	0.0969213048746517
TCGA-06-0649-01B	0.0225230186193765
TCGA-06-0686-01A	0.0384934690215768
TCGA-06-0743-01A	0.242094790066735
TCGA-06-0744-01A	0.0747998231579552
TCGA-06-0745-01A	0.0322488158562073
TCGA-06-0747-01A	0.0669431338296374
TCGA-06-0749-01A	0.0633503804767788
TCGA-06-0750-01A	0.0990021365574285
TCGA-06-0875-01A	0.13759696621247103
TCGA-06-0876-01A	0.0573066898863299
TCGA-06-0877-01A	0.0439898612124402
TCGA-06-0878-01A	0.0464880141949786
TCGA-06-0879-01A	0.0678647024783101
TCGA-06-0881-01A	0.00880742787298925
TCGA-06-0882-01A	0.0266234493737526
TCGA-06-0939-01A	0.296372233443665
TCGA-06-1084-01A	0.0130614552824644
TCGA-06-1087-01A	0.0152411070427879
TCGA-06-1800-01A	0.0771276847387677
TCGA-06-1801-01A	0.00620183450764955
TCGA-06-1802-01A	0.00222594451887502
TCGA-06-1804-01A	0.18506567862758302
TCGA-06-2557-01A	0.0900308722640705
TCGA-06-2558-01A	0.0534661909433705
TCGA-06-2559-01A	0.116902223014963
TCGA-06-2561-01A	0.0118374662596003
TCGA-06-2562-01A	0.00768058262445222
TCGA-06-2563-01A	0.0186815067476039
TCGA-06-2564-01A	0.22243988226815
TCGA-06-2565-01A	0.105441782097218
TCGA-06-2566-01A	0.00209379167228739
TCGA-06-2567-01A	0.0278514769406308
TCGA-06-2569-01A	0.0174831201014397
TCGA-06-5408-01A	0.150486805445404
TCGA-06-5412-01A	0.16853066730466001
TCGA-06-5413-01A	0.155040518168156
TCGA-06-5415-01A	0.205577323805607
TCGA-06-5416-01A	0.0007513229551584059
TCGA-06-5418-01A	0.201165174201637
TCGA-06-5856-01A	0.0288766143632659
TCGA-06-5858-01A	0.661110617994416
TCGA-06-5859-01A	0.187380586164725
TCGA-06-6388-01A	0.17152548739170498
TCGA-06-6390-01A	0.080737065304768
TCGA-06-6391-01A	0.0546497967590087
TCGA-06-6693-01A	0.0823401685257083
TCGA-06-6694-01A	0.20722063253154002
TCGA-06-6695-01A	0.18220227215994897
TCGA-06-6697-01A	0.160142200926077
TCGA-06-6698-01A	0.0516458999678214
TCGA-06-6699-01A	0.192444693423948
TCGA-06-6700-01A	0.195217868442189
TCGA-06-A5U0-01A	0.08357128732269901
TCGA-06-A5U1-01A	0.18859781530751998
TCGA-06-A6S0-01A	0.167688269129009
TCGA-06-A6S1-01A	0.0459046819557912
TCGA-06-A7TK-01A	0.15847392317672598
TCGA-12-0615-01A	0.17527958242879202
TCGA-12-0616-01A	0.156950628379953
TCGA-12-0618-01A	0.0873347294297637
TCGA-12-0619-01A	0.205498742282876
TCGA-12-0656-01A	0.0740133731317505
TCGA-12-0657-01A	0.084291265363536
TCGA-12-0662-01A	0.0405987982302173
TCGA-12-0670-01B	0.176772937823323
TCGA-12-0688-01A	0.12197164198863301
TCGA-12-0691-01A	0.09123790338512501
TCGA-12-0692-01A	0.0176175744347115
TCGA-12-0707-01A	0.0742184821117148
TCGA-12-0772-01A	0.0018784713681656699
TCGA-12-0773-01A	0.0514055802569958
TCGA-12-0775-01A	0.0041717706050265705
TCGA-12-0778-01A	0.0024404527744563
TCGA-12-0818-01A	0.009187863061892341
TCGA-12-0819-01A	0.102571367848578
TCGA-12-0820-01A	0.0265346711423562
TCGA-12-0821-01A	0.0167703775055391
TCGA-12-0822-01A	0.0197040662836004
TCGA-12-0826-01A	0.11235985229796801
TCGA-12-0828-01A	0.0147822299328855
TCGA-12-0829-01A	0.0012531244671867801
TCGA-12-1088-01A	0.00931928142383158
TCGA-12-1089-01A	0.00612014522928508
TCGA-12-1092-01B	0.0813743219577745
TCGA-12-1093-01A	0.0133374543211815
TCGA-12-1597-01B	0.143452042608884
TCGA-12-1598-01A	0.102825786622895
TCGA-12-1599-01A	0.11064638520064801
TCGA-12-1600-01A	0.236875565474094
TCGA-12-1602-01A	0.129317050059773
TCGA-12-3644-01A	0.0277429281198014
TCGA-12-3646-01A	0.0920605379087255
TCGA-12-3648-01A	0.11941546872367
TCGA-12-3649-01A	0.0596404608524439
TCGA-12-3650-01A	0.1917307494368
TCGA-12-3651-01A	0.0445288217354531
TCGA-12-3652-01A	0.162918191485387
TCGA-12-3653-01A	0.101273220734591
TCGA-12-5295-01A	0.085882741582252
TCGA-12-5299-01A	0.11360693976297999
TCGA-12-5301-01A	0.27950316514596196
TCGA-14-0736-02A	0.10522675440236
TCGA-14-0740-01B	0.044786704895827006
TCGA-14-0786-01B	0.0722943261954837
TCGA-14-0787-01A	0.00869205791271536
TCGA-14-0789-01A	0.0443286024632625
TCGA-14-0790-01B	0.19011474433836498
TCGA-14-0812-01B	0.0219896017015238
TCGA-14-0813-01A	0.0127066614717129
TCGA-14-0817-01A	0.14345563627253602
TCGA-14-0862-01B	0.0755340936271624
TCGA-14-0865-01B	0.0268542835220909
TCGA-14-0866-01B	0.00290965953757979
TCGA-14-0867-01A	0.0247424130239111
TCGA-14-0871-01A	0.00546695511113081
TCGA-14-1034-02B	0.271395762306507
TCGA-14-1037-01A	0.15942905320026401
TCGA-14-1395-01B	0.17090593474850502
TCGA-14-1396-01A	0.0046300196170216
TCGA-14-1450-01B	0.199276907019132
TCGA-14-1451-01A	0.0417110902340709
TCGA-14-1453-01A	0.0801924231757154
TCGA-14-1455-01A	0.0863974412930147
TCGA-14-1458-01A	0.00293490270180209
TCGA-14-1794-01A	0.00455729586043467
TCGA-14-1795-01A	0.00730528234937151
TCGA-14-1823-01A	0.0347185331605307
TCGA-14-1825-01A	0.00810892461999191
TCGA-14-1827-01A	0.0296773890344302
TCGA-14-1829-01A	0.0197001829590381
TCGA-14-2554-01A	0.161093171794265
TCGA-14-3476-01B	0.0881088192968493
TCGA-14-3477-01A	0.0394112168635768
TCGA-15-0742-01A	0.208782057815087
TCGA-15-1446-01A	0.0057513001510589605
TCGA-16-0846-01A	0.0513774259592007
TCGA-16-0848-01A	0.5083832625475809
TCGA-16-0849-01A	0.0265586928029528
TCGA-16-0850-01A	0.0354870618059524
TCGA-16-0861-01A	0.0742185298036356
TCGA-16-1045-01B	0.0395452486376059
TCGA-16-1048-01B	0.178201292878923
TCGA-19-0957-01C	0.0167132289417303
TCGA-19-1385-01A	0.0036885095588185795
TCGA-19-1386-01A	0.008647512046090041
TCGA-19-1387-01A	0.0262058222352525
TCGA-19-1388-01A	0.00772046531379529
TCGA-19-1389-01A	0.0024153846044059303
TCGA-19-1390-01A	0.00519514618001599
TCGA-19-1786-01A	0.11933123899483
TCGA-19-1787-01B	0.8548234300127429
TCGA-19-1789-01A	0.12253076248783501
TCGA-19-1790-01B	0.0852515233348664
TCGA-19-1791-01A	0.0101736776035913
TCGA-19-2619-01A	0.12180595541738701
TCGA-19-2620-01A	0.0656693440185166
TCGA-19-2621-01B	0.00869885772192635
TCGA-19-2623-01A	0.00649067876871876
TCGA-19-2624-01A	0.127791691126211
TCGA-19-2625-01A	0.0192032773128022
TCGA-19-2631-01A	0.17765818182081197
TCGA-19-4065-02A	0.055349862783802
TCGA-19-4068-01A	0.20613377007112102
TCGA-19-5950-01A	0.236107232227198
TCGA-19-5951-01A	0.165118861932031
TCGA-19-5952-01A	0.177515793708987
TCGA-19-5953-01B	0.163196200521871
TCGA-19-5954-01A	0.13337799799092698
TCGA-19-5955-01A	0.19750521914915803
TCGA-19-5956-01A	0.0303827275224248
TCGA-19-5958-01A	0.0914106740308951
TCGA-19-5959-01A	0.28887572933003103
TCGA-19-5960-01A	0.126580011482101
TCGA-19-A6J4-01A	0.14586498143997598
TCGA-26-1439-01A	0.134078940864738
TCGA-26-1799-01A	0.0366608313283731
TCGA-26-5132-01A	0.0589079920015595
TCGA-26-5133-01A	0.0582061358412263
TCGA-26-5134-01A	0.0364557407179351
TCGA-26-5135-01A	0.29111646094959603
TCGA-26-5136-01B	0.225052852249444
TCGA-26-5139-01A	0.10832490404121499
TCGA-26-6174-01A	0.12297942500352001
TCGA-26-A7UX-01B	0.0910696515523759
TCGA-27-1830-01A	0.0014189397058310901
TCGA-27-1831-01A	0.00870446233510986
TCGA-27-1832-01A	0.0533565905514768
TCGA-27-1833-01A	0.154490027283482
TCGA-27-1834-01A	0.0091385625558672
TCGA-27-1835-01A	0.170906694648362
TCGA-27-1836-01A	0.0018234621534010398
TCGA-27-1837-01A	0.0112412559202682
TCGA-27-1838-01A	0.00138080608452165
TCGA-27-2518-01A	0.23746115978051896
TCGA-27-2519-01A	0.11995894274431199
TCGA-27-2523-01A	0.0837946650441153
TCGA-27-2524-01A	0.0360396351526093
TCGA-27-2526-01A	0.141785142803428
TCGA-27-2527-01A	0.102434973920475
TCGA-27-2528-01A	0.102026090034981
TCGA-28-1745-01B	0.024430443134624998
TCGA-28-1746-01A	0.09544965824269
TCGA-28-1747-01C	0.123910715116248
TCGA-28-1749-01A	0.0559893150063172
TCGA-28-1750-01A	0.00981778799450889
TCGA-28-1751-01A	0.00972673879569988
TCGA-28-1752-01A	0.0454391024053994
TCGA-28-1753-01A	0.00168092909891711
TCGA-28-1755-01A	0.0442473773678293
TCGA-28-1757-01A	0.00416886726731011
TCGA-28-1760-01A	0.0035824175303737103
TCGA-28-2501-01A	0.19241370545577696
TCGA-28-2502-01B	0.0209235880719278
TCGA-28-2506-01A	0.00302879286477555
TCGA-28-2509-01A	0.04786137776515301
TCGA-28-2513-01A	0.0816883978019105
TCGA-28-2514-01A	0.11413623242367901
TCGA-28-5204-01A	0.0628980109974141
TCGA-28-5207-01A	0.0588457535298625
TCGA-28-5208-01A	0.229171743545864
TCGA-28-5209-01A	0.224667390935923
TCGA-28-5211-01C	0.0052752027675507605
TCGA-28-5213-01A	0.168482107059643
TCGA-28-5214-01A	0.0830601749258019
TCGA-28-5215-01A	0.0938490629149688
TCGA-28-5216-01A	0.0815062888376638
TCGA-28-5219-01A	0.133878222281111
TCGA-28-5220-01A	0.0520205923789251
TCGA-28-6450-01A	0.0787698618530507
TCGA-32-1970-01A	0.18804247840189003
TCGA-32-1976-01A	0.07699913824571
TCGA-32-1977-01A	0.137949661882594
TCGA-32-1979-01A	0.31528628485410104
TCGA-32-1982-01A	0.0101948960002788
TCGA-32-1986-01A	0.12847770914440101
TCGA-32-1991-01A	0.0383684929511097
TCGA-32-2491-01A	0.2216932538971
TCGA-32-2494-01A	0.104497450529201
TCGA-32-2495-01A	0.18618315230977597
TCGA-32-2615-01A	0.14587395053667598
TCGA-32-2616-01A	0.94192481183455
TCGA-32-2632-01A	0.272157970666889
TCGA-32-2634-01A	0.0540741853458911
TCGA-32-2638-01A	0.10106022606899699
TCGA-32-4210-01A	0.110205817707841
TCGA-32-4211-01A	0.24454802070945497
TCGA-32-4213-01A	0.0500604803792503
TCGA-32-4719-01A	0.0987523248224246
TCGA-32-5222-01A	0.207228540651113
TCGA-41-2571-01A	0.087324444065147
TCGA-41-2572-01A	0.28080084958559004
TCGA-41-2573-01A	0.0358909315159427
TCGA-41-2575-01A	0.0383979577885787
TCGA-41-3392-01A	0.12643268517207099
TCGA-41-3393-01A	0.302324822552101
TCGA-41-3915-01A	0.13802317062230401
TCGA-41-4097-01A	0.0529202618518479
TCGA-41-5651-01A	0.23994294011481798
TCGA-41-6646-01A	0.12346102456150301
TCGA-4W-AA9R-01A	0.238018695939496
TCGA-4W-AA9S-01A	0.168351993782999
TCGA-4W-AA9T-01A	0.201369325638405
TCGA-74-6573-01A	0.119727525699884
TCGA-74-6575-01A	0.279204348827943
TCGA-74-6577-01A	0.0181953219383142
TCGA-74-6578-01A	0.19583612442557802
TCGA-74-6581-01A	0.14562781452622697
TCGA-74-6584-01A	0.061980952586214
TCGA-76-4925-01A	0.085851377623123
TCGA-76-4926-01B	0.131292681119557
TCGA-76-4927-01A	0.14130534263360198
TCGA-76-4928-01B	0.200144788631243
TCGA-76-4929-01A	0.122308493013487
TCGA-76-4931-01A	0.16591851091953502
TCGA-76-4932-01A	0.252442544696996
TCGA-76-4934-01A	0.0844496183017243
TCGA-76-4935-01A	0.0732599171036881
TCGA-76-6191-01A	0.116263149616031
TCGA-76-6192-01A	0.25799249957002396
TCGA-76-6193-01A	0.0812065011595734
TCGA-76-6280-01A	0.24336128624016798
TCGA-76-6282-01A	0.0649165694367632
TCGA-76-6283-01A	0.171375644116922
TCGA-76-6285-01A	0.149276480016043
TCGA-76-6286-01A	0.246124653526333
TCGA-76-6656-01A	0.23768376442614603
TCGA-76-6657-01A	0.09847031104657301
TCGA-76-6660-01A	0.154789987557041
TCGA-76-6661-01B	0.121386423134351
TCGA-76-6662-01A	0.0876044619922945
TCGA-76-6663-01A	0.238645956806888
TCGA-76-6664-01A	0.133678117980479
TCGA-81-5910-01A	0.219333843637197
TCGA-87-5896-01A	0.197720713163219
TCGA-OX-A56R-01A	0.0475447119376513
TCGA-RR-A6KA-01A	0.10873449403286399
TCGA-RR-A6KB-01A	0.17711093899728303
TCGA-RR-A6KC-01A	0.19957938842909198
