# Supplementary material for: Analysis of 7,815 cancer exomes reveals associations between mutational processes and somatic driver mutations
Source: PLoS Genet. 2018 Nov 9;14(11):e1007779. doi: 10.1371/journal.pgen.1007779 (PMC6249022; doi:10.1371/journal.pgen.1007779)
Supplement: S1 Data — (ZIP) [file pgen.1007779.s010.zip › SI Fig4a Underlying Data (LGG mutant).txt]

SampleID	Signature 1
TCGA-CS-5390-01A	0.0518189783670533
TCGA-CS-6665-01A	0.125385411085756
TCGA-CS-6670-01A	0.0457007477469161
TCGA-DB-5274-01A	0.0919528043435127
TCGA-DB-5275-01A	0.0757244216926972
TCGA-DB-5277-01A	0.0750400038053056
TCGA-DB-5279-01A	0.10041819799745301
TCGA-DB-5281-01A	0.0722104599509554
TCGA-DB-A4XH-01A	0.131367847657177
TCGA-DB-A64L-01A	0.12013632602394199
TCGA-DB-A64W-01A	0.0640796832352633
TCGA-DB-A64X-01A	0.08986388965602803
TCGA-DB-A75K-01A	0.0715824865561395
TCGA-DB-A75L-01A	0.0358310460319333
TCGA-DH-5142-01A	0.0705757012677679
TCGA-DH-5144-01A	0.0594114567795423
TCGA-DH-A669-01A	0.0638502492557179
TCGA-DH-A66B-01A	0.0751119941250159
TCGA-DH-A66D-01A	0.0630046312839802
TCGA-DH-A66G-01A	0.0612906159745473
TCGA-DH-A7US-01A	0.0610420699992164
TCGA-DH-A7UU-01A	0.0372661249084475
TCGA-DU-5855-01A	0.07370686028385601
TCGA-DU-5870-02A	0.0717943190444596
TCGA-DU-5874-01A	0.145700251033499
TCGA-DU-6396-01A	0.0583489902062461
TCGA-DU-6397-02A	0.0567071131721598
TCGA-DU-6400-01A	0.125039557984877
TCGA-DU-6407-02A	0.0536597824889316
TCGA-DU-6410-01A	0.0386766786219764
TCGA-DU-7007-01A	0.13390818631555698
TCGA-DU-7008-01A	0.047498402310903
TCGA-DU-7010-01A	0.0778152904636602
TCGA-DU-7014-01A	0.114192196985439
TCGA-DU-7294-01A	0.00447267270572452
TCGA-DU-7298-01A	0.006724664262969061
TCGA-DU-7300-01A	0.097919538152123
TCGA-DU-7306-01A	0.0650025068158883
TCGA-DU-8167-01A	0.0529436648575801
TCGA-DU-8168-01A	0.0885493537310846
TCGA-DU-A5TP-01A	0.0660809535145132
TCGA-DU-A5TS-01A	0.0721307883950485
TCGA-DU-A5TU-01A	0.0346176444968465
TCGA-DU-A5TW-01A	0.21382862205373002
TCGA-DU-A6S8-01A	0.0362738227672681
TCGA-DU-A76R-01A	0.0866156535741201
TCGA-DU-A7T6-01A	0.0399728768012653
TCGA-DU-A7TI-01A	0.0389183985842534
TCGA-E1-5302-01A	0.0969295880435648
TCGA-E1-5307-01A	0.0712104795233907
TCGA-E1-A7YE-01A	0.0356740057916638
TCGA-E1-A7YI-01A	0.0749405709156563
TCGA-E1-A7YK-01A	0.0633950180107463
TCGA-E1-A7YS-01A	0.0926741969634858
TCGA-E1-A7YV-01A	0.0463945725366918
TCGA-FG-5962-01B	0.06695058291697799
TCGA-FG-5965-02A	0.0386590535862357
TCGA-FG-6690-01A	0.0757604905251336
TCGA-FG-7636-01A	0.0488502603742873
TCGA-FG-A60J-01A	0.0567507138924378
TCGA-FG-A6IZ-01A	0.126008589144838
TCGA-FG-A6J3-01A	0.0963402023130384
TCGA-FG-A710-01A	0.0775058193666111
TCGA-FG-A711-01A	0.0527856077693419
TCGA-HT-7475-01A	0.0623460990869011
TCGA-HT-7477-01B	0.0551329164723036
TCGA-HT-7616-01A	0.0524034695316989
TCGA-HT-7677-01A	0.0661419453446141
TCGA-HT-7687-01A	0.0620691324359999
TCGA-HT-7688-01A	0.0691874302931116
TCGA-HT-7689-01A	0.0798104366745001
TCGA-HT-7875-01A	0.0619194743620028
TCGA-HT-7884-01B	0.0501061226495365
TCGA-HT-8105-01A	0.0914133442602743
TCGA-HT-8106-01A	0.0300035107844999
TCGA-HT-8109-01A	0.071598315999998
TCGA-HT-A614-01A	0.0565475100402405
TCGA-HT-A615-01A	0.0774998648674202
TCGA-HT-A619-01A	0.105166973439127
TCGA-HT-A61B-01A	0.0413905779217699
TCGA-HW-7490-01A	0.0210630198985515
TCGA-HW-8319-01A	0.103132631674159
TCGA-HW-8321-01A	0.0719467761445881
TCGA-IK-7675-01A	0.0407777027280016
TCGA-IK-8125-01A	0.0844051572026323
TCGA-P5-A5EV-01A	0.01984722588319
TCGA-P5-A733-01A	0.0713502163748723
TCGA-P5-A780-01A	0.10163361152056
TCGA-QH-A6CW-01A	0.0405868689628169
TCGA-QH-A6X9-01A	0.0675919887309308
TCGA-R8-A6MO-01A	0.0513488850576418
TCGA-RY-A83Z-01A	0.0595135316720145
TCGA-S9-A6TS-01A	0.0555030863082375
TCGA-S9-A6WH-01A	0.073258546870569
TCGA-S9-A6WL-01A	0.0972730497462981
TCGA-S9-A6WN-01A	0.0620874649018325
TCGA-S9-A7IS-01A	0.0793492981992502
TCGA-S9-A7QW-01A	0.151884830810864
TCGA-S9-A7QZ-01A	0.0747184161424452
TCGA-S9-A7R8-01A	0.0619895592885071
TCGA-S9-A89Z-01A	0.0420991354116179
TCGA-TM-A7C4-01A	0.0417731980584336
TCGA-TM-A7CA-01A	0.0401115226583824
TCGA-TM-A84H-01A	0.0435961166245789
TCGA-TM-A84I-01A	0.0587673236033061
TCGA-TQ-A7RH-01A	0.0736611124287228
TCGA-TQ-A7RM-01A	0.070226043062037
TCGA-TQ-A7RW-01A	0.0779513521465026
TCGA-TQ-A8XE-01A	0.0378467530252159
TCGA-VM-A8C8-01A	0.0740646221128401
TCGA-VM-A8CF-01A	0.0506731878785153
TCGA-VW-A7QS-01A	0.13902362644245497
TCGA-WH-A86K-01A	0.136671083551312
TCGA-WY-A858-01A	0.0705191461617846
TCGA-WY-A85D-01A	0.0374561614430164
TCGA-WY-A85E-01A	0.0538225481980526
