# Supplementary material for: Analysis of 7,815 cancer exomes reveals associations between mutational processes and somatic driver mutations
Source: PLoS Genet. 2018 Nov 9;14(11):e1007779. doi: 10.1371/journal.pgen.1007779 (PMC6249022; doi:10.1371/journal.pgen.1007779)
Supplement: S1 Data — (ZIP) [file pgen.1007779.s010.zip › SI Fig4a Underlying Data (LGG wildtype).txt]

SampleID	Signature 1
TCGA-CS-4941-01A	0.0931102618852789
TCGA-CS-5395-01A	0.0876623064004592
TCGA-CS-5397-01A	0.0525454432724427
TCGA-CS-6186-01A	0.117305435301152
TCGA-CS-6188-01A	0.11364622134851898
TCGA-CS-6666-01A	0.0617672290673975
TCGA-DB-A4XD-01A	0.0388242558422302
TCGA-DH-A7UR-01A	0.039701828078681
TCGA-DU-5847-01A	0.0522795084947307
TCGA-DU-5849-01A	0.0647477522865538
TCGA-DU-5854-01A	0.13746413824517
TCGA-DU-6392-01A	0.00420312015318391
TCGA-DU-6399-01A	0.070221881519511
TCGA-DU-6402-01A	0.15200842285319197
TCGA-DU-6403-01A	0.278264996464953
TCGA-DU-6404-02A	0.0427842012392738
TCGA-DU-6405-01A	0.197934131616867
TCGA-DU-7006-01A	0.136343555745644
TCGA-DU-7012-01A	0.13684404712896
TCGA-DU-7013-01A	0.0770807364362298
TCGA-DU-7292-01A	0.18288726457415302
TCGA-DU-7304-02A	0.0721935610670468
TCGA-DU-7309-01A	0.0335458264165559
TCGA-DU-8158-01A	0.10585999444135699
TCGA-DU-8161-01A	0.0912628378698932
TCGA-DU-8165-01A	0.035134648375252
TCGA-DU-A5TR-01A	0.0427462147062769
TCGA-DU-A5TT-01A	0.0840486576627316
TCGA-DU-A5TY-01A	0.162079041727216
TCGA-DU-A76K-01A	0.187042710639375
TCGA-DU-A7TD-01A	0.117614423558833
TCGA-DU-A7TJ-01A	0.16269086582255401
TCGA-E1-5318-01A	0.0519935197852006
TCGA-E1-A7YD-01A	0.127663694380102
TCGA-E1-A7YJ-01A	0.128132492399571
TCGA-E1-A7YL-01A	0.204742284162309
TCGA-E1-A7YM-01A	0.19762027520715603
TCGA-E1-A7YN-01A	0.250362580658171
TCGA-E1-A7YQ-01A	0.0648963941161997
TCGA-E1-A7Z2-01A	0.160790492444514
TCGA-FG-6688-01A	0.15841426051163002
TCGA-FG-6692-01A	0.25752488406798396
TCGA-FG-7643-01A	0.24533030365782504
TCGA-FG-8185-01A	0.0425873269572369
TCGA-FG-A4MU-01B	0.269143267597297
TCGA-FG-A4MW-01A	0.136501211589884
TCGA-FG-A70Z-01A	0.185710434419552
TCGA-FG-A87Q-01A	0.261052788604004
TCGA-HT-7469-01A	0.103659819664577
TCGA-HT-7470-01A	0.073937082125789
TCGA-HT-7476-01A	0.0186261490515622
TCGA-HT-7604-01A	0.0412215522992119
TCGA-HT-7693-01A	0.102814130508756
TCGA-HT-7855-01A	0.0689625670839462
TCGA-HT-7856-01A	0.0236699608597222
TCGA-HT-7860-01A	0.20417460415109698
TCGA-HT-7882-01A	0.24700915196474202
TCGA-HT-8011-01A	0.11322478445571199
TCGA-HT-8104-01A	0.274291947868021
TCGA-HT-8110-01A	0.0334713027230224
TCGA-HT-8564-01A	0.8413370880834109
TCGA-HT-A5R9-01A	0.173087193651729
TCGA-HT-A5RA-01A	0.183132920427434
TCGA-HT-A5RC-01A	0.10910153482258199
TCGA-HT-A61C-01A	0.0996680194186941
TCGA-HT-A74H-01A	0.157540697247712
TCGA-HW-A5KK-01A	0.0565247050084956
TCGA-KT-A7W1-01A	0.117445067112246
TCGA-P5-A5EZ-01A	0.0774421352649774
TCGA-P5-A5F4-01A	0.0582701959125141
TCGA-P5-A72U-01A	0.0941231012398577
TCGA-QH-A6CV-01A	0.18771403457497102
TCGA-QH-A6XC-01A	0.10206132870370199
TCGA-S9-A6U0-01A	0.15688640573167997
TCGA-S9-A6UA-01A	0.0439083229044796
TCGA-S9-A6WM-01A	0.260774646673351
TCGA-S9-A7J0-01A	0.0406067785295361
TCGA-S9-A7QY-01A	0.0877746353057817
TCGA-S9-A7R2-01A	0.0955947488842205
TCGA-S9-A89V-01A	0.0449638121175748
TCGA-TM-A7C3-01A	0.19121610515568802
TCGA-TM-A84B-01A	0.111644338444963
TCGA-TM-A84J-01A	0.0365141383715954
TCGA-TQ-A7RJ-01A	0.0923873655957774
TCGA-TQ-A7RP-01A	0.0860554995135075
TCGA-VW-A8FI-01A	0.133570053593373
