# Supplementary material for: Analysis of 7,815 cancer exomes reveals associations between mutational processes and somatic driver mutations
Source: PLoS Genet. 2018 Nov 9;14(11):e1007779. doi: 10.1371/journal.pgen.1007779 (PMC6249022; doi:10.1371/journal.pgen.1007779)
Supplement: S1 Data — (ZIP) [file pgen.1007779.s010.zip › SI Fig4b Underlying Data (GBM-mutant).txt]

sample	age_at_initial_pathologic_diagnosis
TCGA-06-0129-01A	30.0
TCGA-12-0827-01A	38.0
TCGA-14-4157-01A	40.0
TCGA-02-2483-01A	43.0
TCGA-19-1788-01A	39.0
TCGA-06-1805-01A	28.0
TCGA-16-1460-01A	36.0
TCGA-06-2570-01A	21.0
TCGA-06-6389-01A	49.0
TCGA-19-2629-01A	60.0
TCGA-19-A6J5-01A	40.0
TCGA-26-1442-01A	43.0
TCGA-06-5417-01A	45.0
TCGA-06-6701-01A	60.0
TCGA-32-4208-01A	25.0
TCGA-27-2521-01A	34.0
TCGA-14-1456-01B	23.0
TCGA-06-0128-01A	66.0
