# Supplementary material for: Analysis of 7,815 cancer exomes reveals associations between mutational processes and somatic driver mutations
Source: PLoS Genet. 2018 Nov 9;14(11):e1007779. doi: 10.1371/journal.pgen.1007779 (PMC6249022; doi:10.1371/journal.pgen.1007779)
Supplement: S1 Data — (ZIP) [file pgen.1007779.s010.zip › SI Fig4b Underlying Data (GBM-wildtype).txt]

sample	age_at_initial_pathologic_diagnosis
TCGA-12-1600-01A	86.0
TCGA-06-2566-01A	23.0
TCGA-06-0939-01A	79.0
TCGA-02-0047-01A	78.0
TCGA-32-1986-01A	68.0
TCGA-06-0174-01A	54.0
TCGA-06-A5U1-01A	78.0
TCGA-06-0157-01A	63.0
TCGA-12-0829-01A	75.0
TCGA-19-5959-01A	77.0
TCGA-14-0812-01B	65.0
TCGA-06-6694-01A	76.0
TCGA-32-4211-01A	56.0
TCGA-12-1602-01A	58.0
TCGA-06-2562-01A	81.0
TCGA-76-4927-01A	58.0
TCGA-06-0171-02A	65.0
TCGA-12-1088-01A	53.0
TCGA-19-5950-01A	52.0
TCGA-06-5408-01A	54.0
TCGA-28-1752-01A	42.0
TCGA-06-0209-01A	76.0
TCGA-76-6662-01A	58.0
TCGA-14-0865-01B	67.0
TCGA-32-2494-01A	58.0
TCGA-06-5418-01A	75.0
TCGA-14-1825-01A	70.0
TCGA-12-0670-01B	60.0
TCGA-76-6286-01A	60.0
TCGA-14-1037-01A	66.0
TCGA-14-0787-01A	69.0
TCGA-27-2527-01A	81.0
TCGA-14-1794-01A	59.0
TCGA-32-4210-01A	73.0
TCGA-14-1795-01A	66.0
TCGA-74-6575-01A	73.0
TCGA-14-0813-01A	78.0
TCGA-12-0707-01A	55.0
TCGA-06-5412-01A	78.0
TCGA-12-0822-01A	46.0
TCGA-06-1800-01A	61.0
TCGA-19-1790-01B	56.0
TCGA-32-1976-01A	65.0
TCGA-19-2620-01A	70.0
TCGA-27-1830-01A	57.0
TCGA-26-A7UX-01B	47.0
TCGA-06-6693-01A	64.0
TCGA-06-0188-01A	71.0
TCGA-06-0879-01A	52.0
TCGA-76-6660-01A	73.0
TCGA-14-1034-02B	60.0
TCGA-41-3915-01A	48.0
TCGA-28-2509-01A	77.0
TCGA-19-1388-01A	58.0
TCGA-27-1833-01A	67.0
TCGA-06-5858-01A	45.0
TCGA-12-0772-01A	46.0
TCGA-06-6697-01A	65.0
TCGA-12-0819-01A	49.0
TCGA-06-A7TK-01A	64.0
TCGA-26-1439-01A	63.0
TCGA-32-4213-01A	47.0
TCGA-14-1823-01A	58.0
TCGA-19-A6J4-01A	68.0
TCGA-06-0214-01A	66.0
TCGA-19-5956-01A	53.0
TCGA-19-2625-01A	76.0
TCGA-4W-AA9T-01A	54.0
TCGA-19-2621-01B	83.0
TCGA-19-1389-01A	51.0
TCGA-12-1093-01A	66.0
TCGA-RR-A6KC-01A	55.0
TCGA-14-2554-01A	52.0
TCGA-RR-A6KA-01A	72.0
TCGA-06-0743-01A	69.0
TCGA-14-0871-01A	74.0
TCGA-28-1747-01C	44.0
TCGA-41-3392-01A	88.0
TCGA-OX-A56R-01A	68.0
TCGA-16-1045-01B	49.0
TCGA-14-1829-01A	57.0
TCGA-41-2571-01A	89.0
TCGA-06-0187-01A	69.0
TCGA-14-1455-01A	61.0
TCGA-19-1387-01A	81.0
TCGA-12-3644-01A	47.0
TCGA-28-5207-01A	71.0
TCGA-27-2523-01A	63.0
TCGA-26-5134-01A	74.0
TCGA-19-5954-01A	72.0
TCGA-19-2619-01A	55.0
TCGA-27-2526-01A	79.0
TCGA-26-6174-01A	65.0
TCGA-15-0742-01A	65.0
TCGA-28-5219-01A	47.0
TCGA-06-0749-01A	50.0
TCGA-06-0168-01A	59.0
TCGA-19-5960-01A	56.0
TCGA-74-6573-01A	67.0
TCGA-14-3477-01A	38.0
TCGA-06-A6S0-01A	79.0
TCGA-28-2513-01A	69.0
TCGA-06-0644-01A	71.0
TCGA-32-5222-01A	66.0
TCGA-27-2519-01A	48.0
TCGA-41-2573-01A	59.0
TCGA-06-0173-01A	72.0
TCGA-06-0154-01A	54.0
TCGA-28-5209-01A	66.0
TCGA-06-2564-01A	50.0
TCGA-02-0055-01A	62.0
TCGA-19-1791-01A	82.0
TCGA-76-4934-01A	66.0
TCGA-06-0744-01A	66.0
TCGA-16-0846-01A	85.0
TCGA-19-1789-01A	69.0
TCGA-06-0195-01B	63.0
TCGA-28-2502-01B	65.0
TCGA-28-1753-01A	53.0
TCGA-06-0745-01A	59.0
TCGA-32-1977-01A	63.0
TCGA-06-1804-01A	81.0
TCGA-19-1386-01A	51.0
TCGA-14-1451-01A	39.0
TCGA-06-0126-01A	86.0
TCGA-06-0241-01A	65.0
TCGA-28-2514-01A	45.0
TCGA-06-A5U0-01A	21.0
TCGA-28-1746-01A	77.0
TCGA-27-1835-01A	53.0
TCGA-06-6388-01A	64.0
TCGA-12-3652-01A	60.0
TCGA-12-3646-01A	59.0
TCGA-06-0648-01A	77.0
TCGA-32-1991-01A	60.0
TCGA-02-0003-01A	50.0
TCGA-06-0137-01A	63.0
TCGA-19-4068-01A	68.0
TCGA-32-2616-01A	48.0
TCGA-27-1836-01A	33.0
TCGA-28-2506-01A	63.0
TCGA-06-6390-01A	58.0
TCGA-19-5958-01A	56.0
TCGA-12-0657-01A	69.0
TCGA-06-2563-01A	72.0
TCGA-12-0616-01A	36.0
TCGA-81-5910-01A	64.0
TCGA-06-0185-01A	54.0
TCGA-76-6282-01A	63.0
TCGA-26-5133-01A	59.0
TCGA-15-1446-01A	55.0
TCGA-76-6192-01A	74.0
TCGA-76-6657-01A	74.0
TCGA-RR-A6KB-01A	51.0
TCGA-28-5208-01A	52.0
TCGA-12-0826-01A	38.0
TCGA-19-2624-01A	51.0
TCGA-14-1453-01A	69.0
TCGA-02-2486-01A	64.0
TCGA-06-0192-01B	58.0
TCGA-41-6646-01A	73.0
TCGA-06-0140-01A	86.0
TCGA-27-2528-01A	62.0
TCGA-27-1831-01A	66.0
TCGA-32-2632-01A	80.0
TCGA-06-2567-01A	65.0
TCGA-06-0158-01A	73.0
TCGA-41-5651-01A	59.0
TCGA-41-2572-01A	67.0
TCGA-06-6698-01A	53.0
TCGA-76-4929-01A	76.0
TCGA-06-1084-01A	54.0
TCGA-12-5301-01A	59.0
TCGA-76-6283-01A	71.0
TCGA-12-0662-01A	51.0
TCGA-26-5139-01A	65.0
TCGA-16-0848-01A	57.0
TCGA-12-0773-01A	24.0
TCGA-06-0210-02A	72.0
TCGA-06-0169-01A	68.0
TCGA-12-0821-01A	62.0
TCGA-32-2491-01A	63.0
TCGA-06-0876-01A	72.0
TCGA-16-0850-01A	52.0
TCGA-16-0861-01A	65.0
TCGA-4W-AA9S-01A	69.0
TCGA-74-6581-01A	77.0
TCGA-12-1598-01A	75.0
TCGA-12-1092-01B	58.0
TCGA-19-5952-01A	62.0
TCGA-26-5132-01A	74.0
TCGA-19-1787-01B	48.0
TCGA-12-0775-01A	75.0
TCGA-12-1597-01B	62.0
TCGA-14-1395-01B	52.0
TCGA-06-2558-01A	75.0
TCGA-12-1599-01A	47.0
TCGA-06-0221-01A	31.0
TCGA-06-0875-01A	61.0
TCGA-12-0692-01A	75.0
TCGA-76-4935-01A	52.0
TCGA-87-5896-01A	50.0
TCGA-19-1385-01A	69.0
TCGA-06-1801-01A	56.0
TCGA-28-6450-01A	60.0
TCGA-19-1786-01A	64.0
TCGA-26-1799-01A	68.0
TCGA-28-5216-01A	52.0
TCGA-32-2638-01A	67.0
TCGA-12-1089-01A	64.0
TCGA-06-0219-01A	67.0
TCGA-32-4719-01A	73.0
TCGA-19-1390-01A	63.0
TCGA-06-2557-01A	76.0
TCGA-32-2634-01A	82.0
TCGA-74-6584-01A	55.0
TCGA-12-5295-01A	60.0
TCGA-74-6578-01A	58.0
TCGA-12-0818-01A	45.0
TCGA-26-5135-01A	72.0
TCGA-12-3649-01A	76.0
TCGA-28-1749-01A	73.0
TCGA-06-0124-01A	67.0
TCGA-06-A6S1-01A	53.0
TCGA-28-1751-01A	61.0
TCGA-76-6664-01A	49.0
TCGA-06-0747-01A	53.0
TCGA-12-0656-01A	48.0
TCGA-12-0688-01A	74.0
TCGA-06-6695-01A	64.0
TCGA-19-2623-01A	65.0
TCGA-27-2518-01A	52.0
TCGA-76-4926-01B	68.0
TCGA-28-1750-01A	40.0
TCGA-12-0820-01A	40.0
TCGA-06-0882-01A	30.0
TCGA-76-6280-01A	57.0
TCGA-12-3648-01A	61.0
TCGA-06-0166-01A	51.0
TCGA-19-5955-01A	83.0
TCGA-06-0211-01B	47.0
TCGA-06-6391-01A	44.0
TCGA-28-5215-01A	62.0
TCGA-06-0152-02A	68.0
TCGA-74-6577-01A	51.0
TCGA-41-3393-01A	81.0
TCGA-12-3650-01A	46.0
TCGA-32-1979-01A	69.0
TCGA-76-6663-01A	44.0
TCGA-06-0122-01A	84.0
TCGA-12-0618-01A	49.0
TCGA-06-5413-01A	67.0
TCGA-14-3476-01B	74.0
TCGA-28-5211-01C	42.0
TCGA-14-0786-01B	50.0
TCGA-14-0789-01A	54.0
TCGA-27-1832-01A	59.0
TCGA-32-1970-01A	59.0
TCGA-27-2524-01A	56.0
TCGA-06-0237-01A	75.0
TCGA-28-1745-01B	76.0
TCGA-06-0649-01B	73.0
TCGA-26-5136-01B	78.0
TCGA-76-6285-01A	64.0
TCGA-28-1760-01A	48.0
TCGA-02-2470-01A	57.0
TCGA-06-0145-01A	53.0
TCGA-06-0750-01A	43.0
TCGA-14-0866-01B	55.0
TCGA-19-4065-02A	36.0
TCGA-06-0645-01A	55.0
TCGA-12-0778-01A	53.0
TCGA-41-2575-01A	75.0
TCGA-06-0216-01B	61.0
TCGA-14-0736-02A	49.0
TCGA-06-0155-01B	61.0
TCGA-12-3653-01A	34.0
TCGA-06-1087-01A	75.0
TCGA-19-5953-01B	58.0
TCGA-28-1755-01A	52.0
TCGA-76-4925-01A	76.0
TCGA-76-6191-01A	57.0
TCGA-14-1458-01A	54.0
TCGA-28-5214-01A	53.0
TCGA-76-4932-01A	50.0
TCGA-28-5220-01A	67.0
TCGA-06-1802-01A	61.0
TCGA-06-5415-01A	60.0
TCGA-06-0119-01A	81.0
TCGA-06-0238-01A	46.0
TCGA-28-5213-01A	72.0
TCGA-4W-AA9R-01A	61.0
TCGA-76-6193-01A	78.0
TCGA-28-5204-01A	72.0
TCGA-06-0686-01A	53.0
TCGA-14-0740-01B	70.0
TCGA-19-2631-01A	74.0
TCGA-28-1757-01A	71.0
TCGA-12-0615-01A	78.0
TCGA-06-2569-01A	24.0
TCGA-14-1396-01A	78.0
TCGA-12-0828-01A	57.0
TCGA-12-0691-01A	63.0
TCGA-06-0881-01A	50.0
TCGA-02-2466-01A	61.0
TCGA-06-2561-01A	53.0
TCGA-06-0184-01A	63.0
TCGA-14-1450-01B	57.0
TCGA-12-5299-01A	56.0
TCGA-16-0849-01A	54.0
TCGA-14-0862-01B	60.0
TCGA-02-2485-01A	53.0
TCGA-32-2495-01A	59.0
TCGA-12-3651-01A	77.0
TCGA-06-0878-01A	74.0
TCGA-06-0877-01A	78.0
TCGA-76-6656-01A	66.0
TCGA-06-2559-01A	83.0
TCGA-06-5416-01A	23.0
TCGA-12-0619-01A	60.0
TCGA-41-4097-01A	63.0
TCGA-06-5859-01A	63.0
TCGA-06-5856-01A	58.0
TCGA-27-1834-01A	56.0
TCGA-27-1838-01A	59.0
TCGA-19-0957-01C	48.0
TCGA-27-1837-01A	36.0
TCGA-06-0190-01A	62.0
TCGA-14-0867-01A	67.0
TCGA-14-0817-01A	69.0
TCGA-76-4928-01B	85.0
TCGA-76-4931-01A	70.0
TCGA-14-0790-01B	64.0
TCGA-76-6661-01B	54.0
TCGA-14-1827-01A	51.0
TCGA-32-1982-01A	76.0
TCGA-32-2615-01A	62.0
TCGA-19-5951-01A	76.0
TCGA-06-6699-01A	58.0
TCGA-06-6700-01A	76.0
TCGA-06-2565-01A	59.0
TCGA-06-0125-01A	63.0
