# Supplementary material for: Analysis of 7,815 cancer exomes reveals associations between mutational processes and somatic driver mutations
Source: PLoS Genet. 2018 Nov 9;14(11):e1007779. doi: 10.1371/journal.pgen.1007779 (PMC6249022; doi:10.1371/journal.pgen.1007779)
Supplement: S1 Data — (ZIP) [file pgen.1007779.s010.zip › SI Fig4b Underlying Data (LGG-mutant).txt]

sample	age_at_initial_pathologic_diagnosis
TCGA-VM-A8CF-01A	44.0
TCGA-FG-A711-01A	33.0
TCGA-E1-A7YV-01A	26.0
TCGA-HT-A615-01A	38.0
TCGA-HT-7677-01A	53.0
TCGA-DB-5277-01A	34.0
TCGA-DU-A5TP-01A	33.0
TCGA-DU-7294-01A	53.0
TCGA-DU-5874-01A	62.0
TCGA-DH-A66D-01A	43.0
TCGA-DB-A75L-01A	36.0
TCGA-CS-5390-01A	47.0
TCGA-TQ-A8XE-01A	42.0
TCGA-DU-5855-01A	49.0
TCGA-DB-5275-01A	36.0
TCGA-DU-7014-01A	59.0
TCGA-VM-A8C8-01A	50.0
TCGA-DU-A7TI-01A	32.0
TCGA-DU-A6S8-01A	74.0
TCGA-S9-A7IS-01A	33.0
TCGA-HT-7688-01A	59.0
TCGA-DU-7010-01A	58.0
TCGA-S9-A6WN-01A	38.0
TCGA-FG-A710-01A	50.0
TCGA-RY-A83Z-01A	54.0
TCGA-DU-A7T6-01A	73.0
TCGA-WY-A85D-01A	60.0
TCGA-DU-7007-01A	33.0
TCGA-HT-A614-01A	47.0
TCGA-HT-7687-01A	74.0
TCGA-DU-6407-02A	35.0
TCGA-FG-7636-01A	48.0
TCGA-DU-8167-01A	69.0
TCGA-FG-5965-02A	39.0
TCGA-DB-A64W-01A	65.0
TCGA-P5-A780-01A	44.0
TCGA-E1-A7YK-01A	52.0
TCGA-DU-6410-01A	56.0
TCGA-DB-5281-01A	61.0
TCGA-S9-A7QZ-01A	41.0
TCGA-DB-5274-01A	37.0
TCGA-HT-7477-01B	62.0
TCGA-DU-7306-01A	67.0
TCGA-R8-A6MO-01A	53.0
TCGA-HT-8105-01A	54.0
TCGA-HT-7875-01A	56.0
TCGA-DH-A669-01A	70.0
TCGA-HT-A619-01A	51.0
TCGA-HT-A61B-01A	22.0
TCGA-DU-5870-02A	34.0
TCGA-DU-6396-01A	31.0
TCGA-DU-6397-02A	45.0
TCGA-S9-A6WH-01A	73.0
TCGA-CS-6665-01A	51.0
TCGA-FG-A6J3-01A	52.0
TCGA-WH-A86K-01A	65.0
TCGA-DH-A66B-01A	52.0
TCGA-E1-5307-01A	62.0
TCGA-TQ-A7RH-01A	39.0
TCGA-DU-7298-01A	38.0
TCGA-HT-7475-01A	67.0
TCGA-DU-A5TS-01A	42.0
TCGA-HT-7689-01A	58.0
TCGA-HW-8319-01A	34.0
TCGA-E1-A7YE-01A	32.0
TCGA-HT-8109-01A	64.0
TCGA-HT-7616-01A	75.0
TCGA-HW-7490-01A	41.0
TCGA-E1-A7YS-01A	71.0
TCGA-DH-A7US-01A	50.0
TCGA-DU-A5TU-01A	62.0
TCGA-E1-A7YI-01A	33.0
TCGA-S9-A7QW-01A	54.0
TCGA-IK-8125-01A	62.0
TCGA-CS-6670-01A	43.0
TCGA-S9-A6WL-01A	52.0
TCGA-P5-A5EV-01A	39.0
TCGA-DU-6400-01A	66.0
TCGA-TM-A84I-01A	30.0
TCGA-DH-A7UU-01A	43.0
TCGA-DU-A5TW-01A	33.0
TCGA-VW-A7QS-01A	35.0
TCGA-HW-8321-01A	31.0
TCGA-S9-A6TS-01A	48.0
TCGA-E1-5302-01A	41.0
TCGA-WY-A858-01A	32.0
TCGA-DB-A75K-01A	55.0
TCGA-DH-5144-01A	56.0
TCGA-S9-A7R8-01A	44.0
TCGA-DB-5279-01A	59.0
TCGA-DH-A66G-01A	49.0
TCGA-FG-6690-01A	70.0
TCGA-HT-8106-01A	53.0
TCGA-FG-A6IZ-01A	60.0
TCGA-QH-A6X9-01A	73.0
TCGA-DH-5142-01A	29.0
TCGA-DB-A64L-01A	67.0
TCGA-DU-7300-01A	53.0
TCGA-DB-A64X-01A	56.0
TCGA-TQ-A7RM-01A	41.0
TCGA-TM-A7CA-01A	44.0
TCGA-DU-A76R-01A	51.0
TCGA-P5-A733-01A	52.0
TCGA-FG-5962-01B	54.0
TCGA-TM-A84H-01A	44.0
TCGA-DB-A4XH-01A	53.0
TCGA-FG-A60J-01A	47.0
TCGA-TQ-A7RW-01A	32.0
TCGA-S9-A89Z-01A	40.0
TCGA-QH-A6CW-01A	43.0
TCGA-HT-7884-01B	44.0
TCGA-IK-7675-01A	43.0
TCGA-TM-A7C4-01A	39.0
TCGA-DU-8168-01A	55.0
TCGA-WY-A85E-01A	48.0
TCGA-DU-7008-01A	41.0
