# Supplementary material for: Analysis of 7,815 cancer exomes reveals associations between mutational processes and somatic driver mutations
Source: PLoS Genet. 2018 Nov 9;14(11):e1007779. doi: 10.1371/journal.pgen.1007779 (PMC6249022; doi:10.1371/journal.pgen.1007779)
Supplement: S1 Data — (ZIP) [file pgen.1007779.s010.zip › SI Fig4b Underlying Data (LGG-wildtype).txt]

sample	age_at_initial_pathologic_diagnosis
TCGA-HT-7476-01A	26.0
TCGA-DU-7309-01A	41.0
TCGA-E1-A7YM-01A	63.0
TCGA-DU-A5TT-01A	70.0
TCGA-DU-7012-01A	74.0
TCGA-S9-A7QY-01A	35.0
TCGA-DU-A5TR-01A	51.0
TCGA-E1-A7YL-01A	46.0
TCGA-E1-A7YQ-01A	58.0
TCGA-FG-A4MW-01A	63.0
TCGA-DU-6392-01A	35.0
TCGA-HT-A5R9-01A	48.0
TCGA-CS-6186-01A	58.0
TCGA-HT-7882-01A	66.0
TCGA-QH-A6XC-01A	48.0
TCGA-S9-A7R2-01A	69.0
TCGA-DU-5847-01A	34.0
TCGA-P5-A5EZ-01A	39.0
TCGA-DU-A7TD-01A	52.0
TCGA-HT-7604-01A	50.0
TCGA-S9-A6WM-01A	59.0
TCGA-FG-A87Q-01A	61.0
TCGA-HT-7856-01A	35.0
TCGA-DB-A4XD-01A	32.0
TCGA-S9-A89V-01A	70.0
TCGA-CS-5397-01A	54.0
TCGA-DU-7304-02A	43.0
TCGA-DU-6403-01A	60.0
TCGA-CS-4941-01A	67.0
TCGA-FG-6692-01A	63.0
TCGA-E1-A7YN-01A	63.0
TCGA-E1-A7Z2-01A	58.0
TCGA-TM-A7C3-01A	43.0
TCGA-TQ-A7RP-01A	66.0
TCGA-FG-A70Z-01A	53.0
TCGA-DU-8158-01A	57.0
TCGA-CS-6188-01A	48.0
TCGA-P5-A5F4-01A	35.0
TCGA-S9-A6UA-01A	66.0
TCGA-CS-5395-01A	43.0
TCGA-HT-A5RC-01A	70.0
TCGA-KT-A7W1-01A	45.0
TCGA-E1-5318-01A	42.0
TCGA-QH-A6CV-01A	51.0
TCGA-FG-8185-01A	37.0
TCGA-HT-A74H-01A	62.0
TCGA-HT-7860-01A	60.0
TCGA-HT-7855-01A	39.0
TCGA-DU-8161-01A	63.0
TCGA-HW-A5KK-01A	64.0
TCGA-TQ-A7RJ-01A	25.0
TCGA-FG-A4MU-01B	58.0
TCGA-DU-A5TY-01A	46.0
TCGA-TM-A84J-01A	63.0
TCGA-HT-7693-01A	51.0
TCGA-HT-8011-01A	55.0
TCGA-TM-A84B-01A	40.0
TCGA-DU-5849-01A	48.0
TCGA-E1-A7YD-01A	57.0
TCGA-DU-6405-01A	51.0
TCGA-DU-7013-01A	59.0
TCGA-P5-A72U-01A	71.0
TCGA-HT-A5RA-01A	65.0
TCGA-DU-6399-01A	54.0
TCGA-DU-A76K-01A	87.0
TCGA-DU-7292-01A	69.0
TCGA-DU-6404-02A	24.0
TCGA-DU-7006-01A	60.0
TCGA-HT-7469-01A	30.0
TCGA-DU-5854-01A	57.0
TCGA-HT-7470-01A	37.0
TCGA-DU-6402-01A	52.0
TCGA-FG-6688-01A	59.0
TCGA-DH-A7UR-01A	59.0
TCGA-S9-A6U0-01A	46.0
TCGA-DU-A7TJ-01A	55.0
TCGA-E1-A7YJ-01A	55.0
TCGA-S9-A7J0-01A	30.0
TCGA-HT-8110-01A	57.0
TCGA-VW-A8FI-01A	66.0
TCGA-HT-A61C-01A	66.0
TCGA-HT-8564-01A	47.0
TCGA-FG-7643-01A	49.0
TCGA-HT-8104-01A	51.0
TCGA-CS-6666-01A	22.0
TCGA-DU-8165-01A	60.0
