# Supplementary material for: Analysis of 7,815 cancer exomes reveals associations between mutational processes and somatic driver mutations
Source: PLoS Genet. 2018 Nov 9;14(11):e1007779. doi: 10.1371/journal.pgen.1007779 (PMC6249022; doi:10.1371/journal.pgen.1007779)
Supplement: S1 Data — (ZIP) [file pgen.1007779.s010.zip › SI Fig5a Underlying Data (LUAD mutant).txt]

SampleID	Signature 4
TCGA-44-6776-01A	0.335240223149546
TCGA-44-A47A-01A	0.0746416820985705
TCGA-49-4510-01A	0.0712304239055719
TCGA-49-6761-01A	0.171918872931193
TCGA-55-7284-01B	0.0217576134874099
TCGA-55-A494-01A	0.17156801099653798
TCGA-62-8398-01A	0.0772097374288492
TCGA-69-8253-01A	0.10226570913392599
TCGA-69-8254-01A	0.0546457437536995
TCGA-78-7145-01A	0.290295691325614
TCGA-78-7160-01A	0.0673665023454884
TCGA-86-7953-01A	0.0648308167660677
TCGA-86-8056-01A	0.0666099866534161
TCGA-86-8076-01A	0.0366716765602916
TCGA-93-A4JO-01A	0.0346891907031798
TCGA-J2-A4AG-01A	0.0797337589455256
TCGA-MP-A4SY-01A	0.0910503378940243
TCGA-MP-A4T8-01A	0.0671707731489409
TCGA-NJ-A4YG-01A	0.0673009388708393
