# Supplementary material for: Analysis of 7,815 cancer exomes reveals associations between mutational processes and somatic driver mutations
Source: PLoS Genet. 2018 Nov 9;14(11):e1007779. doi: 10.1371/journal.pgen.1007779 (PMC6249022; doi:10.1371/journal.pgen.1007779)
Supplement: S1 Data — (ZIP) [file pgen.1007779.s010.zip › SI Fig5a Underlying Data (LUAD wildtype).txt]

SampleID	Signature 4
TCGA-05-4244-01A	0.29807808503885497
TCGA-05-4249-01A	0.339840503405746
TCGA-05-4250-01A	0.23053096133650697
TCGA-05-4382-01A	0.565518610899323
TCGA-05-4384-01A	0.191129947886745
TCGA-05-4389-01A	0.0462831766434569
TCGA-05-4390-01A	0.542724416077969
TCGA-05-4395-01A	0.178516786116657
TCGA-05-4396-01A	0.00297662470751314
TCGA-05-4397-01A	0.313462008023722
TCGA-05-4398-01A	0.4303527682447871
TCGA-05-4402-01A	0.0202133401871355
TCGA-05-4403-01A	0.16545048888327898
TCGA-05-4405-01A	0.305520135303346
TCGA-05-4410-01A	0.528820037444579
TCGA-05-4415-01A	0.40627264195166995
TCGA-05-4417-01A	0.323345315795678
TCGA-05-4418-01A	0.268260427126722
TCGA-05-4420-01A	0.16398848677665698
TCGA-05-4422-01A	0.0469931381043112
TCGA-05-4424-01A	0.445025737751508
TCGA-05-4425-01A	0.025824090106349
TCGA-05-4426-01A	0.0376988943685369
TCGA-05-4427-01A	0.44641495559646704
TCGA-05-4430-01A	0.26295122080773
TCGA-05-4432-01A	0.465510530246781
TCGA-05-4433-01A	0.0385591551817734
TCGA-05-4434-01A	0.0232581171689558
TCGA-05-5420-01A	0.0899615454076525
TCGA-05-5423-01A	0.0924505328811297
TCGA-05-5425-01A	0.43605594503616707
TCGA-05-5428-01A	0.29224305360603803
TCGA-05-5429-01A	0.0322054724528118
TCGA-05-5715-01A	0.0191342174823677
TCGA-17-Z000-01A	0.0735826733779336
TCGA-17-Z001-01A	0.26323068365706304
TCGA-17-Z003-01A	0.11993511265780699
TCGA-17-Z005-01A	0.0880273592147323
TCGA-17-Z007-01A	0.0375358007635484
TCGA-17-Z009-01A	0.0753349222913331
TCGA-17-Z010-01A	0.360499981940813
TCGA-17-Z011-01A	0.181481828544785
TCGA-17-Z013-01A	0.0583165329661085
TCGA-17-Z014-01A	0.236266283122803
TCGA-17-Z015-01A	0.353361132746614
TCGA-17-Z016-01A	0.325075118936668
TCGA-17-Z017-01A	0.230061184302212
TCGA-17-Z018-01A	0.46958551694482104
TCGA-17-Z020-01A	0.0918749046772239
TCGA-17-Z021-01A	0.20920202226823498
TCGA-17-Z022-01A	0.42400556775517406
TCGA-17-Z023-01A	0.15628752027782097
TCGA-17-Z025-01A	0.257592352601866
TCGA-17-Z026-01A	0.27914718790003995
TCGA-17-Z027-01A	0.0883741004199193
TCGA-17-Z028-01A	0.453626737370123
TCGA-17-Z030-01A	0.53698530097871
TCGA-17-Z031-01A	0.5174718219382121
TCGA-17-Z032-01A	0.0532319576444188
TCGA-17-Z033-01A	0.19602711409911602
TCGA-17-Z036-01A	0.144168907406301
TCGA-17-Z037-01A	0.0141815465033383
TCGA-17-Z041-01A	0.0575659308003476
TCGA-17-Z042-01A	0.47077156913274
TCGA-17-Z043-01A	0.0993606945574951
TCGA-17-Z044-01A	0.13233103868993099
TCGA-17-Z045-01A	0.504659676501595
TCGA-17-Z048-01A	0.0279844515294138
TCGA-17-Z049-01A	0.45500084907280103
TCGA-17-Z050-01A	0.0720556657855957
TCGA-17-Z051-01A	0.0898742301268467
TCGA-17-Z052-01A	0.18068550949606602
TCGA-17-Z053-01A	0.155781462284246
TCGA-17-Z055-01A	0.497051950842591
TCGA-17-Z056-01A	0.236938902115342
TCGA-17-Z057-01A	0.0433047772505564
TCGA-17-Z058-01A	0.0972030356485616
TCGA-17-Z059-01A	0.20748477790458605
TCGA-17-Z060-01A	0.304424591483546
TCGA-17-Z061-01A	0.113309784728755
TCGA-17-Z062-01A	0.502475850050361
TCGA-35-3615-01A	0.075440848792584
TCGA-35-4122-01A	0.0579957219655027
TCGA-35-4123-01A	0.364677698711154
TCGA-35-5375-01A	0.296998265107049
TCGA-38-4625-01A	0.47091748964811697
TCGA-38-4626-01A	0.389272045520972
TCGA-38-4628-01A	0.0378852065476886
TCGA-38-4629-01A	0.248563983416767
TCGA-38-4630-01A	0.0296395969390578
TCGA-38-4631-01A	0.6168136768154621
TCGA-38-4632-01A	0.382754779617856
TCGA-38-6178-01A	0.0732547292981139
TCGA-38-7271-01A	0.0748121511675558
TCGA-44-2655-01A	0.28323940247329
TCGA-44-2656-01B	0.5410171155933
TCGA-44-2657-01A	0.382290567379848
TCGA-44-2659-01A	0.46528009324024394
TCGA-44-2661-01A	0.041910610821122
TCGA-44-2662-01B	0.042473701904285004
TCGA-44-2665-01A	0.0237566202441652
TCGA-44-2666-01A	0.0283906166443909
TCGA-44-2668-01A	0.42468045678653293
TCGA-44-3396-01A	0.0688693690986782
TCGA-44-3398-01A	0.141319403052969
TCGA-44-3917-01B	0.18637060476745002
TCGA-44-3918-01B	0.48890762642415203
TCGA-44-3919-01A	0.0302927983833814
TCGA-44-4112-01B	0.39996938462573
TCGA-44-5643-01A	0.0550492924082823
TCGA-44-5644-01A	0.483183088776823
TCGA-44-5645-01A	0.0323047263900126
TCGA-44-6144-01A	0.30787686749860804
TCGA-44-6145-01A	0.561204879803651
TCGA-44-6146-01A	0.0302715678243844
TCGA-44-6147-01A	0.16472130307216598
TCGA-44-6774-01A	0.385446615701411
TCGA-44-6775-01C	0.0341333290127965
TCGA-44-6777-01A	0.290695603027634
TCGA-44-6778-01A	0.3995340424112879
TCGA-44-6779-01A	0.0966056755885333
TCGA-44-7659-01A	0.12952590444699197
TCGA-44-7660-01A	0.146094178620729
TCGA-44-7661-01A	0.325329833805026
TCGA-44-7662-01A	0.379632440238546
TCGA-44-7667-01A	0.36819548360806803
TCGA-44-7669-01A	0.375483914409761
TCGA-44-7670-01A	0.5435862348350811
TCGA-44-7671-01A	0.179624192950029
TCGA-44-7672-01A	0.335854310317585
TCGA-44-8117-01A	0.507924482365159
TCGA-44-8119-01A	0.41805753289488107
TCGA-44-8120-01A	0.576584250082816
TCGA-44-A479-01A	0.431849030148872
TCGA-44-A47B-01A	0.0388709040647731
TCGA-44-A47F-01A	0.0273595444531093
TCGA-44-A47G-01A	0.0443758266922262
TCGA-44-A4SS-01A	0.35734616985449397
TCGA-44-A4SU-01A	0.172202135122143
TCGA-49-4486-01A	0.0585123017457578
TCGA-49-4487-01A	0.37155216739051394
TCGA-49-4488-01A	0.266769384027368
TCGA-49-4490-01A	0.0289303312853431
TCGA-49-4494-01A	0.28430460707154304
TCGA-49-4501-01A	0.026428848638315
TCGA-49-4505-01A	0.134939304546902
TCGA-49-4506-01A	0.174389899308331
TCGA-49-4507-01A	0.0982660090869371
TCGA-49-4512-01A	0.034243107357717996
TCGA-49-4514-01A	0.22804588669267498
TCGA-49-6742-01A	0.0338889277175378
TCGA-49-6743-01A	0.328114101147584
TCGA-49-6744-01A	0.36343385359991603
TCGA-49-6745-01A	0.0192042738170835
TCGA-49-6767-01A	0.39051346322717206
TCGA-49-AAQV-01A	0.0307057020398444
TCGA-49-AAR0-01A	0.0997446772800554
TCGA-49-AAR2-01A	0.408062867284074
TCGA-49-AAR3-01A	0.147522691964213
TCGA-49-AAR4-01A	0.33922062549931503
TCGA-49-AAR9-01A	0.5321564853623789
TCGA-49-AARE-01A	0.5502396282649399
TCGA-49-AARN-01A	0.21560350138151602
TCGA-49-AARO-01A	0.465889690804258
TCGA-49-AARQ-01A	0.539867159610616
TCGA-4B-A93V-01A	0.142632484004075
TCGA-50-5044-01A	0.021919023966698994
TCGA-50-5045-01A	0.49846624455031
TCGA-50-5049-01A	0.58681629396877
TCGA-50-5051-01A	0.11056529008838302
TCGA-50-5066-02A	0.250241468233573
TCGA-50-5068-01A	0.0734165993725386
TCGA-50-5072-01A	0.10865430110742802
TCGA-50-5930-01A	0.650749121353532
TCGA-50-5931-01A	0.365405262963193
TCGA-50-5932-01A	0.15126428614634602
TCGA-50-5933-01A	0.25127945176038197
TCGA-50-5935-01A	0.0206450539461822
TCGA-50-5936-01A	0.0590974693364943
TCGA-50-5939-01A	0.0379400931411847
TCGA-50-5941-01A	0.366541587374995
TCGA-50-5942-01A	0.0729312042006303
TCGA-50-5944-01A	0.0483937045578226
TCGA-50-5946-02A	0.31495555870060804
TCGA-50-6590-01A	0.47900557953129796
TCGA-50-6591-01A	0.0335887576770124
TCGA-50-6592-01A	0.175816113164188
TCGA-50-6593-01A	0.28961090622490504
TCGA-50-6594-01A	0.478878111752278
TCGA-50-6595-01A	0.0572108732594743
TCGA-50-6597-01A	0.0284072992752775
TCGA-50-6673-01A	0.0464313779971254
TCGA-50-7109-01A	0.265528688571478
TCGA-50-8457-01A	0.0759868781382877
TCGA-50-8459-01A	0.10073647297464698
TCGA-53-7624-01A	0.383170709967866
TCGA-53-7626-01A	0.330032502242411
TCGA-53-7813-01A	0.17178735420984198
TCGA-53-A4EZ-01A	0.469556535285281
TCGA-55-1592-01A	0.143354831245262
TCGA-55-1594-01A	0.0568787123982623
TCGA-55-1595-01A	0.32644886466895395
TCGA-55-1596-01A	0.145467191213966
TCGA-55-5899-01A	0.36414883167305107
TCGA-55-6642-01A	0.264750435687803
TCGA-55-6712-01A	0.0471738196504022
TCGA-55-6968-01A	0.065787227480135
TCGA-55-6969-01A	0.40164950605068
TCGA-55-6970-01A	0.343198661023843
TCGA-55-6971-01A	0.0671278713005685
TCGA-55-6972-01A	0.17013494711846602
TCGA-55-6975-01A	0.0668280017032845
TCGA-55-6978-01A	0.0507166528899453
TCGA-55-6979-01A	0.0768826536195358
TCGA-55-6980-01A	0.049376269750359005
TCGA-55-6981-01A	0.0353964464561551
TCGA-55-6982-01A	0.035557938183658995
TCGA-55-6983-01A	0.103537702050065
TCGA-55-6984-01A	0.0449190148248837
TCGA-55-6985-01A	0.432951251197223
TCGA-55-6986-01A	0.0407448673111853
TCGA-55-6987-01A	0.0881936859439634
TCGA-55-7227-01A	0.233990953925785
TCGA-55-7281-01A	0.37172097655272995
TCGA-55-7283-01A	0.110623780368184
TCGA-55-7570-01A	0.22427872616632302
TCGA-55-7573-01A	0.0540590805277002
TCGA-55-7574-01A	0.12034636675339
TCGA-55-7576-01A	0.27238827861231196
TCGA-55-7724-01A	0.11098794356602902
TCGA-55-7725-01A	0.140867115308199
TCGA-55-7726-01A	0.0213142913647712
TCGA-55-7727-01A	0.114558831792989
TCGA-55-7728-01A	0.18650565843771302
TCGA-55-7815-01A	0.289060697919183
TCGA-55-7903-01A	0.0809488956652253
TCGA-55-7907-01A	0.45481651875196205
TCGA-55-7910-01A	0.30069417078469296
TCGA-55-7911-01A	0.188704666151506
TCGA-55-7913-01B	0.21073630891568304
TCGA-55-7914-01A	0.15869087960234898
TCGA-55-7994-01A	0.62453597663788
TCGA-55-7995-01A	0.45406689465897204
TCGA-55-8085-01A	0.129089119308354
TCGA-55-8089-01A	0.437586602680161
TCGA-55-8090-01A	0.0756931227591906
TCGA-55-8092-01A	0.252028803670208
TCGA-55-8094-01A	0.389922670098425
TCGA-55-8096-01A	0.18538334124321104
TCGA-55-8097-01A	0.0512197687160739
TCGA-55-8203-01A	0.424035120797318
TCGA-55-8204-01A	0.04435050665553201
TCGA-55-8205-01A	0.216069067096881
TCGA-55-8207-01A	0.29891877728943
TCGA-55-8208-01A	0.0871553648209769
TCGA-55-8299-01A	0.282147015065055
TCGA-55-8301-01A	0.233712870165724
TCGA-55-8302-01A	0.551099035845797
TCGA-55-8505-01A	0.0319242920933245
TCGA-55-8506-01A	0.34972274944866805
TCGA-55-8507-01A	0.6102467418437629
TCGA-55-8508-01A	0.22080904843871801
TCGA-55-8510-01A	0.371800787664284
TCGA-55-8511-01A	0.37033438120452206
TCGA-55-8512-01A	0.0572659249836703
TCGA-55-8514-01A	0.339023156619914
TCGA-55-8614-01A	0.115956481606481
TCGA-55-8615-01A	0.09487092566698299
TCGA-55-8616-01A	0.388002202088641
TCGA-55-8620-01A	0.43664516322827296
TCGA-55-8621-01A	0.067388673291634
TCGA-55-A48X-01A	0.513775917914033
TCGA-55-A48Y-01A	0.0119409503463442
TCGA-55-A48Z-01A	0.0578043155848732
TCGA-55-A490-01A	0.587751046149849
TCGA-55-A491-01A	0.385433022960517
TCGA-55-A492-01A	0.285920472507417
TCGA-55-A493-01A	0.22955610706645102
TCGA-55-A4DF-01A	0.0728114498307766
TCGA-55-A4DG-01A	0.657845489214847
TCGA-55-A57B-01A	0.0380439430338871
TCGA-62-8394-01A	0.0280256391362108
TCGA-62-8395-01A	0.0194294802743353
TCGA-62-8399-01A	0.237317428247527
TCGA-62-8402-01A	0.048316878130192004
TCGA-62-A46O-01A	0.47708163699044
TCGA-62-A46P-01A	0.15487883132178198
TCGA-62-A46R-01A	0.0799675488306061
TCGA-62-A46S-01A	0.0789207906945886
TCGA-62-A46U-01A	0.0434387112194162
TCGA-62-A46V-01A	0.0324952788988948
TCGA-62-A46Y-01A	0.0311211083387477
TCGA-62-A470-01A	0.0915219635929692
TCGA-62-A471-01A	0.0209855274760976
TCGA-62-A472-01A	0.0486035606261147
TCGA-64-1676-01A	0.599057060812469
TCGA-64-1677-01A	0.0573051080389465
TCGA-64-1678-01A	0.4771737440444221
TCGA-64-1679-01A	0.41707279213169
TCGA-64-1680-01A	0.0332794880341567
TCGA-64-1681-01A	0.0306766174499362
TCGA-64-5774-01A	0.16053889725066503
TCGA-64-5775-01A	0.412069635060643
TCGA-64-5778-01A	0.479483324603642
TCGA-64-5779-01A	0.411052933035319
TCGA-64-5781-01A	0.568190605993665
TCGA-64-5815-01A	0.205712779285933
TCGA-67-3770-01A	0.231268783913185
TCGA-67-3771-01A	0.30206319320656894
TCGA-67-3772-01A	0.0486970306122165
TCGA-67-3773-01A	0.0718059039837127
TCGA-67-3774-01A	0.108227282288233
TCGA-67-4679-01B	0.41644788440551794
TCGA-67-6215-01A	0.0133658636349434
TCGA-67-6217-01A	0.21258127122332202
TCGA-69-7760-01A	0.0473148525138338
TCGA-69-7763-01A	0.0528891665647959
TCGA-69-7764-01A	0.0564651672823061
TCGA-69-7765-01A	0.47510767721133396
TCGA-69-7973-01A	0.291969536073018
TCGA-69-7974-01A	0.389306780077664
TCGA-69-7978-01A	0.354112836092321
TCGA-69-7979-01A	0.6170756180097621
TCGA-69-7980-01A	0.351537428577983
TCGA-69-8255-01A	0.128425512989883
TCGA-69-A59K-01A	0.388732626881837
TCGA-71-6725-01A	0.0304076541401394
TCGA-71-8520-01A	0.0265304589281518
TCGA-73-4658-01A	0.123854608293495
TCGA-73-4659-01A	0.310028000109251
TCGA-73-4662-01A	0.22531626623447001
TCGA-73-4666-01A	0.3472977177958
TCGA-73-4668-01A	0.396500177733807
TCGA-73-4670-01A	0.35248856822322494
TCGA-73-4675-01A	0.042397783818079
TCGA-73-4676-01A	0.0499042655626248
TCGA-73-4677-01A	0.201173429238755
TCGA-73-7498-01A	0.136492011393077
TCGA-73-7499-01A	0.0332163118177591
TCGA-73-A9RS-01A	0.592134962169526
TCGA-75-5122-01A	0.0520624316393311
TCGA-75-5125-01A	0.0923235990311839
TCGA-75-5126-01A	0.338719365875557
TCGA-75-5146-01A	0.288472569613564
TCGA-75-5147-01A	0.0240813152722478
TCGA-75-6205-01A	0.0265507265561481
TCGA-75-6206-01A	0.10292186662120599
TCGA-75-6207-01A	0.0267031001403687
TCGA-75-6211-01A	0.43590973640595204
TCGA-75-6214-01A	0.314292952342459
TCGA-75-7025-01A	0.0241981762612882
TCGA-75-7027-01A	0.3449962162660611
TCGA-75-7031-01A	0.10419349863765198
TCGA-78-7146-01A	0.214438149817197
TCGA-78-7147-01A	0.312033511414098
TCGA-78-7148-01A	0.268232562880405
TCGA-78-7149-01A	0.046935204870683
TCGA-78-7150-01A	0.226080409976142
TCGA-78-7152-01A	0.0746340731273218
TCGA-78-7153-01A	0.0293495803683283
TCGA-78-7154-01A	0.0362172252531502
TCGA-78-7155-01A	0.5720584997184129
TCGA-78-7156-01A	0.0948520402640221
TCGA-78-7158-01A	0.18103037898423802
TCGA-78-7159-01A	0.275821555595255
TCGA-78-7161-01A	0.259254559291125
TCGA-78-7162-01A	0.0833694736755437
TCGA-78-7163-01A	0.114930531995719
TCGA-78-7166-01A	0.38557301139706
TCGA-78-7167-01A	0.0566458425725305
TCGA-78-7220-01A	0.467238165125763
TCGA-78-7535-01A	0.101201720769377
TCGA-78-7536-01A	0.433168980449948
TCGA-78-7537-01A	0.20610108604775199
TCGA-78-7539-01A	0.10466464507426299
TCGA-78-7540-01A	0.0293004478196118
TCGA-78-7542-01A	0.324580983095345
TCGA-78-7633-01A	0.17189781170499
TCGA-78-8640-01A	0.297589753837612
TCGA-78-8655-01A	0.11597417372555399
TCGA-78-8660-01A	0.124115146066699
TCGA-78-8662-01A	0.48764619393951797
TCGA-80-5607-01A	0.0145552709620319
TCGA-80-5608-01A	0.13675609424803098
TCGA-80-5611-01A	0.142835573331974
TCGA-83-5908-01A	0.197218731352094
TCGA-86-6562-01A	0.0253253355821324
TCGA-86-6851-01A	0.477155300049344
TCGA-86-7701-01A	0.0342826664305069
TCGA-86-7711-01A	0.129583574282731
TCGA-86-7713-01A	0.19954377391276798
TCGA-86-7714-01A	0.0704890064699932
TCGA-86-7954-01A	0.12175097380322698
TCGA-86-7955-01A	0.24468356390347398
TCGA-86-8054-01A	0.296815687311483
TCGA-86-8055-01A	0.0398560554275039
TCGA-86-8073-01A	0.596533623543266
TCGA-86-8074-01A	0.0352280483078607
TCGA-86-8075-01A	0.0267134383426447
TCGA-86-8278-01A	0.0131589621536466
TCGA-86-8279-01A	0.504854935835272
TCGA-86-8280-01A	0.0288132788142808
TCGA-86-8281-01A	0.19045437585395703
TCGA-86-8358-01A	0.53059210327701
TCGA-86-8359-01A	0.273584306215405
TCGA-86-8585-01A	0.348535619615459
TCGA-86-8668-01A	0.0229127108973225
TCGA-86-8669-01A	0.0879158460459124
TCGA-86-8671-01A	0.0271261312581036
TCGA-86-8672-01A	0.26408845166979
TCGA-86-8673-01A	0.418941756833776
TCGA-86-8674-01A	0.461209480742305
TCGA-86-A456-01A	0.34215451121343105
TCGA-86-A4D0-01A	0.21486421962652602
TCGA-86-A4JF-01A	0.0612262665649776
TCGA-86-A4P7-01A	0.0301342987846238
TCGA-91-6828-01A	0.32758615053758694
TCGA-91-6829-01A	0.38386530181266204
TCGA-91-6830-01A	0.0620616876014848
TCGA-91-6831-01A	0.300921950178553
TCGA-91-6835-01A	0.0627262529212266
TCGA-91-6836-01A	0.404048319734234
TCGA-91-6840-01A	0.0409169637756639
TCGA-91-6847-01A	0.0710747319160865
TCGA-91-6848-01A	0.39208469546057106
TCGA-91-6849-01A	0.19052111129314497
TCGA-91-7771-01A	0.0637816565196322
TCGA-91-8497-01A	0.0359591271457129
TCGA-91-8499-01A	0.177731811943811
TCGA-91-A4BC-01A	0.556147261705567
TCGA-93-7347-01A	0.184909039341434
TCGA-93-7348-01A	0.0711623658796159
TCGA-93-8067-01C	0.0414120843463369
TCGA-93-A4JN-01A	0.0480590799447988
TCGA-93-A4JP-01D	0.0195463177624506
TCGA-93-A4JQ-01A	0.0207282875084151
TCGA-95-7039-01A	0.5192530532533179
TCGA-95-7043-01A	0.588245204649418
TCGA-95-7562-01A	0.532900833732933
TCGA-95-7567-01A	0.164021253137571
TCGA-95-7944-01A	0.0184146221555539
TCGA-95-7947-01A	0.17758151940526
TCGA-95-7948-01A	0.00970331138235248
TCGA-95-8039-01A	0.0353911930166327
TCGA-95-8494-01A	0.0191672003892057
TCGA-95-A4VK-01A	0.306745627243315
TCGA-95-A4VN-01A	0.5314731781650879
TCGA-95-A4VP-01A	0.20180725025242102
TCGA-97-7546-01A	0.265430936944925
TCGA-97-7547-01A	0.18200542375478498
TCGA-97-7552-01A	0.0306560198004051
TCGA-97-7553-01A	0.0456838069932036
TCGA-97-7554-01A	0.45958382010673204
TCGA-97-7937-01A	0.40313550173120394
TCGA-97-7938-01A	0.32197510121482104
TCGA-97-7941-01A	0.128445892486312
TCGA-97-8171-01A	0.0330648818476616
TCGA-97-8172-01A	0.227501588044064
TCGA-97-8174-01A	0.148633854944243
TCGA-97-8176-01A	0.0407142331643746
TCGA-97-8177-01A	0.0381973963505718
TCGA-97-8179-01A	0.274531163652855
TCGA-97-8547-01A	0.023741801613389003
TCGA-97-8552-01A	0.02810643292476
TCGA-97-A4LX-01A	0.121126548337186
TCGA-97-A4M0-01A	0.321236834144309
TCGA-97-A4M1-01A	0.0335966698877075
TCGA-97-A4M3-01A	0.21997599297792497
TCGA-97-A4M5-01A	0.016728420629715
TCGA-97-A4M7-01A	0.425685937735525
TCGA-99-7458-01A	0.4427767463902029
TCGA-99-8025-01A	0.241231897738992
TCGA-99-8028-01A	0.572530017510152
TCGA-99-8032-01A	0.428756058300424
TCGA-99-8033-01A	0.174797560164568
TCGA-99-AA5R-01A	0.0775811717703232
TCGA-J2-8192-01A	0.028324502690585
TCGA-J2-8194-01A	0.0473654493077553
TCGA-J2-A4AD-01A	0.0823379477971986
TCGA-J2-A4AE-01A	0.030061305573098
TCGA-L4-A4E5-01A	0.463877166067985
TCGA-L9-A443-01A	0.30469975012250106
TCGA-L9-A444-01A	0.5619889634783829
TCGA-L9-A5IP-01A	0.37258122096974605
TCGA-L9-A743-01A	0.0683004324727203
TCGA-L9-A7SV-01A	0.6819218057256059
TCGA-L9-A8F4-01A	0.436492118604187
TCGA-MN-A4N1-01A	0.305432442807806
TCGA-MN-A4N4-01A	0.505657639066213
TCGA-MN-A4N5-01A	0.345503140357301
TCGA-MP-A4SV-01A	0.150130606324413
TCGA-MP-A4SW-01A	0.0344825053939887
TCGA-MP-A4T2-01A	0.0395840066837357
TCGA-MP-A4T4-01A	0.387250079778914
TCGA-MP-A4T6-01A	0.0207518963190282
TCGA-MP-A4T7-01A	0.147903596491307
TCGA-MP-A4T9-01A	0.0456381191293507
TCGA-MP-A4TA-01A	0.23177562713362698
TCGA-MP-A4TC-01A	0.41945649963707105
TCGA-MP-A4TD-01A	0.07528650863518
TCGA-MP-A4TE-01A	0.051883198483796
TCGA-MP-A4TF-01A	0.470366687907141
TCGA-MP-A4TH-01A	0.0989194004606895
TCGA-MP-A4TI-01A	0.0492276110955116
TCGA-MP-A4TJ-01A	0.0739959468430102
TCGA-MP-A4TK-01A	0.35746597567053007
TCGA-MP-A5C7-01A	0.0649758970279233
TCGA-NJ-A4YF-01A	0.564457308044246
TCGA-NJ-A4YI-01A	0.41104930411651797
TCGA-NJ-A4YP-01A	0.0611939634658905
TCGA-NJ-A4YQ-01A	0.599946050115587
TCGA-NJ-A55A-01A	0.0994851998111967
TCGA-NJ-A55O-01A	0.26612406494513396
TCGA-NJ-A55R-01A	0.33609841704838694
TCGA-NJ-A7XG-01A	0.0374139421643678
TCGA-O1-A52J-01A	0.1531602941014
TCGA-S2-AA1A-01A	0.18034436062324805
