# Supplementary material for: Analysis of 7,815 cancer exomes reveals associations between mutational processes and somatic driver mutations
Source: PLoS Genet. 2018 Nov 9;14(11):e1007779. doi: 10.1371/journal.pgen.1007779 (PMC6249022; doi:10.1371/journal.pgen.1007779)
Supplement: S1 Data — (ZIP) [file pgen.1007779.s010.zip › SI Fig5b Underlying Data (LUAD mutant).txt]

sample	number_pack_years_smoked
TCGA-NJ-A4YG-01A	104.0
TCGA-44-A47A-01A	80.0
TCGA-49-6761-01A	50.0
TCGA-86-8056-01A	36.0
TCGA-MP-A4SY-01A	40.0
TCGA-93-A4JO-01A	50.0
TCGA-69-8254-01A	40.0
TCGA-78-7160-01A	43.8
TCGA-62-8398-01A	20.0
TCGA-MP-A4T8-01A	25.0
TCGA-69-8253-01A	7.8
TCGA-J2-A4AG-01A	25.0
TCGA-44-6776-01A	45.0
TCGA-78-7145-01A	25.0
TCGA-49-4510-01A	55.5
TCGA-55-A494-01A	7.0
