# Supplementary material for: Analysis of 7,815 cancer exomes reveals associations between mutational processes and somatic driver mutations
Source: PLoS Genet. 2018 Nov 9;14(11):e1007779. doi: 10.1371/journal.pgen.1007779 (PMC6249022; doi:10.1371/journal.pgen.1007779)
Supplement: S1 Data — (ZIP) [file pgen.1007779.s010.zip › SI Fig5b Underlying Data (LUAD wildtype).txt]

sample	number_pack_years_smoked
TCGA-69-7978-01A	80.0
TCGA-97-7552-01A	40.0
TCGA-55-7911-01A	96.0
TCGA-62-A46R-01A	25.0
TCGA-L9-A8F4-01A	14.0
TCGA-97-7938-01A	40.0
TCGA-55-8512-01A	19.0
TCGA-05-5428-01A	30.0
TCGA-64-1680-01A	50.0
TCGA-78-7154-01A	112.5
TCGA-44-2655-01A	30.0
TCGA-95-A4VK-01A	45.0
TCGA-78-7147-01A	50.0
TCGA-78-8660-01A	11.0
TCGA-55-8299-01A	20.0
TCGA-44-7661-01A	22.0
TCGA-55-7283-01A	5.0
TCGA-S2-AA1A-01A	95.0
TCGA-91-6849-01A	30.0
TCGA-44-8119-01A	50.0
TCGA-73-4658-01A	25.0
TCGA-64-5778-01A	68.0
TCGA-38-7271-01A	25.0
TCGA-62-A470-01A	30.0
TCGA-69-7974-01A	30.0
TCGA-97-A4M5-01A	6.0
TCGA-75-6214-01A	40.0
TCGA-78-7536-01A	44.0
TCGA-J2-8194-01A	20.0
TCGA-50-6590-01A	50.0
TCGA-78-7163-01A	41.0
TCGA-86-8674-01A	37.5
TCGA-69-7980-01A	80.0
TCGA-44-5644-01A	17.5
TCGA-44-2657-01A	25.0
TCGA-53-7813-01A	35.0
TCGA-MP-A4TH-01A	20.0
TCGA-55-8620-01A	154.0
TCGA-NJ-A55O-01A	30.0
TCGA-55-8092-01A	40.0
TCGA-69-7764-01A	30.0
TCGA-55-8205-01A	30.0
TCGA-55-7913-01B	40.0
TCGA-L9-A7SV-01A	93.0
TCGA-55-8097-01A	35.0
TCGA-05-4418-01A	25.0
TCGA-86-7714-01A	43.0
TCGA-55-8208-01A	50.0
TCGA-64-5775-01A	110.0
TCGA-78-7161-01A	27.8
TCGA-93-8067-01C	20.0
TCGA-05-4432-01A	58.0
TCGA-86-6851-01A	52.0
TCGA-91-6836-01A	50.0
TCGA-49-AAR4-01A	35.0
TCGA-91-6840-01A	50.0
TCGA-MP-A4TI-01A	35.0
TCGA-44-3396-01A	50.0
TCGA-55-7574-01A	2.0
TCGA-55-A492-01A	35.0
TCGA-49-6743-01A	50.0
TCGA-55-7914-01A	5.0
TCGA-97-A4M1-01A	3.0
TCGA-97-8174-01A	40.0
TCGA-62-A471-01A	30.0
TCGA-91-6829-01A	94.5
TCGA-55-8203-01A	50.0
TCGA-75-7031-01A	5.0
TCGA-86-8281-01A	30.0
TCGA-91-7771-01A	75.0
TCGA-MP-A5C7-01A	15.0
TCGA-97-8176-01A	40.0
TCGA-L4-A4E5-01A	33.0
TCGA-50-5931-01A	40.0
TCGA-NJ-A4YI-01A	3.0
TCGA-55-A4DG-01A	100.0
TCGA-49-4506-01A	100.0
TCGA-44-7667-01A	50.0
TCGA-05-4389-01A	43.0
TCGA-05-4420-01A	38.0
TCGA-MP-A4SW-01A	15.0
TCGA-NJ-A55A-01A	25.0
TCGA-05-5425-01A	40.0
TCGA-44-6778-01A	15.0
TCGA-78-7166-01A	38.0
TCGA-97-A4M3-01A	37.5
TCGA-44-2659-01A	57.0
TCGA-55-7725-01A	16.0
TCGA-05-4244-01A	38.0
TCGA-55-A493-01A	53.0
TCGA-78-7148-01A	57.0
TCGA-86-7711-01A	50.0
TCGA-38-4625-01A	50.0
TCGA-44-7662-01A	50.0
TCGA-NJ-A4YF-01A	30.0
TCGA-55-A48X-01A	36.0
TCGA-50-5051-01A	30.0
TCGA-44-6144-01A	67.5
TCGA-MP-A4TD-01A	20.0
TCGA-78-7159-01A	21.0
TCGA-62-A46O-01A	48.0
TCGA-44-3398-01A	60.0
TCGA-MP-A4T9-01A	24.0
TCGA-73-4666-01A	10.0
TCGA-38-4631-01A	40.0
TCGA-78-7153-01A	20.0
TCGA-35-5375-01A	35.0
TCGA-78-7539-01A	2.2
TCGA-49-AARE-01A	15.0
TCGA-93-7347-01A	11.0
TCGA-55-8615-01A	67.0
TCGA-55-8301-01A	100.0
TCGA-95-7562-01A	10.0
TCGA-95-7948-01A	0.15
TCGA-49-4514-01A	65.0
TCGA-69-7973-01A	25.0
TCGA-44-6774-01A	20.0
TCGA-50-8459-01A	10.0
TCGA-78-7146-01A	6.0
TCGA-44-8117-01A	54.0
TCGA-55-7281-01A	20.0
TCGA-05-5420-01A	40.0
TCGA-97-7937-01A	35.0
TCGA-05-5423-01A	72.0
TCGA-86-7954-01A	8.0
TCGA-55-6983-01A	60.0
TCGA-75-6211-01A	34.0
TCGA-44-6145-01A	75.0
TCGA-44-A4SU-01A	50.0
TCGA-05-4434-01A	15.0
TCGA-95-7039-01A	34.0
TCGA-78-8662-01A	45.0
TCGA-J2-A4AD-01A	120.0
TCGA-NJ-A4YQ-01A	40.0
TCGA-44-7660-01A	124.0
TCGA-95-7944-01A	50.0
TCGA-91-A4BC-01A	30.0
TCGA-44-7669-01A	20.0
TCGA-95-7947-01A	100.0
TCGA-75-5126-01A	40.0
TCGA-44-A479-01A	40.0
TCGA-97-A4M0-01A	34.0
TCGA-MP-A4T4-01A	50.0
TCGA-MP-A4T7-01A	50.0
TCGA-55-8507-01A	120.0
TCGA-73-4676-01A	48.0
TCGA-50-5939-01A	15.0
TCGA-4B-A93V-01A	30.0
TCGA-64-1676-01A	60.0
TCGA-55-8094-01A	70.0
TCGA-78-7150-01A	37.0
TCGA-97-7546-01A	25.0
TCGA-55-8621-01A	30.0
TCGA-86-8055-01A	60.0
TCGA-73-7498-01A	28.0
TCGA-55-6971-01A	60.0
TCGA-L9-A443-01A	90.0
TCGA-49-4494-01A	50.0
TCGA-97-7941-01A	22.5
TCGA-55-8511-01A	58.0
TCGA-99-8028-01A	30.0
TCGA-49-AAR0-01A	37.0
TCGA-53-7624-01A	50.0
TCGA-05-4426-01A	20.0
TCGA-05-4398-01A	72.0
TCGA-44-6777-01A	64.0
TCGA-73-4662-01A	10.0
TCGA-35-4122-01A	45.0
TCGA-69-7979-01A	28.0
TCGA-99-AA5R-01A	46.0
TCGA-73-A9RS-01A	11.0
TCGA-L9-A444-01A	10.0
TCGA-49-4490-01A	5.0
TCGA-86-8073-01A	40.0
TCGA-64-5781-01A	25.0
TCGA-55-A490-01A	34.0
TCGA-44-6779-01A	15.0
TCGA-64-1679-01A	40.0
TCGA-53-7626-01A	35.0
TCGA-62-A472-01A	60.0
TCGA-99-8025-01A	20.0
TCGA-55-7910-01A	15.0
TCGA-86-8358-01A	20.0
TCGA-05-4384-01A	20.0
TCGA-50-5942-01A	30.0
TCGA-78-7162-01A	12.0
TCGA-73-4670-01A	30.0
TCGA-78-7537-01A	20.0
TCGA-55-7995-01A	60.0
TCGA-44-A47B-01A	4.5
TCGA-44-7672-01A	20.0
TCGA-62-8399-01A	70.0
TCGA-69-7763-01A	7.5
TCGA-49-4486-01A	17.5
TCGA-91-6835-01A	25.0
TCGA-44-A4SS-01A	90.0
TCGA-49-6767-01A	30.0
TCGA-75-7027-01A	50.0
TCGA-62-A46S-01A	40.0
TCGA-49-4487-01A	40.0
TCGA-95-A4VN-01A	42.0
TCGA-62-A46P-01A	40.0
TCGA-05-4249-01A	52.0
TCGA-05-4425-01A	28.0
TCGA-86-8054-01A	9.0
TCGA-80-5608-01A	26.0
TCGA-86-8074-01A	40.0
TCGA-64-1678-01A	20.0
TCGA-50-8457-01A	30.0
TCGA-55-6985-01A	50.0
TCGA-86-8359-01A	36.0
TCGA-64-1677-01A	50.0
TCGA-55-A4DF-01A	60.0
TCGA-55-7907-01A	80.0
TCGA-05-4424-01A	50.0
TCGA-99-7458-01A	52.0
TCGA-44-7670-01A	30.0
TCGA-55-7994-01A	28.0
TCGA-50-5941-01A	25.0
TCGA-49-6744-01A	20.0
TCGA-78-8655-01A	10.0
TCGA-55-7903-01A	40.0
TCGA-83-5908-01A	69.0
TCGA-44-7659-01A	40.0
TCGA-MP-A4TE-01A	40.0
TCGA-49-AARQ-01A	60.0
TCGA-05-4430-01A	80.0
TCGA-05-4433-01A	1.0
TCGA-64-5774-01A	45.0
TCGA-97-A4M7-01A	40.0
TCGA-05-4397-01A	45.0
TCGA-55-8614-01A	40.0
TCGA-75-5122-01A	20.0
TCGA-49-6742-01A	10.0
TCGA-78-8640-01A	45.0
TCGA-86-8669-01A	47.0
TCGA-38-4629-01A	100.0
TCGA-78-7158-01A	14.0
TCGA-05-4390-01A	15.0
TCGA-38-4632-01A	10.0
TCGA-55-8089-01A	97.0
TCGA-78-7152-01A	40.0
TCGA-L9-A743-01A	40.5
TCGA-78-7220-01A	35.0
TCGA-44-A47G-01A	28.0
TCGA-73-4659-01A	12.0
TCGA-93-A4JN-01A	40.0
TCGA-64-5779-01A	40.0
TCGA-44-A47F-01A	20.0
TCGA-73-4668-01A	55.0
TCGA-75-6206-01A	20.0
TCGA-69-A59K-01A	25.0
TCGA-49-4507-01A	78.0
TCGA-05-4396-01A	19.0
TCGA-55-8514-01A	20.0
TCGA-95-A4VP-01A	20.0
TCGA-MP-A4SV-01A	110.0
TCGA-55-1596-01A	50.0
TCGA-55-A48Y-01A	50.0
TCGA-64-5815-01A	30.0
TCGA-50-7109-01A	120.0
TCGA-MP-A4TF-01A	40.0
TCGA-55-7724-01A	50.0
TCGA-O1-A52J-01A	45.0
TCGA-53-A4EZ-01A	40.0
TCGA-05-4417-01A	56.0
TCGA-80-5607-01A	15.0
TCGA-78-7155-01A	48.0
TCGA-55-7728-01A	30.0
TCGA-05-4382-01A	62.0
TCGA-91-8499-01A	90.0
TCGA-05-4405-01A	65.0
TCGA-95-7043-01A	40.0
TCGA-MP-A4TK-01A	28.0
TCGA-NJ-A4YP-01A	60.0
TCGA-05-4250-01A	47.0
TCGA-97-7547-01A	30.0
TCGA-55-A491-01A	45.0
TCGA-55-7726-01A	30.0
TCGA-78-7542-01A	60.0
TCGA-44-5643-01A	20.0
TCGA-05-4415-01A	29.0
TCGA-NJ-A55R-01A	5.0
TCGA-97-7553-01A	20.0
TCGA-05-4422-01A	147.0
TCGA-50-5072-01A	15.0
TCGA-73-4675-01A	41.0
TCGA-MP-A4T2-01A	75.0
TCGA-80-5611-01A	60.0
TCGA-MP-A4TC-01A	125.0
TCGA-38-4626-01A	40.0
TCGA-97-A4LX-01A	120.0
TCGA-97-8179-01A	60.0
TCGA-78-7167-01A	64.0
TCGA-55-8096-01A	104.0
TCGA-75-5125-01A	25.0
TCGA-78-7156-01A	84.0
TCGA-MP-A4T6-01A	50.0
TCGA-86-8673-01A	54.0
TCGA-55-8302-01A	59.0
TCGA-05-4410-01A	98.0
TCGA-69-8255-01A	40.0
TCGA-44-8120-01A	30.0
TCGA-55-A48Z-01A	40.0
TCGA-49-6745-01A	20.0
TCGA-97-7554-01A	30.0
TCGA-78-7535-01A	35.0
TCGA-78-7149-01A	115.0
TCGA-99-8032-01A	90.0
TCGA-78-7633-01A	94.0
TCGA-97-8171-01A	65.0
TCGA-MP-A4TA-01A	55.0
TCGA-97-8172-01A	20.0
TCGA-49-4505-01A	74.0
TCGA-05-4427-01A	8.0
TCGA-93-7348-01A	42.0
TCGA-91-6830-01A	12.0
TCGA-75-6207-01A	10.0
TCGA-35-4123-01A	20.0
