# Supplementary material for: Analysis of 7,815 cancer exomes reveals associations between mutational processes and somatic driver mutations
Source: PLoS Genet. 2018 Nov 9;14(11):e1007779. doi: 10.1371/journal.pgen.1007779 (PMC6249022; doi:10.1371/journal.pgen.1007779)
Supplement: S1 Data — (ZIP) [file pgen.1007779.s010.zip › SI FigS2 Underlying Data.txt]

	ACC	ACC	ACC	ACC	ACC	ACC	ACC	ACC	ACC	ACC	ACC	ACC	ACC	ACC	ACC	ACC	ACC	ACC	ACC	ACC	ACC	ACC	ACC	ACC	ACC	ACC	ACC	ACC	ACC	ACC	ACC	ACC	ACC	ACC	ACC	ACC	ACC	ACC	ACC	ACC	ACC	ACC	ACC	BLCA	BLCA	BLCA	BLCA	BLCA	BLCA	BLCA	BLCA	BLCA	BLCA	BLCA	BLCA	BLCA	BLCA	BLCA	BLCA	BLCA	BLCA	BLCA	BLCA	BLCA	BLCA	BLCA	BLCA	BLCA	BLCA	BLCA	BLCA	BLCA	BLCA	BLCA	BLCA	BLCA	BLCA	BLCA	BLCA	BLCA	BLCA	BLCA	BLCA	BLCA	BLCA	BLCA	BLCA	BLCA	BLCA	BLCA	BLCA	BLCA	BLCA	BLCA	BLCA	BLCA	BLCA	BLCA	BLCA	BLCA	BLCA	BLCA	BLCA	BLCA	BLCA	BLCA	BLCA	BLCA	BLCA	BLCA	BLCA	BLCA	BLCA	BLCA	BLCA	BLCA	BLCA	BLCA	BLCA	BLCA	BLCA	BLCA	BLCA	BLCA	BLCA	BLCA	BLCA	BLCA	BLCA	BLCA	BLCA	BLCA	BLCA	BLCA	BLCA	BLCA	BLCA	BLCA	BLCA	BLCA	BLCA	BLCA	BLCA	BLCA	BLCA	BLCA	BLCA	BLCA	BLCA	BLCA	BLCA	BLCA	BLCA	BLCA	BLCA	BLCA	BLCA	BLCA	BLCA	BLCA	BLCA	BLCA	BLCA	BLCA	BLCA	BLCA	BLCA	BLCA	BLCA	BLCA	BLCA	BLCA	BLCA	BLCA	BLCA	BLCA	BLCA	BLCA	BLCA	BLCA	BLCA	BLCA	BLCA	BLCA	BLCA	BLCA	BLCA	BLCA	BLCA	BLCA	BLCA	BLCA	BLCA	BLCA	BLCA	BLCA	BLCA	BLCA	BLCA	BLCA	BLCA	BLCA	BLCA	BLCA	BLCA	BLCA	BLCA	BLCA	BLCA	BLCA	BLCA	BLCA	BLCA	BLCA	BLCA	BLCA	BLCA	BLCA	BLCA	BLCA	BLCA	BLCA	BLCA	BLCA	BLCA	BLCA	BLCA	BLCA	BLCA	BLCA	BLCA	BLCA	BLCA	BLCA	BLCA	BLCA	BLCA	BLCA	BLCA	BLCA	BLCA	BLCA	BLCA	BLCA	BLCA	BLCA	BLCA	BLCA	BLCA	BLCA	BLCA	BLCA	BLCA	BLCA	BLCA	BLCA	BLCA	BLCA	BLCA	BLCA	BLCA	BLCA	BLCA	BLCA	BLCA	BLCA	BLCA	BLCA	BLCA	BLCA	BLCA	BLCA	BLCA	BLCA	BLCA	BLCA	BLCA	BLCA	BLCA	BLCA	BLCA	BLCA	BLCA	BLCA	BLCA	BLCA	BLCA	BLCA	BLCA	BLCA	BLCA	BLCA	BLCA	BLCA	BLCA	BLCA	BLCA	BLCA	BLCA	BLCA	BLCA	BLCA	BLCA	BLCA	BLCA	BLCA	BLCA	BLCA	BLCA	BLCA	BLCA	BLCA	BLCA	BLCA	BLCA	BLCA	BLCA	BLCA	BLCA	BLCA	BLCA	BLCA	BLCA	BLCA	BLCA	BLCA	BLCA	BLCA	BLCA	BLCA	BLCA	BLCA	BLCA	BLCA	BLCA	BLCA	BLCA	BLCA	BLCA	BLCA	BLCA	BLCA	BLCA	BLCA	BLCA	BLCA	BLCA	BLCA	BLCA	BLCA	BLCA	BLCA	BLCA	BLCA	BLCA	BLCA	BLCA	BLCA	BLCA	BLCA	BLCA	BLCA	BLCA	BLCA	BLCA	BLCA	BLCA	BLCA	BLCA	BLCA	BLCA	BLCA	BLCA	BLCA	BLCA	BLCA	BLCA	BLCA	BLCA	BLCA	BLCA	BLCA	BLCA	BLCA	BLCA	BLCA	BLCA	BLCA	BLCA	BLCA	BLCA	BLCA	BLCA	BLCA	BLCA	BLCA	BLCA	BLCA	BLCA	BLCA	BLCA	BLCA	BLCA	BLCA	BLCA	BLCA	BLCA	BLCA	BLCA	BLCA	BLCA	BLCA	BLCA	BLCA	BLCA	BLCA	BLCA	BLCA	BLCA	BLCA	BLCA	BLCA	BLCA	BLCA	BLCA	BLCA	BLCA	BLCA	BLCA	BLCA	BLCA	BLCA	BLCA	BLCA	BLCA	BLCA	BLCA	BLCA	BLCA	BLCA	BLCA	BRCA	BRCA	BRCA	BRCA	BRCA	BRCA	BRCA	BRCA	BRCA	BRCA	BRCA	BRCA	BRCA	BRCA	BRCA	BRCA	BRCA	BRCA	BRCA	BRCA	BRCA	BRCA	BRCA	BRCA	BRCA	BRCA	BRCA	BRCA	BRCA	BRCA	BRCA	BRCA	BRCA	BRCA	BRCA	BRCA	BRCA	BRCA	BRCA	BRCA	BRCA	BRCA	BRCA	BRCA	BRCA	BRCA	BRCA	BRCA	BRCA	BRCA	BRCA	BRCA	BRCA	BRCA	BRCA	BRCA	BRCA	BRCA	BRCA	BRCA	BRCA	BRCA	BRCA	BRCA	BRCA	BRCA	BRCA	BRCA	BRCA	BRCA	BRCA	BRCA	BRCA	BRCA	BRCA	BRCA	BRCA	BRCA	BRCA	BRCA	BRCA	BRCA	BRCA	BRCA	BRCA	BRCA	BRCA	BRCA	BRCA	BRCA	BRCA	BRCA	BRCA	BRCA	BRCA	BRCA	BRCA	BRCA	BRCA	BRCA	BRCA	BRCA	BRCA	BRCA	BRCA	BRCA	BRCA	BRCA	BRCA	BRCA	BRCA	BRCA	BRCA	BRCA	BRCA	BRCA	BRCA	BRCA	BRCA	BRCA	BRCA	BRCA	BRCA	BRCA	BRCA	BRCA	BRCA	BRCA	BRCA	BRCA	BRCA	BRCA	BRCA	BRCA	BRCA	BRCA	BRCA	BRCA	BRCA	BRCA	BRCA	BRCA	BRCA	BRCA	BRCA	BRCA	BRCA	BRCA	BRCA	BRCA	BRCA	BRCA	BRCA	BRCA	BRCA	BRCA	BRCA	BRCA	BRCA	BRCA	BRCA	BRCA	BRCA	BRCA	BRCA	BRCA	BRCA	BRCA	BRCA	BRCA	BRCA	BRCA	BRCA	BRCA	BRCA	BRCA	BRCA	BRCA	BRCA	BRCA	BRCA	BRCA	BRCA	BRCA	BRCA	BRCA	BRCA	BRCA	BRCA	BRCA	BRCA	BRCA	BRCA	BRCA	BRCA	BRCA	BRCA	BRCA	BRCA	BRCA	BRCA	BRCA	BRCA	BRCA	BRCA	BRCA	BRCA	BRCA	BRCA	BRCA	BRCA	BRCA	BRCA	BRCA	BRCA	BRCA	BRCA	BRCA	BRCA	BRCA	BRCA	BRCA	BRCA	BRCA	BRCA	BRCA	BRCA	BRCA	BRCA	BRCA	BRCA	BRCA	BRCA	BRCA	BRCA	BRCA	BRCA	BRCA	BRCA	BRCA	BRCA	BRCA	BRCA	BRCA	BRCA	BRCA	BRCA	BRCA	BRCA	BRCA	BRCA	BRCA	BRCA	BRCA	BRCA	BRCA	BRCA	BRCA	BRCA	BRCA	BRCA	BRCA	BRCA	BRCA	BRCA	BRCA	BRCA	BRCA	BRCA	BRCA	BRCA	BRCA	BRCA	BRCA	BRCA	BRCA	BRCA	BRCA	BRCA	BRCA	BRCA	BRCA	BRCA	BRCA	BRCA	BRCA	BRCA	BRCA	BRCA	BRCA	BRCA	BRCA	BRCA	BRCA	BRCA	BRCA	BRCA	BRCA	BRCA	BRCA	BRCA	BRCA	BRCA	BRCA	BRCA	BRCA	BRCA	BRCA	BRCA	BRCA	BRCA	BRCA	BRCA	BRCA	BRCA	BRCA	BRCA	BRCA	BRCA	BRCA	BRCA	BRCA	BRCA	BRCA	BRCA	BRCA	BRCA	BRCA	BRCA	BRCA	BRCA	BRCA	BRCA	BRCA	BRCA	BRCA	BRCA	BRCA	BRCA	BRCA	BRCA	BRCA	BRCA	BRCA	BRCA	BRCA	BRCA	BRCA	BRCA	BRCA	BRCA	BRCA	BRCA	BRCA	BRCA	BRCA	BRCA	BRCA	BRCA	BRCA	BRCA	BRCA	BRCA	BRCA	BRCA	BRCA	BRCA	BRCA	BRCA	BRCA	BRCA	BRCA	BRCA	BRCA	BRCA	BRCA	BRCA	BRCA	BRCA	BRCA	BRCA	BRCA	BRCA	BRCA	BRCA	BRCA	BRCA	BRCA	BRCA	BRCA	BRCA	BRCA	BRCA	BRCA	BRCA	BRCA	BRCA	BRCA	BRCA	BRCA	BRCA	BRCA	BRCA	BRCA	BRCA	BRCA	BRCA	BRCA	BRCA	BRCA	BRCA	BRCA	BRCA	BRCA	BRCA	BRCA	BRCA	BRCA	BRCA	BRCA	BRCA	BRCA	BRCA	BRCA	BRCA	BRCA	BRCA	BRCA	BRCA	BRCA	BRCA	BRCA	BRCA	BRCA	BRCA	BRCA	BRCA	BRCA	BRCA	BRCA	BRCA	BRCA	BRCA	BRCA	BRCA	BRCA	BRCA	BRCA	BRCA	BRCA	BRCA	BRCA	BRCA	BRCA	BRCA	BRCA	BRCA	BRCA	BRCA	BRCA	BRCA	BRCA	BRCA	BRCA	BRCA	BRCA	BRCA	BRCA	BRCA	BRCA	BRCA	BRCA	BRCA	BRCA	BRCA	BRCA	BRCA	BRCA	BRCA	BRCA	BRCA	BRCA	BRCA	BRCA	BRCA	BRCA	BRCA	BRCA	BRCA	BRCA	BRCA	BRCA	BRCA	BRCA	BRCA	BRCA	BRCA	BRCA	BRCA	BRCA	BRCA	BRCA	BRCA	BRCA	BRCA	BRCA	BRCA	BRCA	BRCA	BRCA	BRCA	BRCA	BRCA	BRCA	BRCA	BRCA	BRCA	BRCA	BRCA	BRCA	BRCA	BRCA	BRCA	BRCA	BRCA	BRCA	BRCA	BRCA	BRCA	BRCA	BRCA	BRCA	BRCA	BRCA	BRCA	BRCA	BRCA	BRCA	BRCA	BRCA	BRCA	BRCA	BRCA	BRCA	BRCA	BRCA	BRCA	BRCA	BRCA	BRCA	BRCA	BRCA	BRCA	BRCA	BRCA	BRCA	BRCA	BRCA	BRCA	BRCA	BRCA	BRCA	BRCA	BRCA	BRCA	BRCA	BRCA	BRCA	BRCA	BRCA	BRCA	BRCA	BRCA	BRCA	BRCA	BRCA	BRCA	BRCA	BRCA	BRCA	BRCA	BRCA	BRCA	BRCA	BRCA	BRCA	BRCA	BRCA	BRCA	BRCA	BRCA	BRCA	BRCA	BRCA	BRCA	BRCA	BRCA	BRCA	BRCA	BRCA	BRCA	BRCA	BRCA	BRCA	BRCA	BRCA	BRCA	BRCA	BRCA	BRCA	BRCA	BRCA	BRCA	BRCA	BRCA	BRCA	BRCA	BRCA	BRCA	BRCA	BRCA	BRCA	BRCA	BRCA	BRCA	BRCA	BRCA	BRCA	BRCA	BRCA	BRCA	BRCA	BRCA	BRCA	BRCA	BRCA	BRCA	BRCA	BRCA	BRCA	BRCA	BRCA	BRCA	BRCA	BRCA	BRCA	BRCA	BRCA	BRCA	BRCA	BRCA	BRCA	BRCA	BRCA	BRCA	BRCA	BRCA	BRCA	BRCA	BRCA	BRCA	BRCA	BRCA	BRCA	BRCA	BRCA	BRCA	BRCA	BRCA	BRCA	BRCA	BRCA	BRCA	BRCA	BRCA	BRCA	BRCA	BRCA	BRCA	BRCA	BRCA	BRCA	BRCA	BRCA	BRCA	BRCA	BRCA	BRCA	BRCA	BRCA	BRCA	BRCA	BRCA	BRCA	BRCA	BRCA	BRCA	BRCA	BRCA	BRCA	BRCA	BRCA	BRCA	BRCA	BRCA	BRCA	BRCA	BRCA	BRCA	BRCA	BRCA	BRCA	BRCA	BRCA	BRCA	BRCA	BRCA	BRCA	BRCA	BRCA	BRCA	BRCA	BRCA	BRCA	BRCA	BRCA	BRCA	BRCA	BRCA	BRCA	BRCA	BRCA	BRCA	BRCA	BRCA	BRCA	BRCA	BRCA	BRCA	BRCA	BRCA	BRCA	BRCA	BRCA	BRCA	BRCA	BRCA	BRCA	BRCA	BRCA	BRCA	BRCA	BRCA	BRCA	BRCA	BRCA	BRCA	BRCA	BRCA	BRCA	BRCA	BRCA	BRCA	BRCA	BRCA	BRCA	BRCA	BRCA	BRCA	BRCA	BRCA	BRCA	BRCA	BRCA	BRCA	BRCA	BRCA	BRCA	BRCA	BRCA	BRCA	BRCA	BRCA	BRCA	BRCA	BRCA	BRCA	BRCA	BRCA	BRCA	BRCA	BRCA	BRCA	BRCA	BRCA	BRCA	BRCA	BRCA	BRCA	BRCA	BRCA	BRCA	BRCA	BRCA	BRCA	CESC	CESC	CESC	CESC	CESC	CESC	CESC	CESC	CESC	CESC	CESC	CESC	CESC	CESC	CESC	CESC	CESC	CESC	CESC	CESC	CESC	CESC	CESC	CESC	CESC	CESC	CESC	CESC	CESC	CESC	CESC	CESC	CESC	CESC	CESC	CESC	CESC	CESC	CESC	CESC	CESC	CESC	CESC	CESC	CESC	CESC	CESC	CESC	CESC	CESC	CESC	CESC	CESC	CESC	CESC	CESC	CESC	CESC	CESC	CESC	CESC	CESC	CESC	CESC	CESC	CESC	CESC	CESC	CESC	CESC	CESC	CESC	CESC	CESC	CESC	CESC	CESC	CESC	CESC	CESC	CESC	CESC	CESC	CESC	CESC	CESC	CESC	CESC	CESC	CESC	CESC	CESC	CESC	CESC	CESC	CESC	CESC	CESC	CESC	CESC	CESC	CESC	CESC	CESC	CESC	CESC	CESC	CESC	CESC	CESC	CESC	CESC	CESC	CESC	CESC	CESC	CESC	CESC	CESC	CESC	CESC	CESC	CESC	CESC	CESC	CESC	CESC	CESC	CESC	CESC	CESC	CESC	CESC	CESC	CESC	CESC	CESC	CESC	CESC	CESC	CESC	CESC	CESC	CESC	CESC	CESC	CESC	CESC	CESC	CESC	CESC	CESC	CESC	CESC	CESC	CESC	CESC	CESC	CESC	CESC	CESC	CESC	CESC	CESC	CESC	CESC	CESC	CESC	CESC	CESC	CESC	CESC	CESC	CESC	CESC	CESC	CESC	CESC	CESC	CESC	CESC	CESC	CESC	CESC	CESC	CESC	CESC	CESC	CESC	CESC	CESC	CESC	CESC	CESC	CESC	CESC	CESC	CESC	CESC	CESC	CESC	CESC	CESC	CESC	CESC	CESC	CESC	CESC	CESC	CESC	CESC	CESC	CESC	CESC	CESC	CESC	CESC	CESC	CESC	CESC	CESC	CESC	CESC	CESC	CESC	CESC	CESC	CESC	CESC	CESC	CESC	CESC	CESC	CESC	CESC	CESC	CESC	CESC	CESC	CESC	CESC	CESC	CESC	CESC	CESC	CESC	CESC	CESC	CESC	CESC	CESC	CESC	CESC	CESC	CESC	CESC	CESC	CESC	CESC	CESC	CESC	CESC	CESC	CESC	CESC	CESC	CESC	CESC	CESC	CESC	CESC	CESC	CESC	CESC	CESC	CESC	CESC	CESC	CESC	CESC	CESC	CESC	CESC	CESC	CESC	CESC	CESC	CESC	CESC	CESC	CESC	CESC	CESC	CESC	CESC	CESC	CHOL	CHOL	CHOL	CHOL	CHOL	CHOL	CHOL	CHOL	CHOL	CHOL	CHOL	CHOL	CHOL	CHOL	CHOL	CHOL	CHOL	CHOL	CHOL	CHOL	CHOL	CHOL	CHOL	CHOL	CHOL	CHOL	CHOL	CHOL	CHOL	CHOL	CHOL	CHOL	CHOL	CHOL	CHOL	CHOL	CHOL	CHOL	CHOL	CHOL	CHOL	CHOL	CRC	CRC	CRC	CRC	CRC	CRC	CRC	CRC	CRC	CRC	CRC	CRC	CRC	CRC	CRC	CRC	CRC	CRC	CRC	CRC	CRC	CRC	CRC	CRC	CRC	CRC	CRC	CRC	CRC	CRC	CRC	CRC	CRC	CRC	CRC	CRC	CRC	CRC	CRC	CRC	CRC	CRC	CRC	CRC	CRC	CRC	CRC	CRC	CRC	CRC	CRC	CRC	CRC	CRC	CRC	CRC	CRC	CRC	CRC	CRC	CRC	CRC	CRC	CRC	CRC	CRC	CRC	CRC	CRC	CRC	CRC	CRC	CRC	CRC	CRC	CRC	CRC	CRC	CRC	CRC	CRC	CRC	CRC	CRC	CRC	CRC	CRC	CRC	CRC	CRC	CRC	CRC	CRC	CRC	CRC	CRC	CRC	CRC	CRC	CRC	CRC	CRC	CRC	CRC	CRC	CRC	CRC	CRC	CRC	CRC	CRC	CRC	CRC	CRC	CRC	CRC	CRC	CRC	CRC	CRC	CRC	CRC	CRC	CRC	CRC	CRC	CRC	CRC	CRC	CRC	CRC	CRC	CRC	CRC	CRC	CRC	CRC	CRC	CRC	CRC	CRC	CRC	CRC	CRC	CRC	CRC	CRC	CRC	CRC	CRC	CRC	CRC	CRC	CRC	CRC	CRC	CRC	CRC	CRC	CRC	CRC	CRC	CRC	CRC	CRC	CRC	CRC	CRC	CRC	CRC	CRC	CRC	CRC	CRC	CRC	CRC	CRC	CRC	CRC	CRC	CRC	CRC	CRC	CRC	CRC	CRC	CRC	CRC	CRC	CRC	CRC	CRC	CRC	CRC	CRC	CRC	CRC	CRC	CRC	CRC	CRC	CRC	CRC	CRC	CRC	CRC	CRC	CRC	CRC	CRC	CRC	CRC	CRC	CRC	CRC	CRC	CRC	CRC	CRC	CRC	CRC	CRC	CRC	CRC	CRC	CRC	CRC	CRC	CRC	CRC	CRC	CRC	CRC	CRC	CRC	CRC	CRC	CRC	CRC	CRC	CRC	CRC	CRC	CRC	CRC	CRC	CRC	CRC	CRC	CRC	CRC	CRC	CRC	CRC	CRC	CRC	CRC	CRC	CRC	CRC	CRC	CRC	CRC	CRC	CRC	CRC	CRC	CRC	CRC	CRC	CRC	CRC	CRC	CRC	CRC	CRC	CRC	CRC	CRC	CRC	CRC	CRC	CRC	CRC	CRC	CRC	CRC	CRC	CRC	CRC	CRC	CRC	CRC	CRC	CRC	CRC	CRC	CRC	CRC	CRC	CRC	CRC	CRC	CRC	CRC	CRC	CRC	CRC	CRC	CRC	CRC	CRC	CRC	CRC	CRC	CRC	CRC	CRC	CRC	CRC	CRC	CRC	CRC	CRC	CRC	CRC	CRC	CRC	CRC	CRC	CRC	CRC	CRC	CRC	CRC	CRC	CRC	CRC	CRC	CRC	CRC	CRC	CRC	CRC	CRC	CRC	CRC	CRC	CRC	CRC	CRC	CRC	CRC	CRC	CRC	CRC	CRC	CRC	CRC	CRC	CRC	CRC	CRC	CRC	CRC	CRC	CRC	CRC	CRC	CRC	CRC	CRC	CRC	CRC	CRC	CRC	CRC	CRC	CRC	CRC	CRC	CRC	CRC	CRC	CRC	CRC	CRC	CRC	CRC	CRC	CRC	CRC	CRC	CRC	CRC	CRC	CRC	CRC	CRC	CRC	CRC	CRC	CRC	CRC	CRC	CRC	CRC	CRC	CRC	CRC	CRC	CRC	CRC	CRC	CRC	CRC	CRC	CRC	CRC	CRC	CRC	CRC	CRC	CRC	CRC	CRC	CRC	CRC	CRC	CRC	CRC	CRC	CRC	CRC	CRC	CRC	CRC	CRC	CRC	CRC	CRC	CRC	CRC	CRC	CRC	CRC	CRC	CRC	CRC	CRC	CRC	CRC	CRC	CRC	CRC	CRC	CRC	CRC	CRC	CRC	CRC	CRC	CRC	CRC	CRC	CRC	CRC	CRC	CRC	CRC	CRC	CRC	CRC	CRC	CRC	CRC	CRC	CRC	CRC	CRC	CRC	CRC	CRC	CRC	CRC	CRC	CRC	CRC	CRC	CRC	CRC	CRC	CRC	CRC	CRC	CRC	CRC	CRC	CRC	CRC	CRC	CRC	CRC	CRC	CRC	CRC	CRC	CRC	CRC	CRC	CRC	CRC	CRC	CRC	CRC	CRC	CRC	CRC	CRC	CRC	CRC	CRC	CRC	CRC	CRC	CRC	CRC	CRC	CRC	CRC	CRC	CRC	CRC	CRC	CRC	CRC	CRC	CRC	CRC	CRC	CRC	CRC	CRC	CRC	CRC	CRC	CRC	CRC	CRC	CRC	CRC	CRC	CRC	DLBC	DLBC	DLBC	DLBC	DLBC	DLBC	DLBC	DLBC	DLBC	DLBC	DLBC	DLBC	DLBC	DLBC	DLBC	DLBC	DLBC	DLBC	DLBC	DLBC	DLBC	DLBC	DLBC	DLBC	DLBC	DLBC	DLBC	DLBC	DLBC	DLBC	DLBC	DLBC	DLBC	DLBC	DLBC	DLBC	DLBC	DLBC	DLBC	DLBC	DLBC	DLBC	DLBC	DLBC	DLBC	DLBC	DLBC	DLBC	ESCA	ESCA	ESCA	ESCA	ESCA	ESCA	ESCA	ESCA	ESCA	ESCA	ESCA	ESCA	ESCA	ESCA	ESCA	ESCA	ESCA	ESCA	ESCA	ESCA	ESCA	ESCA	ESCA	ESCA	ESCA	ESCA	ESCA	ESCA	ESCA	ESCA	ESCA	ESCA	ESCA	ESCA	ESCA	ESCA	ESCA	ESCA	ESCA	ESCA	ESCA	ESCA	ESCA	ESCA	ESCA	ESCA	ESCA	ESCA	ESCA	ESCA	ESCA	ESCA	ESCA	ESCA	ESCA	ESCA	ESCA	ESCA	ESCA	ESCA	ESCA	ESCA	ESCA	ESCA	ESCA	ESCA	ESCA	ESCA	ESCA	ESCA	ESCA	ESCA	ESCA	ESCA	ESCA	ESCA	ESCA	ESCA	ESCA	ESCA	ESCA	ESCA	ESCA	ESCA	ESCA	ESCA	ESCA	ESCA	ESCA	ESCA	ESCA	ESCA	ESCA	ESCA	ESCA	ESCA	ESCA	ESCA	ESCA	ESCA	ESCA	ESCA	ESCA	ESCA	ESCA	ESCA	ESCA	ESCA	ESCA	ESCA	ESCA	ESCA	ESCA	ESCA	ESCA	ESCA	ESCA	ESCA	ESCA	ESCA	ESCA	ESCA	ESCA	ESCA	ESCA	ESCA	ESCA	ESCA	ESCA	ESCA	ESCA	ESCA	ESCA	ESCA	ESCA	ESCA	ESCA	ESCA	ESCA	ESCA	ESCA	ESCA	ESCA	ESCA	ESCA	ESCA	ESCA	ESCA	ESCA	ESCA	ESCA	ESCA	ESCA	ESCA	ESCA	ESCA	ESCA	ESCA	ESCA	ESCA	ESCA	ESCA	ESCA	ESCA	ESCA	ESCA	ESCA	ESCA	ESCA	ESCA	ESCA	ESCA	ESCA	ESCA	ESCA	ESCA	ESCA	ESCA	ESCA	ESCA	GBM	GBM	GBM	GBM	GBM	GBM	GBM	GBM	GBM	GBM	GBM	GBM	GBM	GBM	GBM	GBM	GBM	GBM	GBM	GBM	GBM	GBM	GBM	GBM	GBM	GBM	GBM	GBM	GBM	GBM	GBM	GBM	GBM	GBM	GBM	GBM	GBM	GBM	GBM	GBM	GBM	GBM	GBM	GBM	GBM	GBM	GBM	GBM	GBM	GBM	GBM	GBM	GBM	GBM	GBM	GBM	GBM	GBM	GBM	GBM	GBM	GBM	GBM	GBM	GBM	GBM	GBM	GBM	GBM	GBM	GBM	GBM	GBM	GBM	GBM	GBM	GBM	GBM	GBM	GBM	GBM	GBM	GBM	GBM	GBM	GBM	GBM	GBM	GBM	GBM	GBM	GBM	GBM	GBM	GBM	GBM	GBM	GBM	GBM	GBM	GBM	GBM	GBM	GBM	GBM	GBM	GBM	GBM	GBM	GBM	GBM	GBM	GBM	GBM	GBM	GBM	GBM	GBM	GBM	GBM	GBM	GBM	GBM	GBM	GBM	GBM	GBM	GBM	GBM	GBM	GBM	GBM	GBM	GBM	GBM	GBM	GBM	GBM	GBM	GBM	GBM	GBM	GBM	GBM	GBM	GBM	GBM	GBM	GBM	GBM	GBM	GBM	GBM	GBM	GBM	GBM	GBM	GBM	GBM	GBM	GBM	GBM	GBM	GBM	GBM	GBM	GBM	GBM	GBM	GBM	GBM	GBM	GBM	GBM	GBM	GBM	GBM	GBM	GBM	GBM	GBM	GBM	GBM	GBM	GBM	GBM	GBM	GBM	GBM	GBM	GBM	GBM	GBM	GBM	GBM	GBM	GBM	GBM	GBM	GBM	GBM	GBM	GBM	GBM	GBM	GBM	GBM	GBM	GBM	GBM	GBM	GBM	GBM	GBM	GBM	GBM	GBM	GBM	GBM	GBM	GBM	GBM	GBM	GBM	GBM	GBM	GBM	GBM	GBM	GBM	GBM	GBM	GBM	GBM	GBM	GBM	GBM	GBM	GBM	GBM	GBM	GBM	GBM	GBM	GBM	GBM	GBM	GBM	GBM	GBM	GBM	GBM	GBM	GBM	GBM	GBM	GBM	GBM	GBM	GBM	GBM	GBM	GBM	GBM	GBM	GBM	GBM	GBM	GBM	GBM	GBM	GBM	GBM	GBM	GBM	GBM	GBM	GBM	GBM	GBM	GBM	GBM	GBM	GBM	GBM	GBM	GBM	GBM	GBM	GBM	GBM	GBM	GBM	GBM	GBM	GBM	GBM	GBM	GBM	GBM	GBM	GBM	GBM	GBM	GBM	GBM	GBM	GBM	GBM	GBM	GBM	GBM	GBM	GBM	GBM	GBM	GBM	GBM	GBM	GBM	GBM	GBM	GBM	GBM	GBM	GBM	GBM	GBM	GBM	GBM	GBM	GBM	GBM	GBM	GBM	GBM	GBM	GBM	GBM	GBM	GBM	GBM	GBM	GBM	GBM	GBM	GBM	GBM	GBM	GBM	GBM	GBM	GBM	GBM	GBM	GBM	GBM	GBM	GBM	GBM	GBM	GBM	HNSC	HNSC	HNSC	HNSC	HNSC	HNSC	HNSC	HNSC	HNSC	HNSC	HNSC	HNSC	HNSC	HNSC	HNSC	HNSC	HNSC	HNSC	HNSC	HNSC	HNSC	HNSC	HNSC	HNSC	HNSC	HNSC	HNSC	HNSC	HNSC	HNSC	HNSC	HNSC	HNSC	HNSC	HNSC	HNSC	HNSC	HNSC	HNSC	HNSC	HNSC	HNSC	HNSC	HNSC	HNSC	HNSC	HNSC	HNSC	HNSC	HNSC	HNSC	HNSC	HNSC	HNSC	HNSC	HNSC	HNSC	HNSC	HNSC	HNSC	HNSC	HNSC	HNSC	HNSC	HNSC	HNSC	HNSC	HNSC	HNSC	HNSC	HNSC	HNSC	HNSC	HNSC	HNSC	HNSC	HNSC	HNSC	HNSC	HNSC	HNSC	HNSC	HNSC	HNSC	HNSC	HNSC	HNSC	HNSC	HNSC	HNSC	HNSC	HNSC	HNSC	HNSC	HNSC	HNSC	HNSC	HNSC	HNSC	HNSC	HNSC	HNSC	HNSC	HNSC	HNSC	HNSC	HNSC	HNSC	HNSC	HNSC	HNSC	HNSC	HNSC	HNSC	HNSC	HNSC	HNSC	HNSC	HNSC	HNSC	HNSC	HNSC	HNSC	HNSC	HNSC	HNSC	HNSC	HNSC	HNSC	HNSC	HNSC	HNSC	HNSC	HNSC	HNSC	HNSC	HNSC	HNSC	HNSC	HNSC	HNSC	HNSC	HNSC	HNSC	HNSC	HNSC	HNSC	HNSC	HNSC	HNSC	HNSC	HNSC	HNSC	HNSC	HNSC	HNSC	HNSC	HNSC	HNSC	HNSC	HNSC	HNSC	HNSC	HNSC	HNSC	HNSC	HNSC	HNSC	HNSC	HNSC	HNSC	HNSC	HNSC	HNSC	HNSC	HNSC	HNSC	HNSC	HNSC	HNSC	HNSC	HNSC	HNSC	HNSC	HNSC	HNSC	HNSC	HNSC	HNSC	HNSC	HNSC	HNSC	HNSC	HNSC	HNSC	HNSC	HNSC	HNSC	HNSC	HNSC	HNSC	HNSC	HNSC	HNSC	HNSC	HNSC	HNSC	HNSC	HNSC	HNSC	HNSC	HNSC	HNSC	HNSC	HNSC	HNSC	HNSC	HNSC	HNSC	HNSC	HNSC	HNSC	HNSC	HNSC	HNSC	HNSC	HNSC	HNSC	HNSC	HNSC	HNSC	HNSC	HNSC	HNSC	HNSC	HNSC	HNSC	HNSC	HNSC	HNSC	HNSC	HNSC	HNSC	HNSC	HNSC	HNSC	HNSC	HNSC	HNSC	HNSC	HNSC	HNSC	HNSC	HNSC	HNSC	HNSC	HNSC	HNSC	HNSC	HNSC	HNSC	HNSC	HNSC	HNSC	HNSC	HNSC	HNSC	HNSC	HNSC	HNSC	HNSC	HNSC	HNSC	HNSC	HNSC	HNSC	HNSC	HNSC	HNSC	HNSC	HNSC	HNSC	HNSC	HNSC	HNSC	HNSC	HNSC	HNSC	HNSC	HNSC	HNSC	HNSC	HNSC	HNSC	HNSC	HNSC	HNSC	HNSC	HNSC	HNSC	HNSC	HNSC	HNSC	HNSC	HNSC	HNSC	HNSC	HNSC	HNSC	HNSC	HNSC	HNSC	HNSC	HNSC	HNSC	HNSC	HNSC	HNSC	HNSC	HNSC	HNSC	HNSC	HNSC	HNSC	HNSC	HNSC	HNSC	HNSC	HNSC	HNSC	HNSC	HNSC	HNSC	HNSC	HNSC	HNSC	HNSC	HNSC	HNSC	HNSC	HNSC	HNSC	HNSC	HNSC	HNSC	HNSC	HNSC	HNSC	HNSC	HNSC	HNSC	HNSC	HNSC	HNSC	HNSC	HNSC	HNSC	HNSC	HNSC	HNSC	HNSC	HNSC	HNSC	HNSC	HNSC	HNSC	HNSC	HNSC	HNSC	HNSC	HNSC	HNSC	HNSC	HNSC	HNSC	HNSC	HNSC	HNSC	HNSC	HNSC	HNSC	HNSC	HNSC	HNSC	HNSC	HNSC	HNSC	HNSC	HNSC	HNSC	HNSC	HNSC	HNSC	HNSC	HNSC	HNSC	HNSC	HNSC	HNSC	HNSC	HNSC	HNSC	HNSC	HNSC	HNSC	HNSC	HNSC	HNSC	HNSC	HNSC	HNSC	HNSC	HNSC	HNSC	HNSC	HNSC	HNSC	HNSC	HNSC	HNSC	HNSC	HNSC	HNSC	HNSC	HNSC	HNSC	HNSC	HNSC	HNSC	HNSC	HNSC	HNSC	HNSC	HNSC	HNSC	HNSC	HNSC	HNSC	HNSC	HNSC	HNSC	HNSC	HNSC	HNSC	HNSC	HNSC	HNSC	HNSC	HNSC	HNSC	HNSC	HNSC	HNSC	HNSC	HNSC	HNSC	HNSC	HNSC	HNSC	HNSC	HNSC	HNSC	HNSC	HNSC	HNSC	HNSC	HNSC	HNSC	HNSC	HNSC	HNSC	HNSC	HNSC	HNSC	HNSC	HNSC	HNSC	HNSC	HNSC	HNSC	HNSC	HNSC	HNSC	HNSC	HNSC	HNSC	HNSC	HNSC	HNSC	HNSC	KIRC	KIRC	KIRC	KIRC	KIRC	KIRC	KIRC	KIRC	KIRC	KIRC	KIRC	KIRC	KIRC	KIRC	KIRC	KIRC	KIRC	KIRC	KIRC	KIRC	KIRC	KIRC	KIRC	KIRC	KIRC	KIRC	KIRC	KIRC	KIRC	KIRC	KIRC	KIRC	KIRC	KIRC	KIRC	KIRC	KIRC	KIRC	KIRC	KIRC	KIRC	KIRC	KIRC	KIRC	KIRC	KIRC	KIRC	KIRC	KIRC	KIRC	KIRC	KIRC	KIRC	KIRC	KIRC	KIRC	KIRC	KIRC	KIRC	KIRC	KIRC	KIRC	KIRC	KIRC	KIRC	KIRC	KIRC	KIRC	KIRC	KIRC	KIRC	KIRC	KIRC	KIRC	KIRC	KIRC	KIRC	KIRC	KIRC	KIRC	KIRC	KIRC	KIRC	KIRC	KIRC	KIRC	KIRC	KIRC	KIRC	KIRC	KIRC	KIRC	KIRC	KIRC	KIRC	KIRC	KIRC	KIRC	KIRC	KIRC	KIRC	KIRC	KIRC	KIRC	KIRC	KIRC	KIRC	KIRC	KIRC	KIRC	KIRC	KIRC	KIRC	KIRC	KIRC	KIRC	KIRC	KIRC	KIRC	KIRC	KIRC	KIRC	KIRC	KIRC	KIRC	KIRC	KIRC	KIRC	KIRC	KIRC	KIRC	KIRC	KIRC	KIRC	KIRC	KIRC	KIRC	KIRC	KIRC	KIRC	KIRC	KIRC	KIRC	KIRC	KIRC	KIRC	KIRC	KIRC	KIRC	KIRC	KIRC	KIRC	KIRC	KIRC	KIRC	KIRC	KIRC	KIRC	KIRC	KIRC	KIRC	KIRC	KIRC	KIRC	KIRC	KIRC	KIRC	KIRC	KIRC	KIRC	KIRC	KIRC	KIRC	KIRC	KIRC	KIRC	KIRC	KIRC	KIRC	KIRC	KIRC	KIRC	KIRC	KIRC	KIRC	KIRC	KIRC	KIRC	KIRC	KIRC	KIRC	KIRC	KIRC	KIRC	KIRC	KIRC	KIRC	KIRC	KIRC	KIRC	KIRC	KIRC	KIRC	KIRC	KIRC	KIRC	KIRC	KIRC	KIRC	KIRC	KIRC	KIRC	KIRC	KIRC	KIRC	KIRC	KIRC	KIRC	KIRC	KIRC	KIRC	KIRC	KIRC	KIRC	KIRC	KIRC	KIRC	KIRC	KIRC	KIRC	KIRC	KIRC	KIRC	KIRC	KIRC	KIRC	KIRC	KIRC	KIRC	KIRC	KIRC	KIRC	KIRC	KIRC	KIRC	KIRC	KIRC	KIRC	KIRC	KIRC	KIRC	KIRC	KIRC	KIRC	KIRC	KIRC	KIRC	KIRC	KIRC	KIRC	KIRC	KIRC	KIRC	KIRC	KIRC	KIRC	KIRC	KIRC	KIRC	KIRC	KIRC	KIRC	KIRC	KIRC	KIRC	KIRC	KIRC	KIRC	KIRC	KIRC	KIRC	KIRC	KIRC	KIRC	KIRC	KIRC	KIRC	KIRC	KIRC	KIRC	KIRP	KIRP	KIRP	KIRP	KIRP	KIRP	KIRP	KIRP	KIRP	KIRP	KIRP	KIRP	KIRP	KIRP	KIRP	KIRP	KIRP	KIRP	KIRP	KIRP	KIRP	KIRP	KIRP	KIRP	KIRP	KIRP	KIRP	KIRP	KIRP	KIRP	KIRP	KIRP	KIRP	KIRP	KIRP	KIRP	KIRP	KIRP	KIRP	KIRP	KIRP	KIRP	KIRP	KIRP	KIRP	KIRP	KIRP	KIRP	KIRP	KIRP	KIRP	KIRP	KIRP	KIRP	KIRP	KIRP	KIRP	KIRP	KIRP	KIRP	KIRP	KIRP	KIRP	KIRP	KIRP	KIRP	KIRP	KIRP	KIRP	KIRP	KIRP	KIRP	KIRP	KIRP	KIRP	KIRP	KIRP	KIRP	KIRP	KIRP	KIRP	KIRP	KIRP	KIRP	KIRP	KIRP	KIRP	KIRP	KIRP	KIRP	KIRP	KIRP	KIRP	KIRP	KIRP	KIRP	KIRP	KIRP	KIRP	KIRP	KIRP	KIRP	KIRP	KIRP	KIRP	KIRP	KIRP	KIRP	KIRP	KIRP	KIRP	KIRP	KIRP	KIRP	KIRP	KIRP	KIRP	KIRP	KIRP	KIRP	KIRP	KIRP	KIRP	KIRP	KIRP	KIRP	KIRP	KIRP	KIRP	KIRP	KIRP	KIRP	KIRP	KIRP	KIRP	KIRP	KIRP	KIRP	KIRP	KIRP	KIRP	KIRP	KIRP	KIRP	KIRP	KIRP	KIRP	KIRP	KIRP	KIRP	KIRP	KIRP	KIRP	KIRP	KIRP	KIRP	KIRP	KIRP	KIRP	KIRP	KIRP	KIRP	KIRP	KIRP	KIRP	KIRP	KIRP	KIRP	KIRP	KIRP	KIRP	KIRP	KIRP	KIRP	KIRP	KIRP	KIRP	KIRP	KIRP	KIRP	KIRP	KIRP	KIRP	KIRP	KIRP	KIRP	KIRP	KIRP	KIRP	KIRP	KIRP	KIRP	KIRP	KIRP	KIRP	KIRP	KIRP	KIRP	KIRP	KIRP	KIRP	KIRP	KIRP	KIRP	KIRP	KIRP	KIRP	KIRP	KIRP	KIRP	KIRP	KIRP	KIRP	KIRP	KIRP	KIRP	KIRP	KIRP	KIRP	KIRP	KIRP	KIRP	KIRP	KIRP	KIRP	KIRP	KIRP	KIRP	KIRP	KIRP	KIRP	KIRP	KIRP	KIRP	KIRP	KIRP	KIRP	KIRP	KIRP	KIRP	KIRP	KIRP	KIRP	LGG	LGG	LGG	LGG	LGG	LGG	LGG	LGG	LGG	LGG	LGG	LGG	LGG	LGG	LGG	LGG	LGG	LGG	LGG	LGG	LGG	LGG	LGG	LGG	LGG	LGG	LGG	LGG	LGG	LGG	LGG	LGG	LGG	LGG	LGG	LGG	LGG	LGG	LGG	LGG	LGG	LGG	LGG	LGG	LGG	LGG	LGG	LGG	LGG	LGG	LGG	LGG	LGG	LGG	LGG	LGG	LGG	LGG	LGG	LGG	LGG	LGG	LGG	LGG	LGG	LGG	LGG	LGG	LGG	LGG	LGG	LGG	LGG	LGG	LGG	LGG	LGG	LGG	LGG	LGG	LGG	LGG	LGG	LGG	LGG	LGG	LGG	LGG	LGG	LGG	LGG	LGG	LGG	LGG	LGG	LGG	LGG	LGG	LGG	LGG	LGG	LGG	LGG	LGG	LGG	LGG	LGG	LGG	LGG	LGG	LGG	LGG	LGG	LGG	LGG	LGG	LGG	LGG	LGG	LGG	LGG	LGG	LGG	LGG	LGG	LGG	LGG	LGG	LGG	LGG	LGG	LGG	LGG	LGG	LGG	LGG	LGG	LGG	LGG	LGG	LGG	LGG	LGG	LGG	LGG	LGG	LGG	LGG	LGG	LGG	LGG	LGG	LGG	LGG	LGG	LGG	LGG	LGG	LGG	LGG	LGG	LGG	LGG	LGG	LGG	LGG	LGG	LGG	LGG	LGG	LGG	LGG	LGG	LGG	LGG	LGG	LGG	LGG	LGG	LGG	LGG	LGG	LGG	LGG	LGG	LGG	LGG	LGG	LGG	LGG	LGG	LGG	LGG	LGG	LGG	LGG	LGG	LGG	LGG	LGG	LGG	LGG	LIHC	LIHC	LIHC	LIHC	LIHC	LIHC	LIHC	LIHC	LIHC	LIHC	LIHC	LIHC	LIHC	LIHC	LIHC	LIHC	LIHC	LIHC	LIHC	LIHC	LIHC	LIHC	LIHC	LIHC	LIHC	LIHC	LIHC	LIHC	LIHC	LIHC	LIHC	LIHC	LIHC	LIHC	LIHC	LIHC	LIHC	LIHC	LIHC	LIHC	LIHC	LIHC	LIHC	LIHC	LIHC	LIHC	LIHC	LIHC	LIHC	LIHC	LIHC	LIHC	LIHC	LIHC	LIHC	LIHC	LIHC	LIHC	LIHC	LIHC	LIHC	LIHC	LIHC	LIHC	LIHC	LIHC	LIHC	LIHC	LIHC	LIHC	LIHC	LIHC	LIHC	LIHC	LIHC	LIHC	LIHC	LIHC	LIHC	LIHC	LIHC	LIHC	LIHC	LIHC	LIHC	LIHC	LIHC	LIHC	LIHC	LIHC	LIHC	LIHC	LIHC	LIHC	LIHC	LIHC	LIHC	LIHC	LIHC	LIHC	LIHC	LIHC	LIHC	LIHC	LIHC	LIHC	LIHC	LIHC	LIHC	LIHC	LIHC	LIHC	LIHC	LIHC	LIHC	LIHC	LIHC	LIHC	LIHC	LIHC	LIHC	LIHC	LIHC	LIHC	LIHC	LIHC	LIHC	LIHC	LIHC	LIHC	LIHC	LIHC	LIHC	LIHC	LIHC	LIHC	LIHC	LIHC	LIHC	LIHC	LIHC	LIHC	LIHC	LIHC	LIHC	LIHC	LIHC	LIHC	LIHC	LIHC	LIHC	LIHC	LIHC	LIHC	LIHC	LIHC	LIHC	LIHC	LIHC	LIHC	LIHC	LIHC	LIHC	LIHC	LIHC	LIHC	LIHC	LIHC	LIHC	LIHC	LIHC	LIHC	LIHC	LIHC	LIHC	LIHC	LIHC	LIHC	LIHC	LIHC	LIHC	LIHC	LIHC	LIHC	LIHC	LIHC	LIHC	LIHC	LIHC	LIHC	LIHC	LIHC	LIHC	LIHC	LIHC	LIHC	LIHC	LIHC	LIHC	LIHC	LIHC	LIHC	LIHC	LIHC	LIHC	LIHC	LIHC	LIHC	LIHC	LIHC	LIHC	LIHC	LIHC	LIHC	LIHC	LIHC	LIHC	LIHC	LIHC	LIHC	LIHC	LIHC	LIHC	LIHC	LIHC	LIHC	LIHC	LIHC	LIHC	LIHC	LIHC	LIHC	LIHC	LIHC	LIHC	LIHC	LIHC	LIHC	LIHC	LIHC	LIHC	LIHC	LIHC	LIHC	LIHC	LIHC	LIHC	LIHC	LIHC	LIHC	LIHC	LIHC	LIHC	LIHC	LIHC	LIHC	LIHC	LIHC	LIHC	LIHC	LIHC	LIHC	LIHC	LIHC	LIHC	LIHC	LIHC	LIHC	LIHC	LIHC	LIHC	LIHC	LIHC	LIHC	LIHC	LIHC	LIHC	LIHC	LIHC	LIHC	LIHC	LIHC	LIHC	LIHC	LIHC	LIHC	LIHC	LIHC	LIHC	LIHC	LIHC	LIHC	LIHC	LIHC	LIHC	LIHC	LIHC	LIHC	LIHC	LIHC	LIHC	LIHC	LIHC	LIHC	LIHC	LIHC	LIHC	LIHC	LIHC	LIHC	LIHC	LIHC	LIHC	LIHC	LIHC	LIHC	LIHC	LIHC	LIHC	LIHC	LIHC	LIHC	LIHC	LIHC	LIHC	LIHC	LIHC	LIHC	LIHC	LIHC	LIHC	LIHC	LIHC	LIHC	LIHC	LIHC	LIHC	LIHC	LIHC	LIHC	LIHC	LIHC	LIHC	LIHC	LIHC	LIHC	LIHC	LIHC	LIHC	LIHC	LIHC	LIHC	LIHC	LIHC	LIHC	LUAD	LUAD	LUAD	LUAD	LUAD	LUAD	LUAD	LUAD	LUAD	LUAD	LUAD	LUAD	LUAD	LUAD	LUAD	LUAD	LUAD	LUAD	LUAD	LUAD	LUAD	LUAD	LUAD	LUAD	LUAD	LUAD	LUAD	LUAD	LUAD	LUAD	LUAD	LUAD	LUAD	LUAD	LUAD	LUAD	LUAD	LUAD	LUAD	LUAD	LUAD	LUAD	LUAD	LUAD	LUAD	LUAD	LUAD	LUAD	LUAD	LUAD	LUAD	LUAD	LUAD	LUAD	LUAD	LUAD	LUAD	LUAD	LUAD	LUAD	LUAD	LUAD	LUAD	LUAD	LUAD	LUAD	LUAD	LUAD	LUAD	LUAD	LUAD	LUAD	LUAD	LUAD	LUAD	LUAD	LUAD	LUAD	LUAD	LUAD	LUAD	LUAD	LUAD	LUAD	LUAD	LUAD	LUAD	LUAD	LUAD	LUAD	LUAD	LUAD	LUAD	LUAD	LUAD	LUAD	LUAD	LUAD	LUAD	LUAD	LUAD	LUAD	LUAD	LUAD	LUAD	LUAD	LUAD	LUAD	LUAD	LUAD	LUAD	LUAD	LUAD	LUAD	LUAD	LUAD	LUAD	LUAD	LUAD	LUAD	LUAD	LUAD	LUAD	LUAD	LUAD	LUAD	LUAD	LUAD	LUAD	LUAD	LUAD	LUAD	LUAD	LUAD	LUAD	LUAD	LUAD	LUAD	LUAD	LUAD	LUAD	LUAD	LUAD	LUAD	LUAD	LUAD	LUAD	LUAD	LUAD	LUAD	LUAD	LUAD	LUAD	LUAD	LUAD	LUAD	LUAD	LUAD	LUAD	LUAD	LUAD	LUAD	LUAD	LUAD	LUAD	LUAD	LUAD	LUAD	LUAD	LUAD	LUAD	LUAD	LUAD	LUAD	LUAD	LUAD	LUAD	LUAD	LUAD	LUAD	LUAD	LUAD	LUAD	LUAD	LUAD	LUAD	LUAD	LUAD	LUAD	LUAD	LUAD	LUAD	LUAD	LUAD	LUAD	LUAD	LUAD	LUAD	LUAD	LUAD	LUAD	LUAD	LUAD	LUAD	LUAD	LUAD	LUAD	LUAD	LUAD	LUAD	LUAD	LUAD	LUAD	LUAD	LUAD	LUAD	LUAD	LUAD	LUAD	LUAD	LUAD	LUAD	LUAD	LUAD	LUAD	LUAD	LUAD	LUAD	LUAD	LUAD	LUAD	LUAD	LUAD	LUAD	LUAD	LUAD	LUAD	LUAD	LUAD	LUAD	LUAD	LUAD	LUAD	LUAD	LUAD	LUAD	LUAD	LUAD	LUAD	LUAD	LUAD	LUAD	LUAD	LUAD	LUAD	LUAD	LUAD	LUAD	LUAD	LUAD	LUAD	LUAD	LUAD	LUAD	LUAD	LUAD	LUAD	LUAD	LUAD	LUAD	LUAD	LUAD	LUAD	LUAD	LUAD	LUAD	LUAD	LUAD	LUAD	LUAD	LUAD	LUAD	LUAD	LUAD	LUAD	LUAD	LUAD	LUAD	LUAD	LUAD	LUAD	LUAD	LUAD	LUAD	LUAD	LUAD	LUAD	LUAD	LUAD	LUAD	LUAD	LUAD	LUAD	LUAD	LUAD	LUAD	LUAD	LUAD	LUAD	LUAD	LUAD	LUAD	LUAD	LUAD	LUAD	LUAD	LUAD	LUAD	LUAD	LUAD	LUAD	LUAD	LUAD	LUAD	LUAD	LUAD	LUAD	LUAD	LUAD	LUAD	LUAD	LUAD	LUAD	LUAD	LUAD	LUAD	LUAD	LUAD	LUAD	LUAD	LUAD	LUAD	LUAD	LUAD	LUAD	LUAD	LUAD	LUAD	LUAD	LUAD	LUAD	LUAD	LUAD	LUAD	LUAD	LUAD	LUAD	LUAD	LUAD	LUAD	LUAD	LUAD	LUAD	LUAD	LUAD	LUAD	LUAD	LUAD	LUAD	LUAD	LUAD	LUAD	LUAD	LUAD	LUAD	LUAD	LUAD	LUAD	LUAD	LUAD	LUAD	LUAD	LUAD	LUAD	LUAD	LUAD	LUAD	LUAD	LUAD	LUAD	LUAD	LUAD	LUAD	LUAD	LUAD	LUAD	LUAD	LUAD	LUAD	LUAD	LUAD	LUAD	LUAD	LUAD	LUAD	LUAD	LUAD	LUAD	LUAD	LUAD	LUAD	LUAD	LUAD	LUAD	LUAD	LUAD	LUAD	LUAD	LUAD	LUAD	LUAD	LUAD	LUAD	LUAD	LUAD	LUAD	LUAD	LUAD	LUAD	LUAD	LUAD	LUAD	LUAD	LUAD	LUAD	LUAD	LUAD	LUAD	LUAD	LUAD	LUAD	LUAD	LUAD	LUAD	LUAD	LUAD	LUAD	LUAD	LUAD	LUAD	LUAD	LUAD	LUAD	LUAD	LUAD	LUAD	LUAD	LUAD	LUAD	LUAD	LUAD	LUAD	LUAD	LUAD	LUAD	LUAD	LUAD	LUAD	LUAD	LUAD	LUAD	LUAD	LUAD	LUAD	LUAD	LUAD	LUAD	LUAD	LUAD	LUAD	LUAD	LUAD	LUAD	LUAD	LUAD	LUAD	LUAD	LUAD	LUAD	LUAD	LUAD	LUAD	LUAD	LUAD	LUAD	LUAD	LUAD	LUAD	LUAD	LUAD	LUAD	LUAD	LUAD	LUAD	LUAD	LUAD	LUAD	LUAD	LUAD	LUAD	LUAD	LUAD	LUAD	LUAD	LUAD	LUAD	LUAD	LUAD	LUAD	LUAD	LUAD	LUAD	LUAD	LUAD	LUAD	LUAD	LUAD	LUAD	LUAD	LUAD	LUAD	LUAD	LUAD	LUAD	LUAD	LUAD	LUSC	LUSC	LUSC	LUSC	LUSC	LUSC	LUSC	LUSC	LUSC	LUSC	LUSC	LUSC	LUSC	LUSC	LUSC	LUSC	LUSC	LUSC	LUSC	LUSC	LUSC	LUSC	LUSC	LUSC	LUSC	LUSC	LUSC	LUSC	LUSC	LUSC	LUSC	LUSC	LUSC	LUSC	LUSC	LUSC	LUSC	LUSC	LUSC	LUSC	LUSC	LUSC	LUSC	LUSC	LUSC	LUSC	LUSC	LUSC	LUSC	LUSC	LUSC	LUSC	LUSC	LUSC	LUSC	LUSC	LUSC	LUSC	LUSC	LUSC	LUSC	LUSC	LUSC	LUSC	LUSC	LUSC	LUSC	LUSC	LUSC	LUSC	LUSC	LUSC	LUSC	LUSC	LUSC	LUSC	LUSC	LUSC	LUSC	LUSC	LUSC	LUSC	LUSC	LUSC	LUSC	LUSC	LUSC	LUSC	LUSC	LUSC	LUSC	LUSC	LUSC	LUSC	LUSC	LUSC	LUSC	LUSC	LUSC	LUSC	LUSC	LUSC	LUSC	LUSC	LUSC	LUSC	LUSC	LUSC	LUSC	LUSC	LUSC	LUSC	LUSC	LUSC	LUSC	LUSC	LUSC	LUSC	LUSC	LUSC	LUSC	LUSC	LUSC	LUSC	LUSC	LUSC	LUSC	LUSC	LUSC	LUSC	LUSC	LUSC	LUSC	LUSC	LUSC	LUSC	LUSC	LUSC	LUSC	LUSC	LUSC	LUSC	LUSC	LUSC	LUSC	LUSC	LUSC	LUSC	LUSC	LUSC	LUSC	LUSC	LUSC	LUSC	LUSC	LUSC	LUSC	LUSC	LUSC	LUSC	LUSC	LUSC	LUSC	LUSC	LUSC	LUSC	LUSC	LUSC	LUSC	LUSC	LUSC	LUSC	LUSC	LUSC	LUSC	LUSC	LUSC	LUSC	LUSC	LUSC	LUSC	LUSC	LUSC	LUSC	LUSC	LUSC	LUSC	LUSC	LUSC	LUSC	LUSC	LUSC	LUSC	LUSC	LUSC	LUSC	LUSC	LUSC	LUSC	LUSC	LUSC	LUSC	LUSC	LUSC	LUSC	LUSC	LUSC	LUSC	LUSC	LUSC	LUSC	LUSC	LUSC	LUSC	LUSC	LUSC	LUSC	LUSC	LUSC	LUSC	LUSC	LUSC	LUSC	LUSC	LUSC	LUSC	LUSC	LUSC	LUSC	LUSC	LUSC	LUSC	LUSC	LUSC	LUSC	LUSC	LUSC	LUSC	LUSC	LUSC	LUSC	LUSC	LUSC	LUSC	LUSC	LUSC	LUSC	LUSC	LUSC	LUSC	LUSC	LUSC	LUSC	LUSC	LUSC	LUSC	LUSC	LUSC	LUSC	LUSC	LUSC	LUSC	LUSC	LUSC	LUSC	LUSC	LUSC	LUSC	LUSC	LUSC	LUSC	LUSC	LUSC	LUSC	LUSC	LUSC	LUSC	LUSC	LUSC	LUSC	LUSC	LUSC	LUSC	LUSC	LUSC	LUSC	LUSC	LUSC	LUSC	LUSC	LUSC	LUSC	LUSC	LUSC	LUSC	LUSC	LUSC	LUSC	LUSC	LUSC	LUSC	LUSC	LUSC	LUSC	LUSC	LUSC	LUSC	LUSC	LUSC	LUSC	LUSC	LUSC	LUSC	LUSC	LUSC	LUSC	LUSC	LUSC	LUSC	LUSC	LUSC	LUSC	LUSC	LUSC	LUSC	LUSC	LUSC	LUSC	LUSC	LUSC	LUSC	LUSC	LUSC	LUSC	LUSC	LUSC	LUSC	LUSC	LUSC	LUSC	LUSC	LUSC	LUSC	LUSC	LUSC	LUSC	LUSC	LUSC	LUSC	LUSC	LUSC	LUSC	LUSC	LUSC	LUSC	LUSC	LUSC	LUSC	LUSC	LUSC	LUSC	LUSC	LUSC	LUSC	LUSC	LUSC	LUSC	LUSC	LUSC	LUSC	LUSC	LUSC	LUSC	LUSC	LUSC	LUSC	LUSC	LUSC	LUSC	LUSC	LUSC	LUSC	LUSC	LUSC	LUSC	LUSC	LUSC	LUSC	LUSC	LUSC	LUSC	LUSC	LUSC	LUSC	LUSC	LUSC	LUSC	LUSC	LUSC	LUSC	LUSC	LUSC	LUSC	LUSC	LUSC	LUSC	LUSC	LUSC	LUSC	LUSC	LUSC	LUSC	LUSC	LUSC	LUSC	LUSC	LUSC	LUSC	LUSC	LUSC	LUSC	LUSC	LUSC	LUSC	LUSC	LUSC	LUSC	LUSC	LUSC	LUSC	LUSC	LUSC	LUSC	LUSC	LUSC	LUSC	LUSC	LUSC	LUSC	LUSC	LUSC	LUSC	LUSC	LUSC	LUSC	LUSC	LUSC	LUSC	LUSC	LUSC	LUSC	LUSC	LUSC	LUSC	LUSC	LUSC	LUSC	LUSC	LUSC	LUSC	LUSC	LUSC	LUSC	LUSC	LUSC	LUSC	LUSC	LUSC	LUSC	LUSC	LUSC	LUSC	LUSC	LUSC	LUSC	LUSC	LUSC	LUSC	LUSC	LUSC	LUSC	LUSC	LUSC	LUSC	LUSC	LUSC	LUSC	MESO	MESO	MESO	MESO	MESO	MESO	MESO	MESO	MESO	MESO	MESO	MESO	MESO	MESO	MESO	MESO	MESO	MESO	MESO	MESO	MESO	MESO	MESO	MESO	MESO	MESO	MESO	MESO	MESO	MESO	MESO	MESO	MESO	MESO	MESO	MESO	MESO	MESO	MESO	MESO	MESO	MESO	MESO	MESO	MESO	MESO	OV	OV	OV	OV	OV	OV	OV	OV	OV	OV	OV	OV	OV	OV	OV	OV	OV	OV	OV	OV	OV	OV	OV	OV	OV	OV	OV	OV	OV	OV	OV	OV	OV	OV	OV	OV	OV	OV	OV	OV	OV	OV	OV	OV	OV	OV	OV	OV	OV	OV	OV	OV	OV	OV	OV	OV	OV	OV	OV	OV	OV	OV	OV	OV	OV	OV	OV	OV	OV	OV	OV	OV	OV	OV	OV	OV	OV	OV	OV	OV	OV	OV	OV	OV	OV	OV	OV	OV	OV	OV	OV	OV	OV	OV	OV	OV	OV	OV	OV	OV	OV	OV	OV	OV	OV	OV	OV	OV	OV	OV	OV	OV	OV	OV	OV	OV	OV	OV	OV	OV	OV	OV	OV	OV	OV	OV	OV	OV	OV	OV	OV	OV	OV	OV	OV	OV	OV	OV	OV	OV	OV	OV	OV	OV	OV	OV	OV	OV	OV	OV	OV	OV	OV	OV	OV	OV	OV	OV	OV	OV	OV	OV	OV	OV	OV	OV	OV	OV	OV	OV	OV	OV	OV	OV	OV	OV	OV	OV	OV	OV	OV	OV	OV	OV	OV	OV	OV	OV	OV	OV	OV	OV	OV	OV	OV	OV	OV	OV	OV	OV	OV	OV	OV	OV	OV	OV	OV	OV	OV	OV	OV	OV	OV	OV	OV	OV	OV	OV	OV	OV	OV	OV	OV	OV	OV	OV	OV	OV	OV	OV	OV	OV	OV	OV	OV	OV	OV	OV	OV	OV	OV	OV	OV	OV	OV	OV	OV	OV	OV	OV	OV	OV	OV	OV	OV	OV	OV	OV	OV	OV	OV	OV	OV	OV	OV	OV	OV	OV	OV	OV	OV	OV	OV	OV	OV	OV	OV	OV	OV	OV	OV	OV	OV	OV	OV	OV	OV	OV	OV	OV	OV	OV	OV	OV	OV	OV	OV	OV	OV	OV	OV	OV	OV	OV	OV	OV	OV	OV	OV	OV	OV	OV	OV	OV	OV	OV	OV	OV	OV	OV	OV	OV	OV	OV	OV	OV	OV	OV	OV	OV	OV	OV	OV	OV	OV	OV	OV	OV	OV	OV	OV	OV	OV	OV	OV	OV	OV	OV	OV	OV	OV	OV	OV	OV	OV	OV	OV	OV	OV	OV	OV	OV	OV	OV	OV	OV	OV	OV	OV	OV	OV	OV	OV	OV	OV	OV	OV	OV	OV	OV	OV	OV	OV	OV	OV	OV	OV	OV	OV	OV	OV	OV	OV	OV	OV	OV	OV	OV	OV	OV	OV	OV	OV	OV	OV	OV	OV	OV	OV	OV	OV	OV	OV	OV	OV	OV	OV	OV	OV	OV	PAAD	PAAD	PAAD	PAAD	PAAD	PAAD	PAAD	PAAD	PAAD	PAAD	PAAD	PAAD	PAAD	PAAD	PAAD	PAAD	PAAD	PAAD	PAAD	PAAD	PAAD	PAAD	PAAD	PAAD	PAAD	PAAD	PAAD	PAAD	PAAD	PAAD	PAAD	PAAD	PAAD	PAAD	PAAD	PAAD	PAAD	PAAD	PAAD	PAAD	PAAD	PAAD	PAAD	PAAD	PAAD	PAAD	PAAD	PAAD	PAAD	PAAD	PAAD	PAAD	PAAD	PAAD	PAAD	PAAD	PAAD	PAAD	PAAD	PAAD	PAAD	PAAD	PAAD	PAAD	PAAD	PAAD	PAAD	PAAD	PAAD	PAAD	PAAD	PAAD	PAAD	PAAD	PAAD	PAAD	PAAD	PAAD	PAAD	PAAD	PAAD	PAAD	PAAD	PAAD	PAAD	PAAD	PAAD	PAAD	PAAD	PAAD	PAAD	PAAD	PAAD	PAAD	PAAD	PAAD	PAAD	PAAD	PAAD	PAAD	PAAD	PAAD	PAAD	PAAD	PAAD	PAAD	PAAD	PAAD	PAAD	PAAD	PAAD	PAAD	PAAD	PAAD	PAAD	PAAD	PAAD	PRAD	PRAD	PRAD	PRAD	PRAD	PRAD	PRAD	PRAD	PRAD	PRAD	PRAD	PRAD	PRAD	PRAD	PRAD	PRAD	PRAD	PRAD	PRAD	PRAD	PRAD	PRAD	PRAD	PRAD	PRAD	PRAD	PRAD	PRAD	PRAD	PRAD	PRAD	PRAD	PRAD	PRAD	PRAD	PRAD	PRAD	PRAD	PRAD	PRAD	PRAD	PRAD	PRAD	PRAD	PRAD	PRAD	PRAD	PRAD	PRAD	PRAD	PRAD	PRAD	PRAD	PRAD	PRAD	PRAD	PRAD	PRAD	PRAD	PRAD	PRAD	PRAD	PRAD	PRAD	PRAD	PRAD	PRAD	PRAD	PRAD	PRAD	PRAD	PRAD	PRAD	PRAD	PRAD	PRAD	PRAD	PRAD	PRAD	PRAD	PRAD	PRAD	PRAD	PRAD	PRAD	PRAD	PRAD	PRAD	PRAD	PRAD	PRAD	PRAD	PRAD	PRAD	PRAD	PRAD	PRAD	PRAD	PRAD	PRAD	PRAD	PRAD	PRAD	PRAD	PRAD	PRAD	PRAD	PRAD	PRAD	PRAD	PRAD	PRAD	PRAD	PRAD	PRAD	PRAD	PRAD	PRAD	PRAD	PRAD	PRAD	PRAD	PRAD	PRAD	PRAD	PRAD	PRAD	PRAD	PRAD	PRAD	PRAD	PRAD	PRAD	PRAD	PRAD	PRAD	PRAD	PRAD	PRAD	PRAD	PRAD	PRAD	PRAD	PRAD	PRAD	PRAD	PRAD	PRAD	PRAD	PRAD	PRAD	PRAD	PRAD	PRAD	PRAD	PRAD	PRAD	PRAD	PRAD	PRAD	PRAD	PRAD	PRAD	PRAD	PRAD	PRAD	PRAD	PRAD	PRAD	PRAD	PRAD	PRAD	PRAD	PRAD	PRAD	PRAD	PRAD	PRAD	PRAD	PRAD	PRAD	PRAD	PRAD	PRAD	PRAD	PRAD	PRAD	PRAD	PRAD	PRAD	PRAD	SARC	SARC	SARC	SARC	SARC	SARC	SARC	SARC	SARC	SARC	SARC	SARC	SARC	SARC	SARC	SARC	SARC	SARC	SARC	SARC	SARC	SARC	SARC	SARC	SARC	SARC	SARC	SARC	SARC	SARC	SARC	SARC	SARC	SARC	SARC	SARC	SARC	SARC	SARC	SARC	SARC	SARC	SARC	SARC	SARC	SARC	SARC	SARC	SARC	SARC	SARC	SARC	SARC	SARC	SARC	SARC	SARC	SARC	SARC	SARC	SARC	SARC	SARC	SARC	SARC	SARC	SARC	SARC	SARC	SARC	SARC	SARC	SARC	SARC	SARC	SARC	SARC	SARC	SARC	SARC	SARC	SARC	SARC	SARC	SARC	SARC	SARC	SARC	SARC	SARC	SARC	SARC	SARC	SARC	SARC	SARC	SARC	SARC	SARC	SARC	SARC	SARC	SARC	SARC	SARC	SARC	SARC	SARC	SARC	SARC	SARC	SARC	SARC	SARC	SARC	SARC	SARC	SARC	SARC	SARC	SARC	SARC	SARC	SARC	SARC	SARC	SARC	SARC	SARC	SARC	SARC	SARC	SARC	SARC	SARC	SARC	SARC	SARC	SARC	SARC	SARC	SARC	SARC	SARC	SARC	SARC	SARC	SARC	SARC	SARC	SARC	SARC	SARC	SARC	SARC	SARC	SARC	SARC	SARC	SARC	SARC	SARC	SARC	SARC	SARC	SARC	SARC	SARC	SARC	SARC	SARC	SARC	SARC	SARC	SARC	SARC	SARC	SARC	SARC	SARC	SARC	SARC	SARC	SARC	SARC	SARC	SARC	SARC	SARC	SARC	SARC	SARC	SARC	SARC	SARC	SARC	SARC	SARC	SARC	SARC	SARC	SARC	SARC	SARC	SARC	SARC	SARC	SARC	SARC	SARC	SARC	SARC	SKCM	SKCM	SKCM	SKCM	SKCM	SKCM	SKCM	SKCM	SKCM	SKCM	SKCM	SKCM	SKCM	SKCM	SKCM	SKCM	SKCM	SKCM	SKCM	SKCM	SKCM	SKCM	SKCM	SKCM	SKCM	SKCM	SKCM	SKCM	SKCM	SKCM	SKCM	SKCM	SKCM	SKCM	SKCM	SKCM	SKCM	SKCM	SKCM	SKCM	SKCM	SKCM	SKCM	SKCM	SKCM	SKCM	SKCM	SKCM	SKCM	SKCM	SKCM	SKCM	SKCM	SKCM	SKCM	SKCM	SKCM	SKCM	SKCM	SKCM	SKCM	SKCM	SKCM	SKCM	SKCM	SKCM	SKCM	SKCM	SKCM	SKCM	SKCM	SKCM	SKCM	SKCM	SKCM	SKCM	SKCM	SKCM	SKCM	SKCM	SKCM	SKCM	SKCM	SKCM	SKCM	SKCM	SKCM	SKCM	SKCM	SKCM	SKCM	SKCM	SKCM	SKCM	SKCM	SKCM	SKCM	SKCM	SKCM	SKCM	SKCM	SKCM	SKCM	SKCM	SKCM	SKCM	SKCM	SKCM	SKCM	SKCM	SKCM	SKCM	SKCM	SKCM	SKCM	SKCM	SKCM	SKCM	SKCM	SKCM	SKCM	SKCM	SKCM	SKCM	SKCM	SKCM	SKCM	SKCM	SKCM	SKCM	SKCM	SKCM	SKCM	SKCM	SKCM	SKCM	SKCM	SKCM	SKCM	SKCM	SKCM	SKCM	SKCM	SKCM	SKCM	SKCM	SKCM	SKCM	SKCM	SKCM	SKCM	SKCM	SKCM	SKCM	SKCM	SKCM	SKCM	SKCM	SKCM	SKCM	SKCM	SKCM	SKCM	SKCM	SKCM	SKCM	SKCM	SKCM	SKCM	SKCM	SKCM	SKCM	SKCM	SKCM	SKCM	SKCM	SKCM	SKCM	SKCM	SKCM	SKCM	SKCM	SKCM	SKCM	SKCM	SKCM	SKCM	SKCM	SKCM	SKCM	SKCM	SKCM	SKCM	SKCM	SKCM	SKCM	SKCM	SKCM	SKCM	SKCM	SKCM	SKCM	SKCM	SKCM	SKCM	SKCM	SKCM	SKCM	SKCM	SKCM	SKCM	SKCM	SKCM	SKCM	SKCM	SKCM	SKCM	SKCM	SKCM	SKCM	SKCM	SKCM	SKCM	SKCM	SKCM	SKCM	SKCM	SKCM	SKCM	SKCM	SKCM	SKCM	SKCM	SKCM	SKCM	SKCM	SKCM	SKCM	SKCM	SKCM	SKCM	SKCM	SKCM	SKCM	SKCM	SKCM	SKCM	SKCM	SKCM	SKCM	SKCM	SKCM	SKCM	SKCM	SKCM	SKCM	SKCM	SKCM	SKCM	SKCM	SKCM	SKCM	SKCM	SKCM	SKCM	SKCM	SKCM	SKCM	SKCM	SKCM	SKCM	SKCM	SKCM	SKCM	SKCM	SKCM	SKCM	SKCM	SKCM	SKCM	SKCM	SKCM	SKCM	SKCM	SKCM	SKCM	SKCM	SKCM	SKCM	SKCM	SKCM	SKCM	SKCM	SKCM	SKCM	SKCM	SKCM	SKCM	SKCM	SKCM	SKCM	SKCM	SKCM	SKCM	SKCM	SKCM	SKCM	SKCM	SKCM	SKCM	SKCM	SKCM	SKCM	SKCM	SKCM	SKCM	SKCM	SKCM	SKCM	SKCM	SKCM	SKCM	SKCM	SKCM	SKCM	SKCM	SKCM	SKCM	SKCM	SKCM	SKCM	SKCM	SKCM	SKCM	SKCM	SKCM	SKCM	SKCM	SKCM	SKCM	SKCM	SKCM	SKCM	SKCM	SKCM	SKCM	SKCM	SKCM	SKCM	SKCM	SKCM	SKCM	SKCM	SKCM	SKCM	SKCM	SKCM	SKCM	SKCM	SKCM	SKCM	SKCM	SKCM	SKCM	SKCM	SKCM	SKCM	SKCM	SKCM	SKCM	SKCM	SKCM	SKCM	SKCM	SKCM	SKCM	SKCM	SKCM	SKCM	SKCM	SKCM	SKCM	SKCM	SKCM	SKCM	SKCM	SKCM	SKCM	SKCM	SKCM	SKCM	SKCM	SKCM	SKCM	SKCM	SKCM	SKCM	SKCM	SKCM	SKCM	SKCM	SKCM	SKCM	SKCM	SKCM	SKCM	SKCM	SKCM	SKCM	SKCM	SKCM	SKCM	SKCM	SKCM	SKCM	SKCM	SKCM	SKCM	SKCM	SKCM	SKCM	SKCM	SKCM	SKCM	SKCM	SKCM	SKCM	SKCM	SKCM	SKCM	SKCM	SKCM	SKCM	SKCM	SKCM	SKCM	SKCM	SKCM	SKCM	SKCM	SKCM	SKCM	SKCM	SKCM	SKCM	SKCM	SKCM	SKCM	SKCM	SKCM	STAD	STAD	STAD	STAD	STAD	STAD	STAD	STAD	STAD	STAD	STAD	STAD	STAD	STAD	STAD	STAD	STAD	STAD	STAD	STAD	STAD	STAD	STAD	STAD	STAD	STAD	STAD	STAD	STAD	STAD	STAD	STAD	STAD	STAD	STAD	STAD	STAD	STAD	STAD	STAD	STAD	STAD	STAD	STAD	STAD	STAD	STAD	STAD	STAD	STAD	STAD	STAD	STAD	STAD	STAD	STAD	STAD	STAD	STAD	STAD	STAD	STAD	STAD	STAD	STAD	STAD	STAD	STAD	STAD	STAD	STAD	STAD	STAD	STAD	STAD	STAD	STAD	STAD	STAD	STAD	STAD	STAD	STAD	STAD	STAD	STAD	STAD	STAD	STAD	STAD	STAD	STAD	STAD	STAD	STAD	STAD	STAD	STAD	STAD	STAD	STAD	STAD	STAD	STAD	STAD	STAD	STAD	STAD	STAD	STAD	STAD	STAD	STAD	STAD	STAD	STAD	STAD	STAD	STAD	STAD	STAD	STAD	STAD	STAD	STAD	STAD	STAD	STAD	STAD	STAD	STAD	STAD	STAD	STAD	STAD	STAD	STAD	STAD	STAD	STAD	STAD	STAD	STAD	STAD	STAD	STAD	STAD	STAD	STAD	STAD	STAD	STAD	STAD	STAD	STAD	STAD	STAD	STAD	STAD	STAD	STAD	STAD	STAD	STAD	STAD	STAD	STAD	STAD	STAD	STAD	STAD	STAD	STAD	STAD	STAD	STAD	STAD	STAD	STAD	STAD	STAD	STAD	STAD	STAD	STAD	STAD	STAD	STAD	STAD	STAD	STAD	STAD	STAD	STAD	STAD	STAD	STAD	STAD	STAD	STAD	STAD	STAD	STAD	STAD	STAD	STAD	STAD	STAD	STAD	STAD	STAD	STAD	STAD	STAD	STAD	STAD	STAD	STAD	STAD	STAD	STAD	STAD	STAD	STAD	STAD	STAD	STAD	STAD	STAD	STAD	STAD	STAD	STAD	STAD	STAD	STAD	STAD	STAD	STAD	STAD	STAD	STAD	STAD	STAD	STAD	STAD	STAD	STAD	STAD	STAD	STAD	STAD	STAD	STAD	STAD	STAD	STAD	STAD	STAD	STAD	STAD	STAD	STAD	STAD	STAD	STAD	STAD	STAD	STAD	STAD	STAD	STAD	STAD	STAD	STAD	STAD	STAD	STAD	STAD	STAD	STAD	STAD	STAD	STAD	STAD	STAD	STAD	STAD	STAD	STAD	STAD	STAD	STAD	STAD	STAD	STAD	STAD	STAD	STAD	STAD	STAD	STAD	STAD	STAD	STAD	STAD	STAD	STAD	STAD	STAD	STAD	STAD	STAD	STAD	STAD	STAD	STAD	STAD	STAD	STAD	STAD	STAD	STAD	STAD	STAD	STAD	STAD	STAD	STAD	STAD	STAD	STAD	STAD	STAD	STAD	STAD	STAD	STAD	STAD	STAD	STAD	STAD	STAD	STAD	STAD	STAD	STAD	STAD	STAD	STAD	STAD	STAD	STAD	STAD	STAD	STAD	STAD	STAD	STAD	STAD	STAD	STAD	STAD	STAD	STAD	STAD	STAD	STAD	STAD	STAD	STAD	STAD	STAD	STAD	STAD	STAD	STAD	STAD	STAD	STAD	STAD	STAD	STAD	STAD	STAD	STAD	STAD	STAD	STAD	STAD	STAD	STAD	STAD	STAD	STAD	STAD	STAD	STAD	STAD	STAD	STAD	STAD	STAD	STAD	STAD	STAD	STAD	STAD	STAD	STAD	STAD	STAD	STAD	STAD	STAD	STAD	STAD	STAD	THCA	THCA	THCA	THCA	THCA	THCA	THCA	THCA	THCA	THCA	THCA	THCA	THCA	THCA	THCA	THCA	THCA	THCA	THCA	THCA	THCA	THCA	THCA	THCA	THCA	THCA	THCA	THCA	THCA	THCA	THCA	THCA	THCA	THCA	THCA	THCA	THCA	THCA	THCA	THCA	THCA	THCA	THCA	THCA	THCA	THCA	THCA	THCA	THCA	THCA	THCA	THCA	UCEC	UCEC	UCEC	UCEC	UCEC	UCEC	UCEC	UCEC	UCEC	UCEC	UCEC	UCEC	UCEC	UCEC	UCEC	UCEC	UCEC	UCEC	UCEC	UCEC	UCEC	UCEC	UCEC	UCEC	UCEC	UCEC	UCEC	UCEC	UCEC	UCEC	UCEC	UCEC	UCEC	UCEC	UCEC	UCEC	UCEC	UCEC	UCEC	UCEC	UCEC	UCEC	UCEC	UCEC	UCEC	UCEC	UCEC	UCEC	UCEC	UCEC	UCEC	UCEC	UCEC	UCEC	UCEC	UCEC	UCEC	UCEC	UCEC	UCEC	UCEC	UCEC	UCEC	UCEC	UCEC	UCEC	UCEC	UCEC	UCEC	UCEC	UCEC	UCEC	UCEC	UCEC	UCEC	UCEC	UCEC	UCEC	UCEC	UCEC	UCEC	UCEC	UCEC	UCEC	UCEC	UCEC	UCEC	UCEC	UCEC	UCEC	UCEC	UCEC	UCEC	UCEC	UCEC	UCEC	UCEC	UCEC	UCEC	UCEC	UCEC	UCEC	UCEC	UCEC	UCEC	UCEC	UCEC	UCEC	UCEC	UCEC	UCEC	UCEC	UCEC	UCEC	UCEC	UCEC	UCEC	UCEC	UCEC	UCEC	UCEC	UCEC	UCEC	UCEC	UCEC	UCEC	UCEC	UCEC	UCEC	UCEC	UCEC	UCEC	UCEC	UCEC	UCEC	UCEC	UCEC	UCEC	UCEC	UCEC	UCEC	UCEC	UCEC	UCEC	UCEC	UCEC	UCEC	UCEC	UCEC	UCEC	UCEC	UCEC	UCEC	UCEC	UCEC	UCEC	UCEC	UCEC	UCEC	UCEC	UCEC	UCEC	UCEC	UCEC	UCEC	UCEC	UCEC	UCEC	UCEC	UCEC	UCEC	UCEC	UCEC	UCEC	UCEC	UCEC	UCEC	UCEC	UCEC	UCEC	UCEC	UCEC	UCEC	UCEC	UCEC	UCEC	UCEC	UCEC	UCEC	UCEC	UCEC	UCEC	UCEC	UCEC	UCEC	UCEC	UCEC	UCEC	UCEC	UCEC	UCEC	UCEC	UCEC	UCEC	UCEC	UCEC	UCEC	UCEC	UCEC	UCEC	UCEC	UCEC	UCEC	UCEC	UCEC	UCEC	UCEC	UCEC	UCEC	UCEC	UCEC	UCEC	UCEC	UCEC	UCEC	UCEC	UCEC	UCEC	UCEC	UCEC	UCEC	UCEC	UCEC	UCEC	UCEC	UCEC	UCEC	UCEC	UCEC	UCEC	UCEC	UCEC	UCEC	UCEC	UCEC	UCEC	UCEC	UCEC	UCEC	UCEC	UCEC	UCEC	UCEC	UCEC	UCEC	UCEC	UCEC	UCEC	UCEC	UCEC	UCEC	UCEC	UCEC	UCEC	UCEC	UCEC	UCEC	UCEC	UCEC	UCEC	UCEC	UCEC	UCEC	UCEC	UCEC	UCEC	UCEC	UCEC	UCEC	UCEC	UCEC	UCEC	UCEC	UCEC	UCEC	UCEC	UCEC	UCEC	UCEC	UCEC	UCEC	UCEC	UCEC	UCEC	UCEC	UCEC	UCEC	UCEC	UCEC	UCEC	UCEC	UCEC	UCEC	UCEC	UCEC	UCEC	UCEC	UCEC	UCEC	UCEC	UCEC	UCEC	UCEC	UCEC	UCEC	UCEC	UCEC	UCEC	UCEC	UCEC	UCEC	UCEC	UCEC	UCEC	UCEC	UCEC	UCEC	UCEC	UCEC	UCEC	UCEC	UCEC	UCEC	UCEC	UCEC	UCEC	UCEC	UCEC	UCEC	UCEC	UCEC	UCEC	UCEC	UCEC	UCEC	UCEC	UCEC	UCEC	UCEC	UCEC	UCEC	UCEC	UCEC	UCEC	UCEC	UCEC	UCEC	UCEC	UCEC	UCEC	UCEC	UCEC	UCEC	UCEC	UCEC	UCEC	UCEC	UCEC	UCEC	UCEC	UCEC	UCEC	UCEC	UCEC	UCEC	UCEC	UCEC	UCEC	UCEC	UCEC	UCEC	UCEC	UCEC	UCEC	UCEC	UCEC	UCEC	UCEC	UCEC	UCEC	UCEC	UCEC	UCEC	UCEC	UCEC	UCEC	UCEC	UCEC	UCEC	UCEC	UCEC	UCEC	UCEC	UCEC	UCEC	UCEC	UCEC	UCEC	UCEC	UCEC	UCEC	UCEC	UCEC	UCEC	UCEC	UCEC	UCEC	UCEC	UCEC	UCEC	UCEC	UCEC	UCEC	UCEC	UCEC	UCEC	UCEC	UCEC	UCEC	UCEC	UCEC	UCEC	UCEC	UCEC	UCEC	UCEC	UCEC	UCEC	UCEC	UCEC	UCEC	UCEC	UCEC	UCEC	UCEC	UCEC	UCEC	UCEC	UCEC	UCEC	UCEC	UCEC	UCEC	UCEC	UCEC	UCEC	UCEC	UCEC	UCEC	UCEC	UCEC	UCEC	UCEC	UCEC	UCEC	UCEC	UCEC	UCEC	UCEC	UCEC	UCEC	UCEC	UCEC	UCEC	UCEC	UCEC	UCEC	UCEC	UCEC	UCEC	UCEC	UCEC	UCEC	UCEC	UCEC	UCEC	UCEC	UCEC	UCEC	UCEC	UCEC	UCEC	UCEC	UCEC	UCEC	UCEC	UCEC	UCEC	UCEC	UCEC	UCEC	UCEC	UCEC	UCEC	UCEC	UCEC	UCEC	UCEC	UCEC	UCEC	UCEC	UCEC	UCEC	UCEC	UCEC	UCEC	UCEC	UCEC	UCEC	UCEC	UCEC	UCEC	UCEC	UCEC	UCEC	UCS	UCS	UCS	UCS	UCS	UCS	UCS	UCS	UCS	UCS	UCS	UCS	UCS	UCS	UCS	UCS	UCS	UCS	UCS	UCS	UCS	UCS	UCS	UCS	UCS	UCS	UCS	UCS	UCS	UCS	UCS	UCS	UCS	UCS	UCS	UCS	UCS	UCS	UCS	UCS	UCS	UCS	UCS	UCS	UCS	UCS	UCS	UCS	UCS	UCS	UCS	UCS	UCS	UCS
Signature 1	1.8197219332186199	3.1628861254452896	2.76294822016298	2.61083308772877	5.02544440681637	4.92758014325924	3.83331783388123	3.08263654715031	4.91322280130319	2.13937357953876	0.333961824637725	1.7591486545081298	4.09800667131099	2.8697504557517	77.39885775276161	1.72857905995073	5.59152803617332	5.76834706123788	0.536870173304909	7.341633562602411	3.34976603230202	1.07650197531757	2.18921242035984	5.71238078451345	61.5635984507947	3.7996270940237	1.69268544325556	2.4722864519930496	4.4668582872649205	8.92739507840025	4.50184614940902	7.4431747964612995	4.5128960871618595	64.4744621251208	20.5844788097708	2.75094978969714	6.68261937181572	2.9051219679082902	5.70621672013209	2.94875683708422	3.6813385385555204	0.158352203250051	4.61992499333231	6.026249123534799	1.6774444096033299	0.841467870212919	4.96612791597474	10.0251326256145	3.1819135627748496	24.272102607079802	9.110774126745321	3.4492057537697103	2.77649391987836	0.47747344683440995	2.83109718739885	6.303971461062741	2.44030532047939	4.6986030155325	0.818796782699368	7.5219400990171295	3.51826221800328	0.9971776251054529	0.33637847485322603	0.8044996122292879	1.9824874697542998	3.7022951591836097	0.7776207262938101	0.6724525848965089	4.17381101063926	1.16370530540566	2.2324096859899103	3.6255469882623097	2.62985002415013	3.07388372854752	0.193188934977471	6.49895057683902	0.784102439410703	4.356413461103201	1.35958073318724	3.46287371971465	1.85117206700515	1.42959619304248	4.87089556150557	0.0428017067327119	2.51075799425353	0.96417452433423	2.6803210567420797	0.49053433855096495	3.96610065448634	4.01033613374772	3.01471167527434	1.78661492050471	2.14352965517228	14.6901515986806	3.82482662259125	0.8538132725027551	4.61636378333659	0.440100168588484	0.515541635509775	1.3372857677808598	2.2633325689157	1.07784751470387	0.34473834662371	2.37970487400346	5.15534823014195	0.643437573885259	2.1112387851693	1.85550478997044	2.7942669593957	4.1641045998073904	4.6568807054224495	3.1304683226424	0.647401859209872	1.43294628581261	21.1310451732528	4.1847681655043605	6.3789342491960594	1.4166431833517399	1.94246169711275	1.4179029462486998	1.19178626992146	2.48356732360213	3.33998648793846	3.3224266406832905	1.63602238980303	2.55104566816234	2.00464809576077	2.73945787615993	1.80629864949109	6.10024269505506	8.56604088992902	1.77427735459087	2.43639416095303	2.47079273735391	1.93248398185185	0.617965033787061	0.506395767776365	3.59882534315856	1.2113276212011799	1.3674991729200199	2.83094828972558	1.8974602595471801	8.99125018259071	2.30961057489476	4.206108072614359	1.56132635232729	5.3095578720437	2.12246555675879	3.7178270795811597	2.09292920235316	4.30063857294226	2.6321474275248202	1.23532079629605	6.805111640419501	1.0725398334374499	3.0380549497665403	2.5883502845801005	0.9942214920357308	6.92777508567332	0.811009893772488	10.348743501566698	5.725555444051951	1.76332474699302	2.13418639729326	2.32669365164066	5.65716323885935	1.77184872459157	3.64481028411726	5.10013800846483	4.96925717858325	1.40034009696085	2.52716386973697	1.8530173137517199	1.14125993833234	3.46228506319806	0.804263730357737	0.43259172180192496	2.44008879470214	0.6920633456647101	7.431384374458501	5.60522668882542	2.68719341909615	2.6750893773232995	2.12237460444689	3.33998372009374	1.47088847231706	1.5169326311773101	6.3457246370250795	0.8338803558800499	9.34360233427062	2.7459789210402303	2.02750599767624	3.01076226563174	2.06987398303226	18.7874637284191	3.26390756887825	3.12062912945332	1.64447350217144	0.626458436616289	3.1018590467632503	3.65208922121305	10.152003424657801	1.89058887088141	0.698420816471197	4.13768255131904	4.42038482134602	1.54383520732732	1.69682162037531	4.31409564588557	4.53877440951789	1.00666686797874	2.1729237443084504	10.2744585551509	0.677536418032824	5.84233833402347	1.42991788981778	1.52764808502417	1.2929893442812999	12.2890789015045	6.706276781711	1.1112722103692498	3.6660674165629903	2.1430502474026203	3.08314489167089	0.786437559575039	5.58477818622519	1.0746837747892901	4.05194854985991	0.5786608406123129	1.9517653840773201	0.567679669821007	3.15971092398427	5.02564533714868	4.73483779324294	5.14752559569558	1.04650014573627	3.5402431867125204	0.842486935868789	4.31654823707954	1.94271367635445	4.85611704980956	6.118023983461749	6.3697762909321805	6.2093007901264095	1.65111918717357	3.9095733055481503	3.23375060107585	3.3995898084536904	10.6948124937343	4.44697372518528	2.1585678943267803	2.89707919937138	2.78029489399724	9.983746171023821	5.81865952388772	4.73992338393866	2.33574661066686	1.12615828011052	2.20037030795261	13.473799093018801	6.88222789668365	5.31356375772018	3.96537848210562	3.2665237711396102	9.04256387198342	6.581830704034999	2.88275311719645	3.6088230811531203	1.20337624390868	0.647768576630127	0.4277463709984579	0.19916182684381	2.54463129577106	2.57891076106769	1.3813293110612799	3.3886448859274902	1.44632302515428	0.43890082270330294	1.4849158335228	2.89759468217565	3.9465467402682997	2.2764374835313	1.48103790964813	0.584189301204764	4.13048168874456	2.07656723191891	2.9753771878820996	2.84823103295652	2.28571638958019	1.88422540238409	1.48220362249113	2.26711165748314	1.83639371245202	3.1187492990995302	3.80359689552101	5.06079397886597	1.56631500320088	0.9244545341228209	7.14795597762881	4.20200807648901	1.49233366611641	3.6164383888298	1.3310965496609701	0.47025490371835793	17.839502022934198	1.30643209800082	2.38690811988854	4.01868409825512	2.07562216479255	4.6770318929952195	2.8363311671842	2.42016766548163	4.09994873520184	4.49294404133665	2.8349716476213103	1.51801407223308	2.39625732407889	7.78404528205142	1.2973608950636004	1.04224069017144	2.3705836180545803	8.20369425658	0.9717678849559841	26.828821036683305	2.1058616377147397	3.22310819215649	7.77969309012963	2.53762388938518	0.8487300495527079	2.56102823487501	3.1908804930629504	4.097134261532069	2.16402064194545	1.58037906699472	2.63917449305908	0.966381011224565	5.1141045016236895	3.58408729348356	5.29683108784167	2.50428077611897	6.47124129852577	3.3117217669948698	0.818188315325912	2.75314927606801	5.60553957674839	5.57489530614463	1.00130644510399	3.7472207248789005	3.2088725704428	3.04987026751192	1.74217330704982	1.05681254907629	13.1354051249234	1.24541468023952	2.98440820951849	3.00224724002236	1.8156908380541101	2.64877273389376	2.0911629409060004	3.1652459155528203	2.14029813201218	1.88970278176906	6.59462422361924	11.7702963304648	1.4266383066252502	2.38552727597366	1.94392585325983	1.99038462553925	1.11738256709604	3.06546530477685	1.1122569735493	5.237513275654059	0.562923474356635	1.80146853249803	0.931705840514482	3.4566168783501396	2.5552205410554403	4.42625898727545	2.07723351581898	7.109701232727179	6.3266331802434195	3.46212120816177	4.16924946447015	0.889813233353637	3.09558545959607	4.4296357581355	3.9327046323875	2.28020495576708	7.35183194762876	0.8846545834067571	0.366067712959875	0.414334139228084	5.317634803911001	0.584492055751923	1.34853000099715	2.6509703502365802	1.57664626581151	5.45072305354792	0.768018680557892	0.433391376544556	1.90234548455432	3.1515146353742503	5.51725385421203	0.144704153612019	4.29556803421066	11.7238493085327	0.467517422750647	7.909517875464591	0.442920882256079	2.79529345168164	0.946955127627638	0.878835009322049	2.19982489486236	1.5719085179644	2.91513414799121	6.02005228270603	1.02716396590893	1.7661915005667999	1.72400392380967	2.9729655341445698	3.24692045355809	4.37989672245538	1.37890659323912	0.8125538876758341	4.37132299664677	2.06863415224194	2.85048891604291	7.60752516796524	1.1834641106139	3.2339360906448897	3.05534656806377	1.07071448236247	6.49546727481923	1.38282762864891	2.63734388428739	2.0159195652264104	1.63912461486856	1.2793202698895298	2.7273316367407	3.4010221192031196	0.685289441805114	4.37504413120463	1.32546678649362	3.70894067683747	3.85712084389096	1.22007762814281	3.40326882441798	4.426543591915701	2.75944913323428	4.45798764110738	7.44708345226299	6.20721941219572	5.24906587727796	3.73429120585363	5.27807566620458	1.39527778648152	2.54967945775431	1.03119595910177	0.489565135827267	3.0393389985465697	3.71297166915271	2.54296863113701	4.22722965409302	6.12581065619093	4.619371348918349	2.28474237752588	2.65480953581044	6.9619238265173795	13.244959080493302	4.247327694666299	3.31260884579797	2.19384655324759	10.4824160108328	4.98926839092912	5.84585489342374	3.01530615317375	5.37323191141382	9.59755740220422	1.9538405149509102	2.58440750634129	1.47953227232441	6.27957034220267	2.90019582570596	3.2455178779014	2.29230435137869	3.41678915314177	0.41672650324392796	6.13605316906813	1.11208492781666	7.22331989698928	3.32241881336549	2.19128469105801	33.4569006304142	12.4548077609144	2.88947361829664	0.333214114393813	3.7249080420087304	2.87080257144775	2.1894510163800702	9.45621839552402	1.01666413108934	14.368297030903301	1.6235922884993699	1.69994277851613	5.1955846482655295	7.58339917374749	0.576155290689078	3.0016239482529996	4.71330932279143	5.08223695492536	2.59248266171604	7.24373805754827	7.55689247211207	3.08728296743399	3.1870735820074296	19.9706772226453	2.10654690646236	3.34713170646218	1.14067638990386	2.19209662243206	4.02879365805986	2.1219924442353997	1.2040091152500498	3.22109061425633	4.82003547987066	3.43200839453712	2.03650602589738	2.6816986595933	1.9182411116242402	5.868669594904881	4.76689808208379	1.83398567243872	9.390625758155851	0.456316774877198	2.74877311410865	5.59678267667051	7.4057220860083	4.27823047339609	6.41842370044769	3.5216301609153398	13.1251823972376	2.77332748719809	4.83017060803142	2.46323684377917	15.153579470616199	3.8112945506938	0.385260983146194	5.49707333755336	4.31013090177442	1.59373828781074	0.9559374888962479	3.7689867145410902	1.5072342249256399	7.58183040637781	2.1880349442146603	3.3885198401489203	11.5598365747751	0.8834295054426949	2.19710251234153	6.920006056097	2.22548398487359	2.76614862012081	1.8886885521137	1.10756333319569	2.30536457039398	3.75722374580827	4.86251914186081	0.9502674843003159	2.91164058905099	1.9789501107768102	2.24172547989233	6.25778712798741	6.99151614021387	3.20912281930654	7.808298859495951	3.78355298561822	3.9335672292548995	6.51537961573017	2.16494430549396	4.483825219288249	5.91886704018545	5.37725187963261	0.6938126524007551	6.183040261426441	3.5961399929237996	3.49887136518457	4.64553172991974	5.45229745171312	4.01617550234991	10.769317782887098	6.40342524614434	1.06739959611875	5.91861060319765	4.15376235874043	1.4221525551795	2.1594443659888	0.475469149912168	5.231192799313121	2.7599981612444298	4.039946816471169	4.37688293356516	3.8511208964073598	7.18803250381193	2.97974604543225	3.04679061859656	1.67706278299374	4.3557148160191	10.2881901342592	9.26719606272426	2.2816820801358597	1.62864949285139	1.7319593542044198	7.87855970324974	14.183522422000399	2.14371127058874	3.67566508735886	1.68550936321522	2.04029097784055	2.9358657845057303	3.1163191197748503	2.3041710860252502	4.19579639794254	1.3389866591786899	10.885514140091699	13.1325811111921	4.65952104117692	2.55733403744023	5.07499468322647	4.31455598168641	3.49187448422213	4.60816258532488	2.12547108445615	3.54116156523495	2.5169586781591797	4.27620255259464	3.729990861946	1.9800327627448397	2.95197678974745	4.55019055545384	2.99360501539098	2.20745578680577	6.40428120181757	2.5155732995282998	4.45805186987948	3.91282207745767	1.00301781918938	4.72329286826879	3.48609024628126	1.9668898688913898	6.7113961278088	4.73131038750814	3.09916919469863	4.49009706030139	2.85843429100982	3.65757371367282	4.49767871770254	1.58833739258771	6.458361059141709	4.73108041809951	3.12753469205855	5.03164122523022	3.9090094973108505	4.15438592979976	2.25190128549735	3.0776643555921903	2.29700965185623	1.59216590333578	2.84208649216853	2.37747811629505	1.40175600185528	4.52637041901999	1.96784920471855	3.8848027881488	4.58472229599779	5.0992539652744	4.8293552091715295	2.50206910215536	1.41069896840355	8.26935561106009	3.53613438932829	6.364745795748419	6.39970057456343	3.2075698793444802	3.9981302607336398	4.44886191483256	1.81711575708432	0.920974519940123	3.81535092176765	3.16473982149183	6.828355819609939	4.24436671569505	9.20652294451057	6.29251184422967	4.13887884434508	0.676506579135647	1.91938491994579	5.7039120258743	2.75151030261419	6.35596338816846	8.91263980879968	4.94960317735883	4.833137525993781	1.26863535320939	2.00230581352524	3.45461990585165	2.55762653793382	2.89572248648308	3.26711582617214	1.52613611330252	5.493225613999559	9.081962752689481	3.6711030332753603	1.7075530386264002	3.12183856850052	3.99145695786702	5.124343681211109	2.06658534750098	3.6236802593679	2.29509344092049	4.55750963230387	5.72443891936099	4.97680295838518	9.66903627316214	2.1160852485542	5.46616152380388	2.98408721175896	6.14119987678892	5.37799021894191	4.35483654590435	4.13703741341609	7.179892600841001	1.13677823265771	9.889171241773429	7.7524731494372405	3.7504112234086	10.6990842114116	7.521247208467741	2.2007679638314	11.8391031111492	3.3876679981223496	2.96872182271791	5.5143771711618506	2.76126989091416	6.276735317762549	1.41350055763624	2.67033342006497	2.57262829200919	4.54067352265317	1.55456438400067	2.68517917624396	4.44002067555037	1.88809927599496	1.74534924302753	10.3331614200447	2.5241556495816098	3.56328534423159	5.02943313555703	2.38276018865732	6.38817474229639	3.51716489826287	2.08045050940723	11.1374411485939	6.44692877048296	4.30206908228661	1.6844174553263602	2.60144490037354	2.87912331460115	7.16355131919488	3.8292058181387603	3.32424691270313	4.91157164495443	1.32138429525317	7.20358898090176	5.737982955591829	4.02902495866565	2.51971484806286	6.440181713302201	8.53851098877832	6.56333370983162	5.37340037954035	6.682254121010669	6.57189043392126	4.05311929857912	5.8772052036179705	3.1574671162191197	2.38849556920744	5.176508973832499	4.42013337769166	2.90776060297641	4.76424212112676	6.5171879120833305	3.517744874801	1.0153910995679	2.85708810615309	6.980361358242241	11.4557698192996	2.00659988101046	4.30877512699176	2.17178628213253	4.04735509857446	5.7891358664524395	2.21635520196314	5.82990917064011	7.604257795836459	3.1978089735983497	2.0591533322575297	3.0090954320931	8.00812772414163	3.6636694464381003	1.91498426582466	0.543469473081901	4.85361195454755	2.20786312415145	3.22129884526253	8.26181762692441	7.333307575759799	3.24716764683849	2.4696810662365003	1.65488928813874	3.2861656097729597	2.28547555230157	3.18211091494594	3.9834243582516295	1.42762262169415	4.90420544759515	2.44843529176224	2.51278884073903	7.2496479568890395	6.382168549589511	2.7363514530917303	3.0904706388916603	4.79955533508628	3.9226286045327003	2.96571945069055	3.76211139112653	3.2733547563002405	6.352437547943331	1.47515327586076	6.199758348213679	7.87537252788751	1.9042511345375501	7.0871204214195	7.03006040208958	9.62152492046509	0.445252085510792	0.818447462971195	8.85730565225087	4.63314838822993	1.65280552030309	1.70083657736121	11.779213124619101	3.32336577147014	3.2705943388426704	3.8853633671391696	3.8249267272878797	5.46549457206244	5.20984497085169	3.3724143808269	2.11377746274539	0.793965670784785	16.002280690320003	3.55993097050403	1.93492366110651	2.22021979279259	3.07705401314362	4.9065467266744305	0.8796023763118171	4.64748603506936	1.11567742763205	3.35089278596616	3.03301937407534	1.43147500319628	13.631352026471902	3.91851622578987	4.02868604864299	4.16106275748295	7.0828632567226695	2.8590950376778	2.53640824921721	1.2532602717324899	1.27576293595802	4.11885417888423	1.55357274616797	1.53167264905983	5.980911610819599	2.34787431072331	4.28659210492908	0.0914633322702947	10.398613621961	17.5964512452422	6.859613125308139	2.93415269077148	3.71577533536857	5.09752980942256	5.20992561579281	4.252802348167569	14.2373916349415	2.1787554254821697	2.06690130962971	6.0378444713514705	4.23108379163395	0.085553144199846	4.14213382556508	5.2681541669628	6.70278377517309	2.38874232648276	4.80974179639831	6.49913772342441	0.505776631469375	1.77381852640807	1.87165269846855	3.91648294522119	4.18528627744057	3.9431611645807303	8.46859181895648	7.274497539381191	4.35370540442935	3.5916881122625197	5.27895873694969	7.6068486138893405	2.53458088580438	0.8508825030467401	2.3026847023548	6.01256353027118	2.45285883086243	1.36148243834215	2.93006039864598	4.143844526004091	0.41953091914226603	4.3766728694501	1.36396578002761	1.4834998234310302	2.1110341341582397	2.11394436967202	2.95163375737175	3.36232822785512	3.74925407076026	9.23927794315213	1.55805898732372	9.54541523067853	3.6022472036239197	1.72115232786583	0.6050208703332121	2.25379049687617	0.450846339205989	1.14065574702205	7.217242147865879	6.276084863647211	2.05787844193971	5.16767302662028	6.26945942288242	3.79227451166693	5.05506020588935	4.77554613663308	0.8225240463415509	7.91636276935286	6.020865588969001	7.0925473430460695	3.95809739047513	4.2854956193007405	2.06890023102476	8.48304515278835	3.5090530666801496	0.318728033106273	2.4609076660130897	1.88378488364349	3.72978149694256	2.37037413827628	5.07197533567048	2.8671109504691104	1.6673367519429099	1.82251902471065	3.3251019573721	3.89901259635653	7.39898354630142	2.63621482371194	2.69512898552264	7.40861127334196	8.01233746896948	2.5995330963330003	4.96618475270638	3.16174225006945	7.89038534943024	4.26037074474507	1.8050866015439397	3.4733920422960396	7.0084698549328595	3.7285482777438	3.8818569911917002	5.23089725752446	8.36847980941455	4.25669098771961	2.539705303254	1.7907964824233897	4.18689372092177	2.4176706674564996	2.39255502234241	2.0262731509900203	2.4237607476112597	4.236990071936661	3.87429682808377	10.5540851082638	1.51748120320045	6.268965080032809	3.89200945161519	5.5226190807061695	4.21948129094891	4.52677053569583	3.6183967461757103	1.17919663632536	2.55198599529395	9.58620954814625	3.6765094961246603	1.8874150892571402	4.66627065569221	3.60546231465729	2.06495133656209	2.19646628119528	4.41127392800524	1.43820947088148	2.9833804741911303	3.8387490603252097	3.77242679014581	3.55787303064007	1.95630413213959	1.63120166812749	4.21681519690656	3.75228105783047	1.8259202471880402	2.3841198281900198	3.87569570174568	5.43134831581569	7.44343272742654	2.8565199385268603	5.42142221167694	1.9694976566506799	10.4927787310905	3.62737367761589	2.46068643915429	2.26650894925679	3.2396587247256496	2.70057264686844	3.0304476336810002	5.95151283845136	1.52818533301585	6.39136948805456	2.1182058942180704	1.52963004446653	3.29318917765431	1.02374332309044	9.25549699302476	9.39052085676071	3.41171411263801	4.75248549016284	6.06694045354837	2.67235201591059	8.072906006159961	4.64412248072026	2.87393433523895	3.22457916248789	3.8214424044442397	3.76240933199323	2.0838979701083002	2.37310113461664	3.8966150199253797	1.8350874090823401	2.21635206718413	0.48101871317663103	4.4080042693634	3.62581827464322	2.02325238103468	4.30558112674281	5.04754434730359	2.99313682826468	2.83777217074252	3.6232706790636304	4.85951440150608	1.9918017591615398	5.1284952779461	4.63174299889838	3.3725275063358198	4.45920237050456	4.26032253824229	1.9407014334708501	3.4126074274570697	3.66412123497716	3.48841075161139	1.76899551513296	2.43142637844176	2.91170092653515	4.6228602534330605	2.72198013486492	2.06638017093888	5.42858336390479	3.76415050174259	3.42655837125303	1.8665879848000702	7.1152435293687795	4.91300003629547	4.59364205526141	4.775503591366901	4.9861774280995705	2.6621660851789497	1.4211589865877399	5.04975143851595	2.2128813063905297	13.5811704853103	3.8407526371999805	3.46512059287912	2.0220603907259003	3.66367774335776	2.95174390021932	4.30852033183488	2.41658218322927	4.49084424664059	3.49379723558614	1.5456860211002799	2.63177613466412	1.51607544111491	1.00119108030789	4.171638336211321	2.9502651463181198	2.87082003428053	2.98002527202852	2.1131837697011697	2.48086211777286	0.783118495218163	2.43384449052917	2.0275099324040697	9.42477703551693	1.7279890344929698	3.89154854439861	7.87998828306201	2.86068565782017	2.2756093459455498	2.9816671680105498	4.63226443213178	12.3564041977849	2.4509437607659503	1.53383902026597	7.41569965409838	9.86151298350733	6.17930525312312	2.05455048329431	4.09848707392325	3.38792053191383	2.6294603363905	2.97940702378957	6.58588884851684	7.2862260391747995	5.18083222382801	0.669390675044889	1.90493565415704	3.30163770596317	1.85244289210428	3.8868874477277098	6.72377606994759	3.19272632008343	2.13076906163383	2.90100932862002	4.532927605808481	3.9764875127043102	3.67031105804961	7.818150322212861	3.4791306261399098	2.79313301225248	2.20497172998072	4.58627766241856	2.58334660473759	3.2707277852055197	0.8714236396483501	5.74218207808063	4.31070481318679	3.8954757658257004	2.5177527347009994	3.73748622759127	3.50225184117965	3.64535791067052	8.810571804976801	2.94171571451861	6.716323789997119	8.65822494680346	3.44322330830408	2.56391603673983	2.8991523559323	3.23837074714862	3.24898248735849	3.72894220336666	4.65265187283231	1.48787940808865	4.24429672371353	1.15675734415241	4.89913384842878	3.8887562933627597	1.72975296712429	7.3109099970887605	1.60683514321758	4.18706960256128	3.5047534091992993	3.06417082044115	1.8384157916887502	7.2791191238317605	5.79702030626056	2.50500928898442	2.18711661236371	2.0350218285204598	1.6277104347381801	4.1266313259755	1.32861677364435	3.28214895998997	4.48313355906598	1.20556315341187	5.43199135815889	3.04092542455651	2.6742108825347497	1.4084949461382101	2.95777781949284	3.28064042766272	1.37377627980792	4.57973210171733	10.0677705731769	3.78042741838361	2.32967764160025	2.1230882003136697	2.62226668258881	2.79491134706488	5.248046866372	5.01734434413771	4.9235508418382405	3.78257211817113	3.7347847096672595	10.202028275852	3.16455956785652	5.944752027878271	3.42433631559994	4.01367063872205	8.68931168610642	1.05206945286013	3.4615278860549097	3.81747218960986	4.50026702605792	2.37942721432317	3.8472209981597802	3.02650936301795	4.11442724459997	1.60013610503182	3.5351650017323	2.94028285171497	0.984561254020073	2.83880540388008	4.16578735314626	2.75241109945592	29.6700076503584	1.94154886448752	8.9615143521104	0.9938197876519691	2.96726290070922	6.88256133995883	8.48534794647597	12.7341471414936	3.61333127305035	12.0413179415494	7.60542631229022	3.7316101805171398	2.15103570012556	3.47000544039896	2.6382571301251	1.79325913208067	4.16846820898281	17.3764605569759	2.54467111750755	0.143958992412182	6.133844697318381	13.9819330304124	7.056176610025271	6.2596029643478195	7.85207098149559	3.0460599477481898	1.17811436645598	7.37141259776013	4.77720171474709	3.81036002709048	0.907309380902104	3.4372333869395297	5.04574108459757	0.7953968994062329	5.52927025741356	4.70712887453169	6.47517675356261	4.420365764090401	2.79375647465634	8.11683175511449	6.14765271415631	2.22528726834683	3.13195294251822	9.2738402078791	3.7479668651817697	0.616351343199274	0.995556677619968	2.04872040405164	4.6648569356045595	18.2388214047628	3.2091814310034597	1.30048248608298	6.98212095157703	9.40246273233523	11.5114201064814	7.59105071890228	0.165533559448789	1.38061337081548	9.82038114665512	12.5951754106325	2.0558575034433297	0.913919428576717	3.84959672856459	9.842349291130999	0.43339394247843704	16.5979098902322	1.89085573168465	4.90271127297002	20.042296915561604	4.80541858070905	6.96479857195233	1.96900008941423	12.089006204417698	5.05164728732845	4.532660827559099	18.30013593743	16.341715508986198	8.1860983138703	7.04034319493729	5.98382055580878	4.19119813650204	15.354492426389902	12.2497823574532	2.5204008497302	16.6016459715395	3.73775923491292	9.90452252511682	1.2774755054563098	2.95793335873486	2.97971672937179	7.304545617647321	6.848760210857099	10.3923270250338	4.78029323152957	6.19784355430414	3.29328884171992	2.25802048301016	7.56550171813933	2.06615940383892	3.00399395188799	4.34961014963332	4.72293967654095	12.828639576376402	1.77223994554565	11.638017271192801	5.6855117369642	12.1453806595004	10.9079066294522	2.33119271029391	4.46978093900378	8.94086793600061	2.89769965413333	1.8186962290151698	1.85805371086118	1.97310419890441	2.68274520088445	8.30188353354498	18.044236187408398	12.232336258018101	6.31184844907071	2.3747292561883198	10.648133607336698	5.69992435367842	9.64483733691814	0.8658360713828809	29.661938431869	1.53640062404077	4.99825269363281	2.1059541286927796	1.75282136422025	6.06256289161128	16.2608540644846	3.2035865690387	7.60978551966594	10.1330805359079	7.632271006865101	1.37276261104989	8.59364962191984	10.9522161404287	3.3744158377647797	0.19264865819533103	3.4520728241446896	3.83408144447746	2.28855698226983	15.5396654542939	3.6549842703315396	13.0145968815435	10.2831804117866	4.94517372455017	9.029511082294329	4.57920325245851	14.654889735198099	4.78095514836408	4.21961308499577	8.88081426909124	13.9864362744233	4.22461049920869	5.66609095634099	1.3839106752783799	1.02206312072987	9.30422778738788	3.20798636726261	5.83229213439	6.61061972618736	4.1825719137583	4.34559781417953	1.62251347847184	6.21038193647842	9.51692331730055	2.46413352673483	2.2904400874156003	1.1148026476953499	1.49586148569458	15.0971999025203	7.46926531246426	23.7045062381706	2.94908952818849	1.7983568743034999	12.3370936094276	0.637149988377937	5.74829752567905	2.71080547204444	1.5842397866404598	2.0200643808062804	3.03990345149356	1.66646807113398	5.131150196737599	6.4128398862692295	8.07751566302585	8.91891468128465	3.91743817545561	2.52547901566008	13.1577800051209	3.8196924023457	6.51226839681494	4.008402740339919	8.72392061562479	3.11413722299941	5.17807022761938	8.36801537492253	4.64684536520031	8.09469474658672	4.07429123589926	4.57374010237716	13.171389420741802	2.77539506706663	1.5041926808758999	7.7429091422964795	10.1938337013459	1.85613158778975	6.07049867866687	6.57704579662105	7.58508673907174	14.121759297336101	0.33745655690329	4.84147367520414	8.67929351273008	4.35633211277732	1.6013219609270097	1.66202736864892	10.8926991985415	7.21739054267024	2.82028339513235	6.02758186447531	3.1584573861702605	1.68895138713116	1.81645727542161	12.815126485972197	3.02182482325741	2.06237853802242	1.6732308492740302	5.14828451118868	7.88251046940698	0.8166677431402141	3.4303382407922203	8.09458187473708	4.57295311492331	1.98139917177478	2.17676949781506	3.5310824068912403	9.01680689598347	3.0974863616988797	14.896447383210598	4.90713446123814	5.06695359588889	15.5919999236486	15.867705023513098	6.87516158695031	0.246998953930801	2.4329062609544603	2.91644548783087	12.412579885302	5.684387019400719	5.12963847264582	19.7683009717357	5.99349396011084	7.059140296497681	7.68538830108082	4.90606332569223	5.39994929006632	4.8470973690053505	10.3115918926038	0.5898136434650579	0.450741074596025	0.6642644340452929	0.9979429588573671	3.2485237269096703	1.45452007704996	26.341531809419198	3.05705367623511	5.96724414304049	8.28979288764971	1.85674609384264	2.66923452432488	12.630974009598301	5.16202814038001	13.4229701670396	14.052764259900503	4.23582892514032	12.8683507944766	22.672551194504198	4.23457077132188	1.6384042572701498	10.0533106864071	7.64443275938039	32.74964908676451	2.1486591011389202	8.02886335979602	9.76699001279015	6.88978137765819	3.4984064296177397	4.52860901174238	4.463969289813701	8.71199026856227	5.43124646279355	3.7315812341609003	2.37730391576414	2.12932733889955	5.32711382106957	3.1206199046244403	6.12540263408839	2.8680416061735396	3.15150902807175	4.90762474167095	2.42478524345617	4.9106029586943505	3.31601810215639	4.4639413168793505	0.315715621057095	3.6780213239964796	10.7874813263613	1.57334248158277	2.62850605540331	4.495615997408979	6.02145812102571	3.24288711080784	2.95652175563374	2.42399550173164	6.814663781906299	5.35766420193508	2.48229553824489	6.25624381738411	5.210073560331501	6.35731669488843	2.4569548302849	3.53934805557466	2.59561782514021	39.4232097604384	3.1014351368760398	4.71039489266849	4.49575455894506	3.8595066763323103	39.408184206532006	30.0994958050237	14.9789070846935	20.7631715154625	8.59712112174119	5.05558012560653	12.8532277606134	38.545415848754	11.727569778925098	13.359595627697999	22.3297585547175	10.658882163863199	13.367302288501302	10.399982044911	21.066652074897895	3.8986134631777	22.754159804585004	14.2325440337984	2.95229445221394	15.111995796617098	1.0407468444877501	5.99491141226636	11.613312514106	14.253678166293	23.5844899689522	19.5012639931287	20.8374064218845	22.1324213752451	11.0080249125482	5.12942473905163	3.2353831783226803	0.0887900106516536	17.036213993066898	17.703720549531003	17.652990561630798	16.6242328673048	16.411757242891	13.8060601974386	3.5693762067985397	15.9768073409954	9.946169707609059	19.5225992783185	12.147824348631001	30.542080045254806	14.8509451102392	29.577972137089304	5.4207896323301705	31.907070223852195	28.785185130568298	0.0436057256950335	17.0622070568451	17.810432400769198	0.543736023123779	33.1280975902349	22.480042165636	26.1275738872651	30.703915943869102	16.0891360541597	5.61456539388083	5.88227202253905	32.01753779110639	13.092939021314399	20.072946540040306	16.1550053178702	7.63176458143512	16.574176468789904	42.524118481352396	0.0448333872549607	0.08871223871142	38.638997691070706	26.9202110345795	11.9161409291464	24.2454655616829	28.3520444259823	15.070127710944197	2.70079288686345	29.304725970488597	23.5537123703795	26.8762219049133	23.0688130241582	22.347294735452106	8.15225195917149	20.7068233431493	2.49945686804314	10.998739434502301	26.520584445205497	11.098664293915899	3.72979435565163	38.037508784182705	22.370396595588797	36.4223068926507	32.066797921925996	9.54315453285761	3.89781006621015	13.7948613543447	0.07526821486741289	8.738391606292959	20.7339407055393	15.663817710887102	17.4429626154162	17.4647573214962	12.678736601934501	17.6736315015087	7.28324885485518	29.425682094933396	3.92089640099517	74.08454857862623	15.555374301604097	21.7201460728208	35.24603354363921	14.203255688239903	17.8050638150355	23.3196085365833	0.0782435075898907	16.3959103472468	25.400923910170803	17.4129739662527	0.0946020266999381	24.7487361622882	23.3076759536382	34.365077880843195	10.3351845415006	0.142178863701075	6.402797123334921	0.0566741128023698	10.9136322366514	8.71346995948491	3.1421560377313895	21.2430056124706	1.28794042296775	25.274234663223698	35.5594960438274	14.4636988626966	20.3173721324967	14.9561308594087	28.7163943401241	21.1611483085193	38.1269859718394	18.3889877965835	18.6796855246466	11.5161252310069	22.2524504801893	11.662634608067	27.439319017013897	33.865371962054	17.827634039468197	19.284575519357396	27.4587799676132	14.0584320878025	8.40995219412826	34.175382980509994	6.39378813643834	9.70746728027465	29.149711887596503	2.59105528543591	2.7055037619581	4.1594280353937005	8.38988115450651	10.5542838959923	21.685299344122303	7.862947267612939	27.649969682152598	7.54473671430802	22.783171470013297	30.2562385258505	4.36552276128971	25.725332909897197	3.2140280447995897	22.271738979570497	18.7573197365072	21.965479037635998	2.33506840073138	12.688670645843	30.515654203879	46.77454660230011	21.4997488783724	14.078242538810997	21.942159753338604	31.582763309928602	20.444411262371997	27.5253255898044	43.2042701569643	21.0342265247206	1.38726828186783	24.283509196247703	23.7976412249028	33.48671775176889	30.0756545001118	22.676961305808	16.3074942957837	7.09242470099138	33.2857912834618	20.9376138391752	9.84890088221522	9.30305842628483	10.593964229361	10.644167895607598	9.65598570973998	3.36134849003372	19.187588940010297	42.70573621672221	7.96389420727882	7.5822368966192	29.935462382333693	15.021083044722502	20.883553239985297	6.35655088242848	26.3165036026213	32.297591452999605	2.98080240409664	32.555219454539	22.0608899254348	38.7346554683375	31.7805210035478	16.0146385121778	2.24312619706995	28.5674208763703	9.96541301515425	32.1240969650075	16.863416258793002	9.72285950777587	25.8620176269506	15.7472716600148	13.358036772594101	22.226692387239495	20.421834779659598	14.9746627264808	7.58554938411123	5.71257702504209	17.414533820898	18.8966144046512	31.7290395486426	7.3717625044008	23.2457375370798	4.827725420437099	14.6372611949376	17.7746114676048	9.28699123029085	13.4277215681839	16.5592322968154	24.1481880762933	22.4021492453105	18.510750298884197	0.0919445176249149	18.7428722410072	23.8958263711601	19.7665497687897	28.156146482808897	10.0927070692605	34.72806896351939	25.8221924975894	33.910521251533396	3.0603274935094302	7.854827301216639	29.851144027591197	31.2110209501623	28.166340127315305	27.2089140814315	27.136217562115807	16.1000797437764	36.878637040506405	2.73141326332087	14.129167120809303	15.914258769787699	31.419730968834997	16.2614916432689	36.95121929953471	7.14439084499984	21.9167108736143	30.855698155913302	46.71787835342921	14.783277646013598	14.161984038488198	16.6553352244866	0.053069218139651105	15.294755636305702	24.061330883454797	17.841234620705897	29.8193051302966	32.851464082120096	21.861934782218803	35.2881535818291	29.480290663977897	29.532916353271897	23.919433911059702	34.413002019894606	18.039175082476802	11.948858644435303	39.749670636417605	15.6109080500164	40.1807374521529	26.269918593750496	18.314377027711497	24.431011716167603	17.804447493473603	1.4012511372714098	26.7780178423483	43.746895719851004	22.154830174977498	14.712427228492404	41.2235668678794	20.436363224895604	29.285838620668898	19.963849446119	31.807699511030396	20.5642769217104	13.7066829253709	14.5461719256716	26.0733075579422	27.8393996846502	15.6362499033998	13.3232794078298	35.3795291146873	15.5321669160844	10.8364434832093	13.440232577629398	31.100638932757203	35.2294683807223	19.123393411910598	29.273644394787503	27.190685908356	14.388919537121698	40.730858008527704	28.624622635880996	27.010512238001798	19.8112872122732	27.171012278587696	32.8068981437595	19.5518667580354	20.6064305665644	9.70808997144589	27.2055926378407	76.8601970535601	28.1246589867001	10.7414055542196	21.646934255186103	19.478122901837196	22.2368090368369	28.874627283309994	21.642000221806303	24.040356228968697	22.460713438217997	26.5928126644405	12.7601475828059	28.926713836956303	32.2045175193313	36.8864343940193	10.3573354620262	35.2534878621442	22.365001195966002	20.0829617007579	27.8721502151714	35.452437647227704	9.87329305332073	14.5030428616953	14.787762151137102	1.6123372723876699	9.76523743417832	33.631007276006905	30.984800058152402	13.2715370668817	4.66817025496281	38.366595376891595	20.4598587352415	35.0636366645341	14.4078766258594	37.105219948531705	21.7426701658093	17.2841218274543	12.4067182544641	22.0672787244316	32.293116314613	16.746519805763	24.4260145679578	29.108195233260304	37.4980547162967	29.4984435343351	23.1476416828405	28.106856367082106	26.1287292193048	38.135422093723996	35.5249707053771	19.3189036261288	29.6776774524657	23.505290997079502	13.637646383689	13.0211002829261	30.9051138784663	18.037935948626497	29.9519862350516	9.50953594567487	24.2216752329802	32.8971731895746	10.5702488319034	12.656730377001303	38.0892853783307	23.792906674992498	10.479045169852801	16.413403724057098	13.6980433393152	18.9724286225534	9.57614650196151	35.2545788245053	5.806815715280591	16.9230006889975	25.0396067498033	13.6535969447782	9.7282431354495	10.6828811090861	20.7115643363136	20.9303956350318	36.0240759715219	17.1377933241726	24.191522806824803	11.3763846191696	21.3320454659992	25.840532953048495	43.587794076924	16.6455523759425	3.97058348390531	40.851464374317	26.0281474710338	31.600030770736304	37.464386116185096	28.4774056956395	24.369824902037	26.361782936280896	6.06267870449632	4.16283192122716	7.11030375004306	14.996406623458899	12.3183587583393	12.810890552166699	29.244621293779904	20.222396689412196	23.3141610598765	17.4037811344853	18.532354116869698	8.646487428409259	16.875653070758602	17.060449363883997	30.0630185454962	32.0722388182138	11.480792858838	18.0275968963327	11.5691037922583	8.05481062340657	25.1937946827407	13.8608917073445	21.580143614958896	18.7154039211839	23.608102096312102	0.42542325668329894	19.202607469129504	8.75269518764104	37.108453026636205	22.9215978344152	9.43390421192564	10.0772846491873	29.310599742295096	62.7109063960249	7.58781743105639	36.994727846321894	14.93367522116	15.6287372141031	41.64973796873979	34.3876726663061	35.083183335228895	26.287887410563503	26.9048955464677	37.4549960568368	24.5508522673443	31.396828939166106	17.792763888390102	26.820703234828198	17.6982472566983	17.648574749510697	31.895778101259005	19.4258633051705	9.985448348077721	22.4628903146469	34.7932370974167	34.7100836946382	25.0769055050168	32.9375492099116	30.853487802186898	22.4201570801978	7.03029417727902	44.9693148615555	9.59201528456585	5.34700010774238	2.89144567718422	17.3743045214327	3.9575178558349	22.371076273538197	23.9209387388584	2.8393778564862004	17.798912123938102	15.573570401857099	13.2771012069994	39.520634739898206	15.989308192718198	14.3689087522694	2.97973403265165	5.55924494942831	12.7732732028641	3.71873750639668	18.447993226483998	23.8761324894927	19.3666360337159	16.5897098385975	2.91865670865061	18.5109404996659	17.2048464665504	3.74652359507152	28.562588505551396	15.406216545586698	28.015250721862607	5.67431813318451	12.4512683144454	22.3316069487279	27.1195877234619	33.6740366481278	16.4579227706373	19.5324317454523	1.6360384654452502	36.5097865058069	7.83770217017727	13.3225521075485	21.243336835004698	34.2554445198759	20.6641294307327	47.774185003624105	42.8608244477853	33.7819205723077	0.13046940160331	8.60064170241789	8.41678001771848	24.916192841455402	19.214202389178304	19.9599873319144	26.0652531460037	27.777181141840003	34.2053525973897	24.029517427139698	32.1414637763265	18.5538214328705	19.9944826864227	5.24509056537568	9.821330048022089	29.9023295358545	1.10457593245719	6.77421202662415	27.011030764716796	5.06199487787737	14.976810438803001	8.9459192419678	6.80240184634226	4.0545087624175	18.553996189755	6.295895591604229	15.089860448223497	16.445056512089902	9.35463825518598	13.7698378702035	11.1266328669451	9.79150569635803	7.73884001000943	1.8623635444483997	8.797570579499931	11.147244478186401	2.79419052041462	22.9743768159209	5.53990317780267	16.1739224749334	10.436772052174199	14.4707201541132	17.422797116246098	22.3394742561915	8.258429804779501	4.97500838035106	19.309545657488698	14.781489088714201	7.51663046245982	14.7854401547891	4.6305826560455	7.89524172483847	3.9849104065042398	13.4526879383097	10.573192481894301	13.677228101198901	7.728064340625069	10.191670483744002	12.191405422019	3.09698439455469	14.841147008567098	6.99179176909818	8.95811654755061	11.3002756974729	16.655580651448602	15.173684729647	4.13767909056701	4.584067413261	3.6269224746862103	2.33282265552409	2.94668834685306	3.43505508804555	3.02861033342823	3.23983186551405	4.58318158014407	3.48304542401858	4.58953536501551	3.5419908228321297	0.8938755266199271	4.33031549866316	4.9281328669998095	5.31647899707676	7.610059407823259	5.88290173206542	1.04624668190532	2.42070099892388	2.41368333811708	15.135388493370803	6.12576630708443	2.68460358654528	1.44830221996272	3.8803980022463698	3.1707979572376304	4.61514013237492	1.7737567342426201	2.62769953213207	2.8851050089428396	21.8327526393952	3.6036510519565197	4.0558164070092095	0.9057229448453229	3.01563432065027	5.37289027239095	5.1611506714574995	4.78070725127547	2.13078541199617	2.1677509350551003	18.1271691033982	7.362156334367999	12.7419498557158	4.26515392240459	4.85695896537048	4.91055801253835	3.57954172608791	1.2488989212885	3.92469452145926	22.078557496032996	3.11434912607458	3.44304231876588	8.98589222059621	3.21205105270438	3.94027549980919	5.46853161227461	3.1601795740168996	3.86683817769971	1.80863945465839	7.98715554533098	6.37880030237455	3.46591690187681	13.678776035037599	1.9272681353765801	4.8651530687870395	8.355309037235289	1.82225786297842	4.95012929704665	18.405481852835898	16.5299633864355	3.7681548369056896	10.6591570414684	3.3041418784542698	20.319839309379297	13.5657117133268	3.4690020171738096	15.6940369867205	1.98631125480352	9.07261413757476	2.78002151150381	13.667266008359	14.837033591336601	10.3268848743833	26.9347868737418	16.726214591567402	14.958990184980497	8.456063538159619	10.1367212650325	21.097489856592304	4.87543028174998	2.7770855857206	4.707328241356739	2.51749400387633	3.3788654533655103	8.30311784504738	1.72212321153905	13.3856135631249	1.78596531657299	3.05655810056013	9.06136613182845	3.3048278127640303	19.6659739894133	14.898595732640599	15.4208397878116	1.1378453323031	33.6568064445952	8.57976680862353	1.23144775412977	4.514359803714689	2.54226336401892	0.8854352395853159	16.948845815260903	2.64076838678501	5.90609956184039	9.91779332965924	2.26062130163615	2.7566402002932997	4.90888293080245	8.86412555931316	3.21480629270402	8.475148959252039	7.213166251606561	0.746898476353529	11.0321480736265	21.221266610504102	6.527303085321099	1.71892256008893	3.2364474745584	7.779433971831209	3.6967255714498095	9.71743673993052	17.2892858301496	19.610076030312303	3.41845497574179	4.91609802132386	3.9798757481687796	14.477595362366799	13.8366366901236	8.66441293653955	1.96306794762891	8.15540329640972	5.43277824624707	13.892802628657	2.40562222775751	5.51985682015885	4.12245472224223	12.588654806825803	17.26290830117	10.3685006914125	2.71223755356667	20.764203211921497	3.69917620266366	22.7967579435654	23.7123393530795	19.4137010782155	10.197089344646601	8.31761286620669	17.816093297670697	31.186131188647604	6.38638767532128	6.19733981405316	7.54862401148827	14.298653742429199	3.85797660554972	19.7045664206589	9.26548806522753	5.32848956879493	15.285851173468302	19.898717372898197	15.3338009777021	4.26781421176143	8.918776209534549	8.33228835753506	1.48615426249743	2.62441193574932	6.793424951099911	10.0156724719151	13.047999026282001	18.4144313933565	4.42473773678293	4.09981924143164	10.1060226068997	5.40741853458911	27.2157970666889	94.192481183455	14.5873950536676	18.618315230977597	11.020581770784101	10.449745052920099	3.8368492951109703	12.847770914440101	1.01948960002788	31.528628485410103	13.7949661882594	7.699913824571	18.804247840189003	22.16932538971	7.8769861853050696	24.454802070945497	9.87523248224246	2.7851476940630797	1.7483120101439702	5.116864979459099	15.0486805445404	16.853066730466	15.5040518168156	20.5577323805607	5.00604803792503	0.0751322955158406	30.2324822552101	12.6432685172071	3.83979577885787	3.58909315159427	28.080084958559006	8.7324444065147	20.722854065111303	6.286749257414059	0.209379167228739	5.2020592378925095	8.15062888376638	5.16458999678214	19.244469342394797	19.521786844218898	6.36381034441142	8.357128732269901	18.859781530752	16.7688269129009	16.0142200926077	4.59046819557912	17.5279582428792	15.6950628379953	8.73347294297637	20.5498742282876	7.401337313175051	8.4291265363536	4.05987982302173	15.847392317672599	13.387822228111098	18.220227215994896	8.23401685257083	9.38490629149688	8.306017492580189	16.848210705964302	0.5275202767550761	22.4667390935923	22.9171743545864	5.88457535298625	20.722063253154	6.28980109974141	2.88766143632659	66.1110617994416	18.7380586164725	17.1525487391705	4.79808588690087	8.0737065304768	5.46497967590087	20.1165174201637	17.677293782332303	10.5441782097218	1.86815067476039	24.6124653526333	23.768376442614603	9.847031104657301	15.478998755704099	12.1386423134351	8.76044619922945	23.8645956806888	14.927648001604298	13.3678117980479	19.7720713163219	4.75447119376513	10.873449403286399	17.711093899728304	19.957938842909197	20.1369325638405	16.8351993782999	21.9333843637197	23.8018695939496	17.1375644116922	24.336128624016798	1.8195321938314202	19.5836124425578	14.562781452622698	6.1980952586214	8.5851377623123	13.1292681119557	14.130534263360198	6.49165694367632	20.0144788631243	16.5918510919535	25.2442544696996	8.44496183017243	7.325991710368809	11.6263149616031	25.799249957002395	8.12065011595734	12.2308493013487	22.243988226815002	12.346102456150302	5.29202618518479	6.7864702478310095	0.880742787298925	2.6623449373752597	29.637223344366497	1.30614552824644	1.52411070427879	7.71276847387677	4.648801419497859	0.620183450764955	18.506567862758303	0.26617201809417396	9.00308722640705	5.34661909433705	11.6902223014963	1.18374662596003	0.768058262445222	0.222594451887502	23.9942940114818	4.39898612124402	13.759696621247103	13.8023170622304	7.67769820955372	16.5867753100157	6.18405267683705	15.629260658803801	21.3560171924832	31.4551291247078	5.73066898863299	9.69213048746517	3.84934690215768	24.2094790066735	7.479982315795521	3.22488158562073	6.69431338296374	6.335038047677879	9.90021365574285	2.2523018619376503	0.168092909891711	12.197164198863302	1.76175744347115	5.534986278380201	20.613377007112103	23.610723222719802	16.5118861932031	17.7515793708987	16.3196200521871	13.337799799092698	17.765818182081198	19.750521914915804	9.14106740308951	28.887572933003103	12.658001148210099	14.586498143997598	9.862943797230251	13.407894086473801	4.87957885573347	3.03827275224248	3.6660831328373096	3.8694918289800007	12.7791691126211	0.36885095588185796	0.8647512046090041	2.62058222352525	0.772046531379529	0.24153846044059302	0.519514618001599	11.933123899483	1.9203277312802198	85.48234300127429	12.2530762487835	8.52515233348664	1.01736776035913	12.1805955417387	6.566934401851659	0.869885772192635	0.6490678768718761	0.5542309797120101	1.6713228941730303	5.89079920015595	3.64557407179351	10.2026090034981	2.4430443134625	9.544965824269	12.3910715116248	5.59893150063172	0.981778799450889	0.972673879569988	10.2434973920475	4.543910240539939	8.16883978019105	4.786137776515301	0.302879286477555	2.09235880719278	19.241370545577695	0.35824175303737105	0.416886726731011	11.413623242367901	5.82061358412263	14.1785142803428	2.72767696963755	29.111646094959603	22.505285224944398	10.832490404121499	12.297942500352	9.106965155237589	0.141893970583109	0.8704462335109859	8.37946650441153	5.33565905514768	0.91385625558672	17.0906694648362	0.18234621534010398	1.12412559202682	0.138080608452165	23.746115978051897	11.9958942744312	15.4490027283482	9.123790338512501	0.422638376211555	3.95452486376059	11.0646385200648	23.6875565474094	12.931705005977301	2.77429281198014	9.20605379087255	11.941546872366999	5.96404608524439	10.2825786622895	19.17307494368	16.2918191485387	10.1273220734591	8.5882741582252	11.360693976297998	27.950316514596196	10.522675440236	4.478670489582701	4.4528821735453095	7.229432619548371	14.3452042608884	8.13743219577745	7.421848211171481	0.18784713681656698	5.14055802569958	0.41717706050265707	0.24404527744562998	0.9187863061892341	10.2571367848578	1.33374543211815	2.65346711423562	1.9704066283600399	11.235985229796801	2.16411086261208	1.47822299328855	0.12531244671867803	0.931928142383158	0.612014522928508	1.67703775055391	17.8201292878923	0.869205791271536	19.011474433836497	3.4718533160530702	0.8108924619991911	2.96773890344302	1.97001829590381	16.1093171794265	27.920434882794297	8.81088192968493	0.730528234937151	3.94112168635768	20.8782057815087	0.575130015105896	5.13774259592007	50.838326254758094	2.65586928029528	3.5487061805952402	7.42185298036356	5.80961842069298	4.43286024632625	0.45572958604346697	0.12950807936015	2.1989601701523798	1.2706661471712901	14.345563627253602	7.55340936271624	2.6854283522090903	0.290965953757979	2.47424130239111	0.293490270180209	0.546695511113081	15.942905320026401	17.0905934748505	0.46300196170215996	19.9276907019132	4.17110902340709	8.019242317571539	8.63974412930147	27.139576230650704	3.60396351526093	14.8057688565772	11.9727525699884	9.02376366133315	6.726204841949319	13.9891762738327	13.116664308196698	16.937908151633298	19.9288623316598	22.5771153135553	11.6230940645621	16.4457891416845	3.82459835796506	22.0509128126857	17.682281774588102	25.877319509972097	25.5716839417156	13.5086129903389	17.2924618772429	18.716441680993302	5.83331994888307	1.10181793752688	20.499578679445698	4.041292107236679	23.9892833351993	24.1311363488681	8.54691200943221	24.1599135802813	4.255108020976841	4.82860790136165	19.171877638501996	17.2646424887922	16.4388981686849	21.0426708506663	4.9049853197602005	20.8551248165768	15.6254848970483	6.54758175250114	7.54647871083372	46.3945666192286	12.018567335768902	13.660010595608199	15.813097977996698	17.7306830970787	7.69175558854745	4.73229941705467	7.08628018604681	3.0781922926952103	6.680965132668371	6.39288250407853	7.76759392503675	7.406077222206619	5.74981750119988	0.572132705596041	15.044901419024301	1.40304175762471	6.405741561277701	6.824298993025731	4.32260045904546	2.30190663336627	2.89263976088282	4.82628303370923	3.52981251641079	2.58352175529829	16.486357537746898	6.6609141283889395	2.6134751823214697	0.8152710057633029	1.8163224265481996	3.88435769218272	2.31075036830997	3.9905575707015597	12.772125885986899	6.510575128298631	9.203483182112858	2.1170382719226497	5.50023829264632	6.807330042310101	8.12026393069163	2.32268678605877	10.3989530499871	7.855635350265401	4.52097163774841	4.95112083375152	3.3095200827959603	5.15601507009644	2.31151383878731	8.65717720229302	3.4907493882981298	11.425795333324698	6.844270770224541	5.66779310584353	2.51151634734824	8.404055552148689	5.10371460509523	11.701418915939902	2.7105833547864298	1.84311753152294	3.05729302878275	8.06630809241443	3.3834874847447702	3.67904696878967	3.0446158225270503	7.2182386102804985	0.648581869353563	1.53432848079546	7.84979769953082	10.451502513784101	3.38444846423446	3.89294080943597	19.2307919252843	9.29002770053184	3.4599316780783	12.664067322026101	1.9014569240701	10.7477097607108	4.1635322632308	14.854992939154402	2.045074234906	2.13965108837683	4.0421057045646105	1.37975480238422	2.02693618310526	1.9364343787498701	14.805882258570403	2.98118136296014	2.60330336252089	1.83182383712053	4.04439816959876	2.11279732157269	2.76516859279721	2.93201610110499	2.63891931771466	4.19696845989123	2.3015588148062	5.53223177582019	1.81409337197641	7.359578213311998	6.49867678742069	1.55443090954125	3.66943608387235	5.70818172393137	7.15074994223182	12.132718675139301	14.5724362398654	7.857553894530871	0.9764251537049091	3.1054498082083803	0.627847485663668	2.22455060918623	1.85671591612158	1.8222340070491099	14.9777888211796	1.74450080734614	8.900875667662051	0.996115159430107	1.94079746392081	5.0296436644185105	0.349713485133709	2.5106020912807203	3.17076419962928	1.29808510861427	7.240587078363831	2.9037539987235803	9.39863202173376	2.87642410926843	1.14064657538945	3.38106192432644	3.71984560605685	14.9953927612598	3.9211566892281398	7.172477519806229	9.05007030767443	2.6402154061728402	5.07021737136592	0.5373640179568641	9.5210918489405	3.26375199655184	4.47925107653823	2.93264337144827	1.9916990495839602	4.34085538934899	12.172800608043	2.8941057770334297	2.05024631394064	1.8458987284785102	0.636006175388448	1.72348608848543	10.6187442469326	10.4589551789232	7.51290047860049	3.6792432585549104	3.00291122676094	7.10075461225531	2.2494589633817696	5.86040366621746	12.637822153174803	5.79843173697577	3.61115440675413	2.80782050646713	5.630208530567931	3.9874590942432993	3.59917461466736	14.0741005064888	4.27367838922466	2.18990176406867	3.27153528511048	3.5807682817951103	0.9982196974809279	4.23825815378713	12.805951607088401	0.43209086751779996	9.61810512309658	13.7478316060798	6.31274172947614	15.035535213199402	5.6925474204948605	2.00171710904075	2.7284674505207303	3.3745317899756695	3.02311874136262	1.16825675156961	8.63163253123618	1.6048963133703802	4.18545873480711	1.13227826627575	10.8459997696916	4.25324819266463	6.19992820933778	2.53300612991801	3.0905652222349698	1.2443142182764801	2.3219780856436003	6.74606879349416	3.5308692743704504	1.7599549691980898	2.05483977201439	1.1984346631566998	8.7845135388875	0.6455166309703899	4.09236927280036	11.1039479324288	5.6972599149795204	8.09921719123135	10.0436191401409	1.50036688622307	0.873014169317895	24.944696199148105	0.9628753981826671	3.27544674201429	4.97527714691986	1.82081958524444	10.851687870335498	4.92922363716367	0.9263237474369959	1.4957202749111	5.47080235495112	3.8584256131947297	11.190430888470999	0.9380474345976549	1.23646889425344	0.793868774862418	2.9489969253881103	6.31295561795355	3.3095773683266003	5.71339498090504	3.15367456705807	1.8779694767472002	2.34012609271266	4.41202994002132	0.7858870131961608	4.51092003578378	1.29717098976246	2.39308445854205	2.50891536262165	8.39638742325341	4.25805660325403	10.128040617525299	5.968868971452021	8.08849766702031	5.4910128347909	0.07818837948766269	1.25196004849771	4.48038536956971	5.78620122554971	2.84490407923737	2.8294030921628197	2.17244043564712	3.9418630694536905	3.51605523576381	7.781841216660109	11.6715522777831	25.8979219899323	3.6212291045483203	7.085949964892239	3.9755768046212996	6.290893617161269	5.61046342432026	8.6384633892904	13.958731489858403	8.07599033172484	4.63113904390954	6.58504559586164	9.354098375317099	13.812921335793801	4.8271960279550195	1.9048039460910202	18.1873289037079	10.9693616558502	3.0597961000686302	1.90208550920327	18.500284794412604	10.260641957409801	6.544377620744241	2.16461295658783	4.1867464590794	1.25183026295771	4.84581241544783	5.29245452915663	1.6653791735293502	1.0135458307029	2.18949103576274	2.37128510305595	13.957374719011801	4.69928360519961	10.179961292245	6.69593667806057	3.15133965464503	2.2621343913333996	6.43892476559612	7.58600084913217	3.760171096073	1.0429403702495401	11.9238024582831	6.686936886558089	1.93240770359433	7.86368975044911	5.82614199181109	3.6147848523024195	4.98618061052273	2.1247303139944997	15.8650704035879	6.1520613817018805	3.7387957397081997	7.0598092526408	3.4589630218277505	4.60264671932606	9.803050752525511	14.1428083317736	14.4132746878043	2.32519620818703	1.1832548660262299	1.20008405957932	5.6144774895469105	9.72502219483429	4.00137227557947	1.60518264217368	6.28114479223349	6.812124080141099	4.122072005677261	3.69484385675818	1.6916972570907698	13.535959669403802	1.6982718122193399	2.9995939933153504	3.9115973820668497	4.95409130858146	3.95304352642055	8.313067750113499	2.1622024970040803	12.025359594303099	15.615925077576302	5.70362499395313	4.90118752716939	1.9004960881220698	6.76163166821998	9.450281175262209	4.23991852430608	18.2282137188494	4.9990956648996905	5.542128884706219	4.9558553252224895	7.7431876548077705	2.35063810482064	18.7215001661089	3.71034377813487	3.73760434134811	1.46101473484733	9.43328866962814	3.84455770511221	5.25666444300757	3.63135300828427	3.88645170515299	5.11296539149771	9.16634109788988	4.41115883115618	2.32519272094278	24.409662797026897	19.0250113431416	3.5896563800915002	1.51466014236856	5.12028947689319	1.73758979243679	3.2512355627084397	6.169743538001811	6.4282629310888195	3.2591509332569304	5.5999556525712	8.08150572511943	5.19410789648448	5.45242271653312	6.502022440655749	4.44908796129366	1.69343911056128	3.20022070628208	0.7859332308040842	3.09526251790824	1.63978189225155	3.80482047730382	1.97398911203765	4.029561181156501	2.39481840817402	2.8499703497331197	9.12141807591715	5.7901368495000405	0.9592563285638549	8.82505665248651	2.8771112858108303	1.3735372212024999	4.6652085298190995	6.48840995169847	6.47593076756185	10.4147490962839	0.693916770641505	6.270960960601441	3.4609868882224997	2.56859240828591	4.3212951331597	4.69975637598242	3.51746250717561	1.48391783468868	8.84496076721345	0.6866621428170979	0.816035250824791	2.72364664178948	5.5770120947001	2.27800286433828	5.29320306268513	1.4386186068857398	1.23910770066665	3.33150681358992	1.0994166318111	2.83305542079975	1.48032110598463	12.2514921627043	2.22142964710874	2.42160166130757	1.42721484099393	2.7482543607734202	2.35611676220304	1.8536390390399697	2.82658956434673	8.6691645798584	5.93281529556512	7.97668880303409	5.6354322880153	4.538991839190469	10.541202771087	1.13134957307349	1.10327183931874	2.74863367780595	1.7478266877325	2.10825623472017	7.04161392676512	2.01451357415521	1.9949188502308601	6.50511089985699	8.350243873522881	0.21912331775611	7.09485100420518	1.21910532555599	1.9673565071125998	8.57727272673099	3.7212984331439602	2.27354694333501	3.84375725880925	3.60988844739352	4.20220014694671	2.66927603200704	4.7763872745995	11.344619609300398	2.87778275112899	2.09232978572703	4.23576644343749	3.88580835127722	0.9801535724195891	3.713872905157901	3.79625270183942	1.5955568871209798	4.31321128965309	7.13294164207092	2.62118885452914	2.0932056204881198	1.77234286213656	1.61548282695074	0.6544641704590679	0.211668386014936	2.97394073295135	4.40734075597402	10.539562042801599	17.3310122246647	2.3134005281686703	1.5675399331803501	6.9303783559845495	1.0363632157951	4.098546075580449	5.26498104398385	0.445889761553607	3.2623660813093203	0.775881836461342	8.40940888517297	8.63684553906021	0.435599231448948	10.102234658656599	1.7749711789936802	1.39742181236999	7.10673417850694	12.732397429999601	7.226226437397069	2.42821271924053	14.118189407793203	2.65724591204364	3.72005058928382	1.11248700026232	3.0599894284882008	3.06792097495844	2.1936474058577597	1.97304445703897	2.08096219069354	3.18931312180589	2.61781174054711	2.00493656489625	3.63860891417164	4.158353494286151	4.55234223502472	2.9109228648013596	6.24368637411467	3.77641695205631	2.15273399519578	4.26983008645722	3.4753048022809296	3.32139411576319	2.16332869101858	2.94989991395632	1.6869959905929401	2.74289022598662	3.10293371477455	2.65239084993691	4.17578307913999	2.1877076826147803	3.25831002690094	2.89033426289331	2.61017126755319	2.93097360669228	2.31261493154731	2.32042928089077	3.0719662564703096	2.87304606590054	1.6889447096287697	1.8256566907832599	3.42997903135219	4.9024654263549	2.66539097323347	3.664366591258	2.2692464026737897	2.3752316051674502	1.87716066346032	2.56071817848635	2.08203856537023	2.1253524934826897	1.64724221358706	2.79317093703535	2.7305048898741004	3.69082370314497	3.6957797480071304	3.6650114680963295	2.54022552604854	2.15846263497794	2.41486369329054	2.18595862241216	3.77830444693946	1.6970141743975702	2.4362225201957197	2.59773121353759	0.646647539465695	2.92675142245804	2.8583041412834302	2.30130703664639	2.94340734998194	2.41624125629689	1.6490564674614399	1.63998954573298	2.4988358745416503	2.03678552458411	1.6953142361177003	2.1332582923335	3.9249022605299095	2.34179501292427	2.4460725672643995	2.4777654404330702	1.9466908449165599	3.6360214269299798	0.886844198837444	0.690106296343287	1.7401775090762004	3.24399123099235	1.90264581627099	3.6373224782830804	4.02388525542546	2.93693982425258	2.69958968290131	0.46048588467131796	0.560804361012567	0.233743363827777	3.00382108831065	2.48738668170488	2.4964684409552	0.509074747423828	1.7395082998657898	2.3651845332199497	3.11621997878503	2.24564221185878	1.7980143563187798	0.246171417380985	2.64765784315176	1.49250581256923	3.25049160168324	4.05249781680416	1.56783496112268	2.09967772735678	3.57380699515521	3.70314880348857	2.42758173201634	1.34648343979373	1.4747900159660499	2.27429068980156	2.44922880173254	2.29526906471327	2.22181620590838	4.32884659775454	3.17635227180942	2.8664737537047498	2.57977231757264	3.61240753714753	2.27856014472796	3.8632822517096	3.14653118937641	2.57069926773908	3.45412238437144	1.80778963025875	0.838436883507656	2.1824524432674597	1.58065832447906	2.0349624528651002	3.10253102269381	1.01773294295943	1.1948871601686502	1.1237263117492	1.9691264071629502	3.00218786713249	0.299312693671146	1.36945713606559	2.18195138012867	2.3516414595116	3.32420773830637	2.8735977045180503	4.61074992432567	0.627283993181352	2.83488127303682	2.6400828516058	3.68666285559364	3.15638167217728	2.31885477731513	2.00882634535336	2.5329461078193902	2.28930017601663	1.90245809720016	1.64511902243922	2.3831929019884903	3.02745255798487	2.6851114535725	2.53557461889836	2.6861314195165398	2.65793421829024	2.9549575167839697	3.05090466230627	3.36024624521632	1.4873709538543	2.60812065903244	2.86554026269806	5.842305374525511	1.8087545716492097	2.47888879399569	2.83682851822105	3.0003643080145097	3.2040777405743097	2.40999090054189	10.272460625980699	2.70467549488562	2.3562982952089198	2.30020529909057	2.30870711748357	2.77449381828453	2.90022625554077	2.09073667499999	2.51782053110967	3.48504875125196	2.75466109291039	2.20318623752529	2.43550751173888	3.94406539636191	3.13236719115215	3.27804567360246	3.15792500902838	2.4009792184315497	2.14477355855679	2.1761180623281997	2.75759715470867	4.41855477728768	2.57880095980873	3.90355891935951	2.7387371535298697	3.7540734233713904	2.60087102033619	2.66493013316484	3.0611224154037697	3.28048250863213	3.12607681716	1.7993333920837102	3.9691618287087103	2.7047982240059	3.6235789911820797	3.54871320583147	2.31120956540639	2.61773796151666	3.5423785281320903	2.3556187013546297	3.4052253306632205	2.4210642948117402	3.70426681339844	2.43985350706502	2.96505557427418	3.3406563761397905	2.39421945797435	2.1389530436018203	2.37825941223444	2.04446360257503	1.9566454787029997	3.06489689493714	2.69960438947713	2.26093701915124	3.35539988076052	1.9328946439965502	2.31564645902566	1.90192952930517	2.16274128157929	3.78765847131704	3.22191898367786	3.06001867575227	3.08725141336318	3.78317870960125	2.9654685279303	2.4375919783769397	3.07074624268065	2.11533894181568	2.95162751486049	4.36662795991708	3.12822462741615	3.4688036072435904	3.24247704401268	7.736651277789501	3.5138386197550497	2.86147980240719	3.5280935025980895	3.72984059891282	7.1400716751786595	2.11495210105754	1.96551002576359	2.8115120441412005	1.88503315553828	2.1137975663132798	1.6283163582107698	1.254243629891	2.68380852937751	2.49061638562026	2.61328060329788	2.02420211600111	2.90646314873082	4.10988919338696	2.50050941699102	4.53732666444525	2.39643397929016	2.64119025260747	2.47644026443692	3.0644682239126397	3.75735259351239	2.3450133974682803	3.4598377868106898	2.63805551959459	2.89580855752712	1.9010968952026202	4.20141734845259	2.79807816017505	3.34249342600643	2.32885840239905	3.3236900739644	2.49681553093794	2.27675564657397	3.2515656896758602	4.34932518914786	3.36375792020974	3.41538123091193	0.947543226642293	3.61915788417912	2.0566782364527603	2.05428749911619	2.15051031307815	2.01384441325949	4.146767066838461	1.9353859498919899	2.40093847348296	2.0425033527923997	1.70233863737123	2.00569232195964	1.54269558679682	2.76527934934334	0.40106300658192	0.25726166861454397	0.550215520907852	2.01469254070086	2.05920721547362	4.17782938889394	1.73080199530057	1.88377030381897	2.22319888313556	2.82057791789063	5.6434646470411	1.5329638395661997	3.63358848484478	2.24022298569299	2.03730046565147	2.83235948668062	1.81481107237663	1.98780709401584	2.38975474170229	2.78371844700203	2.66785171464906	1.39816333996283	1.9414318618641397	3.65058285801274	2.0500413827497397	2.92311410508067	0.40720798557380605	0.201041466660644	3.4665773926567405	1.1044137787089399	3.19953435086426	1.8455054197522702	1.8815894476477801	5.256507091378411	1.92698043959268	0.737614375349945	3.7502041934447403	1.8313041771826102	1.7251896656751298	1.7296188625726399	0.505428924007328	0.43805173866973707	0.7981772677293629	0.12380470775714	4.00774343823042	2.09864571688481	2.84398382887202	2.78694652034708	6.44018743763069	3.0890006804309302	1.8488269488912301	5.72056683523293	2.67048416887312	2.32872195807063	2.25718329129817	1.93721661362161	2.75574947126406	2.9074396024106797	2.7692550219503	2.19079258798802	1.36551604678618	1.71097358567838	1.7302285697210902	1.9355160553275002	2.6903909280188603	2.54814899510964	3.26755534309821	2.5766165504391902	2.24723507144497	2.3257753333365603	1.7761700663925701	1.70662757038827	1.6334546972780002	2.50192671395834	2.98453503518965	1.95205314687094	2.11920868646407	1.7788765230683	2.24064125218621	2.991706948088	2.69585401921314	1.7813924537112902	1.6407523785556901	2.48099898041708	1.91472376867261	2.21004554582163	2.13511484038054	2.24922418675817	2.28812712081568	1.97032056503785	5.90893165894441	2.45843327787399	1.5502309744748402	4.61015238918875	5.19039643253749	2.2752454660681503	2.76931943853652	1.9979414356517102	2.72000756059097	2.14103295954344	2.48542390165065	2.18355083118366	2.10466828366318	3.06550184031369	1.8357082020593802	2.47157907455399	2.10512706499906	2.65424154100674	1.77863561836141	7.16875191503442	1.55916783749587	1.06045438951186	2.2432865133901503	2.1382288210015603	3.26237604982154	2.14256233522244	0.45133682730978997	2.5882958936784997	2.04162955149918	3.6736781873892896	2.13978973461199	2.0745670164536802	1.92567682881675	2.3018038817055797	1.86722762083964	1.8337791634058802	2.92462017600819	2.5559276163854503	2.39684406017378	1.5215857464759999	3.0957729033998	3.62036755761523	1.85556187727806	2.35744970553174	2.43216498366049	2.61908273698748	2.07436893976886	2.37376788008668	5.09666701436133	2.03764084778539	2.70422552842704	1.5645447384851099	2.21014407280992	1.5925495898763302	3.3556735650112994	3.0498556314302196	1.50673938488076	1.8813050544623102	2.04873299246342	3.22384817451902	2.1497669671255397	2.63645301157797	3.35843820991093	2.41955528526963	2.00547719612649	10.2236938587287	3.2997523179800896	1.8418378920629999	1.81364916017045	2.28598349358	3.17058855083359	2.17932828241531	1.65886614469828	2.70056408103126	3.0137208870531498	1.65962851097545	3.19601887682346	2.62192784303681	2.5091736316930398	2.11424838799043	2.75474664060342	3.00933712655962	2.3161885360828	2.86041518423681	3.43185476387634	2.8017705916419398	2.73864182321935	4.2108790565369	2.2017820169741498	1.71120753413637	2.00923058442754	2.05994588524257	2.43283473540731	2.81283934366872	4.54254033904831	2.63031319449968	0.5059334960474671	0.9065053662814829	0.550850829832292	0.299641588691662	1.21022342240683	0.5887343224025999	0.7821950438352191	1.8958872600515602	0.43673723812352705	0.326377671654191	1.49005857539253	2.048741024538	2.2303233024466	1.20366638903878	2.52132428936214	1.96980167796667	2.02147987350926	7.46488109617442	2.54735051164388	2.085531878565	2.16062350463138	2.0307121818279	2.16259554516482	1.73143673896963	2.36503038390603	1.64566556521272	1.53594436123001	2.21444218654971	5.57042270649451	1.79632593118227	2.39425828672397	2.45446286633531	1.5902411389018298	2.10144308446162	2.1222077632590297	1.73209703061643	2.39437823528698	1.29644140389257	2.0113837460215898	3.40661100476695	3.58628497282824	2.18229071162735	2.83414558382644	3.34794520642009	2.26669493111505	7.0226043062037	5.38225481980526	5.24034695316989	6.61419453446141	6.20691324359999	6.91874302931116	7.98104366745001	10.2814130508756	6.89625670839462	2.36699608597222	20.417460415109698	6.19194743620028	24.700915196474202	5.010612264953649	11.3224784455712	27.429194786802103	9.141334426027429	3.00035107844999	7.1598315999998	3.3471302723022403	84.13370880834108	17.3087193651729	18.313292042743402	4.12215522992119	10.910153482258199	7.79513521465026	6.23460990869011	4.63945725366918	16.079049244451397	6.695058291697799	3.8659053586235697	15.841426051163001	7.57604905251336	25.752488406798395	4.88502603742873	24.533030365782505	4.25873269572369	26.9143267597297	13.650121158988398	5.675071389243779	12.600858914483801	9.63402023130384	18.5710434419552	7.750581936661111	5.2785607769341905	26.1052788604004	10.365981966457701	7.3937082125789	1.86261490515622	5.65475100402405	7.749986486742021	10.5166973439127	9.72730497462981	26.0774646673351	6.20874649018325	7.93492981992502	4.06067785295361	15.188483081086401	8.777463530578169	7.4718416142445205	9.55947488842205	6.19895592885071	4.49638121175748	4.20991354116179	19.1216105155688	4.177319805843361	4.01115226583824	11.164433844496301	4.35961166245789	5.87673236033061	3.65141383715954	7.36611124287228	9.23873655957774	7.3258546870569	4.39083229044796	15.688640573167998	5.55030863082375	4.13905779217699	9.966801941869411	15.754069724771199	2.10630198985515	10.313263167415899	7.19467761445881	5.65247050084956	4.07777027280016	8.44051572026323	11.7445067112246	9.26741969634858	1.984722588319	5.8270195912514104	9.41231012398577	7.135021637487229	10.163361152056	18.7714034574971	4.05868689628169	6.759198873093079	10.2061328703702	5.13488850576418	5.95135316720145	7.74421352649774	8.60554995135075	6.48963941161997	19.762027520715602	6.40796832352633	8.986388965602803	7.158248655613949	3.58310460319333	7.057570126776789	5.94114567795423	6.38502492557179	7.51119941250159	6.300463128398021	6.129061597454729	3.9701828078681	6.10420699992164	3.7266124908447504	5.22795084947307	6.47477522865538	13.746413824517001	7.370686028385601	7.17943190444596	14.5700251033499	0.420312015318391	5.83489902062461	12.0136326023942	5.6707113172159795	13.1367847657177	7.22104599509554	3.7456161443016405	7.05191461617846	13.6671083551312	13.3570053593373	13.902362644245498	5.06731878785153	7.406462211284009	3.7846753025215905	9.31102618852789	5.18189783670533	8.76623064004592	5.25454432724427	11.7305435301152	11.3646221348519	12.538541108575599	6.17672290673975	4.5700747746916095	9.19528043435127	7.572442169269721	7.5040003805305595	10.041819799745301	3.8824255842230198	7.0221881519511005	12.5039557984877	15.200842285319197	7.213078839504849	8.40486576627316	3.4617644496846496	21.382862205373	16.207904172721598	3.6273822767268102	18.7042710639375	8.66156535741201	3.9972876801265302	11.7614423558833	3.89183985842534	16.2690865822554	9.692958804356481	7.12104795233907	5.19935197852006	12.7663694380102	3.56740057916638	7.4940570915656295	12.8132492399571	6.33950180107463	20.4742284162309	4.27462147062769	6.608095351451319	8.85493537310846	5.29436648575801	27.8264996464953	4.27842012392738	19.793413161686697	5.3659782488931596	3.86766786219764	13.634355574564399	13.390818631555698	4.7498402310903	7.78152904636602	13.684404712896	25.0362580658171	7.7080736436229795	18.2887264574153	0.447267270572452	0.672466426296906	9.791953815212299	7.21935610670468	6.50025068158883	3.35458264165559	10.5859994441357	9.126283786989319	3.5134648375252002	11.4192196985439	5.513291647230361	1.11753207348096	5.51076526920248	9.83296975566219	5.959994144753869	2.07486176438665	4.7979024151964	2.78167460846588	2.79797195600382	1.26239317575632	4.1721302547760795	3.7169651802141996	3.98848674211349	8.98557191783327	1.45210377033506	0.726132122683472	2.70320383892212	2.12874600791389	1.66971180516166	4.05567190847647	3.30445201561645	2.42874371983025	1.93250422636575	2.37234137228792	1.9921939103374702	1.5736789189932598	3.15256501621076	1.8140515888358997	2.23171386782831	2.61560340097408	3.0866356696387993	4.54055739433143	2.29264446136189	2.88223180307423	3.99395701556214	1.9799217868091998	4.62250338045688	1.97290408609671	2.80796258876736	1.66095866457397	2.23352134777982	3.1570087449473303	1.6441508546905799	2.6408676285217503	2.45328915301433	1.4827418198059301	3.1171874963492	1.9311872501076701	1.78418435096633	1.23594058715594	2.16265555437165	1.4252863826428102	2.3948267421976697	1.5836907522323098	2.50270766792631	2.0444820070155902	1.3265144854020199	2.15544465234439	3.67448594974428	1.9452321346652202	0.848151062395923	2.06784791273702	2.10040290564908	2.29098541375086	1.43928389471558	1.36152863708003	4.042291920304731	4.43509794205118	3.2962814544877004	3.66992934746794	4.31099736769079	2.76585332441799	1.86326796744937	2.14776412661275	1.6821535817669102	1.61128780108146	3.23530993954413	2.41472129789629	2.20236841545223	1.26585014342713	1.06201135932872	1.49647814873095	2.77961492785083	0.9245778344048541	2.2458079574605097	3.1669313345892904	1.78003068386247	1.96603276469957	3.4746545923457703	5.6121995018019	2.41963788141605	3.0444680175681302	1.38088742059324	2.26559186804245	3.27546073829271	2.0704704878563898	1.7034623334551802	3.40230305576312	3.1395558971890196	2.27517340721335	2.83964435813764	3.6562185793435398	2.70967026139848	2.49758851547434	1.4165169515509402	3.2003327028520303	1.9338796640759899	2.61262903583183	3.00167033470914	2.5548989546229	2.6065486802363798	2.73821324319875	1.87064609425011	2.66673425750484	1.99423663495765	3.01853906008215	1.8036134791779301	2.6120856352580004	3.0032390014982995	2.25664990301386	2.62025486962656	3.5740114159046703	3.6360832630193305	2.38747600452815	3.05479417403925	2.6193839226807802	1.62028034966113	2.5101892600037203	2.82304668015016	1.7185949836104502	1.39089959154277	1.7261231563981498	1.10109120875306	4.39387647380521	3.38763555519567	2.69758806685246	3.77493487970571	4.25321750827293	3.8000295787802902	2.33374940383997	3.8058600666506397	1.45015537536084	7.1924694272464995	3.0583456473224397	1.74431898576933	1.82455259363833	3.8203309966998003	2.67255857454644	1.57196375736952	2.1031974036231005	2.42389839636005	2.05668176344049	2.72154315102233	4.63294603633378	3.70920196746843	8.18072033129751	2.03086805680209	2.89419369507414	1.7811721702974501	1.6432055084591501	1.96939982054879	0.988701561468478	1.66243256354052	1.2126778281641402	1.7158193211489	2.3918222302869	2.25281056127903	4.14946521492564	2.37126648163006	2.50294731641954	1.19980064053357	1.66477122540487	2.80105573094039	2.45079813495131	2.52948578739809	4.33502756969004	1.12467220946092	1.3497712239705	1.75296018930702	2.45536435516779	1.8584955025638301	2.67296821159748	2.45230440216549	3.47970408410814	5.71728638248783	1.7426765245926301	2.63249657219974	1.9049447659193801	1.23091154426408	1.82576603727383	2.25035304182739	11.111293425469698	4.31373734577417	2.54638175210555	1.61583032634702	1.46577088989522	3.9845544192279703	1.5894395084069601	3.13224864976171	2.35392204662983	0.8902185931684979	1.37326083479727	1.6825544720389	1.9504551440072502	2.45385397046349	4.73069379295087	4.68149904910707	2.18752757036697	1.97894111667964	1.81397893927048	2.94205365244249	2.24759673606263	2.46651641727626	1.84291297020739	1.5716676684263302	1.6811542827505899	1.00286319324764	3.4115641698815904	1.8658218082702098	0.7643595443926979	1.58514948238864	1.63078688587639	0.29308162493327805	1.21924535717454	2.45080620579523	3.1346766165969404	2.79697845326591	2.90256375645633	2.22026340799734	2.47078662730942	5.6172978155009	3.9232373036854598	3.90451786460058	4.774004588956051	2.11164588184376	1.66619118162127	5.99800687090558	2.26156821027273	2.02259091591423	1.80083783273014	4.3004164124869595	2.15846143363967	5.499817976336099	1.9426153232117	5.85457007887225	2.74900927874715	3.72697225558436	3.16644957245185	2.62397643389428	2.71654791666816	2.05654472972203	6.00809893396893	4.79284412058388	3.65949331281771	1.59087060767357	1.9069294465837099	4.04167701602919	2.5343644672151004	3.01204786199916	1.53864343186084	2.8202763449343	13.633012270245098	1.8916998567480698	2.77220558169747	10.7075022972282	2.3797053493749	5.99194120864846	1.33009868378862	3.17811120373163	1.95076808826865	2.6716584107085497	2.42554609880046	1.71116171335357	3.7801018410873297	1.38966603496346	3.28842295209082	2.74755953060522	2.42891772876524	3.2040130570097496	1.75148721366534	2.6737013936697998	1.79830013105179	1.58570276708826	3.1808945249037803	1.83970187854792	1.68884855712759	2.59916143613809	2.7186247022907497	3.92100038176608	1.2153457186758099	1.91141990344118	1.8038974778819301	3.9695890529932996	3.34628184074658	2.6175383905861103	2.76502545690606	2.055645672796	4.58838045766617	3.0231071629753	2.1928696978554902	2.7233467072253	2.70372466307795	2.63404261275211	2.2636042301056403	1.42070567132734	3.35278649147863	1.2177036078041799	2.08274097371419	1.6340342579343001	1.98603722158044	2.31269623649193	3.1271949142578803	2.46368420935374	2.42838130751676	1.9306307624206	2.14228973419605	0.46363929087093503	4.68999965329438	2.61873432795318	2.38419929132704	1.65261100530587	2.93384960969856	1.7893625831381599	2.16275477106481	3.88922802433311	3.12684243121263	3.39760242959114	0.7306820116124259	4.30346021362559	3.49969538229684	2.19470344929165	3.64318839529063	0.8392463077729592	3.99211441773156	1.72934830405435	1.79070379902731	2.18802688065977	3.33934857172246	1.49883692138437	2.54935459894363	3.3287276175424902	1.71340496018428	2.3892687519058	1.99707004287241	4.1618263778525195	3.18143420941486	2.4326565119459995	2.42043938132921	3.4611332679197795	2.1356531076294702	6.00501187034765	2.90535784969665	1.90250811156097	1.71305868855656	4.54774941453983	2.51981827276231	0.643299056775092	1.12296827948222	0.614789717943592	0.953944798383032	0.382836955052905	0.29344323865815103	1.50776423430188	6.886333787440389	2.57352274856509	2.31471286095779	1.06189752515176	1.4308839481448499	0.792851280430484	1.27258883447207	1.5736722247227102	1.38906069469042	0.531782257124111	4.3072415340545405	3.70341887080339	5.23759058178107	0.666802130704118	0.6678809559861999	3.62983438743317	0.638303011486066	2.43174865491084	4.99494411257103	8.640918216221161	2.8271163971520097	0.270236209269957	1.753851359616	3.60876762197688	1.11314681816731	1.02039096988117	2.15805265488953	2.09855277582621	2.06448040514726	1.43453898478344	1.16141808381399	0.54812678758995	1.48447223097943	0.5245613862495829	1.86685117360502	0.853026034864271	1.44339030436564	0.822320655086649	0.391141407443803	0.965649204933021	3.3023536368865	1.94666639013465	4.61559151893568	0.6873162016911261	0.624809187596112	0.599273459895665	1.35837817393008	4.78230576902415	2.4415473693167997	9.86818793075531	1.8167853287683802	2.43090640944662	2.0513179472751197	1.55933286464793	0.359115473864967	1.97179170396725	0.6204994749330861	0.39395721666280403	0.283182013887959	1.38880943128261	1.3491952148043997	0.758516714748161	8.88542086887912	1.20735120138519	1.41574605881692	1.54968169641362	0.370758354042454	0.177621110058783	1.3967182515622198	1.0784380354292	0.28995253323704695	0.6642581768497661	1.20856717775016	3.37744258981753	1.09365328727688	2.00646849301192	0.562161778612272	7.761598955066221	3.55110564444897	0.751880246036301	0.7412806728057191	0.9530231533639091	2.04815138558373	2.61128503188728	6.98623724845131	0.757818770380555	2.39541662350439	1.9034569802256998	5.658890231916299	3.0015569588835103	4.3109417825950205	0.47354265935781503	0.9556562337120169	3.05779267644931	3.1905000358383298	2.17338308063377	1.75664740213568	10.400775042089599	2.08034296086416	0.7006167053000589	0.953460799205506	0.822583954216239	6.0913888702758605	7.30448405919089	1.90239268824009	1.13320643152214	1.73443664335181	0.589007793028922	1.02935016510739	6.22053686632313	2.29380128036489	0.8737392662913721	2.84342792204362	4.1519643297592	0.9178956246085229	3.57019249958314	4.78038405587573	3.16241882995197	1.6645969254273598	0.876811473789885	1.0326561497273001	1.0705037474135	0.490695148340214	0.8606008382454421	1.9508057684603501	1.33937314001312	5.71822131593637	0.5017295770735589	0.498483629215042	0.317909181994474	2.39236808348104	4.11725802414228	0.5017314578301111	0.9161523035802159	1.41233719452702	4.3043517137853895	0.493471646470464	0.400093659456047	4.50497715284682	1.23392411097721	2.33015340072285	1.1292029910569599	0.723541281425925	0.8412822792433491	0.8003441881407579	0.8665341375302159	1.82317813403567	0.484662733609445	0.9908812908279659	1.91316420132658	1.35365814124484	1.9366838377806301	0.438903405278288	1.29072795596563	3.04855333830579	1.35289836235597	0.7831790441658419	0.722814285296591	0.9698606936943269	2.88002399511216	0.552031265373739	2.27588015391887	8.23303375733581	0.8694816527424709	1.20495474614474	5.33665117331519	0.598363971524416	4.0189974877153	1.0095125434191001	2.73004451702056	0.385900625994764	1.4057711405092699	1.26891328269874	2.80386019143767	0.633422321399579	3.14027156553571	3.50095200953539	0.8958710748295051	0.589093576996599	0.45469922968524296	2.05924635248379	1.48049616228962	0.971954018914881	1.10938942566581	2.65554097810341	0.37918727330174	0.446814998763043	2.52062714198511	0.291615550231674	2.09254244076728	0.9861700381711441	0.655980622068366	2.03352703289044	4.99590763650178	1.23985601398632	1.4289918436328999	0.6851117846465461	1.13429520448372	1.02989269992019	1.03927002778103	1.07520628930586	0.628366940226745	0.324399936960291	5.66079564964497	2.33385229643129	2.1062753658365096	1.16936180222668	1.5992998490124402	1.79755009019447	0.44504405875850606	3.64564339075086	0.353879890376754	1.40272218356493	2.93327753165337	1.09548851772583	1.6793495636387001	0.4752980273877479	3.35867994134046	5.59875080875274	0.591657830128731	2.0654851170224897	0.725648605262047	1.2012875853849299	1.98464215170129	1.5495859253387498	4.31755036886889	1.04165008964343	2.60137887396387	1.3444052973490102	0.8003577073410071	0.8832173383685091	1.82832745959245	4.27637515160321	2.4783688418273098	0.501422960448019	0.821412166886387	0.829019492779973	3.6893968921373497	0.258544734087074	0.652676423578984	3.9960615322714603	2.63143683926982	0.5769306691746121	3.14154359232122	1.99266149368398	1.6664826461878501	0.630403619478371	1.80845622409046	0.727829010177812	0.241840693831877	1.34756843565651	4.53187187058881	1.6567581891146501	0.829153028207078	2.90706474186721	0.465050396598109	1.17487946294304	0.947022951975981	2.36449872601358	0.370672662910282	3.97028102110759	2.5533488158434503	0.8555229252876649	0.693614615852113	0.998897734213681	0.41643368503725103	0.560410463547319	1.8696014176447302	1.40929406640711	0.791907897262256	1.10455968785709	0.945857670859182	1.6941842301967098	0.497222093772414	0.639926741410891	2.07957952920494	0.17332542407994697	1.61375897662842	2.10888274619029	1.53705790005396	0.701176238145426	1.3489736817712201	0.5611829049842489	0.6827383695649529	0.589725046954751	1.04353615428826	1.53960008125746	0.681998047437906	2.8719246733522796	3.2016505623731004	5.12312821011913	1.8575589886935098	0.822000879678936	0.466798035326856	0.626761241984775	0.5536809317641089	1.15406372375499	1.04058701081153	0.306525529464577	0.765803491530113	1.31790734718655	0.5204237485818071	4.9963513428007795	0.269636354491059	2.2739296993163403	2.02513272380687	1.1690484464888	1.45666695089744	0.395641057219944	0.33135349790058605	0.25837488652721496	0.268850808650187	0.587669988632064	0.44207212449282296	1.17832768925927	0.679875667041411	1.64857975633497	2.6845347105419504	0.608978873965869	0.699830556780592	3.02433480262103	0.9180399729828259	0.596726926188368	1.3849817639956499	0.9333091174468859	6.271287828160061	1.39700624906382	1.8633819423189102	6.43570676533995	0.4406303791607579	1.89210875899667	3.64608178927174	6.61273019495235	1.07082343567042	0.446429702361603	2.62246172483269	3.5104893341514303	5.032718566072901	6.38080359731618	0.845101647855016	0.8361080191153671	0.323419446975473	3.7222672988480197	9.19952569092164	0.5417248233352591	3.03454385441126	0.843985308760242	1.06844167322054	0.86606160747878	1.0912279641086	0.39749922403659	1.23216647261867	2.14749802583387	3.8403659384981603	0.909606588245241	1.7004575105826198	2.73820226246739	0.17885807077376897	0.498378394206254	0.583780152633588	1.79075843585294	0.23940374842262302	1.18858030539007	0.620045321099237	0.251888925017574	0.9798614993686179	1.26686887153284	0.6817388248404771	1.09354763891839	0.9978767588665499	2.35815194260844	0.963766584934638	3.3761422328994803	1.51475811788814	1.07198482317885	1.78258262064569	5.446835374456651	1.1108095539524399	1.04253349670668	1.84827595300662	0.46504581971329295	1.16456840308002	2.29009599447842	2.01642186558481	0.84523197642237	1.8069803489342302	0.32232586119490303	1.1357932731701599	0.480915104872918	1.24339772669781	0.9574292679131741	1.1649056133624098	0.801228969475561	1.04658439016501	0.642291159245059	2.51975500176164	0.838483306772735	0.34325947132498896	1.51565180132105	0.633502890116653	1.30311009684842	1.19359251484742	2.25570897287094	0.824858782120595	1.01599007177171	0.972527357168705	0.0711072218752905	1.0641793703755902	0.553531543348981	2.36567729160418	1.4222762124255601	0.20983319648399498	1.03607213783448	1.0702185289809	1.4929346927920801	2.60702166403001	1.58347794694265	1.38194449633683	0.944008171629777	1.09056461747526	1.12532758539371	1.4683396715352701	0.986723744447399	1.40817740622506	2.99082486530871	3.26757220208442	0.1987398972565	1.24132106351291	0.25208209680417104	2.5819945712948	3.25058825552708	0.5408787698399989	1.18523934801585	3.2535359876461003	3.4481711020661403	5.17575248533155	3.8651860199579198	5.81461896882655	3.1254256372038105	2.75791772335277	2.11402211532488	0.653413156801092	1.6743804766647898	0.48548489897080604	0.507262685147015	5.142924058942599	2.4290600581941604	1.38925072945793	0.642118207165121	0.614389240484173	0.8798636465029571	0.328810320982326	5.722120755220299	1.8004823117606898	1.13344211596982	5.70078628032624	0.7458682870470379	0.826951707625093	2.06338005153912	2.29681294143287	3.77407219026206	1.74595078416095	0.6456815027116399	1.1800105849799398	1.98729163946001	0.49425837761197494	1.11007443461006	3.53924649849605	0.253912395467341	0.7220484709060659	1.07267805969953	1.04285512365574	2.25150707966975	0.6590966268417731	0.627825878696408	4.88253007957655	4.26970643279568	1.95038447406818	22.6753286475113	1.2400871309608401	3.8257515465307903	0.9544479945569679	2.6937478502172993	3.12097853851078	0.905413625970494	1.9875949141561902	4.4953418322317	0.287832710154174	1.8039334589780398	2.1540536356646203	0.5726753558451879	0.975082134325779	4.60445494371532	3.38419681726993	1.3528713998114599	2.84457528248261	0.7871431000950341	0.7120474619105209	8.6878848668438	1.45000267341937	0.9544229431060909	0.548896825337155	0.646198339532325	0.318101084666617	0.772293837817519	1.31996068477024	2.06563701198877	1.46985089309919	0.9647443247549758	1.38253441695548	1.20076623960837	5.56002866164068	3.6536492000805403	2.54087313268424	0.39009523688298703	1.11707919035467	0.8241900472094509	0.7236033617241779	0.424065933403746	0.517335711378595	1.32290551558749	4.0217120857735305	1.17714326966429	1.03493835625559	7.18809780791753	4.07551239715903	0.8269901901070129	0.853529255518932	4.80594852176133	3.9071733944829696	2.3882894311517697	1.44952328620729	1.44350672075493	1.0618211632696801	0.6315593769817079	1.74911320788313	1.47372833862213	0.802364778720459	0.84943078570698	0.8968121917331229	1.02617218212948	0.7823252811374009	0.691546836764804	2.652107966903	0.355635130171814	3.9096837956868304	0.8395965980905059	1.06451031714298	1.50182868978663	0.626031353227054	0.80111602250534	1.7382194872168502	0.794197690349219	1.30921910152011	0.902985102372014	1.18411570541518	1.7231121585580897	1.1218910142996898	0.917369743490611	2.40375845866484	1.39467882895076	0.43311694004810997	2.6600352029492	2.05780285569249	1.53321742659913	1.56153910082753	1.11039495031159	1.00772150618311	2.5407877239014	2.83869110983031	4.5995545566522	0.5669399345017171	0.677836566220704	3.45653527074746	1.3159070239153101	1.9934343948738598	1.5878002254953099	0.7474162332139709	0.349783031790667	0.48337144644971397	0.317250186159931	1.19771801002752	0.6528638763337821	0.6324447914488871	2.5551995749912098	1.0522639145457802	1.35814660340559	1.5133851893183	1.9351260093270501	1.50855572700959	0.917541437469376	1.21965728280185	0.401112188181724	1.4977002430612099	0.7358982691627141	1.87697006762668	1.51507121450918	1.26992154868478	0.7299161066726879	0.881234937559533	0.8482576075288579	2.50422337632856	1.10291264870206	1.10132857705635	1.30940704135423	0.346314889744567	2.25249888108717	2.52286752216237	1.32355947428516	1.06690734742706	1.01330344415295	1.1308110381654402	0.9267036788713059	1.49065619650538	0.697443870042789	0.9086698232887259	0.727317828722338	0.870654462850348	0.7431483514233009	2.04906117511858	1.8127543139141	1.54862766370202	1.24768120901794	1.48139491261178	1.12890656772852	2.62369462702007	3.11852851718633	2.35631768074	0.616194743539905	1.21577614516177	0.986931274052478	5.11516990816241	1.8425326512302598	1.75106455846279	1.02589805329929	1.04282363261025	0.988550718576693	1.14405156885289	1.40520729876154	1.45623956342784	1.27979855217615	1.35808844893011	2.33393795018473	1.48145188620513	1.61047592359343	0.686834002151427	1.44386480401407	1.46314886713424	1.99258757952963	0.908040212274923	1.61269448632098	1.01870006203911	0.7704416448716142	0.81672228171107	1.9852618761958403	0.9693838910259841	1.1111929112018	0.674968786874517	0.366139700389243	0.544612481152411	2.2856774562019297	1.3258594991689698	0.23803612275470698	2.03541258248084	2.5694678208511497	0.820453383166023	1.1999003561049901	1.5071073440854998	0.795089967465208	1.8499895526755101	3.4082210087963998	2.6268233497940803	2.2583121731238998	1.02356476237685	0.446760798069849	1.17400456314613	0.440779012590254	0.8835816960370859	3.87359021730064	0.961740151771432	0.923215188090944	1.9927271394887698	1.0301583834636399	1.96060599739174	0.14312792858329498	0.7727766073027359	0.834087671427341	1.33814689198443	1.3365324101813099	2.04852827578479	0.4932023532351	1.32041750221111	1.00047229826986	0.5839832136413899	1.09966712805903	1.47626476319845	2.0692022880286096	1.15938740326616	1.77096765404626	0.424669148512626	1.74865429779597	1.23110709024057	0.478202439638186	1.23440712328659	3.40456368648438	0.150048886088232	3.1196184232064597	0.885616848128343	0.768857077101427	0.365720297206102	2.18023955967125	0.9233415671500341	1.9745962948086602	1.38094953202413	0.9608720854244909	1.840514226859	1.18583117815204	0.799387116308163	4.16889375321823	1.35892941287674	0.874070632655863	1.44195212638906	1.91343479391276	2.3190347620193696	1.92663353489698	1.41036613377874	0.54157505733487	1.73253350326775	0.548972247705648	0.5039835248135099	2.69582315815507	0.999425561057075	1.07194139977034	0.475766647580646	0.37739543977176204	0.33909026908188605	0.849913946919619	2.92519355627297	1.20488615770384	1.1734972724844002	2.20779749122409	1.01419533010122	1.03289380987212	0.8471558067484279	1.31210903461375	1.46007328124099	1.33497655713932	1.0905321683307398	1.2150114444109	1.70670117908556	1.6249969936299398	1.9179902537378997	1.01579157740987	1.2814453138867299	2.60359742011181	1.9615735282322098	0.21106782659377396	2.02584259297398	0.783483328866813	0.934667789982993	1.5750314853828802	8.64717945737682	0.594701263523748	0.909071136114278	1.50773048682888	1.21006953818578	1.28018652470161	0.5152845528225439	0.725777608840598	1.01689930961106	2.04541894080566	1.78379493364566	1.05676310789486	1.04115616061603	0.771072251592803	1.09921897266031	0.870737236795949	18.3733628314212	0.870727907155041	0.695857651344344	0.8452134059903409	2.69632918988458	2.04367309905424	2.32031777151041	1.64113156007283	0.8219771226837459	9.16681663388133	1.75176732327182	1.2213429783729999	0.92322962046706	0.521210071264519	1.8027360677163997	1.17686148883607	2.14397345183522	1.6717944488831502	1.5082621324288	0.9073916327888641	1.52425908310474	0.46317911494508396	2.08558386020001	1.95649437664352	1.2824206918655399	0.9284091849931229	1.06368507290834	3.4367914719960404	0.885930682510902	2.61330930059409	0.5009020114640389	2.4815176724240002	2.97230440343555	1.08947105693352	1.8731346660182402	5.3853432475195095	3.3570016282348702	1.57721527965558	1.84940419637929	1.71292007507075	1.35577880741638	1.58016410496853	1.2199284476804602	1.8466700930420101	1.8580959442365004	4.58938966006101	2.27034397461406	1.98346135673515	0.832863939586549	2.24179255662722	2.61729030753611	2.90750264112639	2.79682159607035	0.716308378466463	1.20999007902532	2.72114232793336	1.44382573131724	2.03122495568527	0.8667496868277929	1.11151117416776	2.66188447763275	0.883550237609947	0.701651187492464	2.28005965018381	1.7961675951798601	0.728845230512854	1.9646715499155198	0.831003577819571	1.111132879109	1.95482863793784	1.11839000286026	0.642344843267374	0.6208062802201221	3.09948106061653	0.5531015102879879	2.02246124022798	2.55654867781	0.9843542551557558	0.656955794206377	1.2185551988627399	0.947979642990534	0.8831048948670541	1.00897620373084	0.832593344982013	0.9926206933563109	0.8692504111040399	2.46683437328965	0.957402152568621	1.1482345305596002	1.34902773469382	2.0393528095617097	1.67810223694316	0.9771596726672509	1.44382459159549	2.05104191803184	2.00562175567986	0.538955748662755	0.896079199734926	3.2617000344639697	1.02235114853291	1.30536048941943	2.44894038499432	1.611968585219	0.8071765380405092	1.5049223612737601	1.5897393810322	1.50697546305718	1.00508699977619	1.15860349287722	1.20177022715402	0.525840531921834	1.0420090392109	0.527183809088391	0.800319158405468	0.766671135169052	0.9893832686574291	1.1009334547904501	2.24433338718653	4.0515347555972	1.3901377098807	2.39180828799007	0.7672127508000779	2.19828444581122	1.35053449614075	2.68757301656907	1.27257132376849	2.66958983097794	1.1877861807180101	2.17151501179304	2.79546447026458	1.24446491696919	2.64440184888836	3.35919138851847	3.9659261948141102	1.54389366273847	0.9794601356058801	2.03482761229947	2.22967410504036	1.36216708822117	1.22574527003136	0.8006783029239131	1.20661226122577	1.22725409718576	1.46231590060983	1.7195758354222102	3.57153227350544	2.00183408849397	2.0909418485546403	0.897339592417262	0.965113028345347	3.8061750408408597	0.686434266795929	7.609701674167379	0.677725357342568	1.15887082645234	0.527192461406466	2.69388336116913	0.850614920674918	0.8496155497387791	4.338035593819041	1.39843913025025	0.8912642770975241	0.764526611179262	1.20236288290049	0.834022219915944	1.100227350881	0.628157054765075	1.4304221890839	2.87933602121766	2.2118058295236	1.434738515359	1.19984140869224	1.45126322730455	0.535601708693229	0.821550041691552	1.41668730419649	1.3988837541426002	0.856671506522776	2.04405976840218	2.42211161340158	0.906600564441924	0.9641714000123071	12.1241701338318	1.16121470679316	5.13257815004858	0.36861158587688797	2.34144961334345	1.05052312739502	0.157886111913852	0.8008701501916401	0.6880220822130311	2.53342653905542	0.9339707266064109	4.84427894408824	1.51417635943245	1.86662380446877	1.16398384653689	3.00152040139594	0.975942124648666	1.4768252763873997	2.24742597418344	1.36498714867349	1.30453248221193	1.1432506530002	1.65579115447698	1.11266376746221	1.648918304745	1.57880010509308	2.0696608207601	0.9032621924971859	2.61347057978389	1.28723190747569	0.21255463682770198	1.9016328456091702	2.2636722589985703	1.22080919435399	2.8287146114677997	0.91594427467855	2.02592629618839	1.2858972471699899	1.17305453668602	2.04597553780875	0.45300194063612204	5.09898759816618	2.40598478457585	1.2690379538702499	1.42479596669655	0.7930571892170859	2.31474217791242	0.577052668591413	1.24889748651117	1.22052339300673	0.849176841439583	1.0410925640247501	1.1875211242741899	1.08830864097029	3.17376040314104	1.55262530861638	0.551648197965513	3.0026970044654	3.49893323547043	2.5740737195195003	3.42567320542527	2.32500502314338	2.533629200021	3.41352321518944	4.12263474962518	4.67251996587973	2.9485673274929702	70.4003873730642	2.23379793176449	2.3476315859298302	2.91289046264456	3.03829355814586	6.623460832030021	2.95941659846186	2.65756157438425	1.81328646190582	3.15417763789694	2.47398231530391	2.84870968438655	8.59664740602546	2.2401894787527796	4.6910566287523	3.22732443327328	2.7506891367071797	3.0507689915862004	3.62835152939037	2.98860861983716	4.31844662507096	2.88832905677523	5.51088786744434	2.34284523971424	3.4869111216225197	4.10517350734884	2.49966070885735	4.65545565991744	2.97681297429882	2.69114877397815	4.37471696257686	3.2738903360514904	5.117700351628289	5.64037886959127	6.20758102752127	4.36575791838833	2.37417576366534	2.9862582886523397	3.05129461041879	2.1516552430388	0.972881038998396	0.694420353684192	2.26865655624303	1.27337138988884	1.13674500179341	1.28879464517669	0.607640338357216	2.01311209116145	4.6791397823412995	3.23492856867688	3.56370007907483	4.31952051093784	9.32016701820806	4.56079453137976	2.008741129649	5.1181038256619305	3.04146071616374	2.99153088197617	0.224537038987256	5.0129222385271	2.76155748267706	4.30557534942237	2.2565412124695	2.72059006145637	1.41850122697572	0.441625845829557	1.8947732453289599	0.296820397225814	0.910696615578858	0.9744275669497691	1.60139828808997	1.03996109144983	0.725245467297051	2.90744564000369	0.607656590964673	4.52717811198372	1.88917578171897	1.04663552604184	2.64028445825643	3.05305597605921	4.792969297734221	2.21240269895856	9.26854183487653	2.19502054436546	2.0855694266284397	1.3310388378026201	4.84286420938753	1.07861434636486	4.07296988481099	0.858340625232348	2.7089414526977	1.18335984916429	1.0749891231812299	1.58240182047689	1.06988488776741	1.72041711234776	1.9801293006440301	2.34045133962664	5.84224170648244	3.60290391422516	1.6749494696425098	2.5450880195403003	4.9711542272317795	3.7874798269817003	2.2899820310354198	3.80988314210909	0.651628217769077	2.9972488165483298	0.899643061662383	2.69022721375859	2.20679172558545	1.95461829926856	5.19858145653442	2.01737628131688	0.760829542552179	0.809749392434141	2.23090026887074	0.44729084096709104	1.72227259046258	2.33944974543125	4.97087141184218	1.17805336417887	4.49614586688817	1.30142978079298	0.5164884318391421	1.24701368264978	1.36393151275614	0.8204303160380659	1.17293267712801	2.86854243753996	5.08823803541389	1.32868293552231	1.65821432741715	1.25256654151195	3.31775096315699	1.44417039587519	1.8998290025980298	1.17508834040093	1.51641456645913	4.080558045086289	6.458093379733359	2.13193959167891	3.6955208798649304	1.5842651038459301	3.4702164361766	6.09829052129551	2.85545621666815	2.68879615987116	1.57854055825274	2.930422846373	2.4891019341584	2.70453323172231	2.52329606237278	2.00333047395026	1.78863895159107	4.12513015781244	1.7862580783119801	1.99332877526605	2.400469750282	0.37844554185563706	0.958874267489012	3.13838385665766	1.51453200227052	0.828921602294765	2.18686788489746	2.9755815867205397	2.01855792805867	3.08352497911739	1.7958135659543202	3.21791497733822	4.23283830840699	7.840099554755719	0.511960911828069	3.32596485423253	0.7213647981541491	3.44481807758952	4.69812347769021	2.43593330481746	4.99521194807609	3.23669215878504	3.09400327248209	2.36877296585783	1.3295742756237	1.92677591469738	87.11526677111529	2.44746762327579	2.06089483592736	1.26568459274535	0.450323961089958	6.71770922818654	2.4163905322888297	1.90784778738219	1.7317839619208	2.5870778972577098	2.12999485289295	1.31809164471024	5.267906576115021	2.89356389779504	3.1527711797996703	2.41168972306511	2.84652452088064	3.00302566039925	0.8474549095283591	0.670408008404161	6.07893115551574	1.77675101660911	2.99042706679867	0.870396959722599	2.86454620343128	1.3326404373491099	3.92103850274184	1.55301578345023	0.8108958851844509	1.90266162766215	0.960863100249597	0.4372401398559329	0.992307807652448	1.18238874371203	2.0635377110251403	2.0231268296622402	4.97398682435555	1.68581403213145	1.74923972385213	2.6532259127630398	1.6769713460166	1.05375930836851	0.765677074634895	2.09192275380874	2.13189636074245	2.3842242008387	2.4308297097461002	5.3280706473785395	2.0451458420666	4.394367961813701	1.03828140427463	0.912457272764825	2.0721743808801003	2.08327446447693	3.0456664488441603	2.57377953245581	1.67205757719559	1.28019819887037	1.50418198535327	0.572010136369713	1.54770976256358	3.50382521359939	1.83697125483961	1.54267408618611	1.9939638381628901	1.86393767383168	6.95367312810298	4.88808323769845	2.34296897082171	1.95723801247282	1.65168858422611	1.9008976552237	2.36232981497169	6.67034847566848	2.3630049927968297	1.1485511997068998	1.35656828158166	0.533881734236881	1.5659489548873502	8.56255786171678	2.87394455850125	1.8987988858578002	4.77620014977526	4.0128398347601495	0.31559168607508803	1.48673508945845	0.585575948308362	2.5453035698712005	2.23403982949149	2.57610936531076	3.39758619370986	3.41954663361384	4.09532481547874	3.89479867159766	1.10854389109135	1.0786685193794598	1.4573220127867201	2.77684522211015	0.7819175786629009	2.02691231202582	9.44877155163311	2.0706394612502	1.79807815977606	4.65751485178382	1.52446817135255	12.7037092755619	1.9078360265949699	2.6636642407761197	3.86584242905898	3.6924653816356803	2.0241054867716097	2.84617849492824	1.40562615466719	4.1477409374311005	1.35729712837487	4.72205016114173	0.9515320261973459	2.9381487239845803	2.0446682053586698	2.9569794486917997	3.3794985024064097	11.078917124834698	1.8317220668415002	1.34579429560854	2.97649988826565	1.15738774361885	1.6841030311256	2.2825397548469897	2.1313005228768103	4.49671089351209	2.6048906897314996	1.2620221455664902	0.768650747852096	1.78870741259265	2.31112775515343	2.05147950458767	0.2134808890101	2.61357055187127	4.8623573522250005	1.3866626189617801	1.70418650964793	2.42507815076507	1.6441194273176598	2.58350808882933	2.06776748287049	1.64993973020278	2.44174013933144	2.05599415379218	1.3105201496619199	1.15211338001851	0.349890842866069	2.9222023460232798	2.58103072404147	1.52709504371337	4.53745873274679	1.8699367081897602	3.18205457744219	1.8905623283760098	3.5560520784297904	2.2228078350569	4.84900371758022	3.41090231356844	1.66851872194413	3.04608345825245	5.34673162830494	4.36199538287408	4.28529542059791	2.33871046817582	2.95200496854853	2.19160958468753	2.1317646915445803	2.99437826300069	2.7426104230222	1.3184977950278298	2.74125556916728	3.02603259081479	1.40891217535805	1.4496110652227299	4.0627735107353	3.41383659530124	1.9300017966084	2.0319089441616303	1.52557696038823	3.87075894821438	1.2842178842698	3.43543626328486	2.67724320322023	4.07520010586557	4.20557551464181	1.22893989662497	2.1701378353843004	1.50744124880319	1.5622706730676699	4.6696784284715	1.95400549235255	3.31571814816752	7.611060602387281	2.06522869498219	1.51462606468699	0.871387574053168	1.4668208532925	2.67444623162242	3.88997354123555	5.714922063603621	2.41860480987318	1.8750313735086201	1.28251689879771	2.09000195148897	1.38983779225829	0.8913092167453529	1.9208603146765602	2.14080891282956	1.85247089909182	1.31654886451203	3.4267031641029804	1.9417218854033298	3.79208844339154	1.49532881971842	0.702151249237716	2.1881426632817202	1.7601865425175798	3.829374511335099	2.78207081133499	1.02829359084155	4.02912124912973	2.15369941162905	1.98935493660108	2.5486179207111	2.658427116261	2.7017007819359398	1.69374745271294	1.83131707135012	3.47794247415274	1.28021952139899	1.36484901705975	2.09861050942024	2.23712709931079	2.4543178749679	4.78432574790719	4.44860618817176	2.13649494745717	0.025484817440735	1.34266661697713	2.35056820025309	2.1111230832637	1.9083685509271202	1.89986535855363	0.43892009489719896	2.13988359290239	1.2588860603493002	1.8522472966547798	0.0404793168047854	1.30359365047968	1.86970249134138	3.40137051928851	1.64963852425307	1.24714541505353	2.51662207041271	4.14505703450002	2.14722100142449	2.74949368019382	2.14908153237313	4.32402606380542	3.24267513762124	8.65261982498567	2.46212939591411	2.6171076870807197	2.2875232698360297	1.6227839601920702	4.5266262409875	2.31043359745326	2.7040734405205598	13.783321055576101	7.00329973915131	12.3436507842244	10.8679321151801	16.337433158640696	8.07096039425238	15.0352152952035	10.534378934968101	17.3589977997274	0.148190388243403	16.313665495751	7.07119546591653	17.741343360985	9.04906680908448	17.700350406756097	18.9818787259651	7.80674655619167	2.2680325878967005	15.6694957120852	8.0685309088244	14.805134871421801	10.1002242923474	14.183705010834801	8.82016136604948	10.6609400787253	6.4518220166360996	19.4914265468501	4.35264597356343	9.70253002512062	13.780974923532998	0.19594215076105698	0.0481116112725666	7.36726890704216	20.695372641449	5.74814995070194	16.2487736537062	0.7837732160623891	15.215071755689902	7.229491048376101	11.2353255045349	15.1882088806301	23.607773895393	4.1332121469215295	8.59965133056492	10.140904798539301	15.207952612589	11.333912243913002	7.056714495773719	7.96508941020991	0.136498048787147	31.592238410420897	16.9717245099908	10.0633248315759	7.3064229866541	20.189504065175502	10.0058091516795	6.1086591506743195	9.574595650736802	7.64367099114059	9.330168259566541	8.42164200241238	9.65146227146131	9.865157155690051	10.8343815946291	7.231182759713679	26.870106767650103	3.5547239575541303	3.91778350510954	9.758363144571499	4.65196509785352	6.35830756875102	6.4152203864905495	15.325874585559502	28.648776102503497	9.488172266137079	6.956992407758519	14.238383699965901	12.7826408039262	22.3824050989459	7.055055630611331	5.58859385496774	20.7460879330034	11.192962002282599	10.886148905753501	12.789395377652301	6.0882231919970105	47.9801073569693	6.28757396538674	8.164321777694571	11.0452941400032	5.12301334367673	2.24014642939631	9.23666018616655	8.74664072979787	8.54455531377562	5.07679029107794	6.91528193091526	4.14209473792528	14.654749114002898	12.8254947750891	8.111453968884339	15.145920182501198	4.97723747779151	8.678376870243861	5.26845664821437	11.916380515956401	8.66804765416552	16.303820727871898	11.6850137044656	7.1860871586143	12.6714489086969	11.3695250326464	11.2352377060399	23.3410805136398	5.17913998127962	22.588809823232996	12.265226940491099	5.5494972948828405	8.34648562307236	7.434354812300641	3.6895241661902096	7.48438081481141	4.62730960851028	3.74472972566254	5.481517422876729	12.1504315109504	6.17137144944836	6.08181742787171	2.80308533053649	9.15865129214601	2.2066703952028597	6.2265619856939205	4.31262841094873	10.080517804609402	5.41422147983818	5.9155366280409805	3.89370205102103	8.78327386735928	9.376737752435	8.09372862165006	4.26618020544263	5.97813538866416	5.38913683059748	3.48447243779801	5.878128866768581	4.4337546467192	13.993651287377402	8.68427584862901	2.6126817586257602	3.28446633180452	6.6336379842362305	4.27312217377767	6.50101524884503	4.11238785280467	5.33592312543241	5.34087771566237	9.74289363326813	2.23953912481727	4.38565994643204	5.3197182193906	17.4042955177242	9.57479285050889	8.5937423305291	15.577658736508301	3.67067951727579	7.284637988925599	1.54087253474071	1.35403454078623	8.66218899750716	11.861726008994198	10.332102934922801	3.35988247982104	1.6805375096290698	3.30583746592037	7.43920382522268	5.147893479878761	3.03133074084513	1.9990636152335899	4.9075988275197195	5.62388854225828	1.8274696861797002	3.02203004541395	8.12860506070785	6.62756988232907	9.813386373347061	8.76041535279814	4.33977983056373	8.41237206125531	10.930448994050899	3.30205723388285	16.692933582659197	15.930285845442699	10.737939785379101	5.38606076746053	4.99764669907237	5.58626422329454	2.9622497181355403	2.31024869362351	6.95564766672387	6.89186773194079	5.757514200151189	6.31754261676796	5.55267099512326	6.625920532325599	4.276706275232979	2.2225433483893298	9.902625898061391	6.40284059181806	1.17263449697507	2.33682837803265	6.18347606728175	4.57727235754662	11.369535348720401	3.9518568210651797	4.536830321666	10.3232750872693	7.496616840917899	3.7277733936138002	5.08061095757543	4.05607239499347	10.544106011207099	3.3894693177603	6.66005127180304	3.26337614307095	7.19278015698431	3.53032298207438	4.4081669059815605	1.55644917851732	9.470824012767851	3.8081977506928197	4.56857875569312	3.2948344936217002	9.465221336620209	4.58977722369601	2.18846291655258	4.14207676135502	7.20292306515265	8.70549970553952	5.63376893438229	3.3360600865526204	4.902322971965041	5.2612336367321095	7.07261469726885	5.943445242083341	7.64018301705683	3.47982018508428	9.16529295697048	4.33694360280471	4.2466173644001906	1.67496962570996	8.256590488939821	2.93923973408114	4.4165687781364396	13.774720018901299	9.97980004902766	5.327981872696149	4.34984112350474	14.9883583436258	5.43872377228333	5.35204847685886	5.67663330307932	11.655868018549198	3.6782409952423802	5.78898315795536	6.92920809131031	8.30270657750333	10.2750560452556	4.31983379462357	6.90510710483951	7.74923921665837	4.8318293175659495	5.265088880293001	7.102323840742949	7.58584662732193	10.2213302866703	8.881737001702419	7.3008923806345996	1.9764607472744702	6.7792487881110794	4.73475209407671	1.74606594078677	6.53860012167351	1.47774111689213	14.148222127838197	6.05588199765099	5.76749042909939	8.37222646827962	8.40468840639802	10.3945150788777	4.0654421646009995	8.01210810137289	8.7475211319943	9.84692379874367	7.447261764625949	7.765087562447951	6.65300726525315	4.05436851540689	59.29904288812959	3.06434721682896	2.85643191029826	5.3867707896037595	4.90203206048851	63.0820844205755	3.37607518221738	6.37182857149271	4.487183999611711	9.279659374251791	3.3553728524347703	2.14300153486093	4.572679790223001	5.497204772808139	2.27496452988965	6.88296565825394	4.81049181293726	4.15269482248533	5.96394339722144	3.81057280230088	5.86698336840582	3.7761501773076502	4.15217535711623	3.03520475947753	3.00137398758666	4.65006753786664	2.82226095783512	5.69060148525239	5.59196275270836	4.14334065848629	4.11183625169822	4.51786639317682	3.02968458050777	2.81808755516205	3.7112978464651505	1.88133537887627	48.5245036450728	2.37638613744021	5.41388839512142	4.83019169476111	3.96396016158468	7.0933966872033904	3.70179765790962	3.1900232881802992	3.55672617273223	5.5510651984032995	3.14060812128632	19.727084624514603	3.4860435411731996	3.8225996648650797	4.777797790098679	1.8041592554913801	5.46685675557141	3.6441018282832	3.7005218920677603	6.9179951637644495	2.20865742725206	1.9389909946419301	3.55949534072091	9.36799429856732	2.59216617711069	3.1766239232747004	2.38536469372965	5.197497259264041	3.94623050862677	5.440230479468109	3.23251028534483	6.33511560527283	5.3913458875022	3.95482129926756	0.372716008276875	3.33010975336931	1.92806002936626	5.59798902107501	3.52092223398279	6.62990289292399	5.70883143434587	2.7148253326064498	5.36435453814609	4.35943594796764	5.60688399578704	3.24284662380456	4.53158429259517	8.50502646672841	4.739511738258139	2.92185279707321	2.82004802402559	14.553143815086903	2.36133183674642	0.22080558308689202	8.026726582512781	4.74235997619488	2.99520061519702	5.55598702249372	2.81278535794534	4.44878777697027	3.3949834948580495	9.537657225726361	5.49063492498691	28.1550824179774	0.590437235922145	0.7364069314296571	4.42356899740778	0.255927655086634	5.8372312865366895	2.38056172559914	2.84761354128609	5.8419750653055695	2.37584418313554	2.49559578633487	8.83131678950995	3.1292653053431403	3.8215511036954197	3.8469612479137	6.2442456995812	23.552829821620698	6.02870984828074	2.49661559238025	2.7634968068256502	2.59733177142701	4.30451098303934	4.13565772222346	3.96946326008245	2.50631773801598	2.29331667700593	8.716812556834649	3.79436739122633	43.303737335358	6.16906352406096	3.3321474890957106	2.93429401545167	3.84415820077333	8.61228255874506	5.44458594608749	3.2466783173390197	4.91139504764731	5.6384156214529195	3.69081875076342	6.34892653965291	1.95359592712207	0.602260645211961	0.347012233692428	2.98208209809524	6.41950919074652	4.280138303095169	2.20398848756283	5.62436053474981	2.72295070200855	3.6820626510325902	5.263212150103181	4.70864535159217	2.16610179145421	4.96175309285153	5.1535720077616896	3.94155556496243	6.95083240756547	4.96506000590891	4.83609434094887	2.93826240722494	3.7728229697764	5.38719099120943	0.410774847188415	3.30507625524472	3.9932682786567195	3.63832384541359	27.128155064153397	2.9836452282398103	4.64203038128159	4.387371958367299	6.7615232211494805	4.29020058273524	3.7578446449712297	2.96979944154441	6.954058944313481	2.793975495561	0.116487494021774	3.03460850621261	4.4718322945406594	3.38073017626319	3.54078502425572	4.43893019956723	2.8821804969303098	2.95904563922853	4.053200574232211	6.2640858062807405	4.18699986894759	4.07425451389817	2.75126660363716	6.7545343147333305	6.598505969431081	2.52969059607905	4.86023729524924	2.7869989393784	1.8453779226090399	1.70093812170323	5.22393676568983	8.68355402933799	4.40857755920672	4.08088176880137	0.6087169461741999	2.17750301323791	2.34871996798252	3.12643743295601	2.21852610156066	3.3805137492141797	3.07458670326446	3.1240407329183597	4.0845882429984295	1.92217839366733	3.40151106990643	4.079768764562839	2.49249465804933	4.08924761905035	3.05538300177912	3.28400363659459	2.9960632362461803	4.09308525630752	3.09446126216221	2.29865878929976	0.471015544506213	2.9502523029730403	8.68920431282257	56.062007795838	1.17285865659549	0.48327412387758	1.21948028352534	0.315006824350893	4.55844161581187	0.41125725306909	0.35399744942560296	0.111648966699843	1.15869852077417	1.39214166276251	1.47395045284383	0.188938598449207	0.225953790387509	0.563591263845417	0.8114455439842251	0.42822735340170603	0.4188550781541921	0.17861267644647102	0.28561706360329703	0.142920944427016	1.5906085420514997	0.09600570758867881	0.660819688646286	0.453450414302173	0.64511653868206	0.9764052726688741	1.20908864089306	0.550671813837743	0.33731115014658997	0.0140188955475771	11.5068959509152	0.39126178920768795	0.22574962124533499	6.17493712679929	0.13745620281252902	0.254822180186924	1.04119001304419	0.9401341283911	0.37078975533455705	0.326877763523701	0.660850821905304	0.7923766355644599	0.034864612153565996	0.547169887996643	0.24453136238376602	0.18983651562482898	1.03912856277208	0.08952905330579461	1.82962687552611	0.48833288926055995	1.6807219533308702	2.04337988407786	0.378515777084211	3.2965531355713997	0.15171645167328598	0.6964055544788039	1.32024128252227	0.48536983017500296	0.243974383510322	0.257182542289759	0.21092595457991603	0.966115550713797	0.311551710998536	0.19577669978195197	0.196787963671374	1.52826186437916	0.129951363114024	0.154928797262805	0.23997188173267	0.676045085555761	0.690703227307689	0.350550753549902	0.337107885575697	0.7201811638915191	1.94201129451367	1.1302404707682199	0.588559842873356	1.10655808190599	0.35447257642991203	0.306708706183635	0.8506179227157309	1.88760902766001	0.14960580830299303	0.528633854146182	1.12651686767874	4.14442682398609	1.94477567733762	1.06540168334355	0.637327173032733	0.709910604656572	0.08046055278592669	2.87837520581627	0.290010213638279	1.14055372525172	0.118469294179653	0.0921172255435049	0.20910931914896502	2.19589216892579	0.756158801901577	1.4941372838704499	1.86069599513816	0.7115404905941859	0.418557586114301	0.43162777695461396	0.0715062332704304	0.6196799562743329	2.7064606558623803	0.182284873369534	3.2309761122824097	0.6351137945048291	0.9352208273356091	1.0794294297834601	0.7891508043812729	0.8339942754561149	0.26996223611054604	0.0690312603197612	0.592527206752346	0.313678041764354	0.503908498430329	0.27608474031554897	0.0748382319111468	0.411447635561307	4.25378295026778	0.210216980126008	0.40329997772244897	0.197975260979645	0.331797292141017	2.54640874806288	5.4185888462485305	1.03337920323837	0.505148488258423	0.322105742632742	0.21867825692598503	0.303799405007396	0.43947560532900604	0.651797441393063	0.22349575820713002	0.414764145156769	9.16025918306247	0.28735323155205	5.37524965788646	1.04838503664622	0.458279547813387	0.6329555743683579	1.05149566495198	1.9896719294582401	0.631219509044314	3.75410839016412	0.7784681873726229	1.1430390480144201	0.33547220779356696	0.048363364710002694	3.184883063669101	0.149845434291683	0.42010886827992794	0.366463211142117	0.276210807951775	0.29143984548657004	0.21901167324716603	0.553681246062952	0.807421653227835	0.42137525146842003	0.5628155320863579	0.191195986782551	0.287386307248045	3.68618986685335	0.048457765536876696	0.40102535873097295	1.25335063273236	0.20450982414500601	3.2397214325310704	1.1681868677886003	0.629140335706155	0.5397717488572229	0.172607542943082	1.64362726432645	0.406910668045411	0.154531888018954	0.136576626274277	0.9325204563859041	0.51801779333152	0.424261043737354	0.418740025501106	0.41346521028144495	0.495460635039179	0.263303507536545	0.13098800351904	0.42735093974139393	3.6283993884954997	1.68992638853882	0.8178340931450719	0.150602914959374	1.00189146154543	0.648775461624522	0.595296350910631	2.5684674945328103	0.301301703981834	0.21990920455987198	0.412584300550813	0.23767985672426398	0.22567913920951	0.9982554704823972	0.533354932208903	0.0971834544002428	0.455335227067352	0.622080829664581	1.30834699495932	1.41312961074133	0.904158048922875	1.50287798945189	0.5065717706866739	0.6396009017076489	0.23348667296881603	0.45938626460011606	0.5355395857812051	0.277733957918648	4.26559332088212	0.490435641589748	0.195353431540674	0.380424269850354	0.326713574506338	0.155016830176351	0.313849902506708	3.22201905144044	0.5874101003948979	0.390300219158905	0.114458516419084	0.572391124939357	0.815179343885487	0.196519541119803	1.38723262571508	0.79391284946356	0.587045979342169	0.149455567704703	0.243143559214365	0.758441541975427	1.2276071170277099	0.7146502424958371	0.8526935187917309	0.18104363483477198	0.365443275127226	0.14145163084700899	0.635273700237987	0.24081476432300697	0.131301972464926	0.57197734024814	0.0697450343930953	0.731883286698175	0.5695755934004471	1.57054673776924	0.39416842869674	1.3168899673912902	0.542312757863765	1.0013787162596801	1.4994391385933	0.606667616583373	0.14112603821728698	0.15360003198166902	1.44526842051145	0.0870633622713143	1.56652502596575	0.304284069244301	3.45714123899423	0.381226677280838	0.355952343913948	0.376833749154006	0.763743436633549	1.2868598131203102	0.312985316291281	0.462899292164378	3.2185964283197	1.6950388169180899	0.35790421996381705	0.39355811065982793	0.164124465380316	0.126656578094759	0.383480692518763	0.873970725561417	0.630922928443954	0.175413192706903	0.11333112852011801	0.175789124425123	0.772911645860018	0.21413694280339002	0.49785903382131397	0.263199260717191	0.264118669137437	0.162131195825327	0.15166170662278	0.08264565171569441	2.6301966370761503	2.54139645189047	2.21734659402463	0.29333333564491	7.4164614908638296	3.65053780751013	4.328323754633661	0.07016172141742441	0.250005059642392	0.10680722656965999	0.13343821599978697	0.18746774895136198	0.252072936182967	0.0773256798212702	0.364441327991478	2.74343552348515	1.52209793539591	0.151833222337378	0.762972040019622	0.736766667053755	0.18501621810944802	0.43568294020622	0.268485770073524	0.278706474723913	0.0853307676921667	0.0647845618846126	0.22056005744152002	0.285686489843626	0.269542889093982	0.0912506891600608	0.326568041840907	0.291735607522929	0.18713692513860003	0.0976897654971284	0.6596982635973789	0.0918082269102376	0.304071062314032	0.33552493726020005	0.177098368337201	0.707242720357605	0.528964658117838	0.29157481732954305	0.202445550404116	0.432495097335795	0.6569551362393791	0.308929531656949	0.020717360719614598	0.586097373021601	0.940646154304034	0.8353014098491609	0.866198245614184	0.246981928627178	4.276806034457739	0.551536880260923	2.99076480195703	0.8042076124296429	3.08237516949714	0.500514612317338	0.27936507732502697	3.53339508903737	0.424948885318491	0.87052145669742	0.143116816435916	0.510159698806408	0.494944106389035	0.134561772320842	0.182318958633337	0.366699171538394	0.46589121927308497	3.51439099289444	0.700225587125496	0.632968281566146	1.8531745233652	0.589558579077847	0.288075963151925	0.564401791719367	0.497796505848197	0.107493972653139	0.271165270996382	0.24307463823533002	1.1574686701496502	0.11335962030592599	0.116924035151769	1.53649596266446	0.15112131827692	4.15184779651884	1.13678239014364	0.49778989747492003	1.5273191384131	0.40191541254625895	0.461790681667116	0.231212502074956	0.570251387737168	0.0493944581579173	0.10472685054988301	0.177662801177258	1.09571216858438	0.7830707058050579	0.128355113134432	0.12787816706042002	8.158134153573469	0.9922906270321559	0.802232684386478	0.415527490321985	0.875582630160961	0.41085946973587395	0.46076757032899796	0.732632064230095	1.5635311913579	0.6400321228304721	1.4272394268837398	0.6102618313092839	5.52030875516666	5.256017600767801	0.585624983056643	1.76770403312636	0.523811299894264	0.453882254409677	0.38136014533985796	6.647251309409239	0.482896319128803	0.8894207714669179	0.685004304391876	0.615766673008396	0.389256273207694	0.30274157946403896	0.10905250717280501	0.37102069006173	0.33821142094635603	0.1522284579573	0.12625026558475402	0.563986771540698	0.19880176320291199	0.337450139796948	0.18828172621253803	0.11537821779920301	0.416751508682631	0.657976947061323	0.33683289936787697	0.156094582019855	0.33226636122204395	0.18441492584537603	0.482824180589361	0.505568876113569	0.25483680292781097	0.10982942458196401	0.828354352018004	0.0815385943171269	0.04932290052820411	0.289225421418922	0.47299192386567895	0.252231076732421	0.0834793449459014	0.170528187988528	0.40369228257601103	2.4838623202092998	0.257879769318145	0.780692161288803	0.16797183434278398	0.31920928753487	5.20694930159232	4.351392056702701	18.0104002655219	7.84927310421095	4.396981199567939	6.51022826764331	2.1767386273365297	7.9486031766220195	18.0965429914734	7.42061747185585	14.263767752720499	5.39817593377582	5.76174447191875	33.3739994920911	15.003104351074201	6.7388333719369795	10.741024757991802	46.5865029762523	17.136358096293396	3.21705824240221	3.37188201610047	2.19923729812425	6.71736750784243	22.1039706380908	3.6970579189103403	20.384205984668803	10.5733094580408	2.6759728558304703	19.753087624899695	34.5253397079267	3.65875356894536	14.4907154640342	2.96925084629563	17.3910495111113	12.315064569475199	1.9199282662566601	22.0089031861498	12.182211875748902	10.648645739505099	39.2340430647283	9.25567976609441	9.95615094002026	7.43786153266092	3.10133676539068	8.893850664051559	3.7877827082413695	16.1544851301547	15.292621408169	25.754096419378897	4.15164113909177	6.469019950563069	20.8323502470254	30.949501857333097	3.7588095769866605	6.46316568348644	15.18903810653	7.226568428679971	13.353131934430701	7.21174269126562	2.63039650154565	22.477519841325197	2.70201051576383	25.0983955377096	8.01397906992281	8.99248667997677	4.3845723975095	16.5211236572453	8.25089839224421	17.0927888946151	13.066519385314399	6.8189123230354	13.397827416481	15.452961437049002	5.02344891565715	11.144613253641198	15.932998069418499	21.5141354314026	31.1113167101711	15.4459106751839	1.5789887108023801	10.3107707324389	22.549929905407197	4.36657717517974	8.88564525536616	3.03044644292914	15.5288924934162	5.05131843925418	3.8821613185357804	4.26527134496262	7.70367018502744	22.464031633507897	6.56448878603474	6.97870269693686	7.87684630961548	2.22361240118933	7.5730027676727305	17.3402868095002	8.35865020073045	5.85708597502813	18.427337259726897	17.167388680149802	14.417454759621101	5.71411897328044	20.857079231680803	21.793539246847498	22.2467074415624	24.2258684181487	12.8747076214659	9.972460232177829	8.322478701010889	10.802606174111	18.9796052753588	3.7280078681597097	11.7899535992516	6.78221988407639	6.76683786467699	16.4639078355309	8.989994194555411	6.716393235357749	22.6877833565256	16.121817628103	7.411513554364079	40.800276266346295	38.53232983125929	0.40112414621678294	4.55510592186959	4.45888437537564	19.0998812215565	0.9936800284852949	11.4330823941466	3.5584827955244904	15.670958008177898	7.84221227752462	5.23211845050651	9.85479085682997	10.9031702091889	2.7704822604009203	9.47837597541827	4.17711054464651	3.76220038549325	4.11347455706742	13.748704790020803	23.381766763993397	2.11375978333894	13.205406938254901	20.960665660235897	1.8346141737300599	20.501797382966704	2.27158201204422	14.009759880675398	9.28546272922761	8.25355745268769	16.7528991884393	3.5793031933928	21.6879021684811	4.75076877848084	4.86864211707962	16.3104164238802	30.359480261779602	14.239712826337101	8.84918487900986	16.238767998933998	4.746832631577029	8.39512457994196	21.9954248987671	2.4271836115042698	22.905702492996202	5.89394309575799	12.6488443800169	4.68409669469549	8.5035360788411	5.1494276881662	8.18065448411266	3.54067219077828	42.6905575170504	2.6054279885056397	2.17512100323605	1.39048603407646	20.3427211342883	5.949158245424179	7.7013719744864595	18.314105553454603	7.47671075858319	4.99059435452061	9.48747714916167	7.13147037093243	0.902982706886414	4.42414353547695	6.10784878295334	21.9803502918179	0.18005590066486601	6.15844409411284	9.090111864937631	8.71761990400405	12.020361265954099	11.9216836027421	26.1012554981983	0.0644653968672264	22.0015122863601	14.802355058157799	14.400734370118501	1.71861189174337	7.35314665097012	31.8777360947621	4.27404187652146	5.4532416675057895	16.5597202910083	6.55018703463445	16.2426515737808	11.098290949366199	16.4581131356308	26.915591866260897	17.8942367630653	11.111721777260101	10.2543838673416	6.980091880612579	9.899169088664179	2.50501950205198	9.23050869515627	2.56874284855035	14.162022145631397	12.8348353104825	10.9474878114991	16.1595647455352	44.5032191708017	19.645037860124	5.4152413210894	5.37629869375987	3.8113703813859297	30.673236143348703	4.96148698015735	8.73576053669866	16.6411302447934	16.6303974726832	6.55987499696432	3.32611573194053	10.075026412035399	32.889919138393495	21.291231880133697	15.376253844474402	4.89572092964434	23.100658869019103	3.4931246888022995	12.1190430597768	11.222365907683	9.006153977722251	7.189593331806569	26.1979138460036	26.516253894381002	3.03006844253245	4.99851542002242	14.281419416815899	16.9748341623848	17.548974831998198	20.336750246312	21.2521188078188	1.8857527342822498	4.0003847319566095	22.5921577652098	16.255012350227403	18.0026334526987	0.281700744338425	11.7220853968282	13.1250240152601	11.9140946251294	15.611284354317501	7.30012334849866	26.989047285543897	7.41025476835389	5.94511170821435	19.6834219634512	7.47513980918571	7.03036126562209	23.5290806546671	11.398974951882199	11.302357606739301	8.047060693047351	6.34197251264009	4.84176360178325	16.2571044750675	14.332394314549601	24.9293150447535	4.4245068753203	1.14382806503179	5.35405272990631	15.4303334284715	10.6442892577487	29.946513890109195	24.2296649198722	3.50218593008634	2.26663793896216	24.698292426307898	7.59726408353998	16.4128194430231	15.232646443441201	11.3538740477188	12.3641241666146	23.8165207689758	13.1327293869551	11.410309837430198	24.451013454350303	2.6004831631887995	17.6954180619961	11.008575018290498	16.7114021493002	8.654819938254139	23.6762307608587	16.0584403219512	25.448144453771597	15.9658606181955	23.440930564778398	11.7937112280664	22.1173805138327	15.688938966771	8.42503607167243	7.90530609335878	18.917079479543204	23.6653416132569	26.8745965226284	9.98171064995495	39.9286663513985	9.486426590380969	37.08946017298499	7.237343868642459	7.477831154519871	16.3528753154466	12.0554245247967	17.844654847135	1.9684589973622502	26.9957392717372	8.02197525178824	7.9902814583322606	11.526237083028	14.3567894328198	19.5129788519099	2.1127678465283	5.47334337600191	17.731537005106198	7.16937266740373	11.3432475906729	1.5556290201012501	12.3557203689583	4.7941115135184305	10.8457323968743	10.528591206940401	7.924782884729121	8.13541105367837	5.752106655030901	4.94605077520558	6.85707550601125	5.85560447506901	17.632712793961698	3.72464187675205	2.4097697304771697	10.5883681996053	19.2286083149978	7.68015824030953	34.432818968442405	13.094341441985199	8.05155639800654	1.21495872159462	21.617741615418602	1.98186672028683	16.6892839218005	5.48856150425511	12.592060573547098	11.8793253178095	2.74458705180714	30.456560980649893	6.19582436267472	2.32932844966539	5.07564069387951	4.3000234476536505	4.16175017916907	4.19911992412853	11.449401895735999	2.85969601512676	5.10887965142918	7.83505131689267	10.541341694761803	19.4733953868327	17.5937132574782	8.65590116633121	2.1890677759195	6.03625325587089	3.78981431109014	7.172202279701629	14.0709520812168	1.71631194034607	6.13951821126381	4.21976370483417	18.1396429923714	10.0347979327663	13.467703862788099	12.252296279548599	33.1268604119757	18.9006737524291	4.35338246311808	7.41760800048461	4.55547794405088	2.05066384610303	2.21290073684405	13.8445028061149	16.8462727638095	17.522544305492698	2.65306464339757	20.281656217682002	31.094674753201097	2.45936994874678	5.01925018971388	1.5638953246189	8.05389029395703	26.0720594920574	13.3348083122872	7.79472302209912	6.42692897176958	12.120065798148499	3.7680179863530903	0.9429602917292409	0.8559171600987171	1.0480026963359101	1.56179925721681	0.8687129811588309	2.68497549884161	1.7253393919444497	2.80732071243572	2.42840724363086	2.60782256281357	2.48439101529243	1.61915805107594	2.41202665018746	0.8626753120067191	1.99289381051844	1.8514798974042999	1.9061037083498398	1.06862550617357	2.71193604686353	1.85068085572347	3.9421613686454795	2.99901377862944	2.7926801698165598	1.0847251835233	0.26223040087565497	1.86101868938577	0.475316443793172	1.561716478994	2.6194706290882297	0.409021918974027	1.2858678043353997	1.99163099836657	3.18697006843396	1.26400784202065	2.78797926497372	0.855468109421544	2.28812914446829	1.58882679668771	2.0707258422792503	0.735101465598918	4.65235979686888	2.2908862964775003	4.9751590237137	3.23250261872902	2.62575350633771	0.35558529920274395	1.49299414012822	1.91009790307125	0.20544067318398399	2.3427183792383803	0.77899401432706	3.1776677676255605	16.518544740362902	3.2731263109449396	26.206267188073202	10.2852242051426	4.64675692329405	20.932205246183997	28.391430518364697	5.86362532952732	6.66257075811949	4.41998579475896	4.36439001321272	12.4584091838093	2.46921382335014	0.18896378102285	4.661667614822199	0.0815930810948553	2.3426227479196897	5.9475620879031	1.1629006731046	7.912596152876369	3.93319419383249	6.2737951499256	3.8143124064162004	3.3286235520398297	0.0369811190396946	11.913082174627402	4.46166073639017	3.67134686824835	4.25478097934387	6.628212277566001	6.91218298687095	7.6489267641319705	4.00738929557189	5.39320712006475	8.60740261776375	10.550897055476801	7.184142647869909	31.4431708937901	6.797638596501571	6.17395683952984	3.3695354113027203	11.594002834469098	0.126672367819821	25.4470330105865	0.8824440194764971	3.5714852944828497	8.721010386110798	4.04280315265423	6.54401598600018	7.257835085568599	8.44096133083025	1.2461745006634901	17.6536769321988	0.105065630141414	10.1399474733444	13.9712384391203	28.0167586924362	13.1521215030104	5.08570438530666	4.3708705031625	6.825133502765909	4.50993636678587	8.25138668463624	10.331491268131302	6.56157211160521	7.35789425210943	6.604088470191841	0.05921158338161281	7.2843646633496695	6.06999782350934	38.689610833298204	5.45059407937305	6.49706704095776	0.163891275817497	2.37341917708846	93.1587266430175	6.529901299208291	8.594923151151681	7.278448050049499	5.53241749634768	5.72943568652222	19.611916505321698	11.689783831504402	13.3796477123054	6.862620680877431	11.864941600802197	6.5148098695591905	2.8032500990358	12.9205569840079	6.43763484435375	10.910267558635303	3.80253235819231	13.581915335933198	6.59250385822045	9.25452043509366	15.713803727128303	11.4396867619019	0.325715177694123	0.24121876729374103	5.40890316706361	3.16371320818467	3.14343787926656	12.4528700205846	10.3819679120646	9.12932067722577	5.1570540776385005	6.41925245223233	8.197147605671889	14.4735180398332	3.4538227707259006	5.0187002075133496	3.74511128341624	9.75912005134148	5.57370343685105	4.016159266495991	3.9681400013733095	3.08173754571091	6.280593489409069	5.97637950632372	52.85454393182349	0.0589167142093078	0.058476513772479005	4.294257962270629	1.34720779391454	7.67673110871914	9.00007614184276	15.418344753808702	0.036025470987427	27.2087979632968	1.9480450909022802	15.150570259556401	0.43672756417110503	6.331697538050681	14.7680314180555	4.3621363166726494	36.313214909261205	2.15874113549049	1.67234169021005	3.8144665170794805	5.7523181388286595	7.50268081530084	0.147299278132081	2.3917690859540897	0.0590129189867576	0.0245938121084083	8.6503378888817	5.34380983177004	4.2697547484086895	11.7352968051627	13.165378568976498	3.3986592378855103	3.8562175653296102	1.76922378901773	25.3929842627876	2.00794890464935	8.75943154169593	10.6816385342143	9.540189688993129	5.71183958332485	14.589486645088199	10.7788728993617	2.98115523543244	6.6646819500668	0.06996968778478559	25.144194514094504	9.02130706333086	13.3460957844976	0.373846183294655	10.6562984488645	0.180766220579296	21.832343387506796	20.677939571883204	0.156753239767512	9.48570781181399	3.75536010193564	10.8629852272375	11.7691372966337	2.55343415341929	6.01738771904059	4.25116116923813	3.15005882576245	1.9194548291864602	6.33268487175093	5.82198446214325	3.7957750336955898	19.554210258211103	4.10738128930814	18.1891730975019	5.2774378132223	1.3518021261498998	5.51420958928133	4.05989683388239	0.66831337978296	7.15471024174406	18.681875599615598	28.4101842907978	3.2085626685170503	2.26856225532039	1.5436212610751998	1.7767557787025299	7.02248078219337	18.0931393489875	3.6744990025106796	7.0579327213508405	7.6864406443673	16.602430196082	6.35827741743907	12.953709639046798	6.558762520309501	6.959751804214349	0.0496284976934897	10.2969938956979	28.992899110813802	11.4835795413853	15.1514191901018	2.9341067772379303	6.470358596240219	18.681359739925497	0.0674974178612089	18.936709478750302	6.50324632717504	1.65554199892571	8.49486591598873	8.12096671335557	9.443886696370871	0.0826515983863483	27.4971958650375	7.161076349658691	5.28968175708084	6.91772530398113	5.07471418143869	0.0589781892699682	32.890828963345506	11.337204841027802	7.082344337390791	4.7051981352227195	15.075063439792698	2.32459029695493	0.9492093160123829	3.24847763063959	22.6500311425332	16.9977311739166	7.6004282497277105	21.637137586418902	3.9777703037241796	2.28969928514553	3.1265971879773597	5.852217680247089	6.12392089953907	18.3287230517727	0.042760993453758896	10.9072762476174	1.68943413579993	6.88575445902199	9.00971564655616	59.4348237847981	6.07189259838879	7.27873652086085	29.6542305629171	4.091119062029771	8.54312625087076	8.61530702279842	0.8402784620146979	7.063527036914399	10.909964924266498	10.019409487590499	11.1789055951245	5.295618454228039	7.59667807540121	12.6495392674757	4.37940557344543	8.89028195402457	3.8424128365067296	8.63652545357235	1.9826532360840299	12.162563733694	6.80356825224024	9.11383026304081	15.4050875708263	17.698064193042697	6.63278819410847	6.29746527986246	7.63561756540492	13.014537971659202	11.6478259467956	31.3526628442039	2.17740661975113	11.050880742549301	3.09746475930857	2.13927073534986	2.5819832392792006	7.79224437561159	12.8566097490697	9.34494593682461	7.796659637804559	6.234110113941361	17.3284259298952	15.6410268477123	0.250262145356318	17.6280534174034	5.49317155583827	6.846024668527149	6.2581314588349395	16.3826146360779	3.45002694730975	7.310390758527779	3.72249709207916	3.6009116357399797	6.13761056754762	7.685744267994051	0.0434473680263293	3.11847677374561	4.5095127883885295	48.701650200928796	11.1150735770791	18.3803811657909	15.356142084920299	1.64306730178101	7.60573591487491	2.55431155422285	9.15952349464404	9.081495736113949	9.99598298849545	0.346081709144777	9.66940982077708	20.058515795077696	6.269015373905019	23.622836165886106	1.08763974099375	3.7938385709927003	5.59911812140765	6.23094529575163	5.85304433808557	12.544572299624301	4.608128815672139	5.39753462164684	10.6165711344877	3.8907548535010004	0.0507620115246452	2.17967120831467	5.65503103233868	14.269294836072902	39.0594708473601	10.460670600108598	0.062207530892160905	14.677758656582599	1.86329272452367	8.45871119312794	3.9804260901092903	7.12846153055135	3.93150537853411	7.229102811046061	5.6888762753155495	11.0297934512004	8.99594054234027	6.485961505368939	8.19985920017154	0.351104075291744	7.945590744547371	5.63748268675218	3.0724607195763	3.89582315047875	0.07136785830742991	11.6918995827399	4.40380170055575	0.318640378190837	4.96257275764553	3.32913980852364	9.08055746711997	3.19210478522129	7.5586883239634	3.40574108727309	6.828222501328901	6.60138214769925	50.07266338915179	21.4539471153981	15.303720195284804	1.65017610232084	2.89680152997916	4.13983507273294	6.81923567771749	1.98623572281957	15.7717736011352	5.90788523575214	6.27057293573548	11.6571559603602	0.32732311183389	6.9782230729362595	7.445695703170061	3.1020592183473203	9.89978806306995	6.22128800366571	5.48367847720853	14.928493180084502	15.4292483488186	3.2738455510740803	10.9335103330362	1.02504436661637	5.04542438969557	9.41907489871725	11.8653273711978	10.7728445070631	21.5481283000275	8.101317649138059	2.72792152318556	10.042968179049	17.243752219942	43.6936842497803	18.2735369755835	7.25408542336692	6.4645621267111	6.5369954703952695	19.262166051725302	18.053625835217897	0.148130570961366	1.67138138833798	1.80555919477881	6.47422473070243	10.1249737221007	0.0509802755647963	0.24487331915688101	17.1203724113181	15.352238723274303	2.08753043438999	0.419774844645886	17.4850623853509	7.62797860347543	6.09290582270275	6.311453874359501	9.00112583352147	6.66129029816248	10.5802963544813	7.3123312041791895	1.2263773166463	17.255643049244103	9.67151812946742	3.90246494014439	8.702810605692859	15.394942462753603	2.18076843109198	4.39415694621576	9.7521664969367	8.162060055536351	3.10650065807235	3.58130366564232	4.87963182257974	5.21163832988827	14.5532308732569	3.88462977905224	0.136551031783063	0.8934002590859229	4.49760645965434	4.14586810711342	0.23814471836373502	11.3063715707935	9.11995572172612	83.56492065940692	0.0694681838716803	3.0127656016227697	6.72635656926199	7.958202570982599	0.0706921412048147	0.0756641365743623	3.7996572396734605	2.81384898428757	15.801340061134802	5.22265739444579	0.05082110852774999	5.18482560045415	3.2648333043317104	7.56716830102519	9.172278465171441	26.3629661730267	7.7037216669202895	8.49343891271986	11.9617921364193	12.126270969566999	10.0563966611748	2.01041828855184	5.57882861439116	8.29790809058401	5.80526866448711	3.9309825603601705	20.688592719188396	21.570525902552898	11.326700612014697	0.558452032846623	0.11224360539810001	3.48221021699688	4.55545481380408	0.861829765395678	25.0503201792694	12.1185686180642	4.12710942367358	20.6944280124097	4.11028556453232	31.6064859901592	83.31275884515709	25.0929893241562	1.8556664033017498	3.6830926816958702	40.347265267256	50.082152635963496	0.0987561592732969	5.9813934388566	12.630945672220697	4.24369173354874	33.97161658951081	8.84422828725254	0.047706388236708606	21.2392659899265	6.4814818317338	6.10765773952301	9.60490546165714	5.15971129126263	6.884892152857409	2.54332481623002	4.99095946228308	3.33673796308736	9.65235186856598	13.988587832676899	1.3770189942121	32.6770326269915	5.17781585590575	12.551610206702199	17.165847810932902	12.2546801564816	4.5251404423001995	16.8211954750528	4.05543405505785	6.32392121864413	4.35437120619948	5.88138109786327	4.961851743889199	6.208649632275811	5.7474836265008395	9.059551233702349	3.02540955906323	28.6800989566615	3.25541793410554	4.1436427074901	7.78121333304642	8.36339984001722	3.99073089329864	7.29977956147711	4.18330649501411	7.50720593704696	3.61392446710223	7.740720612486431	12.021054288614302	16.735345374863098	7.8436032222691505	6.55631532248275	2.86399112703716	8.12129428310217	3.2455793912832003	10.934177068759698	0.17283488481473	13.299009324692898	8.16439149741476	3.80693831354083	33.551924952510305	4.34550916694018	7.173951524583059	9.86382367238464	4.9411076268292495	4.90360295810841	9.2626423010127	4.1437199456771605	10.7084310185575	3.7455235409565804	4.07262994232852	5.29449102740377	11.361471428655802	2.56917789624925	5.55138683382964	10.344971123230302	3.17364559578926	3.70073492899146
Signature 2	7.10451657172735	3.02925384891767	4.54194807270644	2.033347980779	11.3724764389566	3.12736738826501	4.2695422433254	2.9905437753329203	2.8628998621033097	3.27529116292795	0.378064550823671	1.0337836216979601	2.4268037182696	3.50018552206818	0.355898661336145	1.63861084002466	2.77247111635737	2.090619824305	7.3681428172313295	2.64762608412753	1.8318269675262198	8.84993950472519	2.55201564751047	3.60071493391777	0.809279362881836	1.47973703222765	13.908674859339099	5.05778649628118	2.81580350737624	1.97625294884483	3.2750948129074198	2.89948933261507	2.9269913458811603	0.844356727272527	1.14880009428542	1.8080598869209101	2.05710645274243	4.390440539941269	2.60373243307761	2.8485293532542197	3.22513615745262	2.17043218998458	5.60558572858774	6.62940759847294	40.40408974336889	12.653052317970301	9.43411584774252	4.173296229649	18.400234874014103	7.7493832669848395	15.843570584212898	8.50019344436236	4.7225000972142395	1.00947162419302	30.1575656059766	23.491913978346897	6.371583643452119	19.366088964782698	7.737026308686571	17.632635743833198	8.39949254907811	32.716973770913796	47.683011323565204	20.512741689356602	38.548517165635296	25.0035675041709	30.905902159241	42.954589841231204	8.035186114710351	29.327657692478898	35.478246288790004	25.5815796949674	16.2698598323097	12.668584881321902	20.8477613601779	9.52572766433032	43.050158154768	19.660103090803602	25.859209059320605	46.345409849929496	6.95899328277114	32.9970194940825	17.902378889671102	0.06792528660451211	21.5457063660971	22.4811719042701	32.7472863128947	18.98252458569	16.241773632491	13.6652984230065	23.2818831607978	15.7862899050154	30.5330508721757	14.180411296545902	12.119137092054102	17.589625462362697	22.109571335491	26.720153730803798	21.8090471073517	29.6366024715365	11.9667701270611	29.3329074283795	39.107646191193794	19.062523005371503	9.303825437293051	8.65171845899507	37.7659327771879	28.951917263697	15.920339394959399	11.6730730978915	4.528409453850251	30.0906333233959	1.58894275458012	43.623075836421506	11.332672352592699	29.249245257513394	14.135212413749699	36.66541885430561	42.8935960761388	9.906891090965619	31.1085012657645	19.9704885692095	4.64677587963341	3.91418942244178	30.486116022785804	21.321327583654394	38.7237242719728	28.3063126681326	25.979713547121303	6.76944566665232	18.199025249026498	39.810702661761	22.088415023141	17.279751297246097	31.6161803690159	23.4927123780248	13.3851441048003	16.519825613795	25.841565091951303	31.2554490671065	25.627046358310203	4.12638555622461	2.20120985110952	32.1315318722057	11.2957119671103	14.1249483678559	12.2005439953075	24.693864742433398	6.923533119541039	7.04014676808995	10.8829862399599	19.152728938247403	74.58886583786641	5.476523076747561	14.262643141921	5.51706241067671	26.643175395173202	38.326296448291295	6.53592541991574	32.8760803358929	16.347960455471302	17.8757035902087	7.39510334902921	35.33941650479729	1.8835071828763699	28.771708089544802	33.2952065256418	3.9852856591018995	4.7157667515153605	16.9128596616387	15.619247460947596	10.657373341189802	20.177287520125002	25.460672448886502	31.1574225127989	26.273090085462304	51.7398792046344	9.02138481435177	42.624681938857705	4.30203164533851	4.83828609359	5.59327126673372	16.1799944949912	8.91130190336013	2.24323330060533	47.073336425861214	14.827891839722199	2.4632401544168996	59.8226009901498	17.8520427271123	5.28733190068582	30.438293931409806	13.342838463042	35.68300902652361	3.4544369693795796	24.4815469886546	25.799656941502896	9.69761745701768	41.79284380640021	27.887239602167497	24.2722326074629	3.66034211792252	45.8866948982801	67.1891313371793	21.085004958791604	14.8032059477056	22.3909915098455	10.321396886634501	14.4287247011676	25.9234622341877	2.1591442024277003	29.374265363126696	13.725333577503399	32.1886600004633	23.9069203802792	45.3247778177142	10.361980264758401	48.2870341776875	2.2613324971712996	3.6182953486314595	24.7479293114203	15.6903968360707	32.615829342729405	25.4266428966463	35.778235633108295	9.41211174424951	11.645627937687001	21.7067621994906	54.0490557203554	18.0365928906324	14.820239244876502	8.97631558738794	18.2827218430871	6.9863037651982705	4.87508354848816	18.755820582858103	23.7247966850974	39.9544955406694	23.0077382667311	28.788157210292304	11.0305615484502	3.61786118578782	3.08420655985126	2.1016388658659397	39.7496659064042	6.47961881921111	22.0302399634758	14.456272403889802	3.67115384525156	4.599824044044469	4.97428908762899	35.428580705545706	10.3652298448861	10.198069881741	5.03676151424218	23.6570397180041	17.772180528851997	5.14730770441994	31.5484482517543	6.790479491926139	18.3941823648967	29.9944710571099	4.74880055861625	5.79837015802826	16.0937099101784	12.0244661525783	23.466970324536398	6.897815918529771	27.1945510371151	61.2020771904167	3.5682903417265504	4.98858383684884	25.936398159123602	22.7686968803846	30.656169516130998	18.6021721677142	18.6286973067021	70.1661584626835	36.247025277858896	5.53158500515097	9.03062735169095	23.0515312323948	31.9739109860355	51.88148979183921	17.2424238072728	33.04391473587639	28.867393714128305	21.9858693798846	3.60389112243305	3.46238300722787	30.395328361565806	12.002685570214501	7.64866063588384	28.844382065919394	22.0140339566638	23.845135963372698	23.9938916661565	49.159129255082505	19.112880688464102	13.925524244038598	36.5102673112129	28.6647211712964	32.441641516222106	25.4879719501604	3.52236623679921	37.726283186000806	17.0392569406019	14.6865835258091	31.617908926396805	12.580287667032799	30.4833731941709	36.4097797470051	8.72506836648755	9.883504200497931	23.6949297701345	4.01617885003202	23.3020015680045	7.779744941075769	8.26370899684038	35.291769374526794	23.8630387287615	9.63717038922702	42.7984896658395	15.767497490725802	2.02797124889375	6.337837513724261	7.403979109861231	15.7468895534986	37.45389549860461	28.3637400609336	21.561679680439898	5.51559462321832	19.7112766240447	8.57122411020395	42.49582886990759	38.132639191628	3.10981418621538	24.394647431861	7.77123117480141	25.0126637489333	3.16036382849173	33.63030778067609	51.9769246723378	10.096875217985401	16.5707703595031	18.386639578137	44.983899754319	58.0038155136395	21.025842561162804	8.88600671081073	13.7707799922736	28.787808971667	14.0194265062241	2.38747860383417	9.84029836425231	3.9381296657723697	20.903185100339396	14.329812454705202	1.86574475116137	17.621144128781403	9.91984620119738	5.95465547414673	7.806770389690509	8.79129268449856	11.174192538320698	25.3779482540888	34.1262078318944	32.0293742564348	21.7805727269483	9.50945624896581	22.4231709044621	27.0726590139811	41.691127149285705	31.356830060590994	33.9219276571897	3.52809254586696	30.1842985390675	24.6732835095651	8.34793152990043	16.5229985161169	7.679103842671251	13.938233334864902	9.50219477585071	38.479189804997795	2.5493732116901704	3.2665152690894197	4.32157849662508	3.2802632922048	5.49578632528432	37.930437678281606	36.42569742040511	7.43388645647209	3.69795895046605	33.9963782434207	11.997323488685401	27.133362330988696	25.3556585866656	14.193621631058498	34.209121831092695	68.71053266366751	21.5484527277232	18.4988209014158	22.8851670849797	0.44970475134199295	17.4772398933504	7.99341203141911	46.834227908587	8.90696131048208	49.9483129350075	22.5110193205761	42.947970032486	25.938740095181895	37.107214974418504	21.993121745605702	19.4171729660011	32.7913867592235	49.198405603251004	40.930721222796606	27.070843868390803	2.07594826730094	34.2413080040386	3.9507769626124	9.824480138797199	37.430305230745596	23.0122789860168	23.884961332478603	6.68260031784687	2.6799947150073398	21.129211221864896	5.93348415447744	26.580400572817897	34.838252665261	20.136077554485997	16.099553129777604	15.696365768594001	24.407702648507698	45.804598379364506	29.246153488009696	24.8699984003203	24.685531993281103	33.134858989977	5.7874145741589205	4.06372734574649	43.889156863600604	5.43969183657486	30.5326155688477	38.565573651456695	3.0337639775977197	9.62049243853792	1.8892539231006402	13.5853892176998	1.45206327797854	2.48200407847344	3.11562569966574	6.12933899558415	5.747783596141931	28.7021107759213	29.6825732203245	27.916899652945297	3.55826810286049	23.053028834302598	6.13862451740662	2.90703248422889	3.82951235381166	4.00420635526817	20.573770698975398	1.6880775591464299	9.09221889021538	3.1114551830540598	8.15880373544067	5.6373161527617395	1.7603046354413003	2.39858845342834	18.4704565191213	2.2686697639914497	18.0105267968405	4.3495417302079	4.4555340930435	1.44587542849706	4.322799761890541	25.09919817488	1.61339686997262	5.91748479328942	10.1485669242873	19.2501167023103	2.0750635741446	35.698863590886496	2.63205909059414	32.046825647469	3.3071214263676105	1.4508247606109	1.80676874937813	8.82763536478178	1.85629525370842	2.3941730150172797	48.9969147286823	6.040174107148459	16.755234329188802	1.88474159887429	3.08869887893661	33.6191041313598	3.06443732600052	17.417050244710996	50.369511202716	2.91389949046434	4.9580747998691	50.45995208163491	2.68777490020706	16.399925243640197	3.8134336705472602	1.76242406697785	2.34047848800697	5.23985421183429	2.9101208202822004	2.68662737814938	2.12101951693007	2.79970765413526	25.545717645939998	6.13061352513134	2.1236762929084	1.90615755097471	40.0213399071416	5.01032996253458	1.67509230635605	2.8349010643098	3.12934015096161	3.2707455652096797	1.77649791809747	1.26526455478425	6.9970680929079405	5.36525254533218	2.17682486037695	20.277372599947398	0.1712233438151	1.88298264482216	21.5725934066518	0.7278874884602141	3.31475903562551	7.8793886809627	3.3098446615160504	1.9731150363736498	2.84974562875299	5.41329638647212	5.0512334378790404	5.37444742017604	3.13628781144396	10.459793971242098	31.831558388264803	4.98902028445539	1.1590475941408	45.0184811657312	7.480995737895969	2.2649569692522005	2.5080480720389198	5.38208080799543	3.1431848647691005	2.63819748330084	35.4759689948165	7.6262956834192694	18.6433114824863	0.20916484385418302	6.80131639089478	32.1152548484907	35.7865440607304	12.553104875290403	4.01465366303759	22.459576725254	30.5410726723855	5.55342001668102	2.2449114313057303	4.32541277629721	5.05913662139761	2.7393081880101002	5.27479189794966	10.2462833524964	9.7162810784833	3.73879379643857	5.934946608041599	3.73503670882964	2.10938120607422	2.32985428066138	27.552072404833506	40.3907893949569	1.9948217581194299	7.3369792104930704	2.77394453209479	2.82264000565101	3.5001089744295903	1.9465780021800199	2.48885638777128	1.90782671632971	44.5023745199432	3.7523702283009697	11.1871830433862	20.2847762650094	19.624971802559802	51.446285670184	2.9866658111996203	10.8541138895085	20.193674518717003	4.07245674237556	30.802994531011603	5.806127412594471	3.99381132904865	3.95405619862377	2.68098599277088	2.0871016087022998	1.86551580509146	3.61470506192798	22.209415460116897	23.711046305973298	28.9246303104439	3.14447557495195	5.87776626655533	2.76298417395839	2.32765711076356	7.76547564495418	3.89028354842405	3.20021786805178	2.5918251047427803	3.0031284766545396	26.3536722745702	5.69829411280184	4.05155694445455	4.7246378706745595	2.3499139896645	12.4019588263692	11.2071520481086	2.05802662945413	3.04248591857509	4.13915749391031	3.24637299123839	4.41965899291427	30.944201168964597	5.65633946916272	1.8210257000425198	3.05248327588895	2.18368465849789	13.051035953871699	4.59921854237267	1.7259067642886798	8.88003155946596	8.59978510125186	3.96091351062171	8.434299097975451	37.23283717046311	16.2323333026586	8.69229940367629	2.87483654579508	3.44977592212845	3.5594161670457	7.22261836542184	4.51099060738544	1.37420215161667	3.33051112428049	11.163130835812598	50.10258554377	6.83608268966001	4.11214692982106	1.96449306431491	2.8451704078814597	23.792663202473303	2.84732501940873	2.1740692260205403	37.6631815734627	4.61938813694127	7.054984914601651	2.4858768221842498	5.62826028037125	7.692078599963981	10.703916997534698	3.5450181657413897	2.98719249567805	5.92745113616422	2.47444517829985	2.72832339963636	32.7826635767695	2.1653151145359097	7.14860602610491	2.52210772639435	3.2911284850389397	3.5165272609231897	5.388104249884431	13.8849668289763	1.88227244188704	3.4565741470228497	56.5558478996515	6.5267135833992	3.4612114421626496	4.55949641866134	10.9238527863639	4.49937336727408	2.79749519102216	18.4707237906915	59.75834923148051	2.7058092377928498	2.31392049283308	8.441967590097969	2.8293021282938797	4.25302845621761	3.47648807225473	7.03669729341304	2.2788418518574503	2.55961415446833	4.82626562182887	6.95344773020705	2.17351802712509	1.94761896831998	5.973441907333211	19.7334728123246	1.9160007251850801	8.99723459118863	23.1453029242177	24.1235523620996	4.56240809945579	2.15461991451113	14.458752787519	2.53267007147031	13.173859211658401	1.9867507144261503	3.0265283817330904	4.3677259543868505	5.861069681825519	1.80511539546044	6.52271658625246	24.9402727946555	3.90776738050607	7.48343788149893	2.76719634499037	3.95053073008024	2.61113385877851	8.214589340268349	5.85208170092483	5.694310905425319	5.33849262948465	7.3948912074527	4.09343511566056	35.9092606904403	3.39872070248	1.83282802640009	17.320466119277896	2.84437103761186	1.7633534987293	7.133951848919421	27.0200830192582	2.2203209995581	3.4280932061227896	3.12133800719237	1.4718154357504998	11.9360428050184	7.12872241214601	25.5929219413084	4.68985101534409	2.25016675909218	3.0355271411735703	1.9630250998925898	13.7799940553853	49.961894292680704	3.10746299831575	2.3177016360994998	20.38663838414	2.61010312840838	7.6915977110408	5.44673309637988	6.743933295783509	6.6092876250222	5.69402347296687	3.00332371882366	2.29090086671448	12.319879706675199	1.74286986897734	31.7036709182564	2.7197628408192	9.97783641293213	1.6427475956445399	21.2637399912096	2.24669965561222	3.09968679966106	2.69884408645515	5.62875543058456	2.3854826910076303	2.3586541678698203	6.838449152206611	5.18360520393839	3.55138932667034	4.5629902958606	2.55856927062931	19.821183547809305	10.8888403208643	10.0945456573614	2.12416642102345	4.40976341008954	1.63240020896976	3.77088324833701	1.79342866579947	2.30358675524098	3.3283997725929	1.7304024240199298	5.0321299698392306	10.650630452474	3.35469497390651	2.16890351246095	2.19954939283257	2.6681224726187702	22.1716526211856	15.787265539826098	8.871230749421551	1.2397391503835902	4.15828767782261	2.7110163280595003	49.673602046021706	2.89740885967539	37.7188918655437	4.30549924598033	3.83298401181821	1.44863924671213	2.3727215594197397	3.61888632504144	1.73738309458082	1.61882638253272	12.9273072026974	2.35166412996846	2.57927818016621	1.04406462938695	8.24485950807506	2.48398210002967	21.770242588043697	3.6933796366826104	2.99401293637926	2.20670613097993	4.57543226595354	1.7357861590272998	1.08054530678921	3.87350721046225	3.6317022843678797	12.8471481040959	11.0371918368296	3.51809222884866	10.8597457567709	2.60568429529077	3.82099729244261	1.89637026873819	4.91503684223444	2.37725862825297	51.5260126975006	30.244177524705297	18.527913671811604	4.5856545332681105	2.67934392563141	8.86821586775639	1.84119189762647	3.86784796182197	1.56711457119459	11.5086712392606	0.31369021936346997	4.3028677031585	2.77535739905311	2.41168540594319	5.26095060038613	49.27788748236689	5.9380692316006805	2.11275839598234	1.70054074762059	5.53584052791875	2.32111302388949	6.866028790698871	29.114572448401297	3.6200240699333697	7.10621777830763	3.6371973618286404	4.93095512362919	1.3763538865634501	5.14976082211425	4.974476711186719	3.34154161967367	2.3741418245871198	4.418525610813591	25.0214208952	38.2622055081728	27.1395139665703	28.4054292599061	1.46900177242125	1.84204306767373	4.0371657264019	3.21271436229534	14.0978800060866	3.8967496177110603	40.9531591279234	3.1539099226762	2.37448466400155	9.39201572687864	5.522204748523301	16.3348886560262	3.0103237396087006	4.43118512396264	9.31796452769134	6.95241365115736	1.3720655960499402	1.49894599875618	4.89535632656315	4.437285485633289	0.524124574910516	3.4748707046186698	2.56661884491155	4.36519797543798	1.3590744428159198	7.718050701181791	2.22998127063402	45.9362413466613	5.09304590709966	33.4723794326722	1.30134398420653	8.05557151035551	8.37249536777383	1.85200363028882	4.31016338164082	29.4833019118925	17.2864661791329	8.49199688146896	2.48342868132055	2.36650169687953	7.316589005414979	6.47270358002877	3.31666709666616	9.01826643152841	22.495125580778403	22.504768590541698	3.9782311199036005	10.082975326126801	3.25957639769274	1.47369456092755	2.4346181236648996	1.2009151122475101	3.39387242587235	2.2267445533736203	5.75585014532723	5.39220708070192	2.94659795246506	2.32194917542335	14.153123640247001	2.38867709660054	2.78653600357456	6.223911895320599	1.37682234555856	2.24369025635139	7.12858320542884	18.6830144781405	4.5071303477009	5.10667292819438	7.87703933574917	3.9692749578681297	4.13579759666457	2.2765157950457993	1.56639250166547	39.8382533148807	8.17911138278346	5.513027611392201	8.52356773275311	2.08138097759848	2.71283549832689	2.58830469979494	19.1305005209834	2.11033877948744	6.13739697533905	3.89392013518381	3.46045586639478	3.66343270163354	4.08220117555966	1.9114301564997298	3.02846855198137	2.09168747934143	1.7722333461498398	4.725613494249941	3.5083115314906204	6.77297741241887	2.18085967905929	10.352969226632002	8.379645809772029	3.13997836550124	8.52970661194331	3.11747306065529	6.23469025216307	3.1329209292599303	4.12725504852494	5.72550803507974	13.113683064562002	5.73649595855984	3.9966027406819897	3.27619025139911	1.94902142535472	8.03317988367387	2.8354153915173397	2.9506458252519097	2.01473641328699	12.766742987045301	0.9968970393457779	2.8594618107048797	11.8724307905495	1.6812695718891602	2.25569867322349	3.00885438787764	2.5970058474378397	5.6763236259464795	5.84640824864721	29.287668955478196	3.72822518562886	8.74451799976458	3.0453827332839003	2.10476531199211	9.76595143546521	3.8481057966262298	2.5851268681387993	4.81014770661296	44.2565013851671	3.65812932011508	7.37670488879516	0.7207951636691591	1.83638418600022	3.96383203737313	2.27836380453965	4.66325296374431	4.02955216070678	4.06816446359528	3.7410038056826598	3.1616221418335297	24.5196321452205	2.94997872096857	3.68457334978902	7.83305670872298	4.14501233574981	12.561157900530498	9.15619861813717	3.1955742919351797	4.02437445033033	13.205318864165303	4.4444658591087105	2.93764896940047	3.81890879409146	2.7391476293227903	2.04991078091258	11.028089467567499	1.79593696101684	3.86921576973907	7.315757630644231	1.9067263505294598	3.9859197852332597	8.44575813531463	5.71386297932047	2.34666069396972	49.3467214124444	3.5047507812347596	2.0741889715568	19.307720660976102	2.10987937166293	4.9206383415131905	2.492005855476	4.88149939196233	3.9215919365061804	18.5417984521918	4.11983898575837	25.5615319369232	2.6286962426693603	37.966063185464996	2.02819049662905	3.43606010625191	5.8523266770076905	24.640075875851696	50.1056484805985	2.88204072618626	8.33363148082164	6.95356732796448	3.64533957670773	11.5715413445104	4.36568939764931	5.75135683462442	3.6032052711313503	2.64435340737218	4.591952654636279	8.08827239166901	13.9853392461097	6.41453378801744	6.29609100117337	4.98480725691621	3.01162112895946	6.41814258769687	1.85775731254187	4.97041032854158	33.2422707404453	1.99113137730627	2.0761692084745103	1.85701895020382	2.21121018697947	22.2416361123736	3.82175953336409	12.3029351950062	4.39993508835148	2.4520500272355	2.25236305730467	5.949385703417169	6.93457509636419	10.6780073775886	4.29488614996087	2.95467219622592	6.62175595764935	7.63557878197928	3.3326294877683895	2.29375866973833	4.608326813396701	2.29108911608875	4.12217251993227	8.19677685332018	1.75982637967675	10.0008556267158	2.21614264481728	3.4760582324659604	3.26649313305436	32.9800191488933	12.990544046674902	3.57416989214583	39.6021585115864	2.33217253793788	8.224068631028631	4.45633027388111	1.7306979827346702	4.43524275672436	2.71498609480657	31.348735962866304	3.47693021794601	1.85801490438898	5.26784738133386	2.87100047651243	6.71555340976055	4.17494080327366	2.63865689579647	2.9273091612179902	9.47487577607367	2.50793004722983	9.57513585775919	3.98299114500364	1.54526367024278	3.9701036109246504	7.13031156791095	2.68275328720209	1.51794714098617	5.3808963163925405	5.5562220704542895	10.6333586450342	10.630825726735498	2.53250798918488	0.544496374698495	11.559496652406	2.76684977735708	1.7675777427976003	1.51767492203756	2.56398634154825	3.8257207900650703	13.517009312852801	11.2981429141522	1.36316891669659	7.78863280978833	3.51785886332701	3.85512157819681	11.158353603165901	5.33974702261549	3.17521712031548	7.481285667082401	3.5176519475914296	2.2459499503572102	2.47495091837178	2.38772749082247	40.6231399082249	1.91754851705513	20.393983022793805	1.92090211063147	1.8530267406058398	3.65129633499943	20.5090994244355	2.23739701770404	2.4083579931959	4.53373468233597	3.1507081068572202	10.505014136942401	5.13197755440346	22.272350815073104	2.57870810161556	3.8887260113644198	2.44227927787493	2.28976897951131	4.1591966415807	2.34642081326688	1.55399372064268	40.984409940465596	4.36433668488167	5.21207003599828	1.7020064052438701	4.07353378727621	13.393224969528802	25.783968026848203	4.08140124288994	9.034437499862802	20.234876367729502	3.3152635809540696	2.07533387990886	3.01366612493387	2.3925495584028798	4.55063061063517	1.66908989569926	2.83537539384674	3.41333773801892	4.6105893034262495	2.22443293567853	25.694372749703604	2.78765461169903	7.71704005938337	33.900779504852004	19.118339311451	2.94770939451432	1.63802699369127	38.3068713203472	4.41096476817011	18.4180680369162	17.4050150574314	1.463668073675	2.99966453387128	1.7643790494993898	26.2574182388231	9.153723615748909	2.06503973246831	40.58209850884171	6.36275789254029	3.26484939818528	4.18810408959619	5.388212512616939	2.60023728247053	3.5666651773655396	11.049034732794698	3.7366278931445	41.683661818592	2.6257785935671603	6.0072634830334195	2.72220259165518	3.27522610706445	3.8569445306381303	3.3214075777599703	3.20477220573197	15.682041259044102	38.664976930481004	31.515790891206397	50.0971296413803	32.6957996927266	17.0346469521515	43.7930141999276	9.66170255666514	25.4454653353353	26.6282598494036	39.5129316331997	43.9632701198827	22.468990912832503	8.43862924984009	12.9139743996861	33.7131018111349	3.5552153130571704	24.497274031569	23.1783163319767	49.918973341223996	7.3498461985362695	10.9620824461801	9.81356942094806	4.96448078559188	22.156607328272102	23.778458549521105	44.499071417710994	20.0293446751995	4.447240298083989	15.0587101174581	10.3588311306385	38.3861286303269	39.12943363223629	26.4081157067511	3.4574577413525502	2.67137783993687	9.182141029020698	41.3297733143457	5.39964957613442	40.1566099553353	41.382576667747	9.33822347097882	5.518044911036131	7.040279917810829	6.45324636570588	7.51397749756414	18.417147096257498	2.00599316887252	23.0246673314648	21.2788377484535	2.0055020594092103	37.653293923598405	41.384633417828496	58.114188364209	56.95961619265739	19.0013862992686	5.956284840547401	6.13053256314319	66.2965898812852	13.4137830781532	21.9429529111816	19.0660862695228	6.99973132938908	37.5871892936445	46.6243743200749	8.41206653634789	2.25928840722873	45.3427997519109	40.24629326482079	9.358781828285851	7.187179754617209	49.535974466387195	12.376385397844501	16.533396579913802	25.185798695098498	2.17943449747266	37.8049833398649	4.78599734709062	14.012774585198997	8.295819405471121	3.6614262183593196	23.6442140925788	4.87922343622005	6.39394988843731	3.4987965979685303	25.444146270155105	5.34876058528841	48.8149495211918	27.0835447840593	11.4733800642697	25.7843868415753	8.22473703066411	3.09380477713587	17.171240914761903	48.752670358029995	28.3506184131813	22.290777572246398	25.800277551717105	14.922025364988901	6.18871504612167	15.8742482651203	22.3241916564394	27.891261341952006	39.3528682980794	6.95621600155403	31.005387148518	25.830212964426398	2.7732232221342	15.653912200928302	26.5991602982118	34.503797770100896	18.089166135029604	34.538447544438505	1.93739102347424	5.82238114861729	17.0472123538814	40.7965000733489	7.11561296262863	17.057958950745803	49.692911749854495	33.935988621358405	7.75670195558686	14.2338314933243	10.498060375713198	4.72006625698019	7.21076075177637	19.316074441662302	9.4179488703416	36.9096841314383	0.9682640892932791	31.166216173582896	25.953527664653198	14.9919122665709	33.440700808235604	3.02616246048649	26.196317793977897	36.8316211127515	11.486461308452801	5.00938793474941	58.207326615475395	10.269278011420099	10.696970814543901	28.449861089490604	38.4684447281694	19.086499333357104	4.64280678160974	47.630573249795795	0.08194569529521169	11.855727597143499	24.991449786668397	47.623737203675006	7.11526720730056	11.8116188304862	14.293792060250901	43.5016723221199	19.556538079737397	20.286037008207703	10.8989408704191	3.1910516568442397	21.544324540445604	16.5676950998566	38.045114916823294	10.9168636102781	15.653630092548498	19.6427212031065	15.3643107993399	22.493670715608204	30.6821251116266	40.791493158784206	20.603696571889497	25.889538149734996	10.8865743572709	22.347668989486802	46.1959817051091	36.060221215196506	6.542928626995121	14.5289569362143	15.3336301159516	33.854113824863205	47.56267552253411	3.49898316803325	15.360595803695599	3.02236746879325	15.3577808699992	59.0348219705451	10.0370403820804	44.48020590002871	5.66841526736037	24.470851784365898	34.255036776904404	34.686532190948405	18.4475447630216	41.75730347666571	7.974714974021251	20.381652182792898	6.32542015868596	17.2957761167234	25.727281614095105	33.11954094499	0.18905694617920502	22.175726964003797	5.58659614788871	27.524071563611503	16.9410891543633	15.596888939106302	19.979764269500603	10.410700565049302	4.77221273062239	24.9442847463613	6.5125232971973706	10.8640023479208	22.8312404189706	17.893490871961802	45.128004479145	21.1273406564034	15.5615682335712	41.5517888819474	20.311029453309597	11.036601505241	10.2635608841046	24.945006834043497	39.366317302890096	16.314984220979902	1.9607070083628002	32.524694254178605	37.5735348939473	17.0403553691732	15.7273803388201	24.3223638427794	21.966027957869898	8.04430368892124	23.1085684910661	19.142920298880103	21.715276077718002	12.0207635753853	45.80809308455379	38.43500379987751	33.248654141910805	42.7637580053851	20.743974393092106	37.565454371766904	35.214822665699195	5.54046602113908	27.698579176809996	12.572240805041302	20.0497819716304	22.8905292565301	3.7865550553258096	24.4772321489735	5.56018125254373	13.401750517643402	34.323218735792196	2.84933794966234	15.417282742921099	43.9886952569902	45.41210109304289	13.166504119816999	25.783161003427303	12.861542322386901	41.928462854159896	20.7195637893337	14.173442464447197	5.06044214242371	10.4951363705937	2.0005038587375	25.0551497040088	6.50149588928742	40.1431942164283	4.66575615798331	0.7515788750700159	4.97218423840131	23.8209467721316	2.76823243288003	28.202456450312603	48.741158960656605	1.33376468959692	38.7657574835262	36.9507678535722	21.754361067563398	15.179382054004599	28.291641427493502	15.2650017337854	10.8537268082922	3.69597740242539	19.3489947436177	2.51060360777134	27.621940066982205	1.73679706548871	25.1602938439496	25.637297029468304	25.605132487991	2.52241602254648	0.227792754004152	27.976365110978197	17.346306285753897	22.119335176399105	33.7896105444255	1.57651958022683	4.70921265208245	3.22365778651968	17.162418396992297	2.4142992894729502	3.96612401550069	4.01650211165357	1.7464829643206299	2.8022208712182297	2.76645858976495	4.6863476650749805	2.09030324189591	1.9196366202396997	2.10331486059102	4.24324474311502	1.9700859752220201	3.8786849511659103	3.44000886706927	1.39345505440333	4.6037121936720595	10.452024648100098	0.883129455097881	2.87430240904157	2.63534076758497	1.91201170829189	3.10018442712813	3.52700319346574	3.40382885746907	2.09510578764352	2.38075074180776	3.16595607313658	17.0067532423846	2.6290588267976203	4.4682930936564	22.0021196115623	1.65869173213805	3.89513559484986	0.619338602157883	1.80359464536727	3.6565494770729803	2.8109368974106004	6.74202137434752	3.71342836026907	3.1260280771663105	2.84791997605125	2.29504344783024	2.1459604273555	2.46653041564779	2.04780825892362	0.15495288822762499	3.00275465386526	1.51671936901496	1.4820164260256599	1.6357047177905801	2.71413022145327	5.98910449911433	4.8745072546214105	1.50677850050062	3.81746614431969	3.72428845855906	3.35973762081483	3.30195747238851	5.16031689529443	1.8025684691483004	3.96015802892829	4.51437329025513	1.65683623785873	2.83399593887184	1.6976674555351698	2.27845819991653	2.8940665248472297	3.64799940606636	0.7593652390644271	0.0889117725925849	2.78698706166501	2.17839039206695	2.0263741195602	1.66444189352925	1.65641823657589	2.45796989912342	1.03316781268239	1.22348108582041	2.9060252533470403	2.20507910251484	1.6471610281646498	1.9548026607919	1.92567105305003	6.404603447777619	2.60766608437196	2.35722651648668	1.604248433044	0.125599848865405	2.91343020327795	2.0584451961268995	2.30238451552445	3.36048436279854	2.51461916448942	1.81977358121576	3.46035865620458	2.8277011569547996	1.22092521785196	2.6929696561652903	1.64010012610508	2.18918085946506	1.6137396062375398	1.52228612199777	3.11031431846457	2.0870665215152298	1.99127873425312	0.06366386357682889	0.08562542207277049	1.2950070892291898	2.2758759707621703	1.62212999068495	1.44429983851439	3.3668228262788396	1.89573786488217	2.2855489059102	1.50445934027967	1.44547143951535	2.31122965514027	0.17197624135132902	3.02301502141613	14.622444814475099	0.285725552222517	0.8598256325408201	1.8528254549074201	3.09685391603759	1.3676194116309401	0.23973322124036398	2.1714415219603898	2.61666893652394	1.7214745328110899	2.25764664503679	1.7803441735563301	0.192232929989671	3.2428521188618102	0.18819383546824	2.81775334004807	1.54201376677537	0.365666299277283	1.92395247293808	2.78998166852156	3.8027123353272	2.86869730769451	2.4674118854419302	1.1391410029395599	0.253940312353387	0.172358771918668	3.7165712234169597	3.03905166368811	1.8166523194358901	5.00994498296192	2.1035338725785997	2.79091053005351	0.0935977241148716	1.95769431593041	1.9839276952040599	2.22159889782822	0.906448705588102	1.65960837077704	1.30234183653119	1.26942307085984	2.68032748127731	0.490497108036293	2.4229271506718	0.0442517217731645	9.630977113098869	3.30209882368683	7.28780657419978	2.88836692306167	1.9069174331749101	0.534160609398243	0.09686968992291109	2.01747882448017	4.54810367988436	4.65896016155102	2.27903756633741	3.11807728524187	6.25381080009203	1.67552135533263	2.90050757155364	2.3575495661635997	1.2389486104246399	1.24156539677718	0.17036729114531698	2.23434620794325	3.4080715650913502	2.93190590790211	1.08078309135424	3.2971210034384004	9.72759954237225	0.632239124312411	7.93825803529318	3.22504952317964	2.66920169565396	0.202425621786185	0.23626429234918397	0.7473591455381771	2.48336779644893	1.88115816110446	3.06261857422301	0.303720596405966	1.4515245026300199	1.12778599651878	1.67515327233353	1.9141593730477702	2.29059673488709	2.23485665760331	2.4785750432447005	0.891122210715001	1.84566616823928	1.7032346405611898	1.65200958288103	2.88554566295771	1.8483033885877	1.79339318075869	1.74817481484714	1.72955949722633	1.60028208304635	1.10068477360739	2.6873370422953102	1.91596689984018	1.53008551707776	3.48716499029168	1.34836881549195	3.53468545602459	1.7597628639090899	2.08476847288614	2.56537166961897	3.00203853975667	3.8624461688025002	0.486408315493824	3.5002656684399005	0.18294334585454602	2.19451570256756	2.23767004110104	2.80248836948348	2.10250739043018	1.5689762831282699	3.10761997254032	1.93333027309933	2.38544326931581	0.548551951768907	1.47656266365688	2.18731012370505	2.8636511462939	2.7729361919171	0.436869315011712	3.2719800078527	1.5808865664728298	0.5661352500764191	3.11742269607025	1.9062661794033	4.37779799321567	2.05137980560979	2.24806568828546	0.562037727936005	1.1508406686289698	6.9569927846297395	2.40043631533305	2.65448865017169	1.3677421267893701	2.30456920229126	3.86425648792365	1.3424037063654901	1.49554063604136	1.8474152000336201	1.84626135864845	0.8364131358824258	0.570832030800929	3.08038964762238	1.72738275594321	2.8320741419190503	1.62366858264404	1.5884889129459698	1.40177747002964	2.20766327807075	2.7714767026875	0.48851653621311897	1.4974291682463998	1.29336867750194	3.72588114274244	1.94038855068022	5.12019804673941	0.5380229718477889	2.57532436859271	1.8368027299119598	3.23453535238821	2.50361659268529	3.16374537598975	1.82859898232096	2.4297944196913597	4.1631510089567	1.49079630375537	1.42869099382544	2.04953458853113	1.10834549314104	3.6615777775154	1.5186616644723099	3.14273763947136	2.87882791873389	1.6520131461824499	0.6256905623615	3.29209242435812	2.1953143953342797	2.08191420330141	5.3152906872878605	1.44586387061781	1.7368356744266698	2.63760116754852	2.5116673515572003	0.21527378746079803	1.9909971644855098	2.67455935255928	1.8053418939681198	0.0805482627706269	1.85972901242825	0.8833217392275959	0.27805490995771104	1.35947643767928	1.9548541112005098	1.83144476303364	1.8158650084766002	1.48389986953833	1.80155913777877	2.12073780287432	1.16473688828443	6.923272679694239	0.175889253759997	1.18744174982086	3.92568399924514	1.3031389574388101	1.74263378221075	2.14342238048864	1.29902466032483	0.8720709182255459	0.644863979816338	2.22722311286792	1.49518403483593	1.4399249965615801	2.74687288788467	0.0909156709391056	0.21989678874950602	2.76472501369255	1.73688436966617	1.6681063969404102	2.1245284143874903	1.2556271536760901	1.701611710788	1.6990223740825001	1.9083333667565798	2.39357744327129	0.326921458692974	2.34111727789945	3.87742990941697	0.22288924251855002	1.78114587464427	0.330279911391552	1.77431885593765	1.2133805809009701	2.5543049320771	1.46020081245933	4.84061471559177	0.492464844048803	2.0732103923381198	1.5781237419371	1.9836524492866998	1.46639423641629	3.34406547112132	1.94708944312807	2.20161493886299	3.5192672795846898	1.7130971792463998	0.207876469914347	2.50711371993189	2.83087913594137	1.9191362750388	2.5010811282882006	1.65781401202362	2.07594417862118	3.5052722476858498	0.51364490870725	4.63182207641826	0.7711447870180791	1.46961253815238	1.70359078086812	1.22878379140181	1.58095707016721	4.42791139203038	2.6142383385463	1.7360679352476898	1.17517545291149	2.11028667108337	2.39549334060741	2.3600615109394902	2.8646888872412997	2.93832413182228	0.31124253835071497	0.311665038618325	1.22652891607157	1.9940483885574602	0.275257329237742	0.285968479833973	3.76995846992874	2.40430686430954	2.7934394161281	2.10536830152556	1.83334442165609	1.6008426177642798	3.22050147899685	0.531094914856951	0.38209756667360295	2.32676141755309	2.38708423432188	1.48572243844932	1.5159198352504	1.42885562585685	1.25992930905111	1.76650156281017	3.05570161482438	1.62824770035547	2.94900161233883	1.8877523887630798	2.7945760914589597	1.6336123707595698	7.38012316608047	2.93263363769347	3.26006318696638	2.67541522288237	1.39575765440014	2.4332278719545597	2.99986403274556	3.53815456000309	5.134666262059049	3.1732973967745	1.42356923886033	1.89960779946933	6.10314301510409	2.40363444244927	1.06703663504175	1.36279996916651	1.42244975873999	3.3939111408319995	2.25322854816855	0.401756803172293	1.60355096314054	3.31441475390454	1.79372449147296	2.1586808459447804	3.1374699719089802	1.77152069837394	2.6681026424864402	3.1650479383581502	1.6145966425415499	2.28376861350992	4.94852112799342	2.33505382155592	1.38403809791178	3.05858131847403	2.0755731444261403	0.23848389137061698	1.42577510261487	1.98561893543403	3.83390718157802	2.4372915369682597	2.55047542605155	1.71575574179447	2.3009806405031004	0.378109889110511	0.593574351647556	3.47518560264995	0.8081892789379359	1.17343417997046	1.27402635815979	2.1243885420678	3.55889847921343	1.8474682731111	3.31812581875046	1.51911324359073	3.86882715165138	3.11264842527815	5.137659741784	2.21654522850123	1.8204815482766998	0.32229115027772504	3.6107555563372	2.08451599262531	0.198959824287023	2.32631697456236	3.89487644753122	2.1634566650222498	2.3185628780010603	2.93387176809836	0.6199910006737239	2.31354222624087	2.5714599866844603	4.16611085748261	2.18093803051213	5.1569043102016	2.91759603822861	0.388465163282465	1.75467628640278	0.143944466377294	0.268201751554909	2.95402422139747	0.9279405204441741	1.2724115811394	1.65901627616797	1.7839085377077901	4.19219610313553	2.20001662612827	1.45388201302515	2.0843032489701803	2.20738234582281	1.04142750013471	2.29464286562688	0.102267988494415	1.8091193246356398	2.8606020320122996	1.8935462117728101	0.209500671239237	2.30062194827109	3.20429983249128	1.5140859295306002	0.8291362877665419	2.5483326338801198	1.04870168165135	4.35126393556351	2.57891521134546	2.94921123736333	3.9927346275311604	0.568865103480428	14.953485670796201	2.91376835253461	0.171285440323459	2.15970478841268	1.70487762842928	0.17934522313113	2.7319431028147703	1.8717646034285398	2.06134804437435	3.1678800188105503	2.66896914043592	3.83358304405991	0.43055671754193897	12.802349901732802	0.455771401014249	0.17078388825045301	2.86212848972386	2.75382731871462	0.31589052578525195	2.44765088788941	8.965580520661739	0.42160707643247397	4.62857690057874	0.28643179809422503	1.4552913823432099	2.1280840480179903	4.6237253388192	3.73908983591897	0.395313156474915	2.72165291844595	2.54865621666104	1.57428271443135	1.71301629070035	2.9253869685150002	0.632832819969187	2.10367642431734	4.31119750417313	0.533644832816474	6.74559742943537	2.48207210038776	1.5808996852936401	1.12807973206241	1.16871275190003	4.0145940778899405	0.7132104246550591	2.38467163858133	1.9805562026203798	1.66116293974867	2.49478553605098	1.5795428410933998	2.84441586053443	1.3152821272637198	1.04186858758837	2.58284608542294	3.41199022109736	2.41436103767829	2.92550543751195	2.97889644085136	1.07748279160805	1.9754121624813499	0.156094925598612	0.318405981596165	1.6078256923222698	2.53688584145162	3.8602275522090097	2.46459450336482	2.00134983118336	5.66886992278508	0.985989062478127	1.22573774727281	2.4820420950196698	2.3902756541292	1.9850422277430997	1.74431198559729	1.67715405298337	1.19372607761068	1.84009819749034	1.43658390496401	1.19307907778104	3.5092334853304403	0.87306276196653	1.37425949445754	1.1782392326184599	4.416494212985599	2.01232669775584	1.5764485516853	2.28258526969446	1.33591758692797	3.8386172215888803	2.36165140066905	2.69074236879357	2.58827817077951	23.163851143227397	1.83264596907819	1.83066436389085	11.4470127751696	2.70021434092616	4.55040959212453	0.843723911117218	2.56647431071202	4.32161431637569	1.38021795316902	1.8275628711810699	1.7732571907393995	1.97230514421659	3.62187687423563	3.7713180291323103	1.42327038421614	1.9845328626633	1.0238850422277601	3.6789115374638803	18.1776200236366	3.6430241198602102	2.77538881474463	1.36555520018626	13.465672699008099	9.89781894186878	3.02608626993399	4.18903348621035	4.84903949258818	4.3043863925981	7.979603824694061	5.39805046142074	11.8833434559501	1.51231591714369	2.30608033123097	2.8037141130749	2.10120945320054	14.1301694095864	19.3165777348131	8.13630184299345	2.35864367926762	3.12223526770083	5.6455403429925095	36.44272198622511	4.71788029439256	4.29398836197638	6.560503233753599	2.3473017914281202	14.401262378245901	11.1707032328036	3.51923705084667	3.4212647282565802	2.95320752775397	8.28086492983316	2.02667526023523	2.63895689947403	3.0578162069440697	9.87893694458365	1.37878253811031	11.4529354209081	2.0720603607693002	3.2580541380445096	3.8530562346301602	2.04480757427813	13.5983466860022	8.816177327428939	4.34686729590308	2.9644726551683798	1.71619443732903	1.49482615294866	3.51408823710612	2.7914416871513597	13.701607778424401	5.08256804768054	2.48354450320796	9.77467872547942	1.46180380023543	9.97273565665598	11.819661711206802	1.54725441596781	5.66144383841944	16.078177706725597	4.2811895319307	2.94053767580461	4.69861276774268	3.00895199376556	2.39175179765919	6.4674430713394	2.4105913809023103	4.55453565793103	4.74295517694887	4.67479879485478	8.58409593752114	1.62560250424998	5.88119911814798	0.72417431963704	4.10202749900712	28.269137412224797	2.58985512824732	2.31941694226874	6.32011014974943	2.72615990509547	10.8434656921222	14.274587282829998	2.37737469555432	1.92184848938507	1.27950855391613	2.9275922830542007	2.57096402283124	2.50181749269659	3.02283988631222	6.748008914734751	1.8257980659110002	9.43517039727595	4.16152011081814	6.58829353462824	3.4121904248318997	16.439834799485002	1.6543205117445299	4.34903399892407	8.53860975867763	4.0188927526124605	2.30096539469483	6.25822166576962	9.65334565949134	1.34771842683475	2.77716612730496	30.9541412858417	1.85259019102094	1.56187801175547	12.2886748639035	11.213417194830802	2.29119415625238	1.27952040029287	2.3405946451576902	2.30996706537866	0.98088125564408	3.3131412058249596	2.3448290820734	3.84130517248676	4.1310480065108	0.476889033268291	0.9076615897719641	2.90472525301282	4.96009650001673	5.66327799500001	14.9442964539282	3.423498715965	2.62850174206667	6.18725549168576	1.72998409297863	1.9488413269741003	1.09950239507817	5.936053008951251	12.0349118315476	4.26329073566753	2.98776589631992	4.90549486555304	1.8692673086376201	1.54615353948079	2.1939954990353003	3.4128533706306	1.59679294467193	2.33183817904986	2.74401666605942	18.072414063800498	1.00293685733102	0.272445511876653	4.47288947375465	31.4999627044684	2.50506371783327	1.27265040283224	3.14650283210283	1.46416589985358	1.1380116164056002	3.34557421010662	1.75903622124166	2.92455873599105	0.441022817522962	2.65454172700204	1.25547656831775	2.68662856782283	1.73282306838848	2.4890448377307997	0.22047019017932104	2.04460259899799	5.77739654369244	1.6850589918588998	2.5838206697813297	3.12455097559763	3.32573441437594	3.2467387193246195	2.00881854368694	0.78654789072751	0.8552404659166091	4.98241750154507	1.7065221517178801	1.59557677780268	4.15862859878508	1.6289869340089702	1.8968028276472302	2.16708652561731	1.5478830052816301	2.90418200049336	0.147368722938932	2.77381769498913	1.42017991202445	1.39261515027851	2.21078300518372	2.04413008059622	2.42927369636935	2.24696239141472	1.77885747461041	2.05120622389793	2.08309513065669	1.06854138818729	2.7780456010722503	1.98102483994059	4.191982232247541	2.08078892517432	1.38157919321097	2.25947735402508	2.8857418100578602	2.04723683923678	4.33599568658267	2.00498402662181	2.6126707868552703	3.2943898563064398	1.69348106739967	1.71077632713779	3.3718200541409304	0.897956275423613	3.93671312660425	1.67488899999986	2.0141285170357603	2.14997823527954	2.38612777651633	0.5582783293521879	3.2987441026873197	1.8413210462946998	2.93052673732547	3.62885458589587	1.67664194839382	3.74461130935436	3.9757374618407697	1.42697447859906	1.7793287306928502	1.9574089603804	2.63427591016347	2.1408216292305	3.8920319289734597	2.42040179153432	1.80326711815802	5.18026872472901	3.82070688985727	1.6837403778951099	2.24029485239492	1.95744010291061	2.0543582222984	3.1273181454315	1.9728374272626599	1.91620980077561	1.5938674889728	0.38232878360537004	1.66047479543631	2.80777639424383	3.37304417423641	2.0848966801094297	4.38232752522261	1.85754962207666	0.8848593758016391	2.73131518180931	1.68061326757672	1.9703099989996702	3.21199107496523	3.30156492433855	2.74601096466797	1.5860698914078	2.70984615817969	1.1291095672398999	1.37467151146449	2.23202696168682	2.3593852749069004	2.03207809125368	2.3379904064099297	2.60633459193253	1.94659881020933	1.67886236772597	3.3917332374565805	1.7528262750196901	4.900248308009201	1.83854980701498	2.34989828223849	1.7443590960235	1.8294852720207502	1.78068159925144	1.9218850691242602	3.8139930059316796	1.74868884497462	1.86347397779731	0.877606042698425	2.63496872701355	2.73513557495761	2.46846395715454	2.99918024075934	2.90128789360166	2.23394060465483	2.45500467767333	3.0477763236367	3.60052141636548	2.3508608097519703	3.55749446189441	2.89586201277421	2.6893540846093797	1.61582667310621	2.05002244960218	1.63296502591674	5.63072605547787	2.36177610308415	1.77641140446127	4.93943778944631	6.10151583060819	1.87607378056401	1.59429655002437	1.9689166775214502	0.957586605213746	2.56334353814824	2.60318498702659	0.500790345556164	2.34372305127317	1.3587975079052401	2.63825295229103	1.00017335553597	2.6229933131781102	3.1049327504026	1.36192474295757	1.14511650810736	1.59469518901522	7.85243507399873	3.3143571717177993	1.71118364884975	2.39591339594854	3.45126719987241	1.84597027665167	3.40914239533669	1.96291492986083	2.5788572690511598	2.8619200333439396	2.25470162358375	2.1284193485672303	2.73090849350214	1.17331052547696	6.74249487979645	1.7971040143869799	0.9589666049928429	2.06186460408601	1.50595851119492	2.51141215814807	1.8413763190387	1.5981127762530098	2.64135610752581	2.1458987652516504	2.38761368615563	1.35565018451209	2.48217135259435	2.00802039400395	1.97433203522605	3.52794372738107	2.57936325645675	1.7937247936371699	1.31795712356037	2.0711339232694	2.57482999963198	2.05965535067313	1.9106561518091199	2.67185805803324	0.748160852705311	1.33521624699923	1.53374964735286	3.0355813391757	0.813831564055705	1.15064879325639	2.00570591603937	0.64687546822012	2.40448878936293	1.5074849269636699	2.69092556691077	2.24156670619103	0.270947298408154	2.69678275607256	2.21303834567128	1.10929645845498	7.37054681815337	0.934694554056519	3.17650376336188	1.54125294921974	2.13524722509375	1.8633147965689802	2.97017538941432	2.43347870911956	1.54058379961913	3.17921637276418	4.62784622260721	1.65018347709013	2.02521097871331	2.36540376115873	4.9111620433765495	1.5665015256545098	1.6884021491630399	1.7286158546117698	2.31569191531757	0.8667832328371641	0.577679575679559	2.56498183054618	1.17631894563653	0.864504342472781	2.47463143306778	3.83778244748018	1.97322448965199	1.64940251288842	1.52046896208265	2.1995026178435	2.61733856244035	2.35432894210401	4.848042239191249	2.32689990771903	1.02875268041786	1.6283084586623802	2.29008871241678	2.13423617383209	1.70639380467246	1.18673269814521	1.21418104104492	1.6602911674039	2.83616003648241	1.31204179775454	2.50971683743819	1.55919149321678	0.727169477903702	1.7325298679314898	3.38105894747194	4.20787626141808	3.97964485460657	0.587285527996113	2.1465421299548497	1.7623630603264901	2.61939104670686	1.76430907975253	2.7020922650115202	2.50284268036103	2.46724483519298	3.12450361892333	2.72402314018132	2.2272968264057598	3.00488379496673	3.25803315636191	1.76766964097939	2.78496990444106	3.1443974185321597	1.3345970694226101	2.77046515942979	0.9435474972690949	3.1509163519065604	1.58271468191595	1.6348874647587601	0.79907090284417	2.3133597423692702	0.8299515761747641	2.25704744632992	0.777569418781608	2.16917561520944	2.3557920486026203	1.26459559267005	1.51371603300987	0.9091089592654771	1.03601817896772	1.3279558712550699	1.6938720771973999	9.01921658569545	1.2302677836473	1.42336919073684	1.540540991039	1.7215941490404298	1.55440848615712	0.954001132975805	1.8520359387675	1.8740636328259401	7.34342360870038	2.43390251720102	2.1070473057516	3.68917755006161	1.6473037488701099	0.745284539226942	1.6840700585775001	1.71137998348314	2.07149917616492	1.86783079381186	2.25550025527114	1.3850590850923001	0.820359485041813	2.27847233318195	2.59102350407437	0.7346826079025159	2.9805797305236097	2.08022668895086	0.8537707714536191	2.19518053842865	0.546477302383829	1.93827014326349	4.780820486486769	2.99368397186212	2.07056149128964	1.9827229172033702	3.3388190022336497	2.3842278304131903	1.6365181378151101	3.13459766865126	1.8826351662310399	2.8189847895536	3.1461280758163	3.3628210343753198	2.1231145153681	2.69203430176334	2.02279832130457	1.94257139944088	2.24995536220177	1.51157356838486	4.86625461150895	3.46610490524665	5.18464133517676	1.56612225558669	4.93013635041649	3.8090612289080603	2.33505254517921	2.42367799581725	2.52510831459632	1.9388386111909202	4.76902079120429	0.9407047757774749	1.67396449592128	4.23988249662629	3.86491486178116	1.92141079678214	2.39125470894132	2.31967540221693	2.91703688157261	1.61910832420685	1.84241318703584	2.27440258859688	1.92098426187189	2.55911134911317	1.62992053266499	2.86028275311193	1.98519203270986	1.56145525621264	4.29564735445539	1.68126132195585	2.86182190783426	2.1013021399434497	2.094365341567	1.48314731766073	4.57537311406122	5.488628296985009	4.40812713128816	3.8455704391769903	5.78189253115278	3.20071368324627	2.75627617746067	5.98380046767395	4.194642529031261	30.0112682587475	3.2264353085546102	22.4846022195107	14.109772506025697	5.04616014792695	3.5738097805267897	25.1763889540986	30.8419438648922	49.78897600073579	6.6472009683558	17.952695782954603	15.729270043750502	3.8449967793006197	10.3771478110166	1.59565794367867	16.5227048274886	7.545715054839031	8.450407692593439	10.568180076011	10.696558379541301	5.12402324585894	8.03242873172888	3.3332542031890897	18.6321524688159	34.1323213409922	6.445202337470481	25.467038274034103	5.26721896744437	19.934888120787804	4.06301739078759	14.839168576765902	11.878110148006698	4.6729302464226	3.41584661586622	1.8714845413126	1.56767680783549	4.32372202566383	3.0621375690553303	3.02314994963221	1.85827742771927	11.082195750556899	12.9761351478339	17.504552742894695	18.5871236575368	30.5848016840011	1.48012525918112	17.0641792582864	7.2552018803225495	2.4394975040997897	19.379212415802602	10.567747413149501	6.2000413532767995	2.27122594689653	39.6209185614878	5.23888229811993	16.643943212783302	6.18397520421487	20.2523104602682	4.47000151526273	9.29529236032679	8.0235197858804	3.93807995905755	13.693975428417302	4.89830230758357	9.00207244513478	12.805537951408198	3.42482836348639	2.54915103724696	9.4535533122045	21.803389192857804	4.6501791588119605	5.14951607087579	3.84980671708944	19.0942890839678	2.8569449859080502	15.453379278313301	7.195563230820171	5.699055447152681	10.4384499124269	12.016884337264301	4.08727977487716	4.14586283424903	4.07119890085706	5.7119185424770995	1.87851252958383	10.3024448054823	8.80889127924117	4.50378996049781	9.14838633230404	2.7838070591146	3.5574182628446605	4.931809579455999	6.0208590631853	3.02238375136214	24.1051350189814	12.454472274148	1.23646122902621	7.0169591716036095	1.6734367634419802	22.9544172110728	29.5405930891297	7.49791144425171	4.83357307868636	6.20629580078785	3.3660091230324602	1.45046659918469	30.3863869936849	15.0901279057477	2.2073352792682006	5.82626493021773	9.21404467935238	8.265071718212889	8.67837359077409	3.4074129855151405	8.85384138613684	6.319741008732451	15.9007181783263	4.21587975318833	2.31795326763186	11.047210672967001	9.86214612333739	2.47993267146102	1.24839145623007	1.8720609955391998	5.41131572862634	4.4829145165412605	3.94612828034049	7.8363048911575195	3.89262601272925	5.43585675466796	14.4106513225396	8.01908590199005	14.760308852386201	2.45438933877728	9.79548714758244	5.35526334960397	28.744986983469396	6.20188111899183	4.04211767519998	1.52121950385834	2.42163757066293	29.896161917763504	9.7974193460794	17.4147541890928	15.923703664882899	2.27335574180136	11.1147828070214	2.59077815397387	3.92259689316661	24.834565861438104	9.9827679385222	6.1452979469447495	10.7862470345108	9.85138332107398	13.3996475451854	2.5158283577099603	4.33136761522227	3.23142794458794	32.3874524694153	7.833106113988119	4.31796771801923	8.4387684836256	3.92230858228221	3.41370983839749	13.2253667374021	25.180290108499605	6.07795878719469	6.18212873484139	1.6417926087337502	5.42676218882557	15.216581601913198	4.30989159179992	39.636887192644394	5.50946285838707	2.4112855229057697	14.7032371899436	10.879285738479	2.6438521313310903	1.8553269918263102	11.049166233288101	2.97529114452722	8.28698163170783	3.24758279977901	2.35018006725047	3.40201742198502	5.613387682481729	1.29179413592173	9.11009266159169	6.759833447220689	10.6420359829125	12.160506196578098	3.64179709411318	2.5465899835037002	1.26796654083704	2.92906380146716	1.7868386359651	39.7996887384497	15.3246061991686	4.1368075625475305	7.2092032489459	4.00774561563488	58.95966577540529	6.056069053953401	11.8325133169815	11.1963173115503	10.877602608813799	5.5235102592083	26.7290372203231	1.40322248234461	3.80169718188854	3.129161642157399	8.091869374428901	3.29843889863334	1.3791117733880098	1.52264373243284	2.4512557085507503	3.9104193624805004	1.6952424592636202	7.24070083961579	2.27588915128977	11.7771819347736	9.452937552189091	11.7212021969064	1.9506716429654898	12.400340759606198	11.452193262651198	12.457143299985601	25.478341765769898	0.0736034053102399	34.3703863527091	10.8360249641447	40.2630978688099	9.20650743360677	5.42658144049447	6.67792313482201	4.88299545244349	5.4738436412183695	4.57350082163804	6.8719289455835	6.11377980033112	2.19354737329176	26.296397256897404	3.15988934979705	7.07780486278675	42.3052254362642	3.40039989714215	2.51946716427519	13.284040379365699	3.2981581501145505	3.02591722975976	4.72019264034211	3.69981936224151	16.019599043876198	7.72905563187786	2.85630537772572	3.6638655232564203	2.81196130715287	43.473386835199705	15.722476724149404	3.0831737316800703	4.722906725231599	13.9231568921909	32.8663525892106	0.688356631252226	15.2596404041944	26.1809210441686	7.7280684838125	3.2994296158697702	6.06615476303729	11.334567994947701	3.43465777802566	4.39634573496767	8.99463925616606	5.78339521910746	12.4134394002404	1.52409338510951	7.057291415490311	2.1341679283943	12.030029752042	0.852641971642816	4.983477974219451	28.0964291407659	2.80814537074785	4.1263700072391805	3.5065366496450903	15.1081105146013	3.0304940162229297	1.92091582684236	7.12108967893455	2.6838587680033403	10.6881780884016	4.84325411750307	22.527057330892603	12.9930728885626	4.19002538321861	2.23832683068891	4.32188300326702	42.99277819173201	33.036167118106	21.078452205523302	23.5529150091404	7.44332883358463	18.961282274009303	48.3259384185409	2.3112601925520297	1.71578128600229	3.89978932676673	7.11742202328934	3.24406608434284	3.6447348198249103	6.370845998254701	14.809664724514802	4.40322656789899	2.24953783525172	3.42741566776934	4.27784718104834	4.46103197015349	3.1680077779629396	14.5647533032326	1.74713055729998	20.528403988514498	17.5571719736141	2.9727083657122297	10.819938991195698	4.84861780366182	5.083592453464901	3.9759435170546196	3.5361971158916696	28.9839147459542	15.3880624841458	2.2990322970218298	6.0242402050796295	17.466692893351702	17.1786828341069	12.254807476581199	17.8958108096678	9.70746390256293	4.71529049110503	2.55222195508183	13.7753102152124	4.294301562191119	6.5895307218745005	4.932010512063201	13.918015576987198	4.487983536671121	10.3918310997059	0.536489731570555	26.7546715163811	1.6447630511526004	2.01341849318006	4.2081594098635104	8.70800673457575	3.6462847410643104	12.2517427275135	3.04569049327879	12.5344406984974	26.648196215604102	2.75957809593063	2.6632232722325297	5.58489708635606	9.23998654910126	1.12137353051938	3.34988549521344	4.876786537596621	2.79523415995131	3.5357482894026204	39.9910394840957	2.9516812769684	14.932819295849697	8.318062193426309	7.34618101365005	11.500187072718198	2.77873113279759	8.47347480716608	1.37757921227104	2.62151606976304	5.54649461975419	9.17935634374462	9.03110518846098	11.5747492260905	36.7340684283117	6.61047297289504	5.68992984021345	2.81391039974848	11.7616610597775	1.6842855188675903	9.84413454874252	1.48482132560197	8.22695443872786	6.310310844165739	1.51229384640739	3.07350486744919	9.99939606226087	3.45268139204751	2.6213097321346304	2.64743444471651	38.33495428596579	1.70189458504863	15.430798613025901	3.13351747045996	2.51592293181334	12.5176950527361	2.96433680194487	31.3309476430098	1.92383043321484	8.67476319625945	9.58808072158676	3.22975966797123	4.3681642150371	21.460571237768498	6.707051634375551	3.9354864518232002	4.11717187489759	5.160943204180099	4.8123981936748095	1.6704092351174802	1.1447943938682699	7.24701141716725	7.980905485379659	9.635297892009	4.1917835054380905	4.529599234313561	10.397844743938	6.9541760602315	6.00559133871892	0.307708946516596	5.001759364573529	1.13731607881483	5.47476917880015	3.10100480042111	5.58121054466124	3.7130567453299603	2.1688478276511303	2.20178414357569	5.43769557439149	5.98367707453187	5.85613910413589	6.18922556482364	3.5829297532357	3.15094310404414	7.588594690496429	17.1265680549193	7.26205619583713	22.526075802322897	12.2944380760773	7.72967858291781	3.74142476897106	5.06374501634184	7.91325151364574	14.2172868567853	5.05273475231102	13.9613499665971	45.08829247222689	0.502594528915544	38.30531961575701	21.1722483362871	15.169375210461201	3.5784203000963903	1.69658497505251	22.819105450250195	14.371542174488198	5.1064161626477205	4.46010344787158	2.5422623491719603	1.17261296220109	6.789543088358741	2.0983328718493803	27.056673026766504	6.392655230590701	1.57659244636176	4.532857093729401	5.7876943255308895	41.1430169236361	5.5912415166044	1.69777570474271	4.66403006552015	2.16667341361315	4.18345497287642	6.588579516551841	9.08942727158926	1.86482154211399	2.47806480403145	1.98226075807192	2.29829758206847	2.1983899688395003	2.6028902818426602	2.68410635915053	3.44768156961414	2.3198375394515502	2.07807134687042	5.87247633813907	3.7965153614138796	2.1050697916317698	2.02198225480819	1.8653057714444798	4.99424688070122	1.91914286366005	2.67176880415335	3.6261260334013903	3.78776830492311	3.543073229916	4.363543602328121	2.8213127082180103	2.92360745844416	1.9483672532347798	1.94014470826154	1.54102205452502	2.97074379655179	2.88156304262829	2.48051962127874	3.2598233017040297	3.5463840441195797	3.30311499246576	1.7488620030052497	4.14248582767347	1.48413076424413	1.65361987595705	3.3908617614767302	1.6022531254374102	1.79970456811707	3.94108212122134	2.5626446146315303	3.31880518725529	2.7408121566719403	1.5729361714796102	3.67481671271368	2.93788371847235	3.82242428100533	2.06179420482182	2.9490795402646297	3.08110607193081	6.6388154001772985	2.49908309521751	3.87742115372622	2.5856414624903	2.72907172221541	2.2395496124735197	2.41378520751492	5.68058261745112	3.19989140773324	2.09573649457604	2.45392707351483	3.19222571451487	2.6525426023932	7.55347757828102	3.01241054797564	2.59199797661139	3.86029376897701	1.81069748231502	3.05235875201852	1.4875640053663601	2.83743901981169	2.38830215434895	3.60360934852426	3.4230698783652502	3.10209650197736	2.3275736354782297	2.09451824373338	2.8538981100793297	0.9128327382717679	0.577810541466345	1.93663115349235	2.9248429857039	2.0774439670814298	1.9761935749904198	3.59013093624911	4.62645727611333	2.65594071884609	1.6445031140038	1.59957429463818	0.5806779704958399	2.60961891118379	3.1676158020425804	1.81860054768962	0.6371677038702429	2.64383588114969	1.7601711070566801	2.668135282017	2.65723454372288	4.781449317181409	0.26379190311293	1.81660084894683	2.18026165895998	4.63557042073393	2.2327511328942897	2.34954546328426	2.34336152007599	5.02494926585147	2.5374895080486604	2.1418960243866003	2.08796592622361	1.92264797438809	4.39573406278544	2.70259101060658	3.43463488032792	1.15607215522912	1.64233535384532	2.53520053422474	2.88741254081737	4.80373907048077	3.34068324574599	4.03322494061537	2.08068215459354	2.18302175899247	2.41298045263329	2.28232348190441	2.90912227928236	13.391856127246	3.13408889652568	3.19294944924225	4.04941319488101	5.1959898889552	2.58450015008051	1.99506345651982	1.20888846536782	2.7496112210563797	4.96365842617953	0.535645842339628	1.18646087265952	2.3723235298142	2.7167945899772	2.38847586451309	2.97242726846116	2.7872059774609	2.1502591027381	2.67217663492482	2.16601837839942	2.94373600539276	2.23168233076905	4.62519783759908	2.54658472100635	2.38485731023002	2.17727792715234	11.9693003079009	3.39452960835857	4.686548986728449	4.05096509304141	4.69359125981836	2.40327569144877	2.2135003758096397	3.19951789547455	4.83351076374218	4.81108089297041	3.88397919579781	4.41281432346987	1.98796147110611	3.54471281880101	2.44391328092259	6.49242916972812	3.14106572972575	2.09497433643525	4.82055230156793	3.7555532080261598	4.485528473532971	2.54635775234465	2.24424022998145	4.88211886748004	3.2811291378927203	2.16084221040084	1.9895465620165	1.60036239145168	2.22496267021126	1.9638954268003699	1.9041406851586802	2.06019021993751	1.8407720300266401	1.6378687442069901	3.13847907526431	2.57991824671305	2.58920839143512	2.60215197763481	4.95648206958647	2.86111905238738	1.71771893033585	2.12429743765975	5.2157857921448505	1.7679879229822102	4.44784472914735	1.99137933917234	2.40532593757543	2.6281970501668703	8.39697391534403	1.8084321665591998	3.1800288054611903	3.28254622553475	4.66942511572751	3.85822133777088	2.82983696449494	1.70213420175282	2.09418614469782	3.73467679167334	5.1953032986805505	2.98884746612793	5.06956371052599	3.10589855703519	2.7931664897849697	3.67918500353753	2.76394186804122	2.4561400357839402	4.36565196207079	3.85669152737803	1.33287359889121	4.15600034999983	2.41597003961556	2.21136694050562	3.0044624768436097	2.64837427893455	3.6101230768394297	2.69626982119093	4.11556092580244	2.52360443781926	4.256622179009209	4.76442309569527	2.99206107731208	3.0985089974253697	3.2425959104785003	4.35151132256534	3.39902077810205	2.56535445404626	1.72127586993568	1.7197095405620402	1.4845758322760498	1.9875035839444202	2.43680237621691	2.0282016534593503	2.81933542638638	2.81723208051705	3.30831622319303	2.25197140272391	3.22622949985907	1.9234487720588702	3.60630135724744	2.1306654662948303	2.89449147790387	3.09056072569202	2.12367228681366	4.529121238708219	3.06547707814988	3.0906575700037995	2.02575964302756	4.1561686690918895	1.8450047917694699	3.44639011241904	3.65169594948854	3.96179725529476	2.54763101691079	2.66793649292344	2.25166501478497	3.1183592249037098	4.37427345918563	3.5991465283826805	1.82144363739223	1.6890653618209	3.72618863587944	3.42550954443887	2.96953838434688	3.2334380978531896	2.22959271970688	3.1551859220050096	3.3123110192575704	3.70523466937214	2.28827486157038	2.2530178808049994	1.7225987284949702	2.4641238277212403	1.9112971179169502	2.0715086492004	2.3083406607365498	4.18852023950156	1.20073952402848	1.46689912466115	1.5426162232923302	1.3217615164093701	2.06898019944303	2.72066913883961	2.10488724831526	2.9193284639202	3.3050348447660403	5.6891472183479594	4.1898197413349605	2.3140502307326	1.4911487836069799	3.1381609654906097	0.365091791057599	0.249105438826837	10.5085892705328	1.56447333034399	1.60393218926556	4.58410773671215	2.54737124472931	3.18005385910702	3.7196555567957	2.84378841271145	3.15300439591291	7.55674222468313	3.26849391671261	1.67286074082276	1.88063416688052	2.45866396256329	3.12000361936849	2.8848778958950096	2.59084287975344	5.03187948467229	2.9734647268993197	1.25000655472343	2.12513089078825	1.8164743255722	2.12378463528237	2.28306969314857	0.525652963294406	0.233902403806571	3.16207585628187	0.935931517043939	3.83356240843461	3.50666133679058	3.69301430403138	3.5750576399305802	4.114557810035159	0.8343192848211399	4.5213892164034295	2.41303355773359	1.5681029994552498	2.2719881270837003	0.46652137639297203	0.43698027920917004	0.815008130934337	0.12169682407919301	2.25935203388034	1.51219213818292	4.2817496380917195	2.75597621037231	3.53129721015534	2.5427315129694104	3.89581818506287	8.48222358300003	1.3355612386147	1.68948850890309	5.50056111628168	2.29300081088233	2.40474368973247	1.7491882662745901	4.68451079482743	1.9518820212460102	1.30280939927609	3.2513935765849697	1.64011098511289	1.92534273906572	2.29075063227882	3.37025494657702	1.72035876918298	2.45672911526449	1.62014566404081	2.8325284082074997	1.9931607054526699	1.77826798078275	2.8460014837854	3.84213852820159	3.85421289104831	3.45531427514398	3.8874130663456103	1.05902532030916	2.75097513669218	2.89350936891709	2.14838796722253	2.24446727595157	1.8106910036778698	2.6318839132293803	2.7419527115887297	2.4570978520454303	1.57701099033889	3.15183447925564	2.1364321831928197	1.45241002310485	5.53109282333242	2.27666965408722	3.64695065002515	2.52176075621936	2.62317468453916	1.41376929087126	2.32624725434487	3.35140517978962	1.98799379987829	1.47320968814371	3.1746558039855195	4.16742114203855	3.46166546835617	2.65438498329058	2.07995848437628	3.32640126724358	4.76296315069456	1.71934859689999	2.7242578322528797	1.93768958205136	3.3083845985714	0.9519943600144579	1.99732077935643	2.7344257125655	5.85895909783971	4.81885269103981	0.7762220082250321	2.63053321986173	5.14534045249189	3.1179745911361403	2.1844548221732403	2.73771135652169	4.59577356448471	3.2952110977642204	2.40039239314068	4.92796553773703	2.4586258360704103	2.2629213229204597	2.69737059251253	3.7799139879793304	1.64179674392008	1.6048788673350503	3.44861965287262	5.40193358338918	3.8202612333556	1.86732944339053	3.03136199124874	3.6702208954378404	2.96758568513961	1.7825971877734499	4.09866590113913	1.97736013134251	2.95854378475922	4.830949227576619	3.65247138928734	7.66034256688406	2.19998552092306	1.87169465680492	1.2298844803789	3.62443482715725	1.86180337361922	2.01644028906673	6.498387310906101	2.52814082414324	4.39945076329128	2.35954402242316	1.9645847110908201	1.67359779741028	3.13901962845776	1.64047706106007	1.6464058256070497	2.24949338091414	2.8136038406040997	1.3702678503441401	1.73229931067391	1.94280100139516	2.00688399901539	3.93810570850784	2.13837656456592	1.98954448462813	2.268706740614	2.92840503437346	2.07499463409393	2.302005732822	12.691975954624802	3.52575259657668	1.93547593729426	2.76767925770551	1.78664398156823	5.81420704162348	3.24207771203883	2.4941971777877403	2.61163378079161	5.20405828082423	4.36756225756227	1.28202767452388	0.5095081683250551	0.822638999093803	0.641183198421736	0.27822104196919895	2.6753229419232203	0.60438008461689	0.626533023236015	1.66014020444865	0.680083483166575	0.368545149743715	1.14376961130024	1.5792463120575002	2.0597964642912503	2.29636362480722	2.17696756782136	2.44672108831115	2.23871907347801	5.146538241631919	2.0780834917148603	2.18187521600998	1.5826600502458699	2.66499482160136	2.40540559373905	1.8890659195497699	1.20289415706722	2.35242793197313	1.95618447894276	1.9556098659246002	18.062974217915194	2.92261759948896	5.37427500337081	3.6421188756328595	3.6619301291257496	1.70958951350288	2.36882340057804	1.99919475013512	2.29040776656075	4.50173980984653	3.1376113369830696	3.1404015133404	2.74574144221681	3.4612622283903596	2.46007101641794	3.03879474115155	2.2047112092727996	2.59338310806706	2.2097936512475402	2.66555939029185	2.53853779557593	1.90394326984818	1.63828818051285	2.3763650662946	2.2411483444252998	3.46778599345901	4.02303994226178	1.77315781764755	2.45799189374606	1.66732507505984	1.87442176748337	2.06085352111432	1.7066969194167498	2.45124380483852	2.9498813774944	1.9771141041566302	1.88416574069211	0.39219242002382204	2.1620417501821603	3.24658993842409	2.59528350494279	3.6842858304791304	2.61960474404879	1.9150708455744898	2.4718196227503	1.88762454489954	2.70930040194976	2.08798567366455	3.8613698618234404	1.9518880460545798	2.77266704899699	2.64383207614985	2.77248486953501	2.08364848917886	2.19022951015012	3.94525241903216	1.7816932695501002	4.01284731644646	2.05126024551017	1.955066377498	1.7484322899825	3.475235546082799	1.5870558494795	2.2974123215329	2.4254547001158597	1.65188405772225	2.9950112634229398	2.25694135986429	2.31185041147931	2.41645124529905	2.29607590941934	2.33110734671633	1.98253795475466	2.44315047501127	2.33622658176223	2.0594580811400998	2.11132435937913	1.7926085211384502	2.5392203289431503	3.4388537539271202	1.39557296964291	2.36250086751072	1.89409454509239	2.061332409329	2.62025870792851	2.0843174154178	5.2004442716995	2.40773515808227	2.32097687616855	1.9138995953942102	1.37611060515981	3.42458206247465	2.28942872799175	1.58403737109338	2.03304671310934	1.9623038541808702	2.01168008943498	0.9030371814345579	2.38474611034141	2.4196399380679	1.9247069185278802	2.89715337213216	2.22806210848226	1.9471987227601202	2.52149158475788	1.43281057738214	1.91453977431576	3.16915852657021	2.52463870773841	1.69860976855216	2.44509814185953	3.6167388675856498	1.8722972917587601	3.3738308050047996	2.0126216934708197	1.62016800487227	4.42053586216163	3.90577598831072	2.89967609344928	2.50078773123834	3.8497026827925005	1.539989849105	2.13224590344123	2.10669001870595	4.67465080912779	2.34812434852567	1.92231835754648	2.43474166463345	1.8594113046236298	3.6727248374253096	3.52428699190624	2.3288387357974503	2.44464715048091	1.97889982034717	2.53472120639565	2.2806549597583	3.06315924704327	2.3555464002202102	1.7920955881107599	0.269970142634561	2.20355637764052	3.00364533615193	1.69719260184802	2.09090513805915	2.32974637592313	2.4211574797010598	3.10157002458324	2.09430016149463	1.6176536365936598	2.3692077762634	2.2481376375607898	3.0905294032703803	2.3844005451337202	3.46106773634295	2.40173340784638	1.70536712729643	1.7430408059441502	2.98674042105021	3.52282414375912	1.7400093205678602	2.3300075045651103	1.99354014512768	2.70652191776513	3.08802382376346	1.99500160940923	2.9283961197808397	4.27898486243559	1.6255700710979901	3.42612619543621	2.8852131455626098	2.29151870728513	1.4331723145492998	3.4552681051118297	2.23514632737785	2.4688808989643	1.64904926720988	2.42462243409027	3.72859222944548	2.00455960774115	2.78102419932635	2.42457556171838	2.1489732716145302	2.12615570581005	3.2325638799964898	2.7900595695923602	1.50811159299826	2.20455332770762	2.7377423662257603	2.44271336108874	1.7498359552722598	1.92291385104931	2.35076755109872	1.7883872750235001	2.02126324132493	1.64455790644418	2.79313556811622	2.63131782730801	2.32544849061252	1.74162315174295	2.00990171153154	3.75600688190805	2.85054175318459	2.43952342894875	1.8440426238517298	2.25873579688851	1.57793656820292	3.45919288792531	1.8188747811699097	0.294756636030449	0.628321449156982	1.98489400770881	2.03739015470777	2.37579765919378	2.38435124443677	2.9366358723062995	2.01409468667811	2.30059400961493	2.3738031479041197	2.52311410309937	0.997420862884476	2.8347685180821403	2.57354706110009	1.39295198126633	1.40946149035023	4.61778711509442	2.56314403639374	1.4401065043169599	0.876935445790647	2.44117962077289	3.68119125982085	3.5028213663802004	2.73055348049293	1.23774640186682	1.29659165271724	2.90305549046453	1.64433399111835	2.16963122133071	2.0149254478727197	3.5551789991515195	1.40605006736321	1.10476015812563	3.4297462019882903	4.882237930860249	5.12513978142762	3.05620990658847	3.25244688812652	2.02314070059341	6.56130547924238	3.65609800417944	5.4161144229604	2.71900050504278	1.6814606608390101	1.5025148278193698	1.41790997786202	2.0030272988154	2.72509047929381	1.4451684278902701	1.42563460263673	3.71211801281911	1.9278912549282101	2.30441094567549	1.57919912438809	1.7021239043850198	0.9356200684985629	2.49484532441782	2.62561321708965	0.9898047758251279	1.41991040320462	5.048116681427111	2.5186906014945	3.581595117340701	2.0679526265121	1.57725943378122	1.95801790036449	1.33440643708439	4.04892495328506	2.53282569884766	2.13915224251911	1.6174711856050201	1.47429425538499	1.64818686389674	1.08547575329795	2.15308851062599	0.992590429606186	2.33772826159151	2.35859526122124	2.5845550245526603	3.6708370470988503	1.7785536272429898	1.37821423192933	1.8555453872098102	1.9261777266740003	3.4670362715948295	1.95169319525655	3.2916779712705604	1.6499451823691498	2.02824201369218	1.4671595079603301	1.42188289416345	1.79135317711211	1.88603625147576	0.936048268414142	6.02412587092832	1.5160877613722301	1.24039060991262	3.97372301124176	2.0220217961939904	3.5320989343545204	1.84698260624435	2.86442748427784	2.86084616761666	1.52701842199143	1.83775574793083	2.00716697458812	3.36212674923652	1.90397326808773	3.25295612677358	1.7615746442504803	1.96755876075046	1.82801528206092	4.89120897184874	3.3526654532201503	2.15099816146205	1.70402505303348	1.42119540874872	2.04678814103376	2.8789800361799998	3.2311046303124904	3.2193543167083902	2.62540884041378	2.05360702223302	2.73430607737293	1.78263021160716	2.10997328015854	3.59180706876105	7.21377751086186	3.61306892633685	2.33116785752	1.7592639642505101	1.5863972422059498	2.55020557005797	1.67701954436155	2.46377695573529	1.4663948917646699	2.24564574362465	2.08096193814812	2.97124355913061	1.36335655305457	1.01710143248428	2.83793220589637	1.1976262310636998	2.37708981445061	2.87380337308604	2.87295602492602	2.25389423517211	1.7082994380176302	1.5788556406178802	3.52526242568219	2.36646156576772	2.34933447680665	0.49517519703980206	3.46540831522267	4.82337301953559	1.8076174595606003	1.75616652162119	5.24800462708229	2.04177966791099	5.58522743121314	1.69577565478835	4.32599028111269	2.1953015163760603	1.64283647699182	2.11585175253959	3.11562263461586	1.92731355489381	3.73236070842878	1.7108386994165101	3.72294527723219	4.33470615673773	0.854265376751967	3.1634982187344405	1.35377950458326	2.57314741418572	4.00772666308602	3.9191612155287903	3.0998076310919	2.04885768385757	1.78744956806924	1.14072312503016	1.04864678016868	2.70399564288765	2.19648678100621	3.74374768542041	6.389671002032859	1.08888294451779	1.16934827438496	2.558512438901	2.21680448475651	6.96711521665562	1.3557755794381101	1.7525977526628302	1.79901462324664	4.28228394527572	2.23076307237872	2.9995936083933703	2.33021010991965	4.05779593380191	2.07182354458047	1.8436533981202998	1.4870208450554199	2.02676500211896	1.25365496779372	1.50712755058057	1.9450542158798	3.16774635021847	3.1481064565042303	4.172950261751271	2.73589779837236	1.12850082530862	1.54803513413072	1.34921434154917	2.4498506840653	5.516158420565221	2.0776203195609098	1.18819607208175	3.80931307551408	3.27548775798158	1.85260885869639	3.04814208222235	1.13337254976274	2.62410317326918	2.61045609722628	1.44432033645958	2.6098132178112703	1.44568409793396	2.40572998032069	1.6506177488356502	0.625283857274388	2.0716735900051497	1.15746552420733	0.5401492108408961	1.0653516635337499	2.59390922973456	1.76699928531336	3.6925577303997	4.62689561833289	4.73418482734679	1.2254619846051	2.6566970946588198	2.84413952681978	1.42498402643104	4.83860524817981	1.64457509564431	1.63144317789268	1.79137507318032	1.6237442983539698	1.15732611299113	4.92052323279958	2.41158121985041	1.97280791365487	1.56284720032667	1.74564908645733	1.14754972281315	1.96141715399599	2.20494156828423	2.13349504694476	3.09859417969718	1.75558319628269	2.47120932495072	2.1416685274935903	3.0168514190088502	1.92350559336876	1.6068685461641599	2.2939070669308297	3.23898997915967	2.94029583315625	2.56460976996716	1.82498786396966	2.09966928639364	0.27698241808539303	2.08504234058954	5.69443396581812	1.12158468179907	3.39813193223057	2.44592674409352	1.32001199042312	1.78196804982477	4.58131487479198	3.16949980541162	1.55077805579943	3.0682226680514497	1.7524628935302902	3.13108155271445	1.9773251886092298	2.68856158767222	2.80792911358941	2.77562973892845	3.88322198943914	2.04303509149802	3.01696928071093	1.5317427396280199	4.00450396752444	2.86699971867018	1.41442290600567	2.32960234134883	3.1031173300791504	2.48392403974951	3.13994477683932	3.70329511346546	1.58227797792523	2.25780057341836	2.6307464572989403	4.12537961085837	2.30980099061942	2.2637019552625	2.38397707192465	2.94628180160593	2.3616578859428703	1.45562963356453	1.83612635617381	1.42391133959787	2.21036043811079	1.4081119543877398	2.17167091946974	0.8143216274794841	1.30808231311991	1.31165662639111	1.50377186702442	2.65140249323441	1.9233067762911698	3.60921935657534	3.14695875893451	2.66907799488092	1.8142458539884998	0.35268454629712204	2.71786919439673	1.86342602137709	1.45100556250204	1.5474235181301599	2.3659906528045602	1.5919481033161602	5.96226960952181	1.53990181830287	2.0357434218658503	2.7037955899696198	0.714944573053627	1.8147135767198401	2.46175857713202	1.9370481025505	3.52552561749815	0.6203593451128651	2.9179913150487002	0.9330910534933909	3.70778532054543	1.9752749732198995	1.9854788637476002	2.9077914111199696	2.72917650462872	2.38866307572892	1.72681064307862	1.74826975560538	1.32315751961448	2.51604400557923	1.65549975783511	1.1875118033815	3.0200304767784703	2.79946908691752	2.74447753485889	2.6176431990090303	5.7903018256476795	1.45156880473437	1.6882156642066202	3.4366755735462005	1.7482475925499799	17.8953684989911	29.462298749844894	0.582910065846621	0.9411336944526351	1.332787125028	1.8950781828916001	2.77079768833417	7.35418394070569	3.11780572956987	6.466442807873079	35.1816596004925	2.83848176596591	0.879753407217199	10.9242496799386	3.6670466603204903	2.8141342902701	3.72288507619902	2.7287137661829703	3.3811190813712497	3.3462732795547296	6.4653687426570405	1.2203283947158199	3.06532062742846	1.45160432568501	20.2138751048838	7.058231699501201	4.16049818478117	4.02929591055319	3.26320816223659	23.420304213364197	3.85783646269637	4.25722098167732	5.62024327102338	9.99965345755333	5.35276706207911	4.18258588133808	1.2907172619351899	1.7924355327043802	1.03159735204349	2.25719785063432	4.207921356480511	6.26758910729506	1.19896014213645	32.2763752215913	22.5828915423905	1.9079373830904098	2.130982194895	4.8059473816566705	9.356449210063381	5.0130615811910095	5.37157885666051	6.03248948062712	2.91632211574013	5.72075801460956	3.7509857946963097	2.0224647075108	4.68721435511425	1.63096358078107	5.60551299119402	2.22196080961825	1.61701176784262	0.9730118212841091	7.342010398656431	2.6498881076796503	37.0841814828206	0.995257537447595	2.53643390039185	2.33739116131022	1.8826416498412097	2.07333653223147	1.75356164465982	1.52369020321292	5.31728865464724	3.86756112287875	0.706966192442104	10.659139015577301	1.38346236632342	11.874040993304199	4.34033430448983	11.040499672447801	1.63565011476788	29.7435629782195	2.02850849771747	2.3031681941254103	1.6399504568953698	2.35134029991917	5.255340087273621	3.4635025855314097	2.03511153771871	2.6373460668705	1.46181444630834	4.3421515558428	2.76335382136216	10.069922859797002	1.96307148137064	8.942893789287309	3.5072918314954897	26.335593109416898	1.63887362048404	2.04201701281293	5.2468248939355195	12.879100264854099	2.32624226505555	1.06046332209659	1.8755176659106798	6.49739482666617	2.98652938764424	1.22391625699686	2.43866988734252	4.1203933942986	2.29162125358806	3.8216608516144204	0.781717313390178	1.19090439959078	3.1886858937433504	1.74311041112147	12.0015989273116	2.1518959412711602	1.15635075785875	2.3633416244150802	8.57147864031376	8.265701974833869	3.0236497806217995	3.6454887667896902	1.962980498321	4.72423621755698	1.81582062259062	2.53062659024138	12.3701946611183	1.1195618408127799	2.10815887744615	30.7141013547932	5.83414413207743	4.63265538377609	4.6848538829484	0.7276039135402279	0.355503580022042	3.05422882054779	4.93327451359313	1.42421046030775	2.2443588295843897	7.82914310392957	4.63640983415533	2.16610068373722	0.747493373466324	14.3007288869137	3.71609610414056	2.40698366889522	3.44980722909452	1.02515032327627	1.91747694530577	0.904710279554336	3.0760595713598597	17.1927801093896	1.1570074640799901	2.26513683226103	1.87160674488638	5.83230120853302	3.43340236883087	9.98366559082581	3.2467402480595	3.7000077096299195	21.003050548062898	1.85133537251423	9.28979357703019	1.8139593275535	4.11557370400489	0.902231809735358	2.54362661489107	3.1478931337880005	1.43727022441932	4.3638593384574405	1.85304307348147	1.35068258373065	5.91519677655279	1.55867167533107	4.99072402411975	2.97361533332893	1.2259651643393301	7.149370134106239	12.1269513985156	7.594729149840811	2.79657322996591	11.536159144152098	14.427782690491101	6.7975969110370595	0.41034888506629	1.8030779207612702	1.05451318013867	1.54020122423262	3.7511212606446795	2.78091387988829	1.92857246310289	6.22952624447365	14.7963338161904	13.6379561479717	1.85675562950997	17.557612207371697	1.45492471996259	2.11280731682428	2.81652975402187	0.577698530369929	11.2935254881671	12.336345742487802	1.28271095572244	15.193148029959	2.24049294537734	1.6013562725017998	0.897272907038562	7.27367131854024	2.51821759268465	4.72272157308429	1.9742179888016398	1.67765576421951	4.30389157981248	4.28400460636276	2.2429763928933597	3.43019295843879	0.585392750895829	2.75525232281738	2.18728219323476	6.88748276493569	3.18155621664312	2.56748668511585	6.94614577665109	2.26633354069864	1.64607743931635	5.22000031067439	11.9955837455433	2.02385846512348	5.17848319426083	2.13556520287933	7.575654555490891	14.144309916995802	1.7862879247122598	1.85867434736991	0.8845949799873051	4.48266245999245	1.66523503544121	14.752179842617302	8.4926282829362	2.81279759294249	1.2808410071951	5.87751933580582	3.58349077278262	5.977417294528331	8.39547944890517	3.27111435388107	2.31255319493546	0.9859250686021559	11.1826847981187	13.7578298684257	19.359516587088102	3.39708316570959	1.86479902778264	1.6316886113640499	0.43766011106674796	5.92674830967895	1.81275865150478	0.990373616695258	2.36140598077553	2.15934912087952	6.268391765550629	26.278894129863396	0.846689448805342	1.70000418858463	0.573576314189107	1.53644623375557	1.77435551282308	23.986718231870302	1.69590537540338	3.8418859945865496	1.04781772038107	21.5420985044422	11.4952260770313	2.01695349879704	10.8359151484041	1.28884971317157	0.974205824990481	10.9829988514459	2.29507920445402	3.04134473881593	1.151941901902	0.46233224436857706	1.76035948362496	4.0201865924428395	1.63950010463825	2.5355891586217703	2.05294836616007	0.718562906149342	5.91918799459232	3.59979913546985	23.0541513923227	2.25493209503505	3.24803708695909	4.6615227399249495	9.783067310666189	2.21547727260996	5.55054706978977	2.7483707126052996	1.79437353518208	1.50812616251551	1.27224953232659	1.90027066630897	1.82924844369598	5.37946517929125	0.802667765142058	1.56068851995601	3.85942597128388	9.53961707337662	0.836209210948672	3.6109367431573505	8.942268894136971	21.003243746254498	3.4894042220123196	2.9050225955397004	0.87939049124149	15.298349349982802	3.65928602739623	1.02565880264209	7.2669314501065605	2.17451694147601	0.665898823086292	4.2467757355988	9.905871835116	2.36793777700668	10.259716205100698	27.0045817878385	1.00156215309217	14.6070975891749	26.4478076705004	11.0639873679785	5.32795844295029	1.64981410104416	2.9088036862785995	0.9255625665620021	1.5802603593984499	1.8875775774503198	16.7804802962617	5.29344166690049	16.628166262344298	0.9190627171737629	4.55160241056509	2.54910596450904	4.45444471053905	1.88204919398978	1.2288433529057599	1.0369317860932399	2.44637897533129	3.15199600284279	3.07094390516899	5.065793968335179	10.961312171477198	2.28399208889797	2.15747498674909	1.11357893394173	0.774986387976235	6.10040776759185	1.30867052849245	4.91244811995816	2.36105713382216	4.40949369199889	2.01822647353628	6.110468083674061	0.6840603852641329	2.85772846877899	4.37374176141317	3.5773730006144997	26.057343885494298	0.986988403845645	1.56448725363563	6.56248042915171	2.1886137912113304	8.39270172777007	1.04623739851917	1.72115924471456	0.760092459672063	0.84878004995751	4.34720767693347	1.9443033557555198	2.31000930915752	7.483391237491829	1.64483563369482	1.6245140734652601	1.29465280726291	10.6093689562373	16.3275885234279	5.90303476278373	1.84749033009134	2.7921004395403	1.6727942893101901	2.58613105591815	12.4978159088334	7.823236804782301	1.1623715517928999	1.56615828192773	5.3583160646608405	15.442395185885097	0.664137542317273	4.92887014619044	1.06004432873622	6.47535049807923	1.45208265092914	6.81825142870926	2.80376149967732	31.178643550516398	0.514290524665823	3.02894177209807	5.453123274377529	2.4492983596399998	5.024944183295419	0.9814042570743541	17.1507051345922	0.08040400561417309	10.100147498167402	0.533076474783609	15.0444283673147	3.04313482504771	5.06957443017826	4.42448857901187	2.17046496337641	1.6293717854517098	2.05050815006743	2.7459957262	1.4495651216379701	6.727559026018009	5.98676150293037	1.8480737651481998	19.1866952133783	14.488165512224402	14.4484281758103	4.6304636172216895	17.1497445549846	3.86448911223449	5.19162577446899	0.740838956979543	7.74407695909223	2.6057493738011197	5.8575909952003204	0.7293032886687221	9.94771977033816	5.75346759921952	3.9544653822611298	5.590638325891089	2.81192674886349	1.6072191797196	21.8329383299383	3.6827581326012595	1.10085169482357	4.13542327092513	4.56876640518072	3.0516857930004497	11.4697460850276	6.1797007811995295	1.92152577102357	1.4104079458330598	3.96311242258513	1.31885288958391	7.544662601885902	4.35073201770531	1.30926501272146	11.2982834205873	2.82530816975884	1.8522656060229001	4.64358270345652	3.4797548085340897	1.08174429473215	1.77409755687826	1.8925713112426301	1.6079810705656599	1.7195261955585701	2.0929310741357803	2.3002743921657998	31.8237713206679	4.6649718032799	2.83721222987087	2.91912572016182	1.57638065475861	11.0877910105936	1.11836072007604	25.8508670052565	0.36382615884144703	5.16407399487097	3.22150880674648	2.9788660903601603	2.20133729998461	2.19608252076836	3.58006215469591	2.69131030680285	2.35100065370376	2.4419541366611	3.88437682843311	1.1343421406557201	7.7859427163258195	3.09229160547067	4.16965461429843	4.10472808928899	7.889000315024319	2.03153067993048	4.28628647228571	3.211680795088	2.88717945717116	3.89877690973688	0.993390907406746	8.2313152728133	7.53627798881292	1.4181537174949599	1.99245753258862	1.41212683986672	0.703322457172994	10.7756380745023	2.0183261534576498	1.00274192526639	2.16925532848955	3.21667279509788	1.65189678609363	2.87562335757904	1.01496028942817	5.49292829867486	1.48347912824826	3.3068742366714803	5.49939230037941	1.52367191826531	0.7438179616954471	8.34229642867477	1.60545852318431	5.26127511267403	5.68482331104443	1.8429911980772997	5.22335907176506	3.91296612859472	2.24368349229073	5.86791935623526	19.383432240010197	2.65271378437517	4.65853635758999	5.79612194474426	10.1743445865089	3.1383465644389603	1.827422326845	3.28202208906853	7.33174589036429	1.76980940532407	2.30065193221071	9.48315188897358	1.53309779684502	7.47914067005028	1.13243596304868	1.34659877428312	1.42679886550487	1.1645274610619	9.112061478873681	11.0368777681847	7.23424203662156	1.45808793399902	2.31268043139796	3.69256033399313	1.34992412091327	10.6233187244232	11.575521718213498	1.5730444229224798	5.42179138808458	5.66375975287063	3.18662951225457	5.87112571964746	0.9244805742950559	3.54236451974742	1.7830902698290199	4.68597848746625	2.83047487265801	2.0947755505556698	3.6154109631730402	12.7843331945835	8.47592406264806	1.58542708228454	13.415073965734697	6.901653230601521	4.25498277853886	29.752752857493704	1.5568084588229998	9.811328269150419	2.2749435824882003	4.466210267771229	1.6937659001311702	1.98884697973699	2.7368935738042004	2.17243363956908	0.569859985122259	1.7941559287618098	4.2999844193918	1.8841815930011898	10.058210956110198	1.99961286204303	2.0091531419281004	2.23205164136304	3.6626363800205897	2.52474458929039	8.25697337004653	6.744052479346429	26.807134390370702	12.139914067315198	1.8664581047660702	2.96091419342154	0.860749139391271	2.80146580387424	1.8316199588956499	7.09176620358683	3.1509206486729004	4.71925955548438	5.98486921212678	8.90478792924269	1.8091594576977101	7.64018812649476	26.575787256088102	5.6501923267444	0.953337831194067	3.7620786161401596	2.90144866188574	1.71930841587515	1.83985332707199	2.45716626498878	4.66623479288509	1.74189948546872	2.31253535796464	2.5458645351138802	1.99199752963259	1.27439121814355	4.22848833296752	9.34257504143152	1.87465813018798	3.60044659634843	3.6190744072806904	1.2451535720236802	3.04511311038774	0.8498797911565911	3.9225314810096004	9.75413912037904	1.11949458843809	2.53532153338023	1.23112469170382	3.34430672172778	2.3757678315015602	3.10341004271454	1.7568409094258102	5.22179600851483	3.28937122986953	10.676349101101701	1.8892801914165	6.24187911299774	6.9257227810959705	15.862540310769003	2.78092663883303	1.26343514113906	1.62619002911524	7.477874949097569	2.73516270490919	1.05365349920027	6.100272226237919	2.7528106190468997	2.7942016130615097	1.8683429193777301	2.89690658490625	5.07724548646184	13.877356003924401	5.224400823469081	1.28934678848206	4.56194740651319	10.9311067714246	3.4898407365643203	2.37766852481576	2.09876638507246	5.63422113528638	0.9279790040416559	1.09000879473654	3.2594341114356196	1.0486705118886899	4.67534208057867	4.6078030793651	1.8485472954269702	6.43717844616807	2.0134840600358204	2.15506220645813	2.31898645961962	0.5707236593074659	13.3857538094416	13.149431965784	2.06126555127386	4.6337282362142105	7.5572030241413595	6.34608493218284	2.15129014651536	0.9095969563562101	4.2325719691529	2.6626245708261402	3.39665496484442	7.76855410512286	6.846738946711339	0.76841414931532	4.3009496375301906	5.1381200766297	3.3361894211719605	3.76911911851342	2.02624255828364	3.22352286937099	2.9529714246198697	39.844854679789	2.8395534920717997	9.37465964506992	2.29751500526609	11.0754083320491	12.0823800551463	15.3222927269565	0.27108360293663897	1.4071284290322599	4.50153427450025	11.0718208182879	4.86589442427075	17.2999182793433	4.20952902630743	0.9137323001013892	2.75144726302067	6.108142950952869	6.897840154653149	1.53430237933679	2.20463536889809	4.08161716906171	1.01238848184894	1.84465544260543	2.53991375990174	7.89259087842232	3.26438952708621	4.0906789725235395	13.7408609066842	4.4392416436607105	8.641292669711339	12.7534777211079	0.582274081962775	4.3607475523226	2.63159777374725	16.9009362608892	4.28073429122445	1.82695048392972	1.00883380602407	2.00315074317699	4.32079658982554	1.38358333727806	0.9863106530265521	5.96366541170912	21.439889571259805	3.81935503559905	4.816614985833099	3.59191166655975	4.604766359198529	2.7714567330929	1.92717171464277	3.48699983861296	18.437257276230802	1.09065044074907	1.55387599726549	8.63496847306269	8.712643139199109	3.61859250921468	14.9064595465906	2.78952426920532	7.6547557120604095	2.66925272515155	1.40930406978561	11.8299074207305	17.8902138190414	8.83631112590157	1.95334637498818	14.765780110117198	4.22889870060318	1.2651339207246801	3.72770945108652	1.48583689459845	4.90253123943422	19.2198011661695	14.2059387923552	1.58885361296098	6.05241077219988	7.00968255765253	1.65249641933187	1.41745173489246	9.31076168702463	9.41344539849414	1.00985185856672	4.24256001799898	2.42238981979178	1.75427909641749	1.4583138395811202	4.33989616057215	2.95096942094125	2.43140401494569	6.5418396062369695	3.53892693302685	1.7911514220226001	6.03703089622623	2.9178606170362	2.05580038336319	10.3603804240056	3.4921504674651596	5.449551715722601	6.301468139884229	4.61733113782609	11.3655285661359	4.09939471557103	6.48001048673748	4.55413912492238	1.25612702362989	4.38776047651283	2.68653775571004	0.7043948073806751	6.1853895565968005	1.48827119435912	4.58322125831417	5.10340832535729	4.06518385300153	2.20194263061308	2.15381756562885	1.85691300501249	1.3622702972129501	5.9815356548319505	1.55103849149463	1.15877470799884	4.38235129508296	1.45107761968235	5.40772715947065	1.9649153380678301	7.380280794842959	13.4250914690292	3.39645799933394	5.40992842513198	6.25622737278629	3.0003350170323797	1.2160011464362	3.80759412606387	1.3193859534599	1.382930649132	3.28304504327265	1.37603433586549	8.34144664076696	3.7763940009757198	3.53903538400838	1.99448174924856	1.3695482377083399	9.410286070535498	1.6354350499734798	1.6593275459545203	8.29961538104692	3.41049822222607	31.108892745093296	11.9412211315622	3.32474104294262	2.1837160259305004	2.63254352457079	3.09620122788094	4.85588901292536	5.31621268715031	16.993695887218806	7.16596726256374	6.10435391044406	1.52277348610128	1.25778747585695	4.8297205371863505	3.1792402554724	4.21168232074214	2.54056959392388	1.29540825104338	1.47054993803841	2.03500161222556	3.8393869160100498	29.576029563234997	3.22377392507109	7.29611325373962	4.07002678100249	8.306308843352369	2.82397009760955	2.9397523725156005	1.2978363505578001	19.433519693588195	5.3742836655687	2.5660826599438002	2.17308640643763	13.499156854202699	3.2858136251260097	1.11914022460903	5.94386252366306	4.51318999012323	1.95317440225505	1.7095482553296601	1.528251134269	4.65739278897764	1.5623570442155799	1.65257801282731	2.5375744449474302	0.526013449353139	2.8882289141682502	2.14174281317686	0.913628398653997	12.3823948363103	4.71492256059444	13.831399159532998	0.8640256602062542	3.91555242384355	1.5816804605492703	2.53204384823128	4.613975661706	7.315689637161269	2.55902725764323	2.18884736489849	11.7201160484798	5.1342854387667005	1.87742614773003	3.24913379363272	1.06663790938146	3.64046419102695	1.8843365377756798	17.6232379179927	4.64232873218731	9.54636224728177	8.96623982722698	8.24275713662054	11.077424541919699	1.14950571534483	1.66678867591489	1.2817268457153501	4.44464126111746	8.41865470975829	19.1408011523699	13.799099708497002	2.7225935084627904	0.862297643905241	3.82240440941254	2.9141128583275	31.894608907640805	4.826736222150901	1.16508997583136	1.7258161395049199	8.39913220616749	1.91300679074159	0.9677788413043771	3.9051489388533795	2.2663913552956503	5.59622676918092	0.8922390496902759	14.386260957882998	1.9175887814016004	1.8117287454176598	7.636777248823401	6.01742117829629	30.389962119618396	2.4811233719277697	3.3819933069592203	22.7434975000673	6.589202526745401	1.15723880936769	2.66189765463987	1.58072264837943	2.4067599719279302	2.1623319627068	1.42994097451152	5.18352131644819	1.1452867100945	5.82877199401417	7.30114897757362	4.28001619169585	5.1281294007711	9.12775048180241	33.2685359027672	2.40512278396997	2.70584562584009	0.503984992129559	2.98586827613723	9.06891944247597	7.59559613394116	7.08132781181999	2.70575010659165	2.76021439617464	8.402041724226569	2.15117719092234	2.7875890508114303	3.8380970652673105	2.29658727288948	3.37602799721269	6.1679921452716595	1.78920626028202	6.69739223407756	1.29711902650845	4.791141187911889	10.6935093907394	2.6808583375367996	6.28924312524701	3.10039308262113	7.83569958735741	0.8473682678235092	1.61162511971881	4.56357360004992	5.7352717936622	2.0454098572936696	5.9725399190748405	1.39231452315424	0.9753980742291359	3.6612873024401105	7.889064804143519	1.9341660557454499	1.56654870323191	8.1703563969371	4.84186955427758	2.6263303692955398	8.50334491050937	17.6761253800452	3.85359822435601	39.82145045917439	3.58223327853468	1.67341273976426	2.44318682401321	0.904014821667933	1.37827593560393	1.98241751208793	4.93939118199917	2.86593416871966	1.9649445575852802	3.01453717106531	4.28648972051381	2.1521433963982197	2.86715495282766	2.09176965202316	2.37167409963333	3.9990563608566303	2.30395419077442	7.34336338686949	2.3494455967093897	0.5472113735289471	2.05540064342771	3.73951008078125	3.40499270351787	4.22535612283666	3.183114488344	3.16991719494226	2.84911667761076	2.430964949027	2.46888532094849	4.25926164450249	2.2759390644422	2.2298529712146	1.7018648533044503	3.0927385070177	3.3431978627023304	2.27726104304369	2.40843076561599	2.25540938578852	2.3889175240257203	4.46980239378398	3.27380076955371	4.7136550327653	7.1434939684774905	3.5050036045484996	3.05909950923978	4.0885261063524	4.8663552795983795	3.32019461119645	2.8144593696189197	2.89993043576682	2.3834483457669298	2.73472235615225	4.261952006328809	4.04137489364859	3.22235389340864	1.83230399338064	2.40354779890295	1.72977807701517	2.72046802175193	1.22425469081982	1.91019989173092	2.33082529591266	3.9086463255721395	1.7278053138474	1.86954984900124	2.47635348105181	3.2337033770721	3.91200079480578	2.44320100361575	2.03481343120048	5.911126164697221	3.3351191673425604	2.18729442129179	2.34698123221687	3.4660160927708	1.59012894585812	1.98259644255656	1.2481652934049998	1.21699071528306	1.826600879505	3.58239399229055	2.91768913131208	1.78648446187625	2.56818240110991	1.01582208596133	2.08489566759215	2.82647997965925	5.686517784951469	1.56993697320703	2.51383888281882	1.03294514264087	1.38681474167108	2.2597825046753997	0.7075527979164721	2.39659561579488	1.36902979859516	1.00744523620688	7.6206038543514305	6.48628916263995	1.51008291890357	1.0085123612842	1.78444935595048	1.70210843021859	2.87291669264192	1.76595491626983	3.43993924332019	3.5786009187033097	1.88285888743457	1.29368549340156	2.92193997073272	0.87185183343747	1.7213445767009599	1.12859969913317	2.01560015053464	1.45984649450592	1.4223180401548101	2.61913703408847	2.48926371316723	4.3162402850588295	2.5371235453982997	1.96218349812536	1.49397512805196	2.04103252570761	2.99881186874517	2.37098288217054	1.24837984537497	3.2476094194753196	2.00735012401281	1.83852123345468	2.46520109512538	2.97424131941555	2.51750290560864	5.66814268852595	1.8035280091986399	0.7745889493019079	1.7846840005140598	1.07598365425065	1.0454171710914502	2.97365458930655	4.86828551262363	2.60172780996353	1.17855877711623	1.47511738260601	0.49078239780051397	1.11303243204756	1.5808084951515902	4.5203286787871795	2.71941851350129	1.72287991063695	5.50970394820063	2.26240753177955	5.99466288740362	4.58503965766869	3.62909363536527	5.7590053461163295	3.3248837942730396	3.15757208488118	1.46441342565203	2.3249744119480598	8.21872798775828	2.8805962795263302	2.32121021248772	2.2203072548023397	2.4422138398036397	3.41706332614905	3.47435202589031	2.70128137340081	5.42086346074844	2.10682781313758	3.3361500666991497	7.9094142303384105	2.54963412276189	1.04635553288146	4.48618040882472	3.22449798168805	1.84842345248547	1.69333798853455	3.7198737285351897	0.651627524566206	8.18860908763977	2.08761343619439	1.04438768020811	2.9899427315915097	4.44719843711337	3.39454216470927	2.23762391471749	4.89247124020154	1.21076135276691	2.95364835181163	1.99884203506746	2.25139809591582	0.759908716690355	2.56699465886451	2.71767626165813	3.34545522515623	2.07074057557857	1.51502308887247	1.9259152780607298	2.19574521131563	2.21906496466879	1.3463792115428501	1.12413042763994	1.91874846088315	0.354870549066919	1.87365995639969	1.70712307948759	2.2906511601759996	1.38562482929275	1.6770464228478	4.3910027000333205	1.65423265845096	3.08596578493269	2.43453037225814	3.21482265335908	1.5638185996394198	3.58149459389505	8.68996824996789	3.7982406517138196	1.84822571754353	2.17044698040271	1.9121844034216	2.46071268026383	1.12877815854222	3.8933919012783904	2.16993787489913	2.25253445733043	1.68094121604269	1.7867170493839901	5.42738015925227	2.97805291940506	1.6648355178439802	1.21358686982934	2.19212245749517	0.9872074788412791	4.03829436210831	1.1037610572651801	2.50220287957904	1.7524693122772401	3.4219488340704403	2.4684446528163098	1.97024548292607	1.5148369998885298	3.17417350747071	1.6399620738069098	2.22282187927526	0.564699323957259	2.0457609344747296	2.1709620810967603	4.64382618595579	2.23528996850662	4.1988723764555	1.6419531564206997	3.63999106857784	1.19003111878809	0.8773341488280321	3.87024773638807	1.7731918808579599	1.5180888187024602	3.1479371721522003	3.21058065530049	3.6202271302514397	3.23974189242463	0.893993222003436	2.60208096216954	2.81671958830595	1.78179655944701	2.2737176600117994	2.15194064564049	3.3158530398664503	1.66423175812019	5.83233850516991	4.32260270801451	1.71568427542392	2.63647027934233	3.3278817034719	1.8261138371010601	1.75113579504063	2.35859410762952	2.1793012472046103	2.15612320493476	3.78089400072196	2.29134593197535	3.7018812166229598	3.42828932947606	3.13287168419411	2.2126357948877002	1.68118883351879	0.9273957947260529	1.88412433625051	3.46315829644915	1.48841454190403	1.6268363585274999	2.98599312680378	3.13017737922043	1.4888947329000601	11.4268270949773	1.9224654923141502	2.1357727095633097	1.880185295819	1.28279401855285	3.87666933632606	1.1956020203981101	2.29593663098426	3.4702630783220503	3.16630780912276	1.01802500394245	1.94983424391151	2.35954483949451	3.1034236740537398	1.8088192414928401	2.16887248887013	2.7608777716124	3.11692699996925	3.9686981645888797	2.40576260079535	2.4376545865584003	2.51115803789825	2.11700364118414	1.55847197632657	1.59067433845498	1.69757571962381	4.51624500206124	1.4992053699866301	1.70672749800229	2.3911340054644996	1.6849455490710201	3.64587545695589	2.41862851789707	2.02597305600849	1.83665211471826	3.74645237228609	3.2655592887212004	3.9610141691980503	2.26799873950342	1.4440586092937902	0.786459898808681	3.25468652440681	2.11705389167156	2.02102072247281	4.55538552071673	3.80139163517101	2.1526712949901503	1.3126512913928998	1.87575343736385	3.4594064919613996	2.0206764997053197	2.9738469415488002	1.9635809163840199	1.34749534350705	2.74483215669225	0.8626415552393549	2.39741967338177	2.33767260775016	6.50038663948809	1.8201526568244	1.57924607110662	1.1795108498983	3.6941979440791797	1.54720032485504	2.11688912467477	1.19685472279794	4.47167747921606	3.36311003495069	0.949882372193012	1.8499078334423098	2.30411051210708	1.85487667545892	3.33941967764931	2.4814345772999498	2.31547838052659	2.95910963256767	1.7426200034430601	2.91817174056218	3.1135730850511902	6.84435659988107	2.9622182990910995	2.23009559874506	6.08857743397614	4.49053858004513	0.9084382817595691	4.494458113752009	2.36502368722059	2.90196573640385	3.0985604768349098	4.9083511562618805	1.46708908984286	2.25383279208148	1.00673783955482	2.4728547609827003	2.6708043984378897	2.5067215746551	3.3815746751465396	1.05715024937763	4.52174612334809	1.5653221723711301	2.16166401116225	2.01547897277944	2.02411368943592	1.30542122896934	1.10850906183657	3.62455470682043	1.24897668269093	1.94251493890257	0.8769684384232991	4.93216726438515	2.25612121929567	2.98714881994523	2.3667314099224903	2.19163354126912	2.12217417015873	1.268179555531	3.65046476847199	0.814665739896522	1.06702116702982	2.4482510983683996	2.29988205653448	1.53438205897789	1.6231671425346101	1.864804090093	1.7581537255510302	2.144098824327	0.586457903376483	2.17855727461179	1.74293323660331	2.5725194911772298	2.44216219549776	1.61216572355147	2.57631854728504	1.74194119416899	1.9430822498497102	2.40756763987805	1.93378549374612	1.96749096146315	1.8364953913427702	2.2717336632716902	2.68000093982392	1.0939189821678101	1.3296617614360602	1.5912778512526302	1.74539555064797	1.80931811508609	4.82196780692774	2.6585701897219702	4.46957433076806	0.027211162624877102	1.13995577675523	2.28131950312067	2.01303618054076	2.3772468561112903	2.17244146063305	1.9287111197928302	2.21261112427098	2.18758426202073	3.38512799277366	0.043242278820666696	1.51735711905394	1.62951024432827	1.7516156558477003	6.56269111220308	2.15948898284306	1.68968532375593	1.8315427340028698	1.71035287249038	12.7765969681862	3.53279241598428	2.5730344088404697	1.8370335420741801	3.33223192999358	2.12708817491599	2.59653100320618	1.6052409968841996	3.9595135837926003	3.35495931497964	1.6039449585033598	2.97211258016805	2.59525502005758	2.21690251798265	2.9664585414332993	1.9298802959164099	2.9400512535587597	2.2158638310035497	2.58574027894793	3.6313822674503995	1.9851706809058698	1.08071968473232	2.23390035355417	2.27886387533607	2.6749669117584003	3.0103064596983997	3.60614581493826	5.10384188709232	3.03780094178607	0.980431304490543	2.2563143635093397	6.66482965963765	5.34598377495644	2.39935373888284	2.38347821416071	4.18498551547947	3.97468003573674	3.2686376030626603	1.9832715758537198	1.9311092601483102	2.43716146193893	2.95665049900605	0.19369750605483801	0.0460582857776109	3.5759720095525296	2.85644985023738	2.74629937234483	1.6736297272774698	0.606774753279541	2.1072257575931	2.41579003328651	3.36922969199101	1.5940598187653698	4.73227556376752	5.72181164587511	22.6899108917405	5.39698453379958	5.12580063488091	8.58211531215855	4.41485833817543	1.78316227472563	0.146737587458862	1.91839099784141	2.59819168789003	4.76051372155492	2.03947422464311	3.2094003999192697	5.50052148319134	2.45454970989037	7.6509126327087005	5.56851775085502	3.5963142653662197	3.76953324403207	3.52219617970809	3.6016950289437903	3.02642497119034	2.8658363057233402	2.18492051477791	3.9067944733324	5.46970363489653	1.5591780353293399	3.00800844756818	3.26952243299081	2.15681238434731	4.14858678865565	1.9784005155385702	4.59201208485602	3.24190228439417	2.95946071159421	1.31191972616172	2.0912257024674403	4.17143916763548	4.59599874283238	4.03030676078449	4.4830165662618295	2.66588646943314	1.60718782377881	4.759905406785251	1.76749303996863	3.8644023194469304	3.99458638847549	1.6360314242250902	6.31560367933322	5.33959368786378	2.56385522957608	2.2024601776584998	2.81370071528201	12.9296906973247	3.45439723311383	4.18386705565949	1.74590382619789	2.34767756710603	2.55698911985636	3.3779662951340397	9.05502075114535	2.04079125463685	3.50117976358984	3.30155877888364	4.26589548298126	2.24535398729197	4.97789205230617	3.7579024297143904	2.42923208235074	2.8831766773112397	2.53346650380453	2.2109093442469496	3.7439533730915104	5.398795698247099	3.20085636932457	1.7607952325626601	2.02987158687755	2.15431701131477	3.41579477067948	1.97296797893556	2.75689281595134	3.2170213510248202	4.739987525862039	2.8453678285302297	2.57587409701889	2.2452585079679803	2.00041033415325	4.53919354409756	1.17737618566345	4.50212052049326	2.7117343787468497	2.06922690554235	3.32354042567694	4.17433082010626	2.38672141186247	2.2154608684135098	2.44744586695735	2.35727382713792	1.6230263939692398	2.7218782235632797	4.740981346525401	2.30608306325785	3.3514653970214603	2.0523080881783997	2.16361667894385	3.40179086461135	4.23621001806975	3.05960920817747	2.60502751341477	2.67510314128284	3.7906849280603603	3.19997197115628	3.1647596139070497	3.86182549381541	2.83591328531408	3.2781043661102895	3.4984355582371998	1.731029031899	3.55373445825212	5.4000393183128	2.17582505493547	0.82743065061644	2.95300148821675	2.81364040076998	0.863106656898076	1.02596033095484	3.7922577437918603	1.9694848256153201	1.9902885724332802	4.90987252964878	1.52299535470426	1.8376015201965499	2.81233365743363	2.9785055757150003	2.23595764673503	3.1798818575565	1.74875586900149	2.25337966577191	1.42515603993099	2.54319157219682	2.12427390027486	2.15743401417973	2.1054239882381602	2.01351517023853	1.7037250073248598	2.59397244942866	3.80514764051521	2.99060655386711	2.80569894075136	1.11683223670783	2.07711328952337	2.01732729512936	6.43631672566465	3.2181589870560705	4.114887338940941	1.7095972468632499	2.0615745885784302	1.7768459861798098	2.67314226587388	4.03886654215572	2.53379058643189	2.1117422581388103	3.50562234260141	2.32562071322727	2.90901842142898	1.9586730205125797	0.8851423763551649	1.75119968322818	3.5573206417445697	3.4591432572131002	2.19504528939754	1.85120257710873	3.6063000387206	3.1392514749432903	3.2710470710242	5.3666335127755	2.15361080549014	5.22678387001922	3.95869019157551	2.08148102702167	2.86386386323406	1.9152978561447198	2.10040552340108	3.1653302214592998	1.8842539362921198	1.71903040964192	2.21408790728659	2.5293017700313	3.2795989184343504	3.33465050342356	1.8013422695618402	2.51369077864307	1.59163961888798	2.49495122676086	2.67589313236761	5.93798657745973	3.7298010678889595	6.317545689724829	4.31379171923012	1.84984990810962	2.7547611497857996	3.11011840099806	2.7892918154036597	3.2656669914358996	2.19302552142551	3.01626875189486	1.9503899239559201	1.7757389071190601	2.7182622927816698	5.52986098642911	3.4732494858352005	0.0916387117115357	3.50646293520061	3.5906282566562697	2.08390094882397	3.65811908478597	2.15145017174991	2.4269337917644798	1.9305248547879	1.78256224048905	4.96753951578802	5.1044649871335395	2.14166053504618	5.81177140453796	2.52924790006735	3.16784101281758	1.8236106005536996	2.41630252893215	7.533976617559319	2.5061779164472298	2.4017044126952403	2.28952335954926	2.8785695981623	1.7660683089801998	2.40490780965772	1.35354479764149	3.0578508779704703	2.6806341091392802	2.09464854169154	2.84884996521411	1.5681224672084801	2.54791737140988	1.52039871681605	2.8523847217556098	2.2342623891456097	2.58474269903615	4.93213020480682	3.5294021654954	2.0573504445779998	2.71128413911238	4.06746299485985	4.7581177705813404	2.15664489325285	4.00054592066265	2.71059120037227	0.274387606828284	4.95901893892236	1.7704606202228301	3.1300236268537596	3.30621048220905	0.46598620040172795	1.85625429359875	2.68052984673559	6.322798648180759	2.10129723135653	2.21665898860161	4.0589367785532	2.41461461896819	2.6242967759201	2.40800503460551	2.8884054926655502	3.10937324680102	2.94216856822118	4.70718162829167	6.905959826759429	2.47096009437791	6.421615791480311	3.94561773736321	1.6524753022526502	3.1931678007202002	7.53584380136002	3.64798446620088	3.9949841819762	6.07598522511664	3.2730479669758297	2.33096705164215	1.6228494924396801	3.3984542222772203	3.8833149544343604	3.0020986240291903	2.04526753506393	0.9833198062955141	5.88109813269591	4.94680056990836	2.52555723170006	3.14654052322877	5.406064912793241	4.34248659056354	2.3149701698142398	4.74287091034345	2.07847906642547	8.48695477584636	0.7569794060869441	2.5979588310669497	1.87721551304736	1.92540887875195	4.9763471273346305	2.73823498862223	6.3885935487667895	2.10585497386615	1.47169344366164	2.04777235802901	4.18624301450575	4.01947047724374	2.07142436431446	4.97049355556735	7.241240655567251	3.1337103914777398	2.74738555534157	2.27108362736524	2.73529541797702	2.1356212485825	2.98854546186147	3.75506351039948	2.60217153911466	1.62924012761822	7.391066657288261	1.58390532512852	1.47690556866109	3.4912662639096195	4.84162805216883	2.8235439965720097	1.35781677998606	2.98802522641257	3.40700439370802	2.16208304441307	1.88266378933428	1.79619321557867	8.94899592910797	2.4182031333836203	7.92355756740019	2.5421736978446	3.6763644651233003	1.65970009737509	5.04391346004181	1.53185448437137	2.53653834268625	2.86462989067376	1.5206946902924199	2.50430198553507	5.077626990563551	2.1371773310421402	3.94076727973703	1.5578781996037299	1.43382723898131	0.473912580960117	0.596181071419553	2.76122333661066	0.19332337579826103	2.84486270507464	1.9575008237209701	4.56759874534753	2.65833448804802	2.1908360501347204	2.52328894442508	2.19523003582872	3.2485973043783103	6.45107360610867	4.72518058214407	3.03970977095598	2.7121295680951	6.59397821795214	2.57402940952852	3.61541320111861	5.72797914345751	4.25034298204666	6.40408106625644	1.9969893662130402	3.71033391200933	2.13033969867241	1.8135574331460302	5.43253401004945	0.6137665640091139	1.9682630032184198	2.49258350830418	2.73161946966441	1.8762235507376799	1.6472055682176	4.21016792849359	3.0059188984383702	4.3462805893678595	3.90612347522669	1.7174281323417602	5.88913039248914	1.69203698217366	0.504693879907091	0.337572974256148	2.19503753911773	3.03988975870685	3.43764562574834	3.15142035695216	1.7874165393872699	1.67615395004302	2.05199086042791	2.21301889637604	3.08803229902156	2.54222342706743	4.71242428537062	2.96758460509696	2.9007418875060997	2.2187482439226	2.2324122679174203	3.17895554483488	5.51410052252431	3.1137161092027	7.284437102875529	1.21295148570159	2.21905518521885	4.15608511997915	2.86452611283059	1.30224902221151	1.8774595583986298	2.99554325475265	1.91145193787224	1.48919319364778	4.38614221987458	4.62483795645018	5.32473722437945	7.83127315477139	2.04681037147506	0.485858443828941	3.7887129840732	3.55216761442225	4.30179891722255	3.6085234086930997	2.2491628498501703	1.81134278135708	1.75075857313969	3.5593975896982	2.71162944102267	2.90630590210421	7.08357403021678	2.73466041068098	2.92654809773255	5.510176330278091	2.6079759644682303	2.20902107224639	2.27142841108014	2.94684254905236	1.04637016913239	1.37662548024403	6.77569994524844	2.92446060328104	2.0534174250406703	2.0642917882150003	1.6854710140661402	2.71046092961664	2.09826682843902	1.77219954697799	2.35083213614142	3.55447112085751	3.46968663426361	2.56422051781969	2.2110389887436	2.96782731989112	1.57324891689343	2.77616293614268	1.76037616480966	3.8529612593766296	1.9895007604637003	2.99876334591138	3.7474743152345398	2.3792707299726197	2.9462154592418996	8.66373160387442	2.0241644494508	4.2588083404174	0.249336409295897	4.557088293349381	5.62720079014059	8.204352980848089	1.6693636891183201	8.63618661313724	10.019447889268902	7.83992644860097	4.6349152030494	1.0251556336446999	1.44781312899498	3.48522233883626	2.9490643996273698	0.626904379148139	2.65934948461264	3.9715467182260196	3.16770690305294	11.358743718063002	0.38512521534945	2.8140898245279398	3.30542625665207	4.30699514838156	8.501265992313781	3.7583054145438903	4.7012580145319	3.44399846586338	3.48988500953007	4.533829495217749	9.92637426080612	4.240089742040451	6.415688823878191	5.03209267762781	0.8505724834419479	0.743987903598765	2.35460984505555	1.31128464752389	3.8386369037287005	2.30772041023929	1.27639811234243	3.03330118219234	3.8175616817257	4.9451222801001	3.04855541302756	4.0350600861552	5.0867099416122	4.7118206893699	5.7115869148306	8.25936031940828	5.56658294191622	4.28293981737403	4.50073842512553	4.582209592673149	2.44564040503868	0.31134928162533	3.56196777164548	0.133515605457271	4.83890067073131	12.4254594351843	2.45871464816073	1.18128340055444	4.303953377700901	7.24688218802666	6.525744176928271	0.516993558521345	4.0390080541444195	1.89858969246882	4.56106459532902	0.602421744689786	0.364910662873523	6.6092554587813295	5.44444274878168	4.472133788929301	2.9264212472645	7.42324025889962	3.80356715731204	3.0774172176983203	6.02805748098056	1.93460987970894	3.30835095763933	6.49300653732211	11.7499638471991	3.8790838649668204	3.6000729355921397	2.20418124330455	10.852026247965	4.99656586171552	4.17181121885121	10.2282088164349	5.549018131513829	4.49183146779397	2.73241337129364	6.184879587984351	2.29627839952657	3.54284427159461	11.645416730144301	6.02650308678826	7.65298425064709	5.84763871706485	4.87757707409702	13.270668965403098	7.290626017855289	5.71204371939613	14.0771088806211	3.7800644345847103	7.22007942098441	6.0077561072059495	7.121214768804	4.41398853737376	3.0432623438021498	3.06846661224291	9.02310337437816	4.88937239732637	7.58336592018175	1.5650723759190799	8.60712675480319	0.231884911377765	3.97650609343416	1.3555619220686699	4.86763360409107	8.65584314872796	6.463246306917431	8.6273882302178	1.61653381070802	6.98052263135494	5.99856197988426	3.2102908823116403	1.56039612112543	6.668130792043871	4.45428206764773	2.0274901326327597	3.06469445189791	3.08948972566798	1.68217364328155	4.1367710752074505	4.09715876268375	1.6494346604199301	8.808100340055521	6.002034272998	7.975362108314959	3.22388405461779	4.75549024995217	2.8213396772919603	6.15085493274716	0.36877940884071797	3.25302261563409	7.55233143150493	2.23106291541201	0.65065920326895	2.7912732054907	2.7454103588903203	6.565923102230629	5.21817703159915	3.57996743967746	11.4717780408412	8.07102986249401	5.84424262376628	1.3034024522321301	1.49372476868696	1.7067557214481301	2.66081197780775	6.850981780124219	7.3439561289894	4.389424415993861	7.432890882408059	4.12160739031356	1.94655342364108	5.36999823785323	9.60040611084457	2.5894363642266898	4.5860162324952904	5.4035551841003695	2.2345842087665697	3.62229240823483	3.7751961251920605	3.2357173959720797	10.336760374333599	4.29300123070118	5.14333378094793	7.153846732224051	1.2851140247314	4.858667981062751	2.97138603288299	5.25929876163413	3.1925716498923595	8.07859114247726	4.63864023917716	9.37413413247547	5.90288790049699	10.715308853903698	3.4182440583827303	2.93343248479353	2.04123938231171	4.87886457941111	3.10523998682876	1.1779160193427	4.4052830833515	6.27479057345957	0.8649891253458399	2.41976439047588	0.361927018637621	5.02055715937938	3.48593757628832	5.58976621064065	7.42249384564857	0.0909990642531082	1.7372462195723402	7.627275010848798	6.65739636915354	4.60917336429425	5.73878409628156	2.89286102403487	6.7009664478564	4.009391104991971	7.69237620690438	6.8304058980745905	1.8095833286756902	4.0328276950449595	5.39409868539627	3.9064529434253994	3.41437116707731	6.28182804878745	6.06100802673505	2.60918025816524	2.93353373840398	4.04889197914379	3.39228299406719	0.343383607687202	0.106561597790649	4.16240580161226	1.26054084442599	1.8601425217183998	3.89425879321317	7.431197725215149	1.75874095392397	2.36956691199702	4.84193088531436	2.57179339966014	4.77016282281258	4.443788810974169	5.40507838720611	6.83544315104988	7.92618632016606	0.19017529328854801	4.2064225967493	0.6513704258602959	0.366948705667949	2.79524452385718	1.41312443142299	11.3145262997998	5.43880375529704	11.1600127867985	7.97589243379922	5.87979113129904	5.387749194589	5.756167986290929	5.64451523083263	1.5173866146283599	0.12112393167692599	5.2816940745133305	1.90167848074187	0.0854550347774492	1.7976171108977899	7.868902473157791	11.3420420555805	3.9654612590978098	7.2073024160155095	8.19403231666738	2.6387729535361197	8.13797630990538	2.78775801760733	5.43207641361132	3.8545758623621396	6.64368456803883	5.99703175209751	3.95388720819901	4.62907309234689	1.0349453831804099	0.594133063818575	2.39977422753898	2.44006231321177	0.175276353058803	0.342939263648553	0.647790702742323	3.94324315593506	1.6599428939113	4.57845036398738	0.810932225272089	2.17715465751425	2.53556253935407	1.8224671629622098	0.5962085927168159	1.95124350236698	4.8617760143335	6.067241991699031	3.72781878325933	2.28272241742883	3.5001787446169197	2.24891403481678	4.1500304526270595	1.14037895581245	1.71701524951637	0.574869039737986	6.02840852509798	1.3784129262018	2.51779064898406	2.39460105630367	3.57865869683611	7.3636581506231895	2.81100239299401	2.5433542054168203	10.8121232110441	7.621213140928949	6.60159929746061	9.86244111028532	2.14904471717693	3.2805990900427995	7.6820429047175605	0.34319482144964697	3.50560858920014	4.29542486917776	5.429461900500661	0.37865484280678396	6.61273672639214	0.7031307044920599	4.40430946140428	1.8718959061581502	4.86868236868792	6.62414147982214	2.04206555380304	1.4418369830737698	5.553939497499409	1.5853829984126397	2.14981067555619	4.74664526128635	3.4636124299505204	4.58116461099132	5.7417789572124	0.0229587176274158	2.03397917510484	4.02535028372472	0.926050820947563	7.9415594540779395	0.48814687596301903	1.8177415024080101	3.0679860435993698	2.41582925126593	5.89463540504253	3.4660317450457905	4.998432785595821	1.52175102741159	2.67804576216652	2.99030545821778	3.9512885859386007	1.2517316612588	4.2606921902246295	2.77609410359711	3.8863729479644804	1.7670936932017802	2.07975148404167	0.375639982403761	1.7691776318806998	2.3226277335064998	2.8546361592669	5.02449914753257	9.821886460206029	2.36678995248496	4.268217458173909	5.74981428715186	0.923563185468277	1.9485692094692	0.977293678059993	5.82454648053395	0.142413130618492	2.02079875071492	2.85611221686769	1.08021205051361	4.08304000554136	5.44030215342542	7.562316010913	3.9008107675635797	6.43148401586264	5.49541503655392	0.198402979510431	4.0936040923233	1.3968579811855	1.1356638907382	0.220022605752888	4.89542237292683	3.43353278514334	2.94432712371799	3.05822770063755	4.02502384500146	4.734985514187319	2.46745576374651	4.67637841329738	5.69395216107378	5.53475375591392	3.68559124953241	2.43164736027735	2.46660425382274	6.74140543533784	3.46277811729339	3.20144900607793	3.35862968659695	2.5329231273696298	5.65016014708411	2.94782903404282	1.9943997161924	2.92289789639153	1.96847484765845	2.09599374375534	9.78436472391027	7.17523874597993	5.15952332728949	2.92829144042717	6.57398404602225	4.04446978895324	3.4599937199757798	5.87841398559472	2.84175984942329	1.94021909775037	1.69967059845352	3.1344420888652698	3.79914486018675	4.61273340085119	2.92204813067922	0.974333940071488	1.82368619818783	3.5122347547717996	9.81196025737322	1.69402653246178	0.311027948899615	0.722248428024147	1.3973199875286602	3.57009822292793	3.28264640051172	2.87204355435808	3.7143929376486597	1.87831369833921	7.08398892135233	2.1147103945039403	1.83147496611649	2.22200847951638	5.96386756529526	2.0718359338813297	3.64667651170417	6.98420527501637	0.9603567253392141	2.7002293365931798	2.05146200242934	4.34235233343798	3.9857152979753905	2.2886523753267203	1.8181118624594501	0.308319390922471	0.292345208389399	1.9617982148530801	0.1206013808418	2.1888033946051997	2.9530584999820397	6.393223769427051	3.35424226578679	7.1444048459304295	4.7086137413515905	0.401437028762363	0.920468960021976	1.74843127304595	3.5886191153381297	0.15320482981246902	1.48590722652826	0.499666497407855	3.9656206648644403	1.34936056735213	4.93817732296334	0.251721787665764	3.93106343541201	1.54386222206503	0.41114392506292496	3.85084600548456	12.549895034693098	2.02367409347025	3.5793637859323	1.52264179462684	0.7348237258108001	7.55083234935634	2.9835940234830898	3.51604355502571	2.72986762749931	2.3126234824907397	4.56256010948299	0.22765315806144898	2.0698124364053	2.07091120834572	1.83620120858158	3.1962230254646404	9.8041156854605	4.08941747164437	3.4066013012721497	2.55462179801398	1.46454857173156	4.09102737890133	2.62385108535442	1.19744792042405	1.00080152030954	4.76847198313641	2.01970974233296	1.1366729805317	6.03485717152494	10.7532109751519	1.9263926445099702	1.25338851415637	3.8226672064183598	1.42117449344032	2.22285948674816	1.3692832793284502	5.30935115649047	2.8403448025179903	2.05108270791458	2.6080218611613	1.7370951003311998	1.94512650808247	2.18127788589441	3.02094272068892	1.47901524684404	1.51136036961159	1.18074930063309	1.6885067093809598	0.34227108774542	2.35114238826776	0.5324497836202371	0.5886889292841679	3.5101107143288797	1.5058759271347901	3.03439815954743	0.21487392087506801	1.9600363717895202	1.40564337967507	8.73824451952931	3.73239749175555	6.64229700206876	4.96323258837906	1.4912739191842401	2.7657828458137	7.8252528535548596	2.99828605717799	3.14215448774081	8.765132257059701	7.025413749931831	2.1061701324302398	0.091690963021394	3.58990262430397	0.335902791535049	2.3989249436666005	3.9737059772352903	0.45345416603651395	2.93843072457729	0.312593733993263	15.4533433145764	3.88215155612338	0.318707410692547	1.67510977771193	3.79113597307648	2.23298791785422	3.3471125271154096	4.8694565714330595	2.73827140443531	3.38319346778609	10.7488935685029	1.7732964418906199	1.3047044344163299	2.0501824179867003	4.1978399532967	3.4770006866104097	0.6173718443498061	3.58468971807236	0.77671446839334	1.4858897012199799	3.14047739715188	2.31378739718431	0.634166447034632	1.39052755926006	0.600961768390457	2.32415725577692	1.83507296435014	0.333460197015923	3.63158047292229	3.04204552619998	2.44248041201153	7.522826583549961	0.5011064804051171	0.310210288147522	2.21837572997921	2.0073026192833203	0.698121415106637	4.54388635099413	0.384378303857496	1.98859836976507	14.4575320653797	1.7756383999126502	0.9620151922121358	0.668428306425702	1.8365542514812299	0.33394157285919895	3.1203660926000802	4.67416381238698	2.03430382244592	0.302360960755351	8.301905309730449	0.5036738787902071	1.32866889855539	2.15939926536528	2.67446398547686	2.76713476050909	0.0914081244198156	2.21475167040668	1.37669453253943	3.92348059232889	0.35942394172109704	3.4646206801419	2.46752064356343	1.36591587077288	0.275283870091373	2.36876930095052	2.22649826983224	0.41400838828683706	0.19849728322532	3.5192757184338204	3.23421384711041	0.48981784145968105	0.222654770029523	4.7285878587526105	1.79203674220411	0.39868901154231795	3.4095353889503097	2.47767101559051	1.43419840063246	2.43589509798284	0.675580964262389	3.62768329774578	0.346443960828936	1.36556175222235	0.15386200715893902	1.3435190266619899	0.41733946573461994	3.34381701598555	4.0817551507259795	4.640592763843291	5.19489582055303	0.471563676490082	3.3392820002335304	3.3389187049563596	5.11409027994301	1.334392782415	1.5896050149448602	1.30626653493129	3.81956958321175	1.9509968028770301	1.52597552220969	2.8332770153555598	2.80438879978197	1.9074040457625001	0.389812315236788	2.11292099149748	4.76691299593782	2.5682798571422802	2.09051891112836	3.44686506626653	4.17327462289875	3.51343118758215	0.415286396080485	4.083375144864361	1.98099086507102	0.36629266744921796	1.06321239743488	0.396728962297321	0.64041491226744	1.56067812626886	3.87652011564356	1.32744775206673	2.35765222743575	3.9157608511286	1.08107156921965	0.5020594636756901	0.29924997519235697	1.9581810007207898	0.562185935647851	1.36554997231736	1.96475210881173	0.479011769397074	1.10435444261402	1.9302301597450298	0.16310279413557802	2.3764287729733997	3.62553998343412	1.7232336715231202	1.9444566575998	3.65533495363047	4.16435329864147	0.296792066247499	1.5229298600093901	1.86916701749336	0.425507942967639	0.5285861716340329	1.3555311017931	2.41566341499817	1.5847424136047301	0.23876710922578098	0.515664207185033	0.182934115238277	0.19975647869268498	1.97605162173243	0.33531854806645195	0.341130984534615	2.57545561125689	2.1464664894240904	3.2074160655517296	2.45956589782041	1.69350803483753	0.265851105054506	7.1719807506091495	1.57689321783702	1.8291635559864399	5.56420979175833	1.23678274408462	2.89308348539375	2.6298028152094197	1.41869220092075	3.10600243613959	3.3134452689161202	1.46320192466928	3.93243239852831	3.6085955473196902	8.167300677823839	6.942036543724901	1.00703170816241	1.42020799606401	1.81095974118524	5.80031598066819	2.13920839511663	0.245936929883419	6.517677300771039	1.90351184756988	3.6247393774347	4.21119744116031	1.98688477679644	1.85339818726248	11.1553241119935	1.67622082493926	0.141803995562556	0.43270001970456395	0.590171724104404	0.369360610665819	1.7407570900615101	5.1417936575744	4.28404493746105	11.436339354897001	2.87282617105932	3.04345382791308	4.369468937532861	0.33037872992965195	2.4800606538425503	2.91913298995429	1.91875154030711	2.44104926081933	3.12354880100741	3.9264622481946696	5.1737782751131505	1.59477289853883	0.145254972676958	2.33930885562408	2.4434353948237	1.5073535469375499	3.47379750899368	0.30703450525320103	0.164042068560103	3.30374872742455	4.15582372002211	2.34663761818885	0.268997718613264	13.509495113014	2.5101199079713097	5.83885221848478	3.8657058492404297	2.56179602454102	2.31523404012633	2.70499905474591	2.44620760514037	1.92956454523003	3.7065348666977105	2.41773291106469	2.4296993898668897	1.67189975314178	6.789454406871521	4.71859657861642	3.72215657394904	2.23485892818369	2.10461260386357	7.08656710859261	1.11478608058856	1.91449930923469	0.307238692921533	1.2582270970068001	1.4842448590726098	0.906014571049141	2.3592374759914403	4.86255264310146	0.765582990106098	0.40475811016782703	1.0808438520907702	5.33991626222862	2.86238035103472	5.960440226393359	1.81189159687599	1.22470678189405	7.82077727788464	3.6759613975661596	3.78177556579231	3.5604202602149	5.48585566282689	1.8960220949337299	0.265030634662688	8.80459566058609	1.78289388243006	2.5096640290847403	1.0171028119760899	6.92642623962037	3.1088485668612003	0.42981121687170204	3.3389598722468397	1.00007884011814	0.307123279789988	1.63065500775967	2.38896109255242	2.29085721219926	2.65302008870543	4.41509579971024	2.5221654152396003	1.9399299709006401	4.39832375847712	1.2312698635552	8.49983790340033	0.223564915132624	2.20707100533004	3.42462292853608	0.663268070154105	2.1075238507086698	1.26951960539805	1.44026771414241	2.18090677717124	2.57926366792909	2.27490266019894	4.0400099783628605	3.0103947718076602	3.7966631656937997	3.865857023447	1.9730404441466998	1.7527670882637	0.49790559666671297	2.9627476684932303	1.31084823748962	2.50136908990489	0.597330564485915	0.240610005397085	2.14362835969333	0.7157946642265169	1.8257919517176198	7.5286811302904795	5.79970753976004	5.3473627338116	0.884642048209628	0.7886596671887329	1.09232775204036	1.37578388405112	0.5969174037210739	18.218032561563398	5.4626433711113	1.57046203324702	2.0201246705292197	2.00022709415733	16.3718574422967	3.12046637615284	2.58224216746125	2.24438399587287	16.1889879570547	1.62562711486758	1.90782329723381	3.2420795280648997	6.338021270308721	23.895372344128198	6.29723484150631	2.1030417856	2.50502572848562	0.968374650621107	4.13066341898513	2.9580671415832995	0.4239800237591971	3.7318424322008	2.67186803432481	0.377959413755652	1.28620729575466	10.149604081000401	4.201609679571519	1.15371246841827	31.9606805522849	0.7346890848269041	2.43278810697603	1.81229344247727	2.00955722406032	0.724620370569575	14.078953260614998	2.15782529530923	4.07242121001784	11.4521162207659	10.632726322167601	0.36709813128821	1.66135786861079	32.620040549322695	0.209663349104939	5.391519207597301	0.69592079841321	7.978673512825798	2.15477651866884	2.6856152001351	1.53000061363888	0.611568961926375	0.8470160895700329	3.05680923213824	0.845592535245571	5.96746658963906	1.13010356488694	0.5728644012749801	3.01647935057286	2.98096655984999	8.277487931731251	0.15252591617513	3.8921581583678	0.051823671307209405	1.53259014679004	1.04036362837303	1.05443720573563	1.8808610206534597	0.3907015779475971	0.434613075524133	4.7343444967565995	0.624479296099511	1.36134471558479	1.94551940409199	3.7218728999980395	15.9326850255055	4.7160924467965595	3.08410916221371	0.662501620775747	3.8569992377385	2.8138597978160598	0.9583292411824771	4.4322235023641	1.40482260846518	2.65809272347735	1.94501126569562	1.6568372032532	4.49625050536408	1.0430503849677701	0.932309352488063	0.9409191660485049	0.41855340246696704	0.45648225698163303	0.21108183557140803	1.9435733825224102	6.15225748163558	2.81652511963986	3.39702184501018	1.21777189268965	1.45661446202351	0.744244014910373	0.109048570458771	3.16845136514283	2.17707806634058	2.82158840767815	1.0787651150255901	2.26320490079242	4.12018246782886	1.81307934035554	2.2886228493530902	8.19484646539822	8.12754385843773	16.487608940133402	3.88904920296034	0.40562871364810604	0.277055869893954	1.06906292104914	2.50581081822691	0.19718110714685	2.8567622296302098	1.7728609186295	0.0961010894064982	0.5483727662076541	0.102505414547804	1.04055355095881	0.83353767784311	2.0944041508593996	2.50817520461554	4.91498695732632	2.98128201499443	0.658056129198441	2.1416113629207802	2.70519369756662	0.46758529435571106	4.23933337342783	19.446970952678402	2.1063802122062802	3.79754152069716	0.6140430916310871	3.4000430594994997	2.6774798503347004	0.223242425264717	2.75567858418598	2.49357068553157	0.635728331685812	0.35778248905520704	0.23287113723513397	0.768874510030948	4.96211222219079	16.2196630362551	3.47705866929982	0.934268958510856	3.4540202425504902	2.16406784332445	4.16757611065686	5.715192392058401	2.13400894638842	2.91502898566113	3.3980206626463803	5.72654246588623	1.6369421523243	2.89940216733695	1.83905006297998	0.273000184406493	3.21845367118768	2.78692367501648	3.50159381164871	0.339912205843914	0.0643302175455634	0.0989217190016389	0.448532730962519	1.66748555825877	5.44520901906894	1.98853472640596	1.75519208672563	0.154264555525614	0.9633535634346441	0.35423002657902203	0.93925068824453	0.028958291633746	6.32726726250271	2.4191085238311203	3.18062639278272	0.152740101516004	0.5549808517095921	0.533165622993131	1.6155888403349201	0.6778948327787929	1.0645898537808	0.106630990746497	10.177954750561998	0.100572497751796	0.0776702697496619	4.4637893211555095	2.40499038812207	3.9400836117532796	0.8179621295881009	3.09289826970577	2.8081050614764997	4.1213597534838	0.33221931947275696	2.6029167506686	30.5557839519288	2.25314324833684	0.42042510600057503	2.8877656447059903	2.2264420855797398	1.8895444723825299	4.16427752506096	0.335662835622722	2.7723050615961005	0.10121724296138301	3.06824456355818	0.69206605141723	3.47828487907556	0.402536056043644	2.21457212698185	0.17038311008713	2.5299734337692	2.20504415447552	0.08640336205544849	1.8911731308884399	6.57619708964927	2.1372150067419797	0.379789183019285	0.729132468445723	2.03692917635317	3.07190872148406	2.57859101240889	5.3652174765551095	3.42989905374997	3.5455202109178305	2.93719925419446	1.35641746518596	1.8584839105992599	0.166835346740252	0.548296385934803	22.496349838305303	0.6205496782562989	2.20482167740277	0.160325602849617	3.28485348530536	0.5594522573785321	1.3163667109492598	2.8673403999302303	8.36395107822336	1.34315601973517	0.305404640214291	1.68360362436562	0.587810902549019	6.5009037779182695	2.7750945202768302	0.9716229050033619	2.7079861656726005	0.41778413143202503	2.47790530324546	3.15453832117476	0.592715194988195	0.127615459068434	3.5186424561327403	0.964819574194104	1.07225918831484	1.7144006737283901	0.6664395674146171	1.31156872523547	0.185987889858419	0.0624289910808672	0.190398389115575	4.81525424401925	0.694872306957782	1.69984512855485	3.25562879549404	0.5888636782016079	0.19856646817093698	1.55857185682374	2.58838600256691	5.68016597700667	0.657219028373095	3.55804559106398	0.107544313013251	1.53230667479068	8.99317310385255	2.63040013847197	8.09812302994712	1.8682803931617702	2.10821421593679	0.42534108147984395	0.51656600294327	0.22469930627920803	0.0818506879087318	1.8175330431538301	2.1536235724638497	7.81025927194299	5.43538502137417	17.3740173078169	7.64173587237056	4.6531034098234505	1.8197451593505098	0.036628835816329704	3.06356672426719	2.61819127907051	0.11096531001133401	22.3943361109237	0.156700918842109	9.55257361322887	2.07342328046841	0.287419428069148	0.801218009333626	3.44556809180561	0.24686182140470503	1.69663439073105	2.8368687075881	2.81515393461771	2.732762822743	0.8203316781605909	1.07774008111126	0.95328389119493	2.14161410413544	4.91686232579445	5.367762863991691	2.72551813682324	1.57790582770163	2.11510864546043	0.7127684228084609	2.8799615573799198	1.22589659388088	3.2250073936759	5.18377255684398	2.39378501468717	3.8990739459146897	4.33651129628299	2.12386781550486	2.3836917540586007	1.6779650128405401	2.22259441052341	1.89770765551036	0.6726278926234011	6.13196307180512	5.8683963949485	1.60259119120655	1.9124524923853299	16.3192697794244	2.35706255938777	1.95619768138316	1.05397588684648	1.7045443853029598	3.1068500223755997	0.206182107267168	0.65906413285532	2.0073822978111497	1.19057323580571	1.6492706017877699	0.704194323971799	3.9997166782709	2.0134659251654403	1.9915095705159098	1.8147531205557499	2.0623554673738798	0.0663459022430837	3.53869466410779	1.9851864788212301	0.136268993433124	2.8873712105347797	1.8923573110058298	2.55090050466957	1.32369370387239	2.21244257688779	45.0231481645061	2.26539321355472	4.0124383213639705	1.29808959791862	0.19653092756726198	2.65058634357296	1.6579193523608802	2.22276797775897	3.4090446970561	0.284599883567873	2.75523097435099	0.35495197346520496	6.21166867509527	4.60097670643933	1.64707125047126	0.95746989646139	2.72165767775862	5.21065261989159	4.537782318387349	0.0807026640366165	0.535524320059114	2.1245046284132	1.89298951098822	0.0228516722939591	3.2483530250830004	0.0661714549358006	2.9014491312316397	3.5758643499672003	4.50268656793322	19.8322951146173	4.82050373833009	3.06587459703151	0.782501450501764	1.17736086741691	1.41583813802199	3.0501284207783903	2.38907190758566	1.35199550781095	0.8025754295675379	1.62687976346845	1.87294850063271	49.4638846372842	2.35232405742325	0.132120996716804	1.7144637971757901	1.0650150544318	0.162583287458649	2.36894133288446	3.77383971399056	3.9004796260375403	0.36761821498360603	3.07932971851337	1.4118958262748	0.47566522803774003	0.886453218743342	0.259463060078588	4.5785621826012095	2.17558397473024	0.902471087908583	2.51914679155746	1.6735444418154202	2.0618111943693203	1.83361513714316	1.01643169703958	3.0751040521180597	4.77148864001536	2.2327621139695997	0.41202194631336	5.209459771357889	2.15848144392813	1.6649392943402401	1.40632105054306	2.0522700350003995	1.1079338530055	2.58997720496581	2.01170519459451	4.57175907964817	1.16503677058116	0.895210734595515	0.130287627915064	1.98787829362288	1.9492738020427398	0.4746762570050271	6.16926865439519	3.0390962349887998	0.46952498191636105	0.8978735985806899	3.6117054663568204	0.20327727278424199	3.21793046739383	3.3672238211337002	3.09540093018357	2.24609872516673	2.44480877211015	1.78891993299241	0.0545706078630326	2.78935719647597	2.19000902645114	0.6772954460644	2.08771546219026	0.174326351469159	0.109120038449384	0.47681042586735606	0.73161896686224	2.62186470985942	0.7184178570532229	0.949434577499253	0.690849451351651	2.67405247845437	3.4736284828932797	0.736716251498458	2.87956164653813	2.7766515469454403	1.15467617998209	1.7271023397063299	2.9466996903598197	3.53547224641562	4.7745718693127905	3.6458197944352	2.1244602865684503	6.4265076253245494	2.78295171618413	3.1392529388512003	1.18674535666986	1.32271355202254	3.60594981766347	2.6549022032543097	2.9839147390735303	0.693090501313865	4.46633814138932	0.0890080191373559	0.142574503852988	3.7277622419860696	3.71662190137828	0.0376669519702539	0.8518707348566671	1.05203941824368	0.253511078491867	0.646591603926038	3.43832965797733	0.501144626581982	3.05296894057677	0.060856886830622195	0.645830217017489	0.475049884878214	0.8285947653259721	0.71818421150822	2.20131986458656	0.0269537131240142	0.8023466031628359	0.8310248475443051	1.6017203020186201	3.2726381806880007	1.13357334005468	2.0901233523532103	8.65067632315658	0.364131035807425	3.09089072427992	3.99973183646206	10.943751464507798	0.742770926976665	9.1607115264036	38.742516228822495	2.61526694843665	2.33737938011422	1.7536845166375998	1.75626816117135	1.51735204570282	0.103083767579825	1.8890123077061098	2.10094511671327	1.3178088201554699	0.155652115871817	1.61355879497143	13.776499649058898	2.06570896811178	3.53344946007243	0.774360667236047	0.212975041655629	0.72982255326122	22.9377734749251	13.163931830049403	0.171226074108807	0.20172173463994	0.16473163885281097	2.08948976098273	2.83592974977483	7.52073932998349	0.262056307380167	1.96538163275198	0.197399401484462	1.6066056786094698	2.70367148087397	2.32521022114602	0.597103921434582	4.023659613191151	6.486198713941841	6.898184837470881	2.73101044432661	0.23823401089961804	2.48126542951947	3.08952085704025	29.095051439355395	2.39847429587478	0.96069572630134	2.8604190467406005	1.6133902730385101	2.27582914379686	1.97176511125026	4.707042122434901	10.5760436960036	2.7264405831872702	1.49863242622094	2.43372758005021	4.20356819828031	0.44489426966055995	5.7530294062514304	4.16590062674075	2.17581287002619	2.0844208597613703	1.58770810145626	3.83564252130248	3.6065692810720895	3.0912884952346498	2.17503602679437	3.55209711875861	4.52829501363098	2.2742104711693303	4.79618100562581	2.85738010417524	2.1443410260784996	1.81006127000409	8.08459980973565	1.80243214248136	1.75120270212707	3.59773073450446	1.8816772857501	3.27995639321772	0.126931526103776	2.34068430017011	11.103070920802601	1.9398992293380501	1.96710726404478	2.57938801064279	2.74755345727868	6.18430809522128	4.2594590302419295	3.32299987727847	2.34469591917431	2.10961462267767	5.66709336545842	2.5238076892542702	3.1583569415952204	4.19687375237921	2.30836648099382	1.48833892041043	1.51546848562147	1.8615734764705498	17.8145530927202	5.12040434475047
[truncated: 3,856,911 more chars]
