# Supplementary material for: Analysis of 7,815 cancer exomes reveals associations between mutational processes and somatic driver mutations
Source: PLoS Genet. 2018 Nov 9;14(11):e1007779. doi: 10.1371/journal.pgen.1007779 (PMC6249022; doi:10.1371/journal.pgen.1007779)
Supplement: S1 Data — (ZIP) [file pgen.1007779.s010.zip › SI FigS3b Underlying Data.txt]

Actual	Randomisation
0.000461420942407143	0.192432072718847
0.0026433522476368102	0.5481190732454311
0.6401034794528822	0.174105120570411
0.37905625821386607	0.987738738116385
0.0015403714524431199	0.9253733402572991
0.521487506626516	0.14057183790631603
4.67808229790767e-05	0.42472531840669
0.000505011547362961	0.812877152818995
0.5932218569820821	0.0936371431832199
0.363771448030662	0.285212236213424
0.26868966231346897	0.242370380198186
0.0161816308521775	0.872533987754889
0.5824939991520429	0.34102422751791306
0.15610097098533	0.537205605642354
0.810618571822267	0.22377597793261497
0.00219569880713154	0.355847526848973
0.11817483021795301	0.623867021777587
0.19450120429927598	0.135945160587411
6.89960611366422e-10	0.0255165006296904
0.0006132478095480599	0.589636695333031
0.00168065075269899	0.0476111639872012
0.215047909062717	0.545903102059568
0.0148027519501231	0.20617776091087603
0.6298605057616761	0.754619135312548
0.680067691922125	0.833064314492417
0.7368473677560441	0.116958966940054
0.821171607107654	0.869910159639675
0.346708712854072	0.46524194236252897
0.5576201526779979	0.9060342982086059
0.35363175457189894	0.18156293404820004
0.010183869682169	0.22889529643159098
0.812582674357585	0.27070244676253896
5.11052886863165e-07	0.9679154315440509
0.332542826376752	0.502192227837102
0.162469533658162	0.9196474131891149
0.8257004794047409	0.348502354480831
0.680315130861762	0.30875678938516105
0.6271085124199439	0.541805568943582
0.33694185519970804	0.7168209880081609
0.0757225609821299	0.20369834094781303
0.9436704444370758	0.946399937904176
0.283961982215483	0.8543218301158391
0.4446402602394389	0.654196048672822
0.39971447071770294	0.11390402390600099
0.0181576971781203	0.9749925142288199
0.476406386469933	0.73838598113335
0.192418400414685	0.31960496897256896
0.5964027550416611	0.736915705774851
0.34495864716779306	0.381379150578878
2.4231185581137e-05	0.955412208137079
0.00377974921352623	0.169990225107982
1.41402175141148e-19	0.0802457311446722
4.70830751027064e-11	0.7602114994001079
2.10271561233246e-06	0.54490457955285
0.204463449394022	0.9208535842806809
0.170016083424094	0.39203927309372905
0.672726486317617	0.31112479648056396
0.19316289482923998	0.610361265969702
0.625410502297485	0.636383700326352
0.135507285489301	0.659802865901963
0.608981109691732	0.579692814867646
0.38923020708094	0.9526976868390741
0.666022288414899	0.666864837365187
0.46941249207219304	0.28135005882946196
0.9209778610562579	0.373381764345171
0.0521645057607689	0.18275653933653
0.24172583885798604	0.9673172232127759
0.5996950018338871	0.602738257889588
0.49506902730068997	0.9628524175266241
0.0574675553163585	0.493343881864945
0.783681848189833	0.47014546148781
0.7570179485321359	0.47261800108536794
0.29970689885797497	0.377572630340288
0.5029425880698221	0.631000256361754
0.430354537992303	0.8471167103327509
0.842247837901293	0.887882701916164
0.342327241697627	0.7898659083038001
0.869856531238379	0.701643877367036
0.177541634709574	0.9220423219778341
0.30336778105136497	0.25540831899111105
0.523652258555669	0.9919158583947758
0.0279415879679926	0.11537078874940303
0.331359306535919	0.897599682473466
0.0848614852414127	0.7194566408829629
0.0172217216982548	0.9059414058298131
0.27035844213676696	0.376693428912564
0.70201627442951	0.096808030646257
0.9379553009507919	0.867624985625045
0.9230833424518292	0.5012227363564771
0.339698738978095	0.161978178488359
0.353771004446594	0.275912449636812
0.311828609925852	0.44077688162763395
0.217958510983224	0.66946352705057
0.84604140948437	0.8748206349649291
0.35751092057401396	0.9679015729229058
0.7608760606749398	0.45401126122717894
0.126559308077385	0.982004308786107
0.636820981424567	0.433413961849121
0.189350459626589	0.537033525073138
0.144596723273576	0.7387320818191271
0.0057103708430644605	0.039842254306847
0.00244522063403309	0.42273682071358704
0.0426770214013695	0.0836923773484534
5.0584888046292205e-05	0.42229193283675204
0.688979738919351	0.884440621367777
5.34386263125122e-05	0.9607295989059471
0.237481887897084	0.573071529562819
5.3009944919404e-08	0.6526058774514761
0.9175614865805809	0.7416335354942148
0.538358757467734	0.9893461810905408
0.891764321658278	0.00622987667599538
0.37155457646639206	0.281133475542273
0.4416955187325971	0.5841536740184731
0.13023730467929	0.4989016263129
0.815729792224253	0.9458822712282349
0.5349315016158029	0.6058104092995401
0.168464784112832	0.22832650066329396
0.4022954439080329	0.777227632053783
0.6148500926809269	0.367116403988261
0.29959360993960904	0.643035619921598
0.172908864688191	0.719983781062793
0.580727157296051	0.260295260443914
4.11774037050878e-05	0.17317844969572102
0.453215771876689	0.0609991594983899
0.576813601232504	0.63059552983239
0.44449894916160204	0.7891143474172221
0.91330527272121	0.120302319836312
0.669729172956444	0.0329087463393018
0.433458351827231	0.664236886970542
0.7959008092838891	0.936148691183157
0.324520426227082	0.0125031096285785
0.286817642394214	0.39379669989609495
0.5258181368074871	0.443778920736683
0.434781315094795	0.6963768012978481
0.0363996136078084	0.561973563537335
0.0140749791734573	0.397288277808144
0.273803509370538	0.8886700473755009
0.10034636378517998	0.253656001151038
0.440230605310989	0.140971409153526
0.0981164909637984	0.413690878702666
0.154838955779725	0.873100624556563
0.248279263304811	0.285443056556466
0.587457749208988	0.665344807299628
0.508920686414986	0.17997738351180803
0.9981647319524839	0.188349527781903
0.12839908552745	0.24613059436239101
0.18975992294460103	0.0683816486176977
0.571365102566296	0.561962193258574
0.278554459511296	0.0982240020773946
0.7467765941216078	0.694056973154578
0.333010779451136	0.867443158024857
0.8555580000863721	0.60654824532992
0.554181596843239	0.16147216383472598
0.0019511757368323398	0.0962571331009146
0.37474828180102004	0.361836575184229
0.008872285800742659	0.24343349399525602
0.34680130133889603	0.097568003918174
0.886815606748487	0.639151578292962
0.39383699120334403	0.841602370020006
0.000130687572744901	0.608860374751799
0.520069022038988	0.0330650264586642
0.00132497457018008	0.689042415491405
0.647828859979641	0.361443424642027
0.638880327110438	0.361819880387927
0.335740563581478	0.589928457182168
0.287249662180698	0.245727574185423
0.7377211622550441	0.763206503730372
0.9562870493873149	0.8589258731722769
0.664644164850324	0.5813772537563779
0.518632311911286	0.797273322286774
0.413331531105617	0.5768739929531379
0.460122210168468	0.0942972508166369
0.7198775415476399	0.9310719865412008
0.9853125922403321	0.8319644719230179
0.9135667386746301	0.560544912389869
1.9241389017054698e-07	0.74914563897478
0.0333495924162838	0.73824729634117
0.542712791796215	0.567142367821599
0.0422655556807	0.220334164658048
0.618286391066521	0.6755585955323149
0.17562572259442003	0.27314754337984903
0.0994135751920451	0.3697557602755371
0.564584347707067	0.196387297697883
0.15590279222204098	0.720239653406937
0.113130412993214	0.508070425898367
0.16997309028547	0.7409228698430541
0.0264118030304206	0.640493222342735
0.13152548319612	0.513276316714568
0.764332108388318	0.24897326476096998
0.746846945549667	0.7879252052302891
0.00748954034038212	0.9431162295626329
0.8834639154397941	0.966341001128213
0.45869087605611	0.29535659665719705
0.245399394432263	0.216185995232969
0.33563466673111103	0.73164485237719
0.0436954480781442	0.40960828270116406
0.5351223809101779	0.29249512852274395
0.000192450407975586	0.806644820268249
0.39381795735107206	0.346491820947811
0.0570783504107542	0.8350030424140992
0.00045073515469307	0.733833641730173
0.585745131301773	0.741865799017391
0.00021205325504546201	0.5593726840270009
0.228594105566927	0.560308236086614
0.7445155825118199	0.426117720050206
0.00368882385911745	0.5416956231372211
0.6461431075537171	0.41946567830116993
0.887429682277334	0.656657002417531
0.5447576946699489	0.621906027322602
0.35373290320704104	0.765863115849188
0.7863526818898149	0.621945609134549
0.44305317423409096	0.809317667362625
0.455870648502673	0.376765014706391
0.17712520655803698	0.627589576513626
0.7550409178153621	0.25733870871142606
0.167160632571946	0.834753966385172
0.29230368900695597	0.0669756407444312
0.294009210853286	0.36543655698059996
0.810279302676058	0.11204774618515599
0.0239093827221501	0.285046655711026
0.47060765381859204	0.663981937499774
0.7086482323170179	0.693258382407994
0.37878681613192605	0.9597612933196921
0.00030250862684050897	0.5892348631728311
0.0562156250384477	0.18408309245979998
0.0746575768894539	0.276774471946963
0.30587051573507695	0.917451952361193
0.16903519533367403	0.306268515095605
0.324448019381213	0.936303836962605
0.22532245862429398	0.618044044914623
0.25129633832186604	0.7593656680053771
0.263567157536766	0.721181465842927
0.8723455408894879	0.552184325734922
0.385823406471918	0.980502571775102
0.228237911433029	0.510151898487949
0.0159852781319985	0.306686896139854
0.432321468810871	0.261676165667513
0.588973649014684	0.65484274472724
0.00919693394311607	0.16846684587123004
0.17969992861830397	0.12381269229138302
0.440036925364243	0.704674464035971
9.62365916825716e-06	0.47901521505842104
0.25794059410922104	0.6528697206339069
0.30052334556314303	0.6487290880919251
0.8539183706301681	0.38035885938056496
0.4233072522926579	0.869294671576639
0.9870603892155642	0.502053190990567
3.06230677584928e-07	0.9475061674310121
0.004352431659851	0.34397262458250105
0.930771599195374	0.288101150676568
0.3257793963738089	0.434145957825437
0.554851664703864	0.822949710046141
0.186413697399851	0.907546250194741
0.0166323193841474	0.797754454495509
0.5935956303768579	0.33404901612451005
0.0157546568253883	0.9989999578788058
0.27139651587266	0.676226288930437
0.0322176474705317	0.874193005515717
0.184094168369447	0.11502036295338999
0.840181166864866	0.211108351653554
0.36371192678050207	0.8400308079096079
0.5958741906341011	0.501676906226791
0.48403192811512896	0.0306914627808837
0.6083809442137479	0.933118536519389
0.588267933583364	0.731558076636842
0.672881865930969	0.0221951803562002
0.7741363021784079	0.5316339272048111
4.81326007512869e-05	0.87434090104014
0.000257584900129375	0.32900786012233196
0.00229746523029052	0.160878777160313
1.3657859361929102e-14	0.0780705501737507
0.00256229265162649	0.421580591490675
0.126679925553104	0.762669273913038
4.58895042302248e-07	0.430644632248642
3.3390805288721997e-09	0.48954358078513205
0.7002878454407039	0.91389943364583
0.0555596918268819	0.625511267651762
0.0110515713149331	0.0941145908105181
0.31820027349545	0.880644692911593
0.0149173053326058	0.271226378902102
0.496967824933323	0.8628740062192991
7.75487531284422e-05	0.0983989264607961
0.262896744498342	0.00855372674017578
0.545469451745071	0.248412631121504
0.7016889787329	0.0762742494585426
0.591849023123033	0.269433257430585
0.3290699416233269	0.5805258803841651
0.5155167603768811	0.721995611933733
0.5489299443361301	0.370764852911792
0.22725191475290302	0.41145394822023496
0.439082908036619	0.23244198977872
0.671227062209952	0.22666131926458605
0.0831772367834943	0.6240617194875799
0.000526194433476426	0.0518862334379654
0.38604576790013	0.862787645405322
0.00488703530284216	0.7402748543197121
0.9155811834754529	0.36164909051125
5.47217043180529e-05	0.9025937996195379
0.6979432159199761	0.0019920643641780397
0.36614220004903597	0.7308389211994809
0.292709717796541	0.41315106693604
0.0152179756680487	0.222072736470963
0.641336043251541	0.42930766765195205
0.0760428021135656	0.47617079000058504
0.405359118137828	0.182210781748369
0.160431354099263	0.288298819323151
0.33088091415448806	0.9822861770831228
0.601740061276091	0.6993688382910611
0.0317021912483212	0.22452398908909998
0.00196784595674441	0.34029809612462997
0.980917537306609	0.63097080666565
0.0885552190625261	0.22635783603135898
0.5409323398191971	0.395870318969132
0.452886557803524	0.9139081553878579
0.0235940654296473	0.9486425079074329
0.15300468551248497	0.142859644527845
0.9975391330650981	0.00289859329789822
0.630398485465691	0.200772898576941
0.9963923065935629	0.8421321037469871
0.0007698771068474031	0.854365819177208
0.9939182111020329	0.9272733046369691
0.40838821240670203	0.17380923108855198
0.0230734226962847	0.277559441318252
0.7954607938695749	0.9538074255200009
0.39084317704118604	0.0914591271183507
0.536704401552348	0.27462124186167297
0.42891342666053295	0.906549839202227
0.00682755457668458	0.883874611679381
0.436483195264489	0.531417318448681
0.46755992442547606	0.8035711259603259
0.393680395711794	0.0230955187765606
0.0177262247759099	0.16787145347891
0.23976151012590602	0.0796546304687537
0.149289243503659	0.9367974662085609
0.423315064395355	0.284692018636449
0.0716983033581063	0.242873234976082
0.37519127177449396	0.403302400546534
0.8824259815651802	0.641031596238611
0.506141813585543	0.48904868935435797
0.579599702110668	0.803334862736112
8.61276295381449e-06	0.7028756304101249
0.9551574891398391	0.933695745156205
4.4463910143256003e-10	0.462221925523488
0.000204267735721263	0.115417686458946
0.0145727522898108	0.0832753851252618
0.168831733369238	0.367719553762192
0.399642495587921	0.692018147311214
3.897803531611119e-06	0.208091502047517
0.00115392018674858	0.9363884990697621
0.010477996664407	0.44050132688807897
1.8611691507540797e-06	0.5936819442571329
0.000487958699520967	0.0524316053226169
8.26248123363412e-08	0.376799164280079
6.4319072301267e-05	0.234921583390185
2.0596489738034e-09	0.845160823691847
0.0253037315635425	0.36673772271007704
0.0260714033511923	0.756320692547864
0.0354753127461774	0.310605563688397
0.306973027038326	0.0833616080095837
0.00108041783795245	0.135816502684482
0.313079956216866	0.919036311398154
0.0688094351890091	0.20440791570521696
0.40272749060559004	0.318903896466381
0.0176604531122936	0.502071857549248
0.100925994918614	0.47286498232639096
0.0367486086520543	0.266485714502467
0.425452863305448	0.461771456250143
0.5591925486645911	0.5579838060425849
0.155026581197142	0.5005417760340589
0.663779666563042	0.30361370776975605
0.608698270095619	0.6236538334776629
0.14744984411102802	0.672530789881009
0.704519554767821	0.790673821649663
0.839955871597587	0.24283682646174104
0.19005440079754302	0.444238568095307
0.14707917680109198	0.7406103489157991
0.31146543430066703	0.0925245199316622
0.197700805721945	0.46413480976653204
0.8781582925286691	0.545427315740742
0.0627561980981197	0.0707518301926703
0.00159417846614727	0.13205678782660302
0.174832330062403	0.7527036914651379
5.53441151053246e-07	0.691417460181604
0.0009958103123776359	0.6870897630062869
0.00121857533230161	0.0474468630561363
0.0846054411157503	0.13389416325622
0.0602501919382419	0.0897924858269299
0.0266374090894928	0.983738717981717
0.00325243339567462	0.85055963954897
9.067960253445509e-05	0.431343402197341
0.88166671205226	0.694498104611412
0.00533005809196436	0.26125281489155805
0.375617023482944	0.478440533532911
0.0299347705473276	0.753785512240341
0.0163914131016439	0.510493005423573
0.0273105965888024	0.48070367593795
0.684613983149056	0.20901642634180398
0.8695630693079541	0.594458657547646
0.486247354259826	0.34604378830025895
0.7999216888831491	0.0689886336174906
0.543550789172513	0.6090132291750451
0.240531469544642	0.6323260623143321
0.7646409067657329	0.7633493457814351
0.44345085230475	0.8588864849497769
0.8325312830520741	0.18689102300418803
0.351440678356324	0.32931890634671
0.487785188457199	0.700291760590492
0.34119922465236896	0.6423676766947
0.20937541594484502	0.5368816037401289
0.279289325919451	0.852354131715213
0.000583578092657796	0.0109603199587424
