# Supplementary material for: Analysis of 7,815 cancer exomes reveals associations between mutational processes and somatic driver mutations
Source: PLoS Genet. 2018 Nov 9;14(11):e1007779. doi: 10.1371/journal.pgen.1007779 (PMC6249022; doi:10.1371/journal.pgen.1007779)
Supplement: S1 Data — (ZIP) [file pgen.1007779.s010.zip › SI FigS5 Underlying Data.txt]

	DeconstructSigs_signature_1	Sigfit_signature_1	DeconstructSigs_signature_2	Sigfit_signature_2	DeconstructSigs_signature_6	Sigfit_signature_6	DeconstructSigs_signature_7	Sigfit_signature_7	DeconstructSigs_signature_10	Sigfit_signature_10	DeconstructSigs_signature_13	Sigfit_signature_13	DeconstructSigs_signature_14	Sigfit_signature_14	DeconstructSigs_signature_20	Sigfit_signature_20	DeconstructSigs_signature_26	Sigfit_signature_26
0	0.515441930601657	0.148057688565772	0.0638915491379694	0.028189847895536	0.0	0.0692742623971283	0.0	0.0243640692181865	0.0	0.0306474063304837	0.0	0.0169849212381329	0.0	0.0463991597093534	0.0845402611126881	0.0409789541963298	0.0	0.0234621541139512
1	0.23552060011686998	0.0854691200943221	0.0	0.0239125470894132	0.0	0.0497721401404672	0.0	0.0236341102494858	0.0	0.0227910906129837	0.0	0.0169323354861778	0.0	0.0287972705980238	0.0	0.0264589544858985	0.0	0.0296851094636142
2	0.701454224644084	0.24159913580281303	0.0	0.0231967540221693	0.0	0.0631799451240423	0.0	0.030339564151516004	0.0	0.0255708518407583	0.0	0.0196966344993357	0.0	0.0372717702678019	0.0	0.0253474111800526	0.0	0.0240058211602294
3	0.0	0.0425510802097684	0.0	0.0291703688157261	0.0	0.0246030049569797	0.0	0.0195264646643952	0.0	0.0253200139637535	0.0	0.0266793713216358	0.0	0.0204990618290984	0.0	0.0298108480206069	0.0	0.0706029991486731
4	0.0999823366419206	0.04904985319760201	0.0	0.0162992053266499	0.0	0.0235618503653502	0.0	0.0135568370397237	0.0	0.0195948640292821	0.0	0.0191826556473422	0.0	0.0197215834708585	0.0	0.0171226079309088	0.0	0.0213764428796309
5	0.12837713737529402	0.0482860790136165	0.0	0.0161910832420685	0.0	0.0347685773472003	0.0	0.016714415860104997	0.0	0.026547226753304	0.0	0.0245972761964077	0.0	0.0322320433580033	0.0	0.03883646295621499	0.0	0.0454303402762032
6	0.396823390580722	0.19171877638501997	0.0	0.0184241318703584	0.0	0.0398028446026824	0.0	0.0171892656421792	0.0	0.0265455896198948	0.0	0.0150368671989368	0.0	0.0268751055216015	0.0	0.0229699224121648	0.0	0.0311024839089231
7	0.23863251308282	0.172646424887922	0.0	0.0227440258859688	0.0	0.0351007856566399	0.08049832362103701	0.0325039118006471	0.0	0.0328488210300643	0.0	0.014401772459598	0.0	0.0205302402757197	0.0	0.0172529534180319	0.0	0.0272414567444234
8	0.4064539310207321	0.164388981686849	0.0	0.0192098426187189	0.0	0.0453152511306386	0.0	0.0297624541974935	0.0	0.0416398718792095	0.0	0.020095616795317003	0.0	0.0239098668238502	0.0	0.0327334454298479	0.0	0.0238369690177042
9	0.479022569009599	0.210426708506663	0.0	0.0255911134911317	0.0	0.0496942218321136	0.0	0.0242091801698214	0.0	0.0184072443443351	0.0	0.0429379080677952	0.0	0.0365897303696017	0.0	0.0224482194215584	0.0	0.0254041370562769
10	0.37200513417850894	0.15813097977996698	0.0	0.020943653415669998	0.0	0.0444881623175398	0.0	0.024356583461453	0.0	0.0487081610130092	0.0	0.0153065083231234	0.0	0.0275451705909805	0.0	0.0216482781801874	0.0	0.0193215458931977
11	0.517599717972176	0.208551248165768	0.0	0.0286028275311193	0.0	0.08074623986755099	0.0710142920877203	0.0308629589886362	0.0	0.0292335700006406	0.0	0.0223835493120539	0.0	0.0310125850230812	0.0	0.025021298711615	0.0	0.0289772091257557
12	0.467322373913502	0.156254848970483	0.0	0.0198519203270986	0.0	0.0491953228139544	0.0	0.0229320708618698	0.0	0.0287479442151822	0.0	0.0174916362950013	0.0	0.0386578979259965	0.0	0.0384472461615211	0.0	0.0303581150161646
13	0.166154240400573	0.0654758175250114	0.0	0.0156145525621264	0.0	0.0381425042157536	0.0	0.0195186919015346	0.0	0.0243383642169029	0.0	0.0219300432827288	0.0	0.0270141562997977	0.0	0.0269950706830348	0.0	0.0453986189276841
14	0.31159399968352003	0.0754647871083372	0.0	0.0429564735445539	0.0	0.0529981504800968	0.0835227651820312	0.0290490089776821	0.0	0.0331225669961483	0.0	0.0686551945976297	0.0	0.0355150910848635	0.0	0.024941478616886004	0.0	0.0304565345836095
15	1.0	0.463945666192286	0.0	0.0168126132195585	0.0	0.0383022213569518	0.0	0.0150985026603614	0.0	0.0216737675355464	0.0	0.0116545124839632	0.0	0.0212654037311652	0.0	0.016633566059230002	0.0	0.0181579649106497
16	0.370430102435523	0.12018567335768901	0.0	0.0286182190783426	0.0	0.053561973284809	0.0	0.0342313818703229	0.0	0.0263717563018112	0.0	0.0255780720603476	0.0	0.0327492518330586	0.0	0.0311633753131095	0.0	0.0257854459672768
17	0.170889285292604	0.136600105956082	0.0	0.0210130213994345	0.0	0.0329231929994409	0.0	0.0350310917837886	0.0	0.026544257521276	0.0	0.0181820073854712	0.0	0.0381681587971268	0.0	0.0191663153591577	0.0	0.0194473190882102
18	0.453775983309659	0.177306830970787	0.0	0.0148314731766073	0.0	0.0912830053236034	0.0	0.0207319425739691	0.0	0.0439441975060555	0.0	0.013048053959136002	0.0936120725563495	0.0578174783819556	0.17135824171588399	0.0398322707125427	0.0	0.0266717307475525
19	0.566731422161381	0.239892833351993	0.10029505814754801	0.0386491486178116	0.0	0.0460113761929319	0.0	0.0418304474546653	0.0	0.0342559247220336	0.0	0.0389388872450699	0.0	0.022692142871712003	0.0	0.0226450218201069	0.0	0.0289384001770081
20	0.561638197816365	0.241311363488681	0.0	0.0192141079678214	0.0	0.0452516093081785	0.0	0.0208703600835821	0.0	0.0253168564249068	0.0	0.0288893781553668	0.0	0.0345049417445722	0.0	0.0208372811784464	0.0	0.0434308817577419
21	0.6723607048638001	0.20499578679445699	0.0	0.0167396449592128	0.0	0.0892646405620518	0.0	0.0232180076065452	0.0	0.0214493937361899	0.0	0.0173530747069004	0.0	0.0375145656093109	0.0	0.0235789428103972	0.0	0.0203238320855848
22	0.532530334475261	0.164457891416845	0.0	0.0346610490524665	0.0	0.0474560289509587	0.0	0.0280903300910639	0.0	0.0367222912569279	0.0	0.0373024042745667	0.0	0.030885364014798997	0.0	0.0225364272703299	0.0	0.0277778360574763
23	0.49746288921464293	0.0902376366133315	0.0848589671973588	0.0336282103437532	0.0	0.0498814018740886	0.0	0.0338538223906415	0.0	0.0364716462245757	0.0	0.0352019099714227	0.0	0.041043578676001995	0.14343492526974302	0.0392936374555618	0.0	0.0286909267729445
24	0.208453800248225	0.0672620484194932	0.0	0.021231145153681	0.0	0.034109120276339	0.0	0.0282079703995959	0.073788046647005	0.05671463202810299	0.0	0.0251194370035021	0.0	0.024377190240291	0.0	0.0284832773413437	0.0	0.0399450980584603
25	0.49478720983572105	0.13989176273832699	0.0	0.0269203430176334	0.0	0.0632236913118528	0.0	0.0281720617244922	0.0	0.0297134136391778	0.0	0.025785698950461	0.0	0.0314116597322887	0.0	0.0421626643766764	0.0	0.0354206590531303
26	0.635674024758369	0.131166643081967	0.0	0.0202279832130457	0.0	0.0621824595993636	0.0	0.0263331323252296	0.0	0.0294991470065359	0.0	0.0407003288119725	0.0	0.0464040499526552	0.0	0.0334958908927484	0.0	0.0334353630900662
27	0.383793264121707	0.169379081516333	0.0	0.0194257139944088	0.0	0.0503827407000526	0.0984330738609095	0.037670300565230005	0.0	0.0410238412942277	0.0	0.0145250002656226	0.0769275375829709	0.0378523383372705	0.0	0.0288356244732521	0.0	0.0276972992032222
28	0.509294142005333	0.19928862331659802	0.0	0.0224995536220177	0.0	0.0712015698357924	0.0	0.0168448423902017	0.0	0.0219291504114306	0.0	0.0139863106176927	0.0	0.0324273839566716	0.0	0.0324806107249546	0.0696270559524161	0.0321173523961326
29	0.663339133497686	0.22577115313555302	0.0	0.0151157356838486	0.0	0.05716570751735	0.0	0.0342014939137221	0.0	0.0284558625781402	0.0	0.016835338923678004	0.0	0.0272698676656646	0.0	0.0372604177149593	0.0	0.0316871435611089
30	0.29915542043319704	0.116230940645621	0.120610643897004	0.0486625461150895	0.0	0.0637497057632782	0.0	0.0326011667937375	0.0	0.0375542247910048	0.0	0.0127587059068937	0.12111392035870301	0.0413035089418305	0.0	0.0503771606106808	0.0	0.0220971102723609
31	0.0832075598614931	0.0382459835796506	0.12436594864041801	0.0518464133517676	0.0	0.0288458837445721	0.0	0.0183848202115699	0.0	0.0346470154697895	0.0	0.0348572063284115	0.0	0.0291633162056036	0.0	0.0305604116740715	0.0	0.0266859062068619
32	0.0	0.0110181793752688	0.0	0.00940704775777475	0.0	0.00976497781872345	0.0	0.0174102587359515	0.0	0.0148455447703277	0.0	0.0056198109375495894	0.0	0.0144539577552251	0.0	0.0121956390491814	0.0	0.0204701827169097
33	0.5944099115520699	0.220509128126857	0.0	0.0156612225558669	0.0	0.0546989998942414	0.0	0.0269671459691813	0.0	0.0404045481548124	0.0	0.0130168529477574	0.0	0.030583518541486	0.0	0.0212926915918992	0.0	0.0289353255446578
34	0.075153389770636	0.0404129210723668	0.06312376073063	0.0423988249662629	0.0	0.0180827282326329	0.0	0.0176678672151687	0.0	0.0112554218718325	0.0	0.00893498074512728	0.0	0.0191471806660338	0.0	0.0115048845583435	0.0	0.0181685053221121
35	0.469604564529383	0.17682281774588102	0.130128724509405	0.0493013635041649	0.0	0.0423597538435652	0.0	0.0469840101205151	0.0	0.0284893862202632	0.0	0.0138492159592981	0.0	0.0337771412497559	0.0	0.0239629582844493	0.0	0.0215225266063431
36	0.574082118279701	0.25877319509972097	0.0	0.0380906122890806	0.0	0.0537882883256136	0.0917074576860943	0.0320632233790743	0.0	0.0364330381253614	0.0	0.0425692773530996	0.0	0.0257356488132216	0.0	0.0204372095886666	0.0	0.0338139708416405
37	0.6803951942435912	0.255716839417156	0.0	0.0233505254517921	0.0	0.0444521731651641	0.0	0.0209528223688341	0.0	0.0295685524632125	0.0	0.0271424329026839	0.0	0.0297890313919718	0.0	0.0224922998950646	0.0	0.0234216729808594
38	0.43588528191884296	0.135086129903389	0.0	0.0242367799581725	0.0	0.05721244550827901	0.10944601299666198	0.0368615922997503	0.0	0.0373758623957783	0.0	0.0292074277398024	0.0	0.0357655914219479	0.0	0.0400417134033327	0.0	0.0224177386353728
39	0.272981574084967	0.172924618772429	0.0	0.0252510831459632	0.0	0.0308924634972621	0.0	0.0493290559781654	0.0	0.021169278622205003	0.0	0.0223375876797145	0.0	0.0216722523200354	0.0	0.0213159773963373	0.0	0.0303236089018816
40	0.44542076375047707	0.187164416809933	0.0	0.0193883861119092	0.0	0.0493198701195236	0.0	0.020380253058499	0.0	0.0186638306569478	0.0	0.0322172518742459	0.0	0.0245098698452692	0.0	0.0360647844616025	0.0	0.0335128164939171
41	0.19444483591927103	0.0583331994888307	0.19334139566034897	0.0476902079120429	0.0	0.0438820708732498	0.0	0.0240609206252646	0.114771011895584	0.0441112627911999	0.0	0.0304370963967256	0.0	0.0318494233677593	0.0	0.0318891523629183	0.0	0.0451963247705052
42	0.304732674677782	0.0767769820955372	0.0	0.0239591339594854	0.0	0.0526321483993589	0.0	0.0195083648063181	0.0	0.0290961064340182	0.0	0.0243418680042782	0.0	0.0513925434578499	0.0	0.0251438544114298	0.0	0.0433865453733638
43	0.67701797691122	0.165867753100157	0.078245378133008	0.0345126719987241	0.0	0.0559727864908918	0.0	0.0290190062913794	0.0	0.031282563773062	0.0	0.0270377889337429	0.0	0.0380537857261372	0.0	0.0263976549187313	0.0	0.031082300957026
44	0.17680308785146803	0.0618405267683705	0.0	0.0184597027665167	0.0	0.0465315856258588	0.0	0.0228932887483074	0.0	0.0322737135645628	0.0	0.0214402474033433	0.0	0.03117812595518	0.0	0.0294501841887395	0.0	0.0388741737244496
45	0.41922065712284706	0.156292606588038	0.0	0.0340914239533669	0.0	0.0514761966913771	0.0	0.0286606374897794	0.0	0.022168522060757003	0.0	0.0182154524967715	0.0	0.0291111525305235	0.0	0.0300410026614198	0.0	0.0265318268562724
46	0.642273513602006	0.213560171924832	0.0	0.0196291492986083	0.0	0.0628573464740249	0.0	0.0233480221685467	0.0	0.0378674502361435	0.0	0.0179609784076629	0.0	0.0363856067977895	0.0977746124013677	0.0355264772977345	0.0	0.0313224394066817
47	0.6787759574632579	0.314551291247078	0.0	0.0257885726905116	0.0	0.0390403684632296	0.0	0.020955371423051997	0.0	0.0453128506513567	0.0614639906730506	0.030674810294738997	0.0	0.0217885757273874	0.0	0.020455808599458	0.0	0.0216131762288854
48	0.21507081387684301	0.0969213048746517	0.0	0.0225470162358375	0.0	0.0648332880850607	0.0	0.0331567760209131	0.0	0.0177959726133089	0.0	0.0149104243768461	0.0	0.0299616236983173	0.0	0.0235845947288613	0.0	0.0239866571797811
49	0.0	0.0225230186193765	0.0	0.0150595851119492	0.11390865141572099	0.0407851001049466	0.0665054065563158	0.022128423108827996	0.0	0.0157531805495683	0.0	0.0208036908601007	0.0	0.0223595414265109	0.0	0.0366881033279871	0.0	0.0154681590036722
50	0.0817505641248455	0.0384934690215768	0.0	0.0212841934856723	0.0	0.0280746436122625	0.0	0.0179569321436449	0.0	0.0176534375901227	0.0	0.0205446706781201	0.0	0.0206295567023861	0.0	0.0178552388702404	0.0	0.019211250666159
51	0.409420534651839	0.242094790066735	0.0	0.0273090849350214	0.0	0.038582038239447	0.0	0.0500447191849437	0.0	0.0388045993806433	0.0	0.0225750150747801	0.0	0.0281064812961688	0.0	0.0231290458753258	0.0	0.021700832818303
52	0.129842928273701	0.0747998231579552	0.0	0.0117331052547696	0.0	0.0456337329498786	0.0	0.0232685248238541	0.0	0.0241788889277529	0.0	0.009946380492851391	0.0	0.0250994510330729	0.0	0.0279291452019166	0.0	0.0227325274992135
53	0.0	0.0322488158562073	0.140161004888622	0.0674249487979645	0.0	0.0250708508902219	0.0	0.0172041911574471	0.0	0.0198570712152079	0.0	0.0432698257153864	0.0	0.0220840178427867	0.0	0.0226598825198937	0.0	0.0264227739199296
54	0.0963637993033492	0.0669431338296374	0.0	0.0179710401438698	0.0	0.0450124921986518	0.0	0.0241016623750177	0.0	0.0201431642896374	0.0	0.0183599468610113	0.0	0.0290643069125523	0.0	0.0187012003053127	0.0	0.0342984341079998
55	0.0807122536986851	0.0633503804767788	0.0	0.00958966604992843	0.0	0.0308812414884226	0.0	0.0157617311767264	0.0	0.0162941392913271	0.0	0.0147964478316593	0.0	0.0259360675411048	0.0	0.0219307254114975	0.0	0.0366477778223716
56	0.41248721165102004	0.0990021365574285	0.0	0.0206186460408601	0.0	0.0466556564323589	0.0	0.0289459828509931	0.0732883766581068	0.0616150106425446	0.0	0.0188906604986222	0.0	0.0329357510889939	0.0	0.0258924777223506	0.0	0.0232625040269375
57	0.25580689855836103	0.13759696621247103	0.0732428550256257	0.033143571717177994	0.0	0.0336570921697436	0.0	0.0256070551290935	0.0	0.0335709330513531	0.0	0.0249462428708915	0.0	0.0312652545909813	0.0	0.0346175963788972	0.0	0.027759621805859
58	0.0	0.0573066898863299	0.0	0.0286192003334394	0.0	0.0266406863363867	0.0	0.0416193835483909	0.0	0.0121161872381678	0.0	0.009813313774544129	0.0	0.018641220377521	0.0	0.0170090669016288	0.0	0.0257797787010538
59	0.0	0.0439898612124402	0.121408450803746	0.0785243507399873	0.0	0.0280677241423927	0.0	0.0360665473584913	0.0	0.0173393279421897	0.0	0.00774950685005128	0.0	0.0214365158840806	0.0	0.0191088735597465	0.0	0.0199389981042066
60	0.0772143485270131	0.0464880141949786	0.0	0.0260318498702659	0.0	0.02340494524888	0.0	0.0299319627598226	0.0	0.0170350344732306	0.0	0.0103023217252007	0.0	0.0205036440663467	0.0	0.0175189693361658	0.0	0.0311462985179373
61	0.11544197561209801	0.0678647024783101	0.114653027664501	0.0493943778944631	0.0	0.0429074198996682	0.0	0.0176940191420037	0.0	0.0193568021439532	0.0	0.0262751249557522	0.0	0.0291613171749146	0.0	0.0269845216089934	0.0	0.0332549637623802
62	0.0	0.00880742787298925	0.07792015802771901	0.0610151583060819	0.0	0.006915934306488671	0.0	0.0239570612859483	0.0	0.008193685990495629	0.0	0.00715493678090202	0.0	0.00716248316641343	0.0	0.008510191263551141	0.0	0.0220920797769684
63	0.0	0.0266234493737526	0.0	0.0187607378056401	0.0	0.0238435223629334	0.0	0.0158643577190324	0.0	0.0160039323784869	0.0	0.0223696705266899	0.0	0.0231773743601959	0.0	0.0167976139550091	0.19513444013553102	0.0451672853794586
64	0.643054255527838	0.296372233443665	0.0	0.0159429655002437	0.0	0.0490273773833756	0.0	0.0184576648832896	0.104005270010633	0.0763437617234192	0.0	0.0130006321728594	0.0	0.0322051530955854	0.0	0.0243520608826061	0.0	0.0220693221319662
65	0.0	0.0130614552824644	0.0	0.0196891667752145	0.0	0.0130298441267754	0.0	0.012312834081716002	0.0	0.0154517554135165	0.0	0.030394935071816002	0.0	0.0213579370205987	0.0	0.0170708366599979	0.0	0.0324238359453822
66	0.0	0.0152411070427879	0.0	0.00957586605213746	0.0	0.0118386674857121	0.0	0.0090574788648635	0.0	0.0186628467223028	0.0	0.0128092682393023	0.0	0.0140636289970448	0.0	0.0139706943806816	0.0	0.0224880899671987
67	0.15057283081979	0.0771276847387677	0.0	0.0256334353814824	0.0	0.0396271658698652	0.0	0.0153201126530165	0.0	0.0181953169305247	0.0	0.0269538049757728	0.0	0.0251981421925258	0.0	0.0213865209036127	0.0	0.0286407425929504
68	0.0	0.00620183450764955	0.0	0.00500790345556164	0.0	0.00548103024520576	0.0	0.00491735378676626	0.0	0.0077744743990048205	0.0	0.0154576032467627	0.0	0.00817166310370732	0.0	0.007073332345264929	0.0	0.0119194954908845
69	0.0	0.00222594451887502	0.0	0.0114511650810736	0.0	0.0022319187934349	0.0	0.0046993740257052895	0.0	0.0027586580420025397	0.0	0.00940172784060804	0.0	0.00441072990914867	0.0	0.00442975902486111	0.0	0.0077168401283535795
70	0.40052907727531	0.18506567862758302	0.0	0.0234372305127317	0.0	0.0429413203677355	0.0704729129291942	0.0390409679667322	0.0	0.0458458511600319	0.0803336922111818	0.0481903966840926	0.0	0.0270146593644673	0.0	0.0258364963153121	0.0	0.0254348345917497
71	0.0	0.0026617201809417397	0.0	0.0135879750790524	0.0	0.00297727626497765	0.0	0.00701593157020826	0.0	0.00771112501474858	0.0	0.008609095135531191	0.0	0.00751409831100105	0.0	0.0076853907619749	0.0	0.0098816990612827
72	0.261094925330136	0.0900308722640705	0.0	0.0263825295229103	0.0	0.0542094355404875	0.11366319530728801	0.0392457663535855	0.0	0.0246025687699721	0.0	0.0160803832112474	0.0	0.0439133625794958	0.0	0.027822445972488997	0.0	0.0338840110594811
73	0.0	0.0534661909433705	0.0	0.0100017335553597	0.0	0.0250452985145739	0.0	0.0128717074475021	0.0	0.0165321587573677	0.0	0.015010970047017	0.0	0.0174734112006314	0.0	0.0276712672393498	0.0	0.0307313494199092
74	0.218342208831573	0.116902223014963	0.0	0.0262299331317811	0.0	0.0555750586097784	0.0	0.0183425467360615	0.0	0.0236920063167841	0.0	0.0242558612061857	0.0	0.0420344858325216	0.0	0.0214751474202307	0.0	0.0261811476061536
75	0.0	0.0118374662596003	0.0	0.031049327504026	0.0	0.011724053810798	0.0	0.0126004645299485	0.0	0.00895430849211658	0.0	0.0369173034583703	0.0	0.0150372508223266	0.0	0.0145887857980807	0.0	0.0204557804951568
76	0.0	0.00768058262445222	0.0	0.0136192474295757	0.0	0.00971591038947435	0.0	0.00714880383547655	0.0	0.0100935926375182	0.0	0.00963642374787571	0.0	0.0148069499116823	0.0	0.0102232552443442	0.0	0.00974348915248533
77	0.0	0.0186815067476039	0.0	0.011291095672398999	0.0	0.0128385564494628	0.0	0.0164166363144991	0.0	0.0314152934010098	0.0	0.0232354084938488	0.0	0.0123547948771576	0.0	0.0115312446935292	0.0	0.0168484943045045
78	0.57235629087163	0.22243988226815	0.15902832987431198	0.0563072605547787	0.0	0.0595192555399312	0.0	0.0276242220704793	0.0	0.0216362497699542	0.0	0.0272227136577068	0.0	0.0395736209877165	0.0	0.0195186915054432	0.0	0.022064576752628996
79	0.355325548981084	0.105441782097218	0.0	0.0270984615817969	0.0	0.0537587628001618	0.0	0.0376257887582198	0.0	0.0212853216563261	0.0875156765262278	0.0538676560765728	0.0872096027561967	0.0576243522529031	0.0	0.0319364298518198	0.0	0.0382861192764463
80	0.0	0.00209379167228739	0.0	0.0055827832935218796	0.0	0.00263368175439472	0.0	0.005302434969080489	0.0	0.00494088922630121	0.0	0.0175347432776878	0.0	0.0036439120327615296	0.0	0.00431143423250647	0.0	0.00624804891091125
81	0.0	0.0278514769406308	0.0	0.0138157919321097	0.0	0.0176730463130966	0.0	0.021434582169785003	0.0	0.0145733984461575	0.0	0.0160965856667014	0.0	0.019564115608181	0.0	0.0191703795015274	0.0	0.018525412149264
82	0.0	0.0174831201014397	0.0	0.0225947735402508	0.0	0.017644241420317	0.0	0.0191934206151319	0.0	0.0226489067145525	0.0	0.0146036251233093	0.0	0.0188345362660178	0.0	0.0246369794945289	0.0	0.0191113150169669
83	0.136674650777291	0.051168649794590994	0.0	0.0288574181005786	0.0	0.0384950714139125	0.0	0.0270896858832704	0.0	0.0329326661871945	0.0	0.029892197437905	0.0	0.0304948202605158	0.0	0.0286681322109324	0.0	0.0474843741849041
84	0.5290024542606311	0.150486805445404	0.0	0.0204723683923678	0.0	0.0755608194851064	0.0	0.0239056509828292	0.0	0.0464091012286332	0.0	0.0143292561930888	0.0	0.0413455672663737	0.121961909286003	0.0364451004079809	0.0	0.0340862270753474
85	0.511262455419228	0.16853066730466001	0.122976699395542	0.0433599568658267	0.0	0.0445346332614857	0.0	0.034366631903646	0.0	0.0225713053540956	0.0	0.0171104956366913	0.0	0.0308589986185138	0.0	0.0243761203049974	0.0	0.0196053050142748
86	0.52172168323015	0.155040518168156	0.0	0.0200498402662181	0.0	0.0833979790641439	0.0	0.0184536294057337	0.0	0.0287397608622625	0.0	0.0309453494965427	0.0	0.0355688914314877	0.0	0.0288012742955742	0.0	0.0316339345531369
87	0.7723257359760809	0.205577323805607	0.0	0.0261267078685527	0.0	0.0506498909450639	0.0753763856518735	0.0324106095650938	0.152297878372045	0.108697211294857	0.0	0.0230455836762314	0.0	0.0322172563763156	0.0	0.0222010843222013	0.0	0.0207948193660983
88	0.0	0.0007513229551584059	0.0	0.0169348106739967	0.0	0.000887410955751	0.0	0.0417897043562019	0.602577074623146	0.6051538455188821	0.0	0.00012961923869684	0.22682122038758698	0.17557809031778696	0.0	0.000749006122126442	0.0	0.0022434036852857302
89	0.25262512911678997	0.0628674925741406	0.0	0.0238612777651633	0.0	0.0365026288613294	0.0	0.0209085356850121	0.0	0.0206895172203036	0.0	0.0236166135331147	0.0	0.0291605862722882	0.0	0.033498407338072	0.0	0.0444832804723791
90	0.726523044834647	0.201165174201637	0.0	0.0274601096466797	0.0	0.0542613727909937	0.0	0.0327286212722334	0.16409695317419	0.0746975102104527	0.0	0.0226421228464197	0.0	0.0372881059747684	0.0	0.0256552847053914	0.0	0.0242970425289825
91	0.0	0.0288766143632659	0.0	0.0185754962207666	0.0	0.0260333288302976	0.0	0.0203039120431128	0.0	0.030458643897267004	0.0	0.0203643023118031	0.0	0.0247687950716103	0.0	0.0263359498603569	0.0	0.0258370023050317
92	1.0	0.661110617994416	0.0	0.008848593758016391	0.0	0.0644593770129947	0.0	0.0110623669038421	0.0	0.0168704793407168	0.0	0.005285572295013839	0.0	0.0141779999355146	0.0	0.0110511799118608	0.0	0.0117676157699995
93	0.601014389132077	0.187380586164725	0.0	0.0273131518180931	0.0	0.0498820403676985	0.0	0.0384809552916516	0.0	0.0426302237771335	0.0	0.0284355268033538	0.0	0.0469207304162543	0.0	0.028447709384320997	0.0	0.0204774238910047
94	0.564157055952474	0.17152548739170498	0.0	0.0168061326757672	0.0	0.0500735331940845	0.0	0.0225701964958076	0.0	0.0186348529546725	0.0	0.0295377468470109	0.0	0.0304484105328242	0.0	0.029100898950254	0.0	0.0253791320737058
95	0.0	0.0479808588690087	0.0	0.0197030999899967	0.0	0.0430021467811098	0.0	0.0393270340697426	0.0	0.0328255803834698	0.0	0.0247540990577664	0.0	0.0344326479211547	0.0	0.0286864390521948	0.0	0.031889028947088
96	0.23302609489998397	0.080737065304768	0.0	0.0321199107496523	0.0	0.0395252285741297	0.0	0.0281543650870119	0.0	0.0246181450128734	0.0892568224009816	0.0662717257778959	0.0	0.0243214988643852	0.0	0.0368847816112105	0.0	0.0422437404326779
97	0.113208539907724	0.0546497967590087	0.0	0.0330156492433855	0.0	0.0433800754539501	0.0	0.0395031211645621	0.0640552750408052	0.0353595809354537	0.0	0.0598331604379893	0.0	0.0422061794968583	0.0	0.0280202170099475	0.0	0.030024366663287998
98	0.242575176039897	0.0823401685257083	0.0	0.031273181454315	0.0	0.0591225643352556	0.0	0.0247642166769861	0.0	0.0367122462566422	0.100640494244926	0.0416584092964446	0.0	0.0287152408378744	0.0	0.0237985531414984	0.0	0.0344613490403867
99	0.44100675811575607	0.20722063253154002	0.0	0.0208489668010943	0.0	0.0347349634945484	0.211477214920911	0.0620457211520335	0.0	0.0169720977204492	0.0	0.0202258124785667	0.0	0.0263944391033139	0.0	0.028233657384566003	0.0	0.0230767162340944
100	0.543932515469397	0.18220227215994897	0.0	0.020543582222983997	0.0	0.0556963276483518	0.0728703190256698	0.0374331180941173	0.0	0.0373752635041807	0.0	0.0140932183869491	0.062249621900645	0.0384821903936774	0.0	0.029579364273114	0.0	0.0242277092426444
101	0.307683451353169	0.160142200926077	0.0	0.019574089603804	0.0	0.0511658408416082	0.0	0.0162559413902438	0.0	0.0283750774439839	0.0833123972631186	0.0525373099807614	0.0	0.0339174366789277	0.0	0.0259267038291424	0.0	0.0312120039160286
102	0.167103922485073	0.0516458999678214	0.0	0.0293052673732547	0.0	0.0419774583405161	0.0	0.0303534102649607	0.0	0.0244634507088244	0.0	0.0298499908211287	0.0	0.0462659410923233	0.0	0.0281697878069776	0.0	0.0286686517123589
103	0.5674452846439261	0.192444693423948	0.0721543934260717	0.0362885458589587	0.0	0.0718385919381492	0.0	0.0257377791048549	0.0	0.0476745687967445	0.0	0.0230054516754896	0.0	0.0369313777881436	0.0	0.0257440479345568	0.0	0.0263883554368661
104	0.64115041734224	0.195217868442189	0.0	0.0167664194839382	0.0	0.0606376877053592	0.0	0.0203221541364786	0.0	0.0217746201366759	0.0	0.0229298766540648	0.0	0.0412161027164678	0.0	0.0322331962026322	0.0	0.0296914700795896
105	0.285046882606497	0.0636381034441142	0.0	0.0374461130935436	0.0	0.043514798394735	0.0	0.0290041797196088	0.0	0.0220569295860282	0.0	0.0458108449941738	0.0	0.0349208929840617	0.0	0.0427995520166857	0.136390254389021	0.0487793527548219
106	0.37240331586525605	0.08357128732269901	0.11583297228583198	0.0397573746184077	0.0	0.0612723146564835	0.0	0.0329655570227239	0.0	0.02614043074546	0.0	0.0207111092675718	0.0	0.0471216378080591	0.0	0.0277648285686249	0.0	0.0334614214966423
107	0.42699536842038	0.18859781530751998	0.0	0.0142697447859906	0.0	0.059371344064136	0.0	0.0222125215408128	0.0	0.0322896426518254	0.0	0.0123547070451193	0.0	0.0383032047306338	0.0	0.0267580922790111	0.0	0.0243047491036417
108	0.50254745893789	0.167688269129009	0.0	0.0177932873069285	0.0	0.0721074864553731	0.0	0.0234342045092975	0.0	0.0313487255482272	0.0	0.0141977354881155	0.140117784011676	0.0613074673756177	0.0	0.0290830328979892	0.0	0.0287250585435219
109	0.0780812871518247	0.0459046819557912	0.0	0.0263427591016347	0.0	0.0435910576857946	0.0	0.0245066314806987	0.0	0.023000326401694998	0.0669445673400637	0.0408349977794083	0.261737897896289	0.0621165798574732	0.0	0.0303011959389507	0.0	0.0347953449873466
110	0.48237540336309204	0.15847392317672598	0.0	0.0224029485239492	0.0	0.0673657381811817	0.0	0.0303765651766941	0.0	0.0227973782174629	0.0	0.0153431801940799	0.0	0.0417788318845438	0.0	0.0277709541554694	0.0	0.0278448451629216
111	0.47337405721328707	0.17527958242879202	0.0	0.021408216292305	0.0	0.0474505847835439	0.0	0.0277211793230506	0.0	0.0413193688851926	0.0982097488681355	0.0375651786048916	0.0	0.0318898938000315	0.0	0.0284783117893152	0.0	0.022568609549604
112	0.5614904803446109	0.156950628379953	0.11204501096068699	0.0389203192897346	0.0	0.0564778081533563	0.0	0.0264887344749198	0.0	0.0212648294440646	0.0	0.0361200061093718	0.0	0.0357146159715582	0.0	0.0262314216267235	0.0	0.0340598097513822
113	0.42468203191174797	0.0873347294297637	0.0	0.0242040179153432	0.0	0.0624107509915298	0.0	0.0223659539334148	0.0	0.0254402806677997	0.0	0.0260378316949234	0.0	0.0498572577046859	0.0	0.0279130998733005	0.0	0.03507866659085201
114	0.608862672401157	0.205498742282876	0.0	0.0180326711815802	0.0	0.0618827874133156	0.0	0.0241600556018109	0.0	0.0215873115198994	0.0	0.0145188264558887	0.0	0.0288042483705798	0.0	0.0278416681604769	0.0	0.0311933009090789
115	0.18921786855484699	0.0740133731317505	0.14747826077557002	0.0518026872472901	0.0	0.0406393156672025	0.0	0.0503983407806163	0.0	0.0261098389121232	0.0	0.0200289062535919	0.0	0.0252927705826254	0.0	0.0267590552544727	0.0	0.0301825927513899
116	0.16332492810852897	0.084291265363536	0.0	0.0382070688985727	0.0	0.0290296928510311	0.0	0.0437741406950592	0.0	0.0242062326606931	0.0	0.0435200865130664	0.0	0.0225335503689971	0.0	0.0227578190278509	0.0	0.0260886867667378
117	0.0841425352746585	0.0405987982302173	0.0	0.0168374037789511	0.0	0.0328922317772721	0.0	0.0262195979342842	0.0	0.0220708697302368	0.0	0.0246460401614557	0.0	0.0265416824844573	0.0	0.0291002942289855	0.0	0.0299607412963435
118	0.41088082010074495	0.176772937823323	0.0	0.015860698914078	0.0	0.0444102723155818	0.0	0.0188902640696607	0.0	0.0184630716716485	0.0	0.0164708436668857	0.0	0.0269408889779334	0.0	0.0232100985264439	0.0	0.0209897916636287
119	0.33683366596527003	0.12197164198863301	0.0	0.018413763190387	0.0	0.04532328966993499	0.164079281101523	0.0499224592165061	0.0	0.0333535883500626	0.0	0.0167592361422156	0.0	0.0284623842441573	0.0	0.0349634234449059	0.162766866254587	0.0530566593843853
120	0.19823070894486397	0.09123790338512501	0.0	0.0155919149321678	0.0	0.0270829838012143	0.0	0.0126203277578865	0.0	0.0361070827862204	0.0	0.0183186547554746	0.0	0.0190989460423882	0.0	0.0225442422156387	0.0	0.0307266071956278
121	0.0	0.0176175744347115	0.0	0.0159811277625301	0.0691391304753956	0.0240851526616662	0.0	0.00618814898235642	0.0	0.008105356659096171	0.0	0.0242915114541277	0.0	0.021600070363888	0.0	0.0259176781381391	0.0	0.011515524966676998
122	0.19014593320915402	0.0742184821117148	0.0	0.0277046515942979	0.0	0.0367707706739018	0.0	0.0161122910693056	0.0	0.0261745484627436	0.0	0.0235137012455425	0.0	0.0321308016141293	0.0	0.0215513844600641	0.0	0.0323648056569825
123	0.0	0.0018784713681656699	0.0	0.00943547497269095	0.0	0.0018856103167214	0.0	0.00312875327080863	0.0	0.0039403001046258105	0.0	0.0179907540696202	0.0	0.00341212979632323	0.0	0.00346120915145385	0.0	0.00692430656149228
124	0.125129707064432	0.0514055802569958	0.0	0.0315091635190656	0.0	0.0315249131685159	0.0	0.0212208224131315	0.0	0.024853093195778	0.0	0.0204921820843518	0.0	0.0278298617628392	0.0	0.0252409037953769	0.0	0.0234149617015895
125	0.0	0.0041717706050265705	0.0	0.0158271468191595	0.0	0.00466940393175532	0.0	0.00765066302752652	0.0	0.00749629370703232	0.0	0.021728463758185004	0.0	0.00836693611012718	0.0	0.0126377735064108	0.0	0.008334272865614759
126	0.0	0.0024404527744563	0.0	0.0163488746475876	0.0	0.00242253112939147	0.0	0.00483295204068956	0.0	0.00433611564482121	0.0	0.00677982095434384	0.0	0.00529160909224838	0.0	0.00456107962034841	0.0	0.0100798221718876
127	0.0	0.009187863061892341	0.0	0.0079907090284417	0.0	0.010708645540598	0.0	0.0074355254635687	0.0	0.00658522305018553	0.0	0.0382152782564167	0.0	0.0168268472384864	0.0	0.00973442688267259	0.0	0.0157331719366252
128	0.242002968778882	0.102571367848578	0.0	0.0231335974236927	0.0	0.0439466374892513	0.0	0.0233210572608561	0.0	0.0195777636032554	0.0	0.0310956088600172	0.0	0.0284471496350227	0.0	0.0237178224771376	0.0	0.0325642448847884
129	0.0	0.0265346711423562	0.0	0.0225704744632992	0.0	0.0161502544325068	0.10289250510813198	0.0326673167682761	0.0	0.0230161665599234	0.0	0.0207454420132031	0.0	0.0183705658113405	0.0	0.0151095668260362	0.0	0.0200786849439392
130	0.0	0.0167703775055391	0.0	0.0132795587125507	0.0	0.0157917067873675	0.0	0.0102116634250137	0.0	0.0129215013553738	0.0	0.0167908046872553	0.0	0.0150444146277113	0.0	0.0147212078239259	0.0	0.0232390256390107
131	0.0	0.0197040662836004	0.0	0.00777569418781608	0.0	0.0182077881113215	0.0	0.0137438695638024	0.0	0.0120081256233808	0.0	0.0307484460703441	0.0	0.0232568340079099	0.0	0.0174738332183543	0.0	0.0234436600553339
132	0.235253173490155	0.11235985229796801	0.0	0.0216917561520944	0.0	0.0334800542231459	0.0	0.0166220895302074	0.0	0.0394165863338015	0.0	0.0255254784121972	0.0	0.0217823884714591	0.0	0.0207232805731663	0.0	0.0189036402452472
133	0.0	0.0216411086261208	0.0	0.0235579204860262	0.0	0.0221763011466519	0.0912290603075755	0.0333475526897466	0.0	0.0200635537236995	0.0	0.0365871589478892	0.0	0.0191961988352582	0.0	0.0244750208172706	0.0	0.0437420340944848
134	0.0	0.0147822299328855	0.0	0.0126459559267005	0.0	0.013237451626081	0.0	0.0167007634903643	0.0	0.0150104850770699	0.0	0.0134041576608488	0.0	0.0116284118621872	0.0	0.0153340102449411	0.0	0.0317825565325807
135	0.0	0.0012531244671867801	0.0	0.0151371603300987	0.0	0.00152829192843409	0.0	0.0119006473953806	0.0	0.00140553556318465	0.0	0.0154821289277329	0.0	0.0025418984375067603	0.0	0.00250960200634505	0.0	0.00700573479193233
136	0.0	0.00931928142383158	0.0	0.00909108959265477	0.0	0.0098075701627012	0.0	0.006943128763866479	0.0	0.007287776662186541	0.0	0.0248519982171979	0.0	0.0139428811623587	0.0	0.012573842533091998	0.0	0.0247174974111997
137	0.0	0.00612014522928508	0.0	0.0103601817896772	0.0	0.00522877959444459	0.0	0.00828937142065469	0.0	0.00708368159260165	0.0	0.00884994304784073	0.0	0.0055116458521588	0.0	0.007860200257157909	0.0	0.0120527938201758
138	0.197679903527029	0.0813743219577745	0.0	0.0133459706942261	0.0	0.0438173859832649	0.0	0.0261018582935311	0.0	0.0172230117312289	0.0	0.0295303454384409	0.0	0.0291044230548222	0.0	0.0253123435727195	0.0	0.0208630319382542
139	0.0	0.0133374543211815	0.0	0.008299515761747641	0.0	0.011026194692731	0.0	0.00761083633106177	0.0	0.007120190172875809	0.0	0.0246195507326759	0.0	0.0167977984380359	0.0	0.013639956751758999	0.0	0.018441142935211003
140	0.23135846241038396	0.143452042608884	0.0688129513463529	0.0314439741853216	0.0	0.0451950802061531	0.0	0.0254404642475637	0.0	0.0221421614122828	0.0	0.0404121596376695	0.0	0.0269167858826045	0.0	0.0325667166804867	0.0	0.0266571969729896
141	0.205703469880309	0.102825786622895	0.0	0.0176430907975253	0.0	0.0359776517593254	0.0	0.0338202018455151	0.0	0.0243714940645876	0.0	0.10041551773391198	0.0	0.0289961173422522	0.0	0.0212569069740462	0.0	0.0261439940710848
142	0.40496256384614104	0.11064638520064801	0.0669552304758539	0.0338105894747194	0.0	0.0534232541485125	0.0	0.0307082683804538	0.0	0.0487833505258536	0.0	0.0189200208369928	0.0	0.032985159126439	0.0	0.0317152796935196	0.0	0.0350793388692736
143	0.638605407051293	0.236875565474094	0.0	0.0420787626141808	0.0	0.0584200355410236	0.0	0.0256149954302168	0.0	0.0174505495631476	0.0	0.0333379648840035	0.0	0.0277014154994962	0.0	0.0275750785847187	0.0	0.0263331026085847
144	0.41123429151351	0.129317050059773	0.0	0.0397964485460657	0.0	0.0376133929388648	0.11399748307331697	0.047718386603277	0.0	0.04480662800653701	0.0	0.029832984253511	0.0	0.024458934940188998	0.0	0.0263837672765875	0.0	0.0309554930030499
145	0.0	0.0277429281198014	0.0	0.0058728552799611295	0.0	0.0148511633359801	0.0	0.0128034430483132	0.0	0.008358794568211559	0.0	0.0375966342494786	0.0	0.0175216347867979	0.0	0.0109538094238636	0.0	0.0161216436868156
146	0.16867350239886403	0.0920605379087255	0.0	0.0214654212995485	0.0	0.04206531468961899	0.0	0.0272604481603729	0.0	0.0331447802834812	0.0	0.0221096360890365	0.0	0.0406729297401004	0.0	0.0288953334524659	0.0	0.020421433396339
147	0.34250490717406196	0.11941546872367	0.0	0.0176236306032649	0.13963006929124802	0.069702976838888	0.0	0.021377123310554	0.0	0.0187094175669257	0.0	0.0228466279679293	0.0	0.0361181314478069	0.0	0.0340593120790749	0.0	0.0272506999084127
148	0.12230000572692301	0.0596404608524439	0.0	0.0261939104670686	0.0	0.0322818027183419	0.0	0.0135708658400711	0.0	0.0166054075619795	0.0717905482680071	0.0452292269714388	0.0	0.0301112649478368	0.0	0.0172977746663587	0.0	0.0300651022828531
149	0.477783680430983	0.1917307494368	0.0	0.0270209226501152	0.0	0.0450378826157225	0.0	0.0285909705896378	0.0	0.0617547332701522	0.0	0.0231242857892095	0.0	0.0277008345008616	0.0	0.0281906489264001	0.0	0.0211210310816537
150	0.0740890995681564	0.0445288217354531	0.0	0.0176766964097939	0.0	0.022238566538015	0.0	0.0293946151190795	0.0	0.025349067433297998	0.0	0.0231602407834627	0.0	0.0267585639281636	0.0	0.0205488887539825	0.0	0.0252192650095377
151	0.35651590259978794	0.162918191485387	0.0	0.0250284268036103	0.0	0.0553504092601685	0.0	0.0251281442446829	0.062329761260305996	0.0554033466953668	0.0	0.0182748058756467	0.0	0.0278212547573504	0.0	0.0289152559669967	0.0	0.0385254527543687
152	0.39053075333235904	0.101273220734591	0.0	0.0246724483519298	0.0	0.0559064728147581	0.0	0.0314965025771147	0.0	0.0566286367360864	0.0	0.0222526664738721	0.0994711861833328	0.0481730934144562	0.0	0.0304323907967473	0.0	0.0274874636727859
153	0.222658988848607	0.085882741582252	0.0	0.0312450361892333	0.0	0.0416287582800219	0.0	0.0285497817238289	0.0	0.0210982230907107	0.0	0.0222469286617083	0.0	0.0420503711780099	0.0	0.0224837724252163	0.0	0.0235609635983897
154	0.597407986222655	0.11360693976297999	0.0	0.0272402314018132	0.0	0.0730272202216578	0.0	0.0258785593392808	0.0	0.0256252371449352	0.0	0.0303531601189672	0.123017262749713	0.0514846652104144	0.0	0.0370046789907577	0.0	0.0333633495444735
155	0.6757425429674789	0.27950316514596196	0.0	0.0222729682640576	0.0	0.0601132762533914	0.0	0.0213116153849036	0.0	0.0208061452377652	0.0	0.0134000942265484	0.0	0.0294239815445221	0.0	0.0226399112340221	0.0	0.0238795873128522
156	0.36834683015461994	0.10522675440236	0.0	0.0300488379496673	0.0	0.063220158854846	0.0826231326227732	0.032686669746880004	0.0	0.0352993817899088	0.0	0.039661221726591006	0.0	0.0290825507731974	0.0	0.0342340030799586	0.0	0.0319805586223867
157	0.0853932601758528	0.044786704895827006	0.0	0.0325803315636191	0.0	0.0322944457838574	0.0	0.0286311332398213	0.0	0.0212454477567101	0.0	0.0279583418267282	0.0	0.0287831947445459	0.0	0.0277253824500419	0.0	0.0275073885064319
158	0.393397467475467	0.0722943261954837	0.0	0.0278496990444106	0.0	0.0541938091311361	0.0	0.0249119849071211	0.0	0.0324892648780589	0.0	0.0290340588125035	0.0	0.0453389395782141	0.0	0.0276448113149336	0.0	0.0250530807192441
159	0.0	0.00869205791271536	0.116169185636205	0.0901921658569545	0.0	0.00806330066449362	0.0	0.0535483716325471	0.0	0.00542008258859537	0.0	0.00824024164723277	0.0	0.0121654800584739	0.0	0.0130298985254858	0.0	0.0159301857199511
160	0.0	0.0443286024632625	0.0	0.0225550025527114	0.0	0.025794310956625998	0.0	0.0167283714543509	0.0	0.0150107214924543	0.0	0.014079846535936	0.0	0.0179202316094905	0.0	0.0234341367811988	0.0	0.0320209346049655
161	0.30139747038580605	0.19011474433836498	0.0	0.012302677836473	0.0	0.0335998887576068	0.0	0.0146304744450767	0.0	0.0204461911379907	0.0	0.0143132379385937	0.0	0.018787000037741003	0.0	0.0216283402190742	0.0	0.018253009274417
162	0.0	0.0219896017015238	0.0	0.0227847233318195	0.0	0.0198104307544647	0.0	0.0202175976293505	0.0	0.0332235557427225	0.0	0.0177808351853855	0.10143214354302499	0.0308904174818205	0.0	0.0226702325157109	0.0	0.0212124995752267
163	0.0	0.0127066614717129	0.0	0.0259102350407437	0.0	0.00815402813453648	0.0	0.009285298266695559	0.0	0.00300310233455542	0.0	0.00576399905412969	0.0	0.007228988525253371	0.0	0.00868367312553385	0.0	0.0200141302544093
164	0.260276650834189	0.14345563627253602	0.0	0.0073468260790251596	0.0	0.0408840408668834	0.0	0.00865701368229116	0.0	0.00889120747670908	0.0	0.0131257861904133	0.0	0.0217403650219621	0.0	0.0180069909471517	0.0	0.0385292714915079
165	0.23072398461664698	0.0755340936271624	0.0	0.0298057973052361	0.0	0.0459324544416764	0.0	0.0236012010458073	0.0	0.0315552897238492	0.0	0.0252119926026438	0.0	0.0444727481935686	0.0	0.0346385032222284	0.0	0.0369277860608221
166	0.0	0.0268542835220909	0.0	0.0208022668895086	0.0	0.0258697647834726	0.0	0.0170874929658875	0.0	0.0270338271231977	0.0	0.0207517037425785	0.0	0.0284514367389945	0.0	0.0218819300762322	0.0	0.0305543647410127
167	0.0	0.00290965953757979	0.0	0.008537707714536191	0.0	0.00345633975973383	0.0	0.00613136682082665	0.0	0.00458842735123269	0.0	0.0126774909296869	0.0	0.00658361121098841	0.0	0.00498147454952814	0.0	0.00889842829978546
168	0.0	0.0247424130239111	0.0	0.0219518053842865	0.0	0.0189919955285442	0.0786972550860895	0.0279323408938831	0.0	0.00983078521358444	0.0	0.0236143738884711	0.0	0.0155517266014713	0.0	0.01531078971591	0.0	0.0300408285758323
169	0.0	0.00546695511113081	0.0	0.0193827014326349	0.0	0.00558281229438068	0.0	0.00684633126325731	0.0	0.00632514737733826	0.0	0.0223512692951779	0.0	0.00704043517037973	0.0	0.008432870437664759	0.0	0.0131775884842717
170	0.558769468575516	0.271395762306507	0.0	0.0313459766865126	0.0	0.0405721791502873	0.0817106101850899	0.0370686353730649	0.0	0.0287210709219327	0.0	0.0325690916972598	0.0	0.0264162952834683	0.0	0.0190938593849876	0.0	0.0224578836476141
171	0.35969379898764203	0.15942905320026401	0.151929964510094	0.0478082048648677	0.0	0.0440936159695137	0.0	0.0367021184289404	0.0	0.0335446706014997	0.0	0.0273749702564747	0.0	0.0241843242871335	0.0	0.0241567244740821	0.0	0.0330362960977193
172	0.780579979712529	0.17090593474850502	0.0	0.0299368397186212	0.0	0.0727518217106248	0.0	0.0288722753228177	0.0	0.0363987288525301	0.0	0.0269690366187475	0.0	0.0345163331673979	0.0	0.0266706789852242	0.0	0.0237087942450412
173	0.0	0.0046300196170216	0.0	0.0207056149128964	0.0	0.00415281655802595	0.0	0.024577038102576002	0.0	0.007543390197331909	0.0	0.0159091193044278	0.0	0.008029615912884829	0.0	0.00574080377733138	0.0	0.0104855391473657
174	0.492928631084811	0.199276907019132	0.0	0.0198272291720337	0.0	0.0655175367735977	0.0	0.0387319826595876	0.0	0.028830842347150998	0.0	0.0123462342933623	0.0	0.0360442966149035	0.0	0.0302944931101228	0.0	0.026529247016073995
175	0.129945288352245	0.0417110902340709	0.0622021420333477	0.0333881900223365	0.0	0.0276636507769715	0.0	0.0244937521435756	0.0	0.0513478829168186	0.0	0.013054297445091002	0.0	0.0204121405462497	0.0	0.023159521392486	0.0	0.022278327669093
176	0.19744281732707397	0.0801924231757154	0.0	0.0238422783041319	0.0	0.04405167588142401	0.0	0.0218559730072068	0.0	0.0325425705924719	0.0	0.0507245687038963	0.0	0.0308865624240924	0.0	0.0272676281008564	0.0	0.0341840583489452
177	0.15756919522209697	0.0863974412930147	0.0	0.0163651813781511	0.0	0.0455991573833802	0.0	0.0320802554931813	0.0	0.0198441857031969	0.0	0.0176226638369159	0.0	0.0271632693632901	0.0	0.0247689314458175	0.0	0.033849677895022
178	0.0	0.0012950807936015	0.0	0.00820359485041813	0.0	0.00176820850927456	0.0	0.00410090245943355	0.0	0.00249799744570703	0.0	0.0117686080472413	0.0	0.00255332494341691	0.0	0.00326144332969953	0.0	0.0049453727758227
179	0.0	0.00293490270180209	0.0	0.00546477302383829	0.0	0.00350821173184675	0.0	0.00490704630191738	0.0	0.0063514964351894295	0.0	0.0229283065167603	0.0	0.00533867855711411	0.0	0.00686347827617178	0.0	0.0102402301569539
180	0.0	0.00455729586043467	0.0	0.013850590850923002	0.0	0.00481962488304778	0.0	0.017563497863845	0.0	0.00865856183671804	0.0	0.0211913287990922	0.0	0.00899054810633722	0.0	0.00951447524950667	0.0	0.0140673645572653
181	0.0	0.00730528234937151	0.086456289435813	0.0734342360870038	0.0	0.00653075446242517	0.0	0.0195823938558306	0.0	0.0118627752153411	0.0	0.0108758174138073	0.0	0.0125527038298418	0.0	0.0076173849162393704	0.0	0.00887179458544325
182	0.0786906256163515	0.0347185331605307	0.0	0.0142336919073684	0.0	0.0222427829807133	0.0	0.0160728164829604	0.0	0.0356723367436594	0.0	0.0288844918815785	0.0	0.0206044720262774	0.0	0.0190474665290996	0.0	0.0187842410083272
183	0.0	0.00810892461999191	0.0	0.01540540991039	0.0	0.00786265075135723	0.0	0.00858315891502988	0.0	0.00730060790990245	0.0	0.0203241978505668	0.0	0.0108571262031303	0.0	0.00896574949285223	0.0	0.0114769065002272
184	0.0	0.0296773890344302	0.0	0.0172159414904043	0.0	0.0228058616369468	0.0	0.0251011733452371	0.0	0.0285752155904913	0.0	0.0385831867174069	0.0	0.0189922908713389	0.0	0.0194029041660641	0.0	0.0181388865466089
185	0.0	0.0197001829590381	0.0	0.0155440848615712	0.0	0.0145234564300573	0.0	0.0143570991380962	0.0	0.0200691203659652	0.0806145177212119	0.068232000946782	0.0	0.0192782403667661	0.0	0.0144562517574024	0.0	0.0177646434285962
186	0.222862069931751	0.161093171794265	0.0	0.00954001132975805	0.0	0.0450335918556003	0.0	0.0156826845280419	0.0	0.0225642704016777	0.0	0.00947550157902304	0.0	0.0217370027458499	0.0	0.0196842071048355	0.0	0.0197416210594666
187	0.252075709373811	0.0881088192968493	0.0	0.0187406363282594	0.0	0.0476576324421259	0.0	0.0177717589271104	0.0	0.0318130085991874	0.0	0.018693515717043	0.0	0.0413362838321096	0.0	0.026355025281839004	0.0	0.0267036633306378
188	0.0	0.0394112168635768	0.0	0.0243390251720102	0.0	0.0390561049336269	0.0	0.0295125161018386	0.0	0.0230923058197601	0.0	0.0324086122275239	0.23487046630476102	0.052139394717609	0.0	0.0294124523785085	0.0	0.0348535637923916
189	0.239923418636561	0.0580961842069298	0.0	0.0186783079381186	0.0	0.0407808526059988	0.0	0.0232541962756125	0.0	0.0403300409708368	0.0	0.0194482060388413	0.0	0.0323417979997605	0.0	0.0295968240763716	0.0	0.0361702028298667
190	0.465026007649651	0.208782057815087	0.0	0.021070473057516	0.0	0.0413805091115141	0.0	0.0190930704887443	0.0	0.0425528973337719	0.0	0.0230426343299395	0.0	0.0201194386651356	0.0	0.0244133108682651	0.0	0.0228746150429353
191	0.0	0.0057513001510589605	0.0	0.0368917755006161	0.0	0.00634824922469099	0.0	0.009865783924201	0.0	0.0113712869341461	0.0	0.0132623448914956	0.0	0.00883009356258722	0.0	0.00790557604017167	0.0	0.0118838944193906
192	0.13881954013078002	0.0513774259592007	0.0	0.0164730374887011	0.0	0.0436188241890307	0.0	0.0180509360262405	0.0	0.018135205984018996	0.0	0.0107234298687621	0.0	0.0373011741325179	0.0	0.0341901990021992	0.0	0.0427988619786098
193	0.4965004634806721	0.5083832625475809	0.0	0.0074528453922694205	0.0	0.0575870713508444	0.0	0.006864671876663679	0.0	0.0156255513109763	0.0	0.0105042251742814	0.0	0.0108069493371701	0.0	0.00851566713735773	0.0852321693239216	0.016345591687433
194	0.0	0.0265586928029528	0.0	0.016840700585775	0.0	0.0199879496133297	0.0	0.0228171029501936	0.0	0.0201045038906895	0.0	0.0570875046068303	0.0	0.0191795564180397	0.0	0.016203557184975	0.0	0.0529856637473361
195	0.0732998024752125	0.0354870618059524	0.0	0.0171137998348314	0.0	0.0331677435503168	0.0	0.0212602516185799	0.0	0.0282376990468331	0.0	0.01826343391399	0.0	0.0210437588634284	0.0	0.0240496555281173	0.0	0.0398136447948148
196	0.130509100701364	0.0742185298036356	0.0	0.0207149917616492	0.0	0.037040662212648	0.0	0.0217145661081282	0.0	0.0211025341902125	0.0	0.0237778002003068	0.0	0.0306075063522406	0.0	0.0235373309655737	0.0	0.0362740395748531
197	0.0	0.0395452486376059	0.0	0.0173252986793149	0.0	0.0255150884550055	0.0	0.0115073301070905	0.0	0.015286304149533001	0.0	0.0126022479051476	0.0	0.0193107876640416	0.0	0.0173449471840964	0.0	0.0237506802444074
198	0.42450484868147603	0.178201292878923	0.0	0.016938720771974	0.0	0.0520778199416868	0.0	0.0215349446116951	0.0	0.0324371574044505	0.0	0.0268201556651259	0.0	0.0311608957086016	0.0	0.0281005232740068	0.0	0.0271213465242222
199	0.0	0.00422638376211555	0.0	0.00727169477903702	0.0	0.00539430204797748	0.0	0.00867034301041362	0.0	0.00522484451779941	0.0	0.017497114395656998	0.0	0.00656177003531373	0.0	0.00937416161301614	0.0	0.0133936398983643
200	0.0	0.0167132289417303	0.0	0.0186331479656898	0.0	0.0140688152477851	0.0	0.0103482259614602	0.0	0.0127013694958405	0.0	0.0116912436683295	0.0	0.0203910168751415	0.0	0.0123411060858609	0.0	0.0130305662057485
201	0.0	0.0036885095588185795	0.0	0.00813831564055705	0.0	0.0035443260373460603	0.0	0.00840724044220657	0.0	0.00768924446630728	0.0	0.0162232200175318	0.0	0.00692192372080281	0.0	0.00664678601066929	0.0	0.007329775257337441
202	0.0	0.008647512046090041	0.0	0.0115064879325639	0.0	0.009271083402372041	0.0	0.00877941774768	0.0	0.0129522024732044	0.0	0.0280643397156935	0.0	0.0146382870401958	0.0	0.0107662500896138	0.0	0.0163071262421196
203	0.0	0.0262058222352525	0.0	0.0200570591603937	0.0	0.0183242389199128	0.0	0.0205380824208535	0.0	0.0170652486561854	0.0	0.00972285624366804	0.0	0.0222457110172113	0.0	0.0170472076296695	0.0	0.0189422919882808
204	0.0	0.00772046531379529	0.0	0.0064687546822012	0.0	0.00698137337207208	0.0	0.00859688337623467	0.0	0.0135231105400945	0.0	0.00518435592754606	0.0	0.008071955811510491	0.0	0.0107714685518719	0.0	0.0138551671713045
205	0.0	0.0024153846044059303	0.0	0.0240448878936293	0.0	0.0026246163665662103	0.0	0.0069575664247727	0.0	0.00431334855753804	0.0	0.00890131343000092	0.0	0.00422496188363467	0.0	0.004271706465681	0.0	0.00843969510685523
206	0.0	0.00519514618001599	0.0	0.0150748492696367	0.0	0.00601525523505521	0.0	0.0063493445248604605	0.0	0.00469257554377899	0.0	0.0243543877168275	0.0	0.0155298474591696	0.0	0.0111410373064917	0.0	0.008169736336421459
207	0.288272917809382	0.11933123899483	0.0	0.0269092556691077	0.0	0.0467673297667703	0.0	0.029921295637242995	0.0	0.0449064147107216	0.0	0.023398767616157	0.0	0.0346416486334319	0.0	0.0307646083032253	0.0	0.0324511170479211
208	1.0	0.8548234300127429	0.0	0.00270947298408154	0.0	0.0296642567540063	0.0	0.00372462292577713	0.0	0.00659769630323426	0.0	0.00336222165619264	0.0	0.00784481403300102	0.0	0.005539468951559771	0.0	0.00404580294827234
209	0.0	0.0055423097971201	0.0	0.0213524722509375	0.0	0.00555646310525484	0.0	0.00595844369563676	0.0	0.00494146643792107	0.0	0.0199874744354818	0.0	0.0102278668525244	0.0	0.007231656268075991	0.0	0.00976009370769338
210	0.265876522696699	0.12253076248783501	0.0	0.0269678275607256	0.0	0.0320521713530814	0.0	0.0341451635298666	0.0	0.0266829962024719	0.0	0.0280757682068604	0.0	0.022312388971778	0.0	0.0265239181815547	0.0	0.0277358125189126
211	0.15557567151875598	0.0852515233348664	0.0	0.0221303834567128	0.0	0.0403217364484055	0.0	0.0219264160149487	0.0	0.0375556800173116	0.0	0.0228718841208456	0.0	0.0262889985973121	0.0	0.0229458440180121	0.0	0.0207930816518754
212	0.0	0.0101736776035913	0.0	0.0110929645845498	0.0	0.0108413727814753	0.0	0.0165297631475558	0.0	0.0119195091661389	0.0	0.0292082193072108	0.0	0.0176423211953632	0.0	0.0194348353772797	0.0	0.0154960426260589
213	0.312752421396002	0.12180595541738701	0.180199639241117	0.0737054681815337	0.0	0.031951941094056	0.0	0.0676964609432635	0.0	0.022402146097427002	0.0	0.0333263922705125	0.0	0.0282140380385185	0.0	0.0228417390410859	0.0	0.0210522240739843
214	0.0850750024664697	0.0656693440185166	0.0	0.00934694554056519	0.0	0.0196372565697915	0.0	0.0112265360068891	0.0	0.0219332558061295	0.0	0.0138301147665495	0.0	0.0187160025278888	0.0	0.0128471656288661	0.0	0.0208894289078719
215	0.0	0.00869885772192635	0.0	0.0317650376336188	0.0	0.00836702963361277	0.0	0.0232700339375288	0.0	0.0201234659592243	0.0	0.0261991046943478	0.0	0.009657297636492241	0.0	0.0122915077094202	0.0	0.0147797075214089
216	0.0	0.00649067876871876	0.0	0.0154125294921974	0.0	0.0043899918517244	0.0	0.0074258877356986296	0.0	0.0106266673598556	0.0	0.0210136478275537	0.0	0.00584996504845686	0.0	0.005073643038769371	0.0	0.00720350804575921
217	0.466719737012055	0.127791691126211	0.0692243833108406	0.030355813391757	0.0	0.0612512511087414	0.0	0.0349701645602246	0.0	0.0357285821932247	0.0	0.0289192822201615	0.0	0.0341583736670852	0.0	0.023261946133376	0.0	0.036605037919597995
218	0.0	0.0192032773128022	0.0	0.0224156670619103	0.0	0.0140935759698818	0.0	0.0162830838329099	0.0	0.0120670781718485	0.0	0.0197240551784426	0.0	0.0197195398185439	0.0	0.0105659973223667	0.0	0.0240404757185342
219	0.0727591111428222	0.038694918289800005	0.0	0.0153374964735286	0.0	0.036505363382554	0.0	0.0137648424532598	0.0	0.0196212901674465	0.0	0.0182427070568155	0.0	0.0319849415299406	0.0	0.0218201919670273	0.0	0.0536809187786245
220	0.345405569876011	0.17765818182081197	0.0	0.0352794372738107	0.0	0.0443377471506356	0.0	0.0308342982199062	0.0	0.0270822311224121	0.0	0.0328660672807511	0.0	0.031001322358099	0.0	0.0311722163129587	0.0	0.0341396495062794
221	0.0821448490714224	0.055349862783802	0.0	0.0264135610752581	0.0	0.0335536850526231	0.0	0.0170233668355742	0.0	0.0289014651958679	0.0	0.0164728902508029	0.0	0.0287395484223454	0.0	0.022520053849744	0.498008560701928	0.096774839185702
222	0.678756220998684	0.20613377007112102	0.0	0.0214589876525165	0.0	0.0679036784880323	0.0	0.0198236838093011	0.0886271408266336	0.0504283885619602	0.0	0.0229305024398607	0.0	0.0358430017642824	0.08744999772925001	0.0363926502893649	0.0	0.022692484247734
223	0.565241226298996	0.236107232227198	0.0	0.0238761368615563	0.0	0.0498458087002475	0.0	0.0255820434184823	0.0	0.0270034308435098	0.0	0.0144941805018998	0.0	0.0300438681609306	0.0	0.0250273515453615	0.0	0.0370536435621723
224	0.373485980694772	0.165118861932031	0.0	0.0135565018451209	0.0	0.0885276231637973	0.0	0.0211112376130487	0.0	0.0396632261833188	0.0	0.0116362777479275	0.0	0.0320567386429163	0.0	0.0355331389735523	0.0	0.0424105073821643
225	0.690187927820031	0.177515793708987	0.0	0.0248217135259435	0.0	0.0559496145940879	0.0	0.0256959640359852	0.0	0.0229069943944086	0.0	0.0229304178291257	0.0	0.0425412075024497	0.0	0.0250349387709986	0.0	0.0299023210352351
226	0.517296193270383	0.163196200521871	0.0	0.0200802039400395	0.0	0.0484966412167195	0.0802222782244424	0.0524909641007622	0.0872331747573857	0.0620414429168811	0.0	0.0351138145373323	0.0	0.0315032063091445	0.0	0.0283533186089686	0.0	0.0299865935110012
227	0.33930392183248603	0.13337799799092698	0.0	0.0197433203522605	0.0	0.08015965868714099	0.0	0.0234286285935551	0.0	0.0205977094564898	0.0	0.0168273294452125	0.0	0.0417398576429079	0.0	0.0301999794334397	0.0	0.05090150346914
228	0.40819193807167603	0.19750521914915803	0.0	0.0257936325645675	0.0	0.0447270708483364	0.0	0.0299832677894925	0.0	0.0220792229565721	0.0	0.019477790297541	0.0	0.0336456710042195	0.0	0.0271252319857174	0.0	0.0313712398422891
229	0.0	0.0303827275224248	0.0	0.007481608527053109	0.0	0.0023261171863483	0.0	0.00173411406712744	0.5765263692046451	0.5589673133962061	0.0	0.000210517447271649	0.270504105979224	0.324785711301518	0.0	0.00106679952387537	0.0	0.0132303332174649
230	0.31907147845763695	0.0914106740308951	0.0	0.0179372479363717	0.0	0.0676656810457906	0.0	0.0242389807614755	0.0	0.0216511203810142	0.0	0.0152599102743009	0.0	0.0419776037416961	0.0	0.0320197795882564	0.0	0.0288701850802189
231	0.7324390605327711	0.28887572933003103	0.0	0.0131795712356037	0.0	0.060585242986537	0.0	0.0151331684435051	0.0	0.0186564757831639	0.0	0.0310716573254086	0.0	0.0300397063951311	0.0	0.029551002784161	0.0	0.0255356368199659
232	0.44747161929153	0.126580011482101	0.0	0.020711339232694	0.0	0.0494252344127065	0.0	0.0221785458253831	0.0	0.0192343197321803	0.0	0.0255249826669376	0.0	0.0425165053891995	0.0	0.0351519431228359	0.0	0.0311101412083779
233	0.616448688482104	0.14586498143997598	0.0	0.0257482999963198	0.0	0.0521769735685345	0.0	0.0287670650911409	0.0	0.0296848685151223	0.0	0.0187524100282227	0.0	0.0428415510516853	0.0	0.0287003221560108	0.0	0.0341370359183643
234	0.37694068291081195	0.0986294379723025	0.0	0.0205965535067313	0.0	0.0488371762423499	0.0	0.0243121045282108	0.0	0.0241895625958944	0.0	0.0224567127444309	0.0	0.0420340536125916	0.0	0.0320408809107829	0.0	0.0429528118094274
235	0.45802948033339597	0.134078940864738	0.0	0.0191065615180912	0.0	0.0520888212243068	0.0	0.0251016418813505	0.0	0.0311316823256002	0.0	0.0256143661971945	0.0	0.0345629787351577	0.0	0.0241286366795129	0.0	0.0334212694767092
236	0.183936831804091	0.0487957885573347	0.0	0.0267185805803324	0.0	0.0444544306173302	0.0	0.0219920320866882	0.0	0.0259828536479839	0.0	0.064898314558123	0.0	0.0375860164713649	0.0	0.0327370240841636	0.0	0.0521900054280408
237	0.0953265010698582	0.0366608313283731	0.0	0.0133521624699923	0.0	0.0213016730031385	0.0	0.0134852116070235	0.0	0.019262227169336	0.0	0.043092286248603	0.0	0.0162487024331962	0.0	0.0202278188330797	0.0	0.0232179886382147
238	0.141029712950681	0.0589079920015595	0.0	0.0297017538941432	0.0	0.0365665588229234	0.0	0.0282413469857122	0.0	0.0294568157425067	0.0	0.0171523280646834	0.0	0.0424348071976939	0.0	0.0273309918210916	0.0671252576172362	0.0531409732340886
239	0.20396847918478	0.0582061358412263	0.0	0.0383778244748018	0.0	0.0403603302652026	0.0655373124467606	0.0301098638927699	0.0	0.0344964364858616	0.0	0.0301924518635319	0.0	0.0343158079623681	0.0	0.0318510050742088	0.22599005650825502	0.0581166993463025
240	0.0865608015255669	0.0364557407179351	0.0	0.0243347870911956	0.0	0.029547042730257003	0.0	0.0271476993142778	0.0	0.0241392583246041	0.11901241932130101	0.0780963815374948	0.0	0.0310894016910644	0.0	0.0275915934535252	0.0	0.032837495756242
241	0.820920073634907	0.29111646094959603	0.0	0.0152046896208265	0.0	0.0516498261584599	0.0	0.0289495750133954	0.0	0.0257719698282344	0.0	0.0126544429324486	0.0	0.0334675411160143	0.0	0.0258270382385913	0.0	0.0224307546581546
242	0.6701902105036011	0.225052852249444	0.0	0.021995026178435004	0.0	0.0503292675144685	0.0	0.0256428279852157	0.0	0.022774251617572995	0.0	0.0220312155365116	0.0	0.0298709289218156	0.0	0.0277473539464183	0.0	0.0346840318934188
243	0.367958658076247	0.10832490404121499	0.0602382074964218	0.0261733856244035	0.0	0.129744517298444	0.0	0.0172950319756793	0.0	0.0242594706562837	0.0	0.0202696847716965	0.0	0.0414698692264993	0.334441079802639	0.10356827116138499	0.0	0.0198267106259221
244	0.25153590688362804	0.12297942500352001	0.0	0.0235432894210401	0.0	0.0406400825828793	0.0	0.0207056466304974	0.0	0.0238701243141193	0.0	0.0350609529060327	0.0	0.0246178799712064	0.0	0.0375341563501543	0.0	0.0457017538986799
245	0.35828112625751296	0.0910696515523759	0.18002375135318105	0.0484804223919125	0.0	0.0800429882490527	0.0	0.0207416420022494	0.0	0.0216823554861908	0.0	0.0209572559908649	0.0	0.0384097934824758	0.0	0.0340626334736694	0.0	0.0353871378982032
246	0.0	0.0014189397058310901	0.0	0.0232689990771903	0.0	0.00224329826182249	0.0	0.00410985318478103	0.0	0.0018303368969828898	0.0	0.00462409062041661	0.0	0.00354820865525825	0.0	0.00295277042638748	0.0	0.0080050097177419
247	0.0	0.00870446233510986	0.0	0.0102875268041786	0.0	0.00626258797018924	0.0	0.0100889079344619	0.0	0.00807091527226176	0.0	0.0163430104490882	0.0	0.00816989091561324	0.0	0.008954494256971179	0.0	0.0120721311466275
248	0.130143747167036	0.0533565905514768	0.0	0.0229008871241678	0.0	0.0270513688740478	0.0	0.0268689234198844	0.0	0.0268980116486422	0.0	0.0244833812109444	0.0	0.038215521658408	0.0	0.0200394005992908	0.0	0.0339144678773062
249	0.33411478329461	0.154490027283482	0.0704158163777506	0.0250971683743819	0.0	0.0507259497729885	0.0	0.0170401097393266	0.0	0.0168461438226897	0.0	0.01431177991739	0.0	0.0370078127215921	0.0	0.0216865347608608	0.0	0.0216881119988482
250	0.0	0.0091385625558672	0.0	0.0213423617383209	0.0	0.00887651818240301	0.0	0.009912100138859159	0.0	0.0131995707709339	0.0	0.0277982155106261	0.0	0.0184802676662288	0.0	0.0146335568439433	0.0	0.0146473651971141
251	0.47932351468967294	0.170906694648362	0.0	0.0170639380467246	0.0	0.0531595809523729	0.0	0.0144476766558173	0.0	0.0225244874863535	0.0	0.0238490937549303	0.0	0.0421339012926701	0.0	0.0313021534136534	0.0	0.0318958711616475
252	0.0	0.0018234621534010398	0.0	0.0118673269814521	0.0	0.00215718278482493	0.0	0.00403340191335505	0.0	0.00298843329353915	0.0	0.0114663346730614	0.0	0.00326812057248027	0.0	0.00422579112646045	0.0	0.005868582946031171
253	0.0	0.0112412559202682	0.0	0.0121418104104492	0.0	0.0104385130368908	0.0	0.0141289352549446	0.0	0.0076194704832607905	0.0	0.024119102433284	0.0	0.00952796192851169	0.0	0.0109384603055858	0.0	0.0117051313379432
254	0.0	0.00138080608452165	0.0	0.016602911674039	0.0	0.0017038850291234099	0.0	0.00454093301268175	0.0	0.0038838529864829298	0.0	0.00582608033242802	0.0	0.0029846850856179	0.0	0.00271794316662142	0.0	0.00582282010718785
255	0.805573131428573	0.23746115978051896	0.0	0.0283616003648241	0.0	0.0601760220414508	0.0	0.0272593843412919	0.0	0.0315045542571295	0.0	0.0219796627074734	0.0	0.0303842408465368	0.0	0.0263210991035378	0.0	0.022864673141586002
256	0.18353609360016399	0.11995894274431199	0.0	0.0131204179775454	0.0	0.0370665245532144	0.0	0.0193318855276489	0.0	0.0265555205194153	0.0	0.0116232310737952	0.0	0.0203162464704657	0.0	0.017529542584952998	0.0	0.0221865921108559
257	0.0	0.0272767696963755	0.0	0.0164940251288842	0.0	0.0336280965667156	0.0	0.0139386188674067	0.0	0.020834906495817002	0.0607775673067317	0.0540229596810815	0.0	0.0197321189740906	0.0	0.0246757601604413	0.0	0.0286707154287994
258	0.130062265617361	0.0837946650441153	0.0	0.0162830845866238	0.0	0.0392342951129329	0.0	0.0175159922250731	0.0	0.0181187241425256	0.0	0.0264842147737972	0.0	0.0284198708105311	0.0	0.0243970972835328	0.0	0.0243568246223343
259	0.0	0.0360396351526093	0.0	0.0188263516623104	0.0	0.024437185282134	0.0	0.0176325142579684	0.0	0.0146452061984378	0.0	0.0440043144163317	0.0	0.0159121390963911	0.0	0.0182584180972836	0.0	0.0229659047910002
260	0.250485027700055	0.141785142803428	0.0	0.0197322448965199	0.0	0.0432606126153449	0.0	0.0185050484294531	0.0	0.022371242326645	0.0	0.0317943726392348	0.0	0.02201236078902	0.0	0.0266519565078159	0.0	0.0325968912328718
261	0.106403227581873	0.102434973920475	0.0	0.0156650152565451	0.18482593229962502	0.0877370658145047	0.0	0.0213452033627005	0.0	0.048107277527587006	0.0	0.0267299425507005	0.0	0.0375446699430236	0.186331262456102	0.0495836772206879	0.0	0.0304312685109469
262	0.21182386512863896	0.102026090034981	0.0	0.0154058379961913	0.0	0.0499738061187893	0.0	0.0132092574919239	0.0	0.0282387501883212	0.0	0.00997019831576857	0.0	0.0231543402252461	0.0	0.0322808389749605	0.0	0.0278718998576861
263	0.0	0.024430443134624998	0.0	0.0317921637276418	0.0	0.0187279736665038	0.0	0.0280724135765818	0.0	0.032472762467262994	0.0	0.0343500809134783	0.0	0.0231099361518995	0.0	0.0182290183206685	0.0	0.0263056793299932
264	0.153302707892763	0.09544965824269	0.0861065839219876	0.0462784622260721	0.0	0.0355787096913489	0.0	0.018829280085592	0.0	0.0424937105302145	0.0	0.0201527397251267	0.0	0.021644698917143	0.0	0.0383045658113771	0.0	0.0318878501696083
265	0.22724096708132896	0.123910715116248	0.0	0.0165018347709013	0.0	0.0368991592006638	0.0	0.0179854457922924	0.0	0.0285124328187351	0.0	0.0201412803267139	0.0	0.0239123382991612	0.0	0.0185389676668845	0.0	0.027252408288567002
266	0.175669335001552	0.0559893150063172	0.0	0.0202521097871331	0.0	0.0327939836348218	0.0	0.0244373332960289	0.0	0.0165958010611492	0.0	0.0197630658789571	0.0	0.0401301119330088	0.0	0.0251275566724858	0.0	0.0288910477814909
267	0.0	0.00981778799450889	0.0	0.0236540376115873	0.0	0.00926748618407651	0.0	0.0146754110132258	0.0	0.0137776023443469	0.0	0.0101750667995314	0.0	0.0144618374688687	0.0	0.0144007505438784	0.0	0.0227937106458019
268	0.0	0.00972673879569988	0.0638576557608743	0.0491116204337655	0.0	0.00912596904995264	0.0	0.0156795513806704	0.0	0.0175593597591546	0.0	0.0292115263825382	0.0	0.0131839872975431	0.0	0.0116727915631636	0.0	0.0153771490278552
269	0.0	0.0454391024053994	0.0	0.0168840214916304	0.0	0.0257928210964202	0.0	0.0189049642596292	0.0	0.0239221992037316	0.0786270639511523	0.046507102010808	0.0	0.0189999471771115	0.0	0.0186887502924364	0.0	0.0229025025624087
270	0.0	0.00168092909891711	0.0	0.0251141215814807	0.0	0.0019492367869187398	0.0	0.0035998756768478397	0.0	0.00288669771864327	0.0	0.0112826794906126	0.0	0.00266925299312728	0.0	0.00319680014086952	0.0	0.00531241908675017
271	0.0942238757114057	0.0442473773678293	0.0	0.0162898693400897	0.0	0.0270075102829851	0.0	0.0210298897193849	0.0	0.0169659100463797	0.0	0.016192011919797	0.0	0.0320384272194802	0.0	0.025313304246407	0.0	0.0310609076215604
272	0.0	0.00416886726731011	0.0	0.00864504342472781	0.0	0.00405266364674469	0.0	0.0117233276553598	0.0	0.00623154848137505	0.0	0.0275721306600498	0.0	0.00940478426989067	0.0	0.008108499423437821	0.0	0.00845353456706595
273	0.0	0.0035824175303737103	0.0	0.0117631894563653	0.0	0.0036137646980693603	0.0	0.0096914034557461	0.0	0.00326173486283915	0.0	0.0162661076997977	0.0	0.0057227411074851	0.0	0.00559659798258406	0.0	0.00791492563206611
274	0.7479896708149371	0.19241370545577696	0.0	0.0256498183054618	0.0	0.0797745531821316	0.0	0.0291176069042149	0.0	0.0251752430255316	0.0	0.0211229890329133	0.0	0.0383786102406188	0.0	0.0289073336046429	0.0	0.0277782454218684
275	0.0	0.0209235880719278	0.0	0.00577679575679559	0.0	0.0130672293950717	0.0	0.00978689849330883	0.0	0.00774428682148534	0.0	0.0199708370246919	0.0	0.0108232220881819	0.0	0.00997296309801334	0.0	0.014836639545143
276	0.0	0.00302879286477555	0.0	0.008667832328371641	0.0	0.0035786809334531202	0.0	0.00466077597331135	0.0	0.00385274827702884	0.0	0.0177708807939029	0.0	0.00503138895807923	0.0	0.0054048178824469	0.0	0.007723155980578941
277	0.0	0.04786137776515301	0.0	0.0231569191531757	0.0	0.0343410109876053	0.0	0.0327778257921013	0.0	0.0180918276237589	0.0	0.0291444082613937	0.0	0.0271562090344936	0.0	0.0191338490374443	0.0	0.0211879391592861
278	0.16273525213438597	0.0816883978019105	0.0	0.0172861585461177	0.0	0.0715945787517921	0.0	0.0137979434494541	0.0	0.0120628549571397	0.0	0.0395645734981262	0.0	0.0320856358184935	0.0	0.0241970174019228	0.0	0.0197246637305155
279	0.145518748482542	0.11413623242367901	0.0	0.0247463143306778	0.0	0.0205392847929882	0.0	0.0290170331907603	0.0	0.020560001548183	0.0	0.0231552323940219	0.0	0.0145473623751374	0.0	0.0130108202749095	0.0	0.0143341624961174
280	0.307663562529405	0.0628980109974141	0.0	0.0438232752522261	0.0	0.0433163670049891	0.0	0.0253745574247095	0.127018772279315	0.0758053304562239	0.0	0.0335858999780983	0.0	0.0324160747337041	0.0	0.03624419028221099	0.0	0.03276806372887
281	0.205151787186433	0.0588457535298625	0.0	0.0337304417423641	0.0	0.0412880556508313	0.0	0.0236845071346311	0.0	0.0304220378175025	0.0991548605868399	0.0611668728663879	0.0	0.0299232294591214	0.0	0.0365676812891238	0.0	0.0405562625738462
282	0.72475605578151	0.229171743545864	0.0	0.0280777639424383	0.0	0.0639388032814611	0.0	0.0248875302782515	0.0	0.0310093422591951	0.0	0.0162975318619307	0.0	0.0403690718048811	0.0	0.022538647246365003	0.0	0.0238382432467243
283	0.5433162876940579	0.224667390935923	0.0	0.0166047479543631	0.0	0.0494724290585288	0.0	0.0213433338268987	0.0	0.0294478737025275	0.0	0.0124734649022416	0.0	0.0350369420577796	0.0	0.0233443575795219	0.0	0.0265407901359449
284	0.0	0.0052752027675507605	0.0	0.0038232878360537	0.0	0.00813122514263627	0.0	0.0039650548409403295	0.0	0.00474144087952221	0.0	0.00548601637292063	0.0	0.0093115284066237	0.18282654355347897	0.0422215103475837	0.0	0.00446855427769534
285	0.566879543134811	0.168482107059643	0.0	0.015938674889728	0.0	0.0906246889485712	0.0	0.0239915823860639	0.0	0.0236758587748269	0.0	0.0129945728551907	0.0	0.0423447151751992	0.229693118728165	0.0444971116171339	0.0	0.0407245144901346
286	0.29903081686541105	0.0830601749258019	0.0	0.0191620980077561	0.0	0.0659007128935968	0.0	0.0241890001236415	0.0	0.0250738768356002	0.0	0.035794493470233	0.0	0.0384249752774229	0.0	0.0272189051204195	0.0	0.0345245921976461
287	0.43395225923490705	0.0938490629149688	0.0	0.0197283742726266	0.0	0.0959467948741183	0.0	0.0246996153198924	0.0660091736874492	0.0431236630136312	0.0	0.0266748981215522	0.0	0.0318765605647561	0.0	0.0406222795016501	0.0	0.0330351344265405
288	0.325226216634829	0.0815062888376638	0.0	0.018413210462947	0.0	0.0651826168971646	0.0	0.0174304456821361	0.0	0.0239908493059145	0.0	0.0240844165000103	0.0	0.0411145013884952	0.18417730360242102	0.0437049029050342	0.0	0.0329230327031386
289	0.5502671470606729	0.133878222281111	0.0	0.0195744010291061	0.0	0.0543649762626488	0.0	0.0219013774679728	0.0	0.0243358774063326	0.0	0.0268444088738178	0.0	0.0382303277574974	0.0	0.0249696353668351	0.0	0.0341991493389491
290	0.0	0.0520205923789251	0.0	0.0329874410268732	0.20832258908011203	0.0537633760331166	0.0	0.023920106250039	0.0	0.0241831251684145	0.0	0.0305621825632431	0.103917309010216	0.0537176823394486	0.0	0.0310724365536761	0.0	0.0289717947281826
291	0.265101666789185	0.0787698618530507	0.0	0.0198102483994059	0.0	0.0550611009559853	0.0	0.0293471528521446	0.0	0.0794656467672866	0.0	0.0480381730104705	0.0	0.0368911459096081	0.11077107726795901	0.0371736499067704	0.0	0.0294828303527402
292	0.31261317198184496	0.18804247840189003	0.0	0.0106854138818729	0.0	0.0372576520729875	0.0	0.0174138687163751	0.0	0.0266140096603518	0.0	0.0141339993307409	0.0	0.027708620349762	0.0	0.0194551004204909	0.0	0.0211449345975295
293	0.245093879554429	0.07699913824571	0.0	0.0208309513065669	0.0	0.0433709642479832	0.119439439753443	0.0399318661528407	0.0	0.0265169963615376	0.0	0.0286034286715158	0.0	0.0382857576769173	0.0	0.0258854053177265	0.0	0.0203206202685085
294	0.419225067053252	0.137949661882594	0.0	0.0205120622389793	0.0	0.0687894114409527	0.0	0.0411566747008462	0.0	0.0207795037291841	0.0	0.020958498030764997	0.0	0.0326717220812797	0.0	0.0228355749726768	0.0	0.0277625672820403
295	0.769653235355092	0.31528628485410104	0.0	0.0177885747461041	0.0	0.04846779860311099	0.0	0.0165198855685384	0.0	0.0198143970099125	0.08722756185666701	0.0357692719105142	0.0	0.023589481154504	0.0	0.0192716751333876	0.0	0.0297277576838788
296	0.0	0.0101948960002788	0.0	0.0224696239141472	0.0	0.0115755376317887	0.0	0.0124872450672408	0.0	0.00876503117304709	0.0	0.0275839189376164	0.0	0.0120711967706552	0.0	0.009351651521105179	0.0	0.0182116846046574
297	0.514685148387117	0.12847770914440101	0.0	0.0242927369636935	0.0	0.0660450198469451	0.0	0.0234370221322032	0.0	0.0278206983358172	0.0	0.0160939087264251	0.0	0.0423949775567842	0.0	0.0292939162784199	0.0	0.027836614776832
298	0.0	0.0383684929511097	0.0	0.0204413008059622	0.0	0.0409907589179807	0.0	0.0332507880230657	0.126125040544491	0.0434313926142722	0.0	0.018411854398604	0.0	0.0494534475964448	0.290799602620171	0.0500099932521248	0.0	0.0290934694095325
299	0.50425698142941	0.2216932538971	0.0	0.0277804560107225	0.0	0.0505488922946874	0.0	0.0220252694127618	0.0	0.042521812094460994	0.0	0.0200065433269182	0.0	0.0272112117064637	0.0	0.0295081356443761	0.0	0.0308835610370769
300	0.30209633881064096	0.104497450529201	0.0	0.0221078300518372	0.0	0.0603024566338329	0.0	0.0313838408601222	0.0	0.0236912320453032	0.0	0.0271090007971558	0.0	0.0424675688571638	0.0	0.0278902929197516	0.0	0.0262028302540936
301	0.457283281365401	0.18618315230977597	0.0	0.0142017991202445	0.0	0.0524585331805126	0.0	0.0201336898573136	0.0	0.0247356342883408	0.09148792814149302	0.053684532033135994	0.0	0.032501855030214	0.0	0.0245572699281501	0.0	0.0335797014704862
302	0.5518465999528039	0.14587395053667598	0.0	0.0277381769498913	0.0	0.0550062978342674	0.0	0.0240866998425136	0.0	0.0322386403052678	0.0	0.016992816676019	0.0	0.0394667678320629	0.0	0.0272242817155834	0.0	0.0414882062774949
303	1.0	0.94192481183455	0.0	0.0014736872293893198	0.0	0.0111166286377196	0.0	0.00164947797545175	0.0	0.0027414852042458	0.0	0.00126176450516744	0.0	0.00309425834887879	0.0	0.00185190423781372	0.0	0.0018574083843721602
304	0.42355405054706	0.272157970666889	0.0	0.0290418200049336	0.0	0.0386815459179218	0.0	0.0292717112939859	0.0	0.0212326946483829	0.0	0.0256681686981446	0.0	0.0226181710250504	0.0	0.017941588194328	0.0	0.0219210919307673
305	0.122084915773107	0.0540741853458911	0.0	0.0154788300528163	0.0	0.0297166064693201	0.0	0.0258958592284097	0.0	0.0336737127269975	0.0	0.0135423417887889	0.0	0.0224227094824589	0.0	0.0275890690394322	0.0	0.0448075960197419
306	0.252036599909156	0.10106022606899699	0.0	0.0216708652561731	0.0	0.0645630442253835	0.0	0.0233536661143486	0.0	0.0210328739818157	0.10576391196079402	0.0798899742187966	0.0	0.0378767823803432	0.0	0.0210585243246773	0.0	0.0311530747605692
307	0.0	0.0409981924143164	0.0	0.0189680282764723	0.0	0.0539550738234541	0.0	0.0201234553151796	0.0	0.0265236599868479	0.0	0.0308279339985847	0.350321602845662	0.0600595451088016	0.10627317798554901	0.0415743329540887	0.0	0.0354403540317882
308	0.21720885211539398	0.110205817707841	0.0	0.0139261515027851	0.0	0.0827271858035547	0.0	0.0179623029411061	0.113482673088359	0.046646284079735	0.0	0.0151448821705811	0.0	0.0479484703226255	0.0	0.025728364135396	0.0	0.0318260740238238
309	0.784431773342617	0.24454802070945497	0.113873393055599	0.0419198223224754	0.0	0.0522707285118154	0.0	0.0291796183505232	0.0	0.0412621987692383	0.0	0.0297350341767739	0.0	0.0327588893223624	0.0	0.0213512015385505	0.0	0.0223932528046194
310	0.0	0.0500604803792503	0.0	0.0329438985630644	0.0	0.0648348792944984	0.0	0.0245903786433412	0.128832443378828	0.0451201307611165	0.0	0.027327240782467	0.46648171620092294	0.10029115632981402	0.0736425095011315	0.0428150241394331	0.0	0.0261661997001548
311	0.42701875816619	0.0987523248224246	0.0	0.0208078892517432	0.0	0.0567934826053527	0.0	0.0218148069340449	0.0	0.0380545783833388	0.0961418572796987	0.0408601464748201	0.0	0.0379045969878765	0.0	0.0248544344046887	0.0	0.0262829142041484
312	0.421300583807463	0.207228540651113	0.0	0.0214997823527954	0.0	0.0496443311135261	0.0	0.0278074631509521	0.0	0.0271813535421755	0.0	0.0138777058708566	0.0	0.0302744930897743	0.0	0.0277823850107331	0.18515581383220103	0.0474241260261316
313	0.24603690458773397	0.087324444065147	0.0	0.0201412851703576	0.0	0.0425214333268314	0.0	0.0313259685384827	0.0	0.0190297054197237	0.0	0.0246993643742706	0.0	0.0437891584829168	0.0	0.0230620475157588	0.0	0.0184243101070365
314	0.68602702694473	0.28080084958559004	0.0	0.0167488899999986	0.0	0.0609013215538006	0.0	0.0235646426532713	0.0	0.0308045136993415	0.0	0.0214616851511488	0.0	0.0261725199463586	0.0	0.0273028481158251	0.0	0.0254356154334452
315	0.0	0.0358909315159427	0.0	0.0393671312660425	0.0	0.0288404644841321	0.0	0.0555492015026651	0.0	0.0236968513685591	0.0	0.0288924299633146	0.0	0.0233713709469199	0.0	0.0218510702567278	0.0	0.0278255574683492
316	0.0651375511620238	0.0383979577885787	0.0	0.00897956275423613	0.0	0.0255033089343042	0.0	0.0120618282937762	0.0	0.0135191879329016	0.0	0.0404614597760619	0.0	0.0252640010046798	0.0	0.0136620080460651	0.0	0.0228526987422052
317	0.35778305492110296	0.12643268517207099	0.0684713720686642	0.0337182005414093	0.0	0.0485926125083818	0.0	0.0319039750351059	0.0	0.0989207856096923	0.0	0.0189294169319239	0.0	0.0344914717350609	0.0	0.0249594757087221	0.0	0.0245410186738641
318	0.665440922612696	0.302324822552101	0.0	0.0171077632713779	0.0	0.0550021154674263	0.0	0.0154846847201232	0.0	0.0157411953057001	0.0	0.01529266298857	0.0	0.0272249245230803	0.0	0.0245696178924651	0.0	0.0369098062970068
319	0.547810931729645	0.13802317062230401	0.0	0.0171118364884975	0.0	0.05271376154353501	0.0	0.0209776329798596	0.0	0.0236371723033388	0.0	0.0155192993035165	0.0	0.046827269992832	0.0	0.0302504383338589	0.0	0.0300700713588747
320	0.0984174193067914	0.0529202618518479	0.0	0.0177641140446127	0.0	0.0487130838519045	0.0	0.0211746938896115	0.0	0.0284909803948473	0.0	0.0315205466056972	0.0	0.0454997492107222	0.0	0.0274925257276919	0.0	0.0302927130184529
321	0.484795667526424	0.23994294011481798	0.0	0.0159469518901522	0.0	0.054632052029632006	0.0	0.0161480325277684	0.0	0.0197158119613826	0.0	0.040083764594982	0.13121350852078997	0.0575895534039712	0.0	0.0279324717388943	0.0	0.0306474776398654
322	0.36956683175229704	0.12346102456150301	0.0	0.0236177610308415	0.0	0.0650098243874542	0.0	0.0275199826054043	0.0	0.0248442035985924	0.0	0.0242963365914699	0.0	0.0307902008995057	0.0	0.0303365663702877	0.0	0.0293965684045741
323	0.49320120284860103	0.238018695939496	0.0	0.0381399300593168	0.0	0.0466006432510847	0.159852880525363	0.0667434859569633	0.0	0.0176357617333975	0.0	0.0128389197604817	0.0	0.0286317276707924	0.0	0.0240862638658424	0.0	0.0336203934491383
324	0.53922265439342	0.168351993782999	0.0	0.0178068159925144	0.0	0.0641127421892698	0.0	0.0276430211960476	0.0	0.0369972898752574	0.0	0.015519356475128001	0.110842981742679	0.0436928353989479	0.0	0.0228810321233804	0.0	0.0301794894468117
325	0.7546770004544521	0.201369325638405	0.0	0.0182948527202075	0.0	0.0624622704327018	0.0	0.0255630114098713	0.0	0.0305953054382155	0.0	0.0252355219441779	0.0	0.0370951773303685	0.0	0.0247477904513618	0.0	0.023803541307528
326	0.48617354577163896	0.119727525699884	0.0	0.031461280758163	0.0	0.0384660345993722	0.0998246222302321	0.0435880293558685	0.10138942988005499	0.0815467188264067	0.0	0.0193984096447295	0.0	0.0259896028348499	0.0	0.0310915094637763	0.0	0.0329276463902108
327	0.5276708403324311	0.279204348827943	0.0	0.018520359387675	0.0	0.0454861115477491	0.0	0.0181769061196355	0.0	0.0280146734679815	0.107501694062708	0.0571778572366213	0.0	0.0233699416833358	0.0	0.0235451404128604	0.0	0.0219945929564763
328	0.0	0.0181953219383142	0.0	0.00877606042698425	0.0	0.028654783368203	0.0	0.0092750102641221	0.0	0.011241077760915002	0.0	0.0110402388991774	0.0	0.0242691866319022	0.349485126031043	0.0479983989627274	0.0	0.0102460757774156
329	0.54159633768531	0.19583612442557802	0.0	0.0263496872701355	0.0	0.0514585845811186	0.0	0.0325643685332281	0.0	0.0483640503260817	0.0	0.0313344678353813	0.0	0.036582386286881	0.0	0.0225587577572704	0.0	0.0187662075091394
330	0.562548302166362	0.14562781452622697	0.0	0.0273513557495761	0.0	0.0439848121984459	0.0	0.0329967538153519	0.0	0.0431416563365935	0.0	0.0190036743775167	0.0	0.0281770067599165	0.0	0.0273047204417374	0.0	0.0314144810330284
331	0.160995070787357	0.061980952586214	0.0	0.0246846395715454	0.0	0.0387769862084626	0.0	0.0250362123959852	0.0	0.0298662762500311	0.0	0.0180305211225051	0.0	0.0362546589612161	0.0	0.0250257632677638	0.0	0.0399134433470338
332	0.24319315519274	0.085851377623123	0.0	0.0299918024075934	0.0	0.0619656292114425	0.0	0.0244434082322227	0.0	0.0239434801871432	0.0	0.0286077406871051	0.0	0.0315821493696367	0.0	0.0331700013688012	0.0	0.0297823513163562
333	0.461624509641406	0.131292681119557	0.0	0.0290128789360166	0.0	0.0939723287693549	0.11061992439385901	0.030896523842652998	0.0	0.0273630160419752	0.0	0.0358287151845544	0.0	0.049288524928460996	0.0	0.0295133030630234	0.0	0.0258164097988673
334	0.41219862787738004	0.14130534263360198	0.0	0.0223394060465483	0.0	0.0596618975304297	0.0	0.0334369261600553	0.0	0.0415805142718197	0.0	0.031889169269554	0.0	0.0366400929088802	0.0	0.0240754514951977	0.0	0.0233610262664198
335	0.44956714035116596	0.200144788631243	0.0	0.030477763236367	0.0	0.0615132825912073	0.0	0.0272741535998356	0.0	0.0338667650577814	0.0	0.0206751130774193	0.0	0.0383096196385567	0.0	0.02247746043629	0.0	0.0290595181975373
336	0.31875446993814693	0.122308493013487	0.0	0.0163296502591674	0.0	0.0527938711540773	0.0	0.0526849117132162	0.0	0.0406572130173101	0.0	0.0116381090490656	0.0	0.0415679602698598	0.0	0.0313158599141716	0.0	0.0262601036001389
337	0.556755764000648	0.16591851091953502	0.0	0.0360052141636548	0.0	0.0660407254641246	0.0	0.0314026798657085	0.0	0.0444133581094301	0.0	0.0292128735012352	0.0	0.0340317765268907	0.0	0.027019820607763	0.0	0.0220754119822069
338	0.595181676423465	0.252442544696996	0.0	0.0235086080975197	0.0	0.0487973496834788	0.0	0.0275482546291532	0.0	0.0474460224404215	0.0	0.0185905748508343	0.0	0.0273862258101146	0.0	0.0237461811551473	0.0	0.0340481095042988
339	0.256244626859041	0.0844496183017243	0.0	0.0355749446189441	0.0	0.0533396665067275	0.11913152548916	0.035769166017140995	0.0	0.0334867736899602	0.0	0.0433960332627381	0.110367401783118	0.0447956870623618	0.0	0.0361552445553809	0.0	0.0252418636553433
340	0.0	0.0732599171036881	0.0	0.0289586201277421	0.256214841480989	0.0694956198580117	0.0	0.0202657936212754	0.0	0.0457416309998822	0.0999155250763273	0.0533022792470774	0.158814486813662	0.0666311468293675	0.0	0.0387545470363014	0.0	0.0341268719157858
341	0.383684646430353	0.116263149616031	0.0	0.0268935408460938	0.0	0.0611203016458287	0.0	0.0234625503047751	0.0	0.0266790410450176	0.0	0.023256538510895	0.0	0.0318073924083701	0.0	0.0352599720518981	0.0	0.0291815047055236
342	0.772939160081248	0.25799249957002396	0.0	0.0161582667310621	0.0	0.0557835706375659	0.0	0.018886698112106002	0.0	0.0214511549297498	0.0	0.0206884179424666	0.0	0.0298884894324877	0.0	0.0275468892292376	0.0	0.0319434508385191
343	0.22637202096495104	0.0812065011595734	0.0	0.0205002244960218	0.0	0.0563813720933808	0.0	0.0252487804676365	0.0	0.0306727940975178	0.0725134364914631	0.0371359298200926	0.0	0.036232226642572994	0.0	0.0252620345382239	0.0	0.0357514167789184
344	0.923099044225	0.24336128624016798	0.0	0.0186347397779731	0.0	0.0778711786475359	0.0	0.0185275157696149	0.0	0.0210620818891187	0.0	0.0212487735637384	0.0	0.0295180085467802	0.0	0.0285047962534951	0.0	0.0258033574842437
345	0.197810880059336	0.0649165694367632	0.0	0.0245500467767333	0.0	0.0442231440634255	0.0	0.0250635759817798	0.0	0.0299228373088336	0.0	0.0366382334459972	0.0	0.0370735572098832	0.0	0.0265336809319362	0.0	0.0378730514555162
346	0.34113856729618103	0.171375644116922	0.0	0.0174868884497462	0.0	0.0686461308532474	0.133461410149185	0.0576265281882947	0.0	0.0233348093604157	0.0	0.0159819171692594	0.0	0.0245776807964418	0.0	0.0276355652469629	0.0	0.0387149949331183
347	0.514083843280255	0.149276480016043	0.0	0.0167886236772597	0.0	0.0549317599215251	0.0	0.0198289831726921	0.0	0.0216742250445164	0.0	0.0168053758539801	0.0	0.0336838630238348	0.0	0.02836894570425	0.0	0.0343810566534722
348	0.597957116287545	0.246124653526333	0.0	0.0137467151146449	0.0	0.0481362468604055	0.0	0.0185902127492109	0.0	0.0238171758399385	0.0	0.0161372039916044	0.0	0.0266426095962976	0.0	0.0265006371253536	0.0	0.0324265395960461
349	0.43670414108033	0.23768376442614603	0.0	0.0223202696168682	0.0	0.0441185778285065	0.0	0.0262227702200107	0.0	0.0225897947144397	0.0	0.0212392860286216	0.0	0.0332482018895773	0.0	0.0212389658429009	0.0	0.0238493108307524
350	0.24004933951253302	0.09847031104657301	0.0	0.023593852749069003	0.0	0.0464049350155885	0.11119511959967	0.0585926052588133	0.0	0.0432209877855229	0.0	0.0205471458062568	0.0	0.0325348875549233	0.0	0.0320927042104358	0.0	0.0289288687970792
351	0.316909308208323	0.154789987557041	0.0	0.0203207809125368	0.0	0.0664042108741445	0.0	0.0167891261580279	0.0	0.018484570842819	0.0	0.0317883236284645	0.0	0.0425673449122387	0.0	0.0273978661112975	0.093731071396917	0.035910541591945996
352	0.345601903171236	0.121386423134351	0.0	0.0233799040640993	0.0	0.0505418393134943	0.0	0.0257111734221327	0.0	0.0373581428536412	0.0	0.0201202933739135	0.0	0.0297295167971459	0.0	0.0244453612142087	0.0	0.027542092426124
353	0.431637676201211	0.0876044619922945	0.0	0.0260633459193253	0.0	0.0523660104030532	0.0	0.0268375866621216	0.0	0.0526853016664036	0.0	0.0262382992316968	0.0	0.046753295169965	0.0	0.0300752473194153	0.0	0.0304711033849772
354	0.6067144965315799	0.238645956806888	0.0	0.0194659881020933	0.0	0.0691058053410388	0.0	0.0245761202360404	0.0	0.0357195171470792	0.0	0.0149037780930246	0.0	0.0333877105557413	0.0	0.0219893471410104	0.0	0.0208340411773775
355	0.442059378143719	0.133678117980479	0.0	0.0339173323745658	0.0	0.055123696935854005	0.0	0.0218509450421507	0.0	0.0227408494186895	0.0	0.0383968561348762	0.0	0.0291178183165674	0.0	0.0266909434222216	0.0	0.0274969105315107
356	0.6401283772968921	0.219333843637197	0.0	0.0192188506912426	0.0	0.0626870199815691	0.0	0.0270212026994863	0.0	0.0354378542787437	0.0	0.0208643391226164	0.0	0.0298271805366628	0.0	0.023988304960046	0.0	0.0335615922703898
357	0.578010069014708	0.197720713163219	0.0	0.0175282627501969	0.0	0.0624465935921099	0.0	0.0235723745811225	0.0	0.0401015591480568	0.0	0.022986711726715996	0.0	0.0356652532129966	0.0	0.0279287522279976	0.0	0.0240495553477028
358	0.180544730315137	0.0475447119376513	0.0	0.04900248308009201	0.0	0.0409349899849363	0.151126000335094	0.0553271094730915	0.0	0.0259480941366589	0.0	0.0305077952225592	0.0	0.0344375119615733	0.0	0.0334768688423648	0.0	0.03097177318531
359	0.397404733440298	0.10873449403286399	0.0	0.0183854980701498	0.0	0.0600841494253251	0.0	0.0262270181236546	0.0	0.038861522212908	0.0	0.0235743604901074	0.0	0.0351356086273597	0.0	0.0232749079862325	0.0	0.0298128412196732
360	0.84571211033169	0.17711093899728303	0.0	0.0234989828223849	0.0	0.063128726431671	0.0	0.0315239178455486	0.0	0.0344517184691031	0.0	0.0305788896495343	0.0	0.0335524954766362	0.0	0.0274581785098088	0.0	0.0281389402627245
361	0.654608948795856	0.19957938842909198	0.0	0.017443590960235	0.0	0.0751930029209791	0.0	0.0164437764701763	0.0	0.0269576852585251	0.0	0.0306177174995142	0.0	0.0415139947777162	0.0	0.0375072528360038	0.0	0.0261696461294024
362	0.0	0.0237417576366534	0.0	0.0183230399338064	0.0	0.0185922929031196	0.0	0.0161738147973584	0.0	0.0193995041927907	0.0	0.0487271077851222	0.0	0.016956574823573	0.0	0.0130671729740338	0.0	0.0299228729202173
363	0.0	0.0298625828865234	0.0	0.0240354779890295	0.0	0.0172375433938543	0.0	0.0152879197025486	0.0	0.0108867401408268	0.0	0.0303414154926613	0.0	0.0163803801422345	0.0	0.01458895238656	0.192282888953559	0.0560525914337896
364	0.0	0.0176018654251758	0.0	0.0174293323660331	0.0	0.0199322350514346	0.0	0.0202604772673195	0.0	0.0178534665654951	0.0	0.0318760931933816	0.0	0.0201603723440117	0.0	0.0227029338433415	0.0	0.0229531988374076
365	0.0	0.0218814266328172	0.0	0.0217855727461179	0.0	0.0219822751034985	0.0	0.0137132809376614	0.0	0.0165324628721688	0.0	0.0379892475494453	0.0	0.0251176482152209	0.0	0.0198774251130384	0.0	0.0329050207791815
366	0.0	0.0070215124923771605	0.0	0.0058645790337648294	0.0	0.00927227739772986	0.0	0.007513888872256721	0.0	0.014443294079086	0.0	0.00840164896724298	0.0	0.0141518157220509	0.0	0.0129087909434918	0.0	0.0201352373304796
367	0.0	0.0149532881971842	0.0	0.02144098824327	0.0	0.0138601915997803	0.0	0.0182848017508521	0.0	0.0196592248122637	0.0	0.0340858732920874	0.0	0.0135421574685424	0.0	0.0154243769190138	0.0	0.0179603403668146
368	0.0677243052348486	0.0379208844339154	0.0	0.0175815372555103	0.0	0.0320713121336802	0.0	0.0186335990166374	0.0	0.0196567055464328	0.0	0.0474928892901385	0.0	0.0265904758158885	0.0	0.0308050598723394	0.0	0.0633045562075433
369	0.0	0.0194172188540333	0.0	0.018648040900930002	0.0	0.0165046556259781	0.0	0.0163007001669416	0.0	0.0119126936027649	0.0	0.0536281567532301	0.0	0.0179694118922527	0.0	0.0328814603527564	0.0	0.0204427704078459
370	0.0	0.0342670316410298	0.0	0.0162316714253461	0.0	0.0216456300368013	0.0	0.0266174320819605	0.0	0.0181510373984296	0.0	0.0151791590254585	0.0	0.0214655194784654	0.0	0.0181913601209757	0.0	0.0260409792033192
371	0.0	0.0131654886451203	0.0	0.0153438205897789	0.0	0.0135866431401993	0.0	0.0136078698399454	0.0	0.0195179682208897	0.0	0.012067276325441002	0.0	0.0145639919183369	0.0	0.0204947117733502	0.0	0.034308991354465
372	0.0	0.0185247089909182	0.0	0.0229988205653448	0.0	0.0138854992439116	0.0	0.0201198349396361	0.0	0.0119895839167981	0.0	0.0554978887333327	0.0	0.0177992659567889	0.0	0.0188195118427741	0.0	0.0241938270927236
373	0.0	0.0214080891282956	0.0	0.024482510983683998	0.0	0.0189678574827392	0.08752009188915201	0.0314360741697238	0.0	0.0190125035308239	0.0826615491836641	0.072720766663849	0.0	0.0157249540400462	0.0	0.0179406174429543	0.0	0.0194973971805609
374	0.0	0.0192086031467656	0.0	0.0106702116702982	0.0	0.0193361655858924	0.0	0.0133244236839167	0.0	0.0172844907215907	0.0	0.0169398308213202	0.0	0.0173076501585977	0.0	0.018146576793055	0.0	0.0259216178512973
375	0.0	0.00891309216745353	0.0	0.00814665739896522	0.0	0.00990037936056036	0.0	0.0107309768913669	0.0	0.0168342173971626	0.0	0.0317605476463558	0.0	0.0128112634826198	0.0	0.0199336833743215	0.0	0.0222241405619259
376	0.0	0.0138983779225829	0.0	0.0365046476847199	0.0	0.0149288924795198	0.0	0.0274891854982795	0.0	0.0319472186479438	0.0	0.047967978410867994	0.0	0.0180458759649705	0.0	0.0204788332157031	0.0	0.02728196823025
377	0.0	0.0209000195148897	0.0	0.01268179555531	0.0	0.0204666940974423	0.0	0.0166920832782996	0.0	0.0120983251954623	0.0	0.0459607487172452	0.0	0.0215100147915673	0.0	0.0228989966206725	0.0	0.0222112323329002
378	0.0850306960236377	0.03829374511335099	0.0	0.0257251949117723	0.0	0.0262749015812048	0.0	0.022626290461764	0.0	0.0303466938412361	0.0	0.0295331757344732	0.0	0.0289205511650782	0.0	0.0288106690512457	0.0	0.0293639492224096
379	0.0	0.0128251689879771	0.0	0.0212217417015873	0.0	0.014458884918527001	0.0	0.0229986542346471	0.0	0.0166354234446153	0.0	0.0241984049060311	0.0	0.0169802284500053	0.0	0.0212007138650582	0.0	0.0215616273597152
380	0.0	0.0241860480987318	0.0	0.0236673140992249	0.0	0.0218498721438241	0.0	0.0270638047453135	0.0	0.0197491745049837	0.0	0.05109791611376001	0.0	0.0233883997471936	0.0	0.0267683060412545	0.0	0.0234680259494633
381	0.18219457559059501	0.0571492206360362	0.0	0.0298714881994523	0.0	0.0539287100123538	0.0	0.0176668103194529	0.0	0.0240072031173946	0.0	0.0406003629707272	0.0	0.0302345066680869	0.11982216296318199	0.0387198073772816	0.0	0.0357228643675324
382	0.0917706043841283	0.0388997354123555	0.0	0.0225612121929567	0.0	0.0244489118001975	0.0	0.0292537066289863	0.0	0.0237872818903976	0.0	0.0398407393473077	0.0	0.0214707687686196	0.0	0.0214040485807404	0.0	0.0400054947356538
383	0.0	0.0267444623162242	0.119051560674385	0.0493216726438515	0.0	0.0234392038845005	0.0	0.0349138592379585	0.0	0.0259316607041575	0.0	0.076760505425322	0.0	0.0203660656292442	0.0	0.0232362041944209	0.0	0.0245993901008793
384	0.0	0.014668208532925	0.0	0.00876968438423299	0.0	0.0114370293654691	0.0	0.0110732086216562	0.0	0.0180165589303693	0.0	0.0157841643103926	0.0	0.0142596681581161	0.0	0.0180681149230593	0.0	0.0324873511639493
385	0.0	0.00871387574053168	0.0	0.0194251493890257	0.0	0.008105768058640009	0.0	0.0114396694801499	0.0	0.0125259836656914	0.0	0.018172431465128997	0.0	0.0105718384511602	0.0	0.0117787091442322	0.0	0.0231173503998179
386	0.0	0.0151462606468699	0.0	0.0124897668269093	0.0	0.0153757277450451	0.0	0.0115609256510763	0.0	0.0201633267400589	0.0	0.0339133269141597	0.0	0.0202619470159252	0.0	0.0160792093988561	0.0	0.0305794214349938
387	0.0	0.0206522869498219	0.0681467148888455	0.0362455470682043	0.0	0.0155342188361291	0.0	0.0147790536756958	0.0	0.0223518811486805	0.0	0.0484828308000658	0.0	0.0217470441560433	0.0	0.0163168807784669	0.0	0.0193319464371144
388	0.11221240073202901	0.0761106060238728	0.0	0.0110850906183657	0.0	0.0483156863035363	0.0	0.0111908235552181	0.0	0.0206133934800161	0.0	0.0180064201161791	0.0	0.0308475599720503	0.0	0.0362560911818933	0.0	0.0372281453453777
389	0.0	0.0331571814816752	0.0	0.0130542122896934	0.0	0.0241745208912455	0.0	0.014836485293658998	0.0	0.0204369053368608	0.0	0.03587266048556101	0.0	0.0213211604232905	0.0	0.0171508578380617	0.0	0.0196090412551211
390	0.0	0.0195400549235255	0.0	0.0202411368943592	0.0	0.023810833891662	0.0	0.0216276213119126	0.0	0.0194286414506327	0.0	0.0196521328730557	0.154727314796171	0.0368886359153412	0.0	0.0319024231581166	0.0	0.0310206654035762
391	0.0	0.046696784284715	0.0	0.0201547897277944	0.0	0.0416114573680339	0.0	0.0157371117929493	0.0	0.0227572542417715	0.0	0.0212956878092606	0.0	0.0194153645218196	0.0	0.025886196984057003	0.0	0.0440508597859019
392	0.0	0.0156227067306767	0.0	0.0216166401116225	0.0	0.0148287317242193	0.0	0.0251152794079124	0.0	0.0189987103056704	0.0	0.0157184504890637	0.0	0.0153642458791455	0.0	0.0158275341229968	0.0	0.0254771998494119
393	0.0	0.0150744124880319	0.0	0.0156532217237113	0.0	0.0137922191809881	0.0	0.0213632256691038	0.0	0.0153974563495668	0.0	0.0425242449677482	0.0	0.0157867444840892	0.0	0.0173133741037607	0.0	0.040409672801905994
394	0.0	0.0187503137350862	0.0	0.0219163354126912	0.0	0.0136146139585323	0.0	0.0247543318030584	0.0	0.0137777173087633	0.0	0.00939208979050315	0.0	0.0107769406030385	0.0	0.0130911279816847	0.0	0.0160242602130972
395	0.0	0.0102829359084155	0.0	0.0161216572355147	0.0	0.0103315887332063	0.0633044084120383	0.0278378519094898	0.0	0.00870374007587701	0.0	0.0138169657959629	0.0	0.0138732210009211	0.0	0.0156143898607416	0.0	0.0192113590367197
396	0.145217104093449	0.0444860618817176	0.0610727986377077	0.0265857018972197	0.0	0.0280089391579495	0.0	0.0293863235476407	0.0	0.0306036194945704	0.0	0.0203265871659391	0.0	0.0313233652078298	0.0	0.0252171861405569	0.0	0.037565408892944
397	0.0	0.0402912124912973	0.0	0.0257631854728504	0.0	0.0361924577695133	0.0	0.0255260966695712	0.115423154380404	0.0499072500882413	0.0	0.0338811373748123	0.0	0.0324495879192402	0.0	0.025996074730222002	0.0	0.033350282037655
398	0.0	0.0340137051928851	0.0	0.017516156558477002	0.0	0.0198620823654475	0.0	0.0166491113668394	0.0	0.0211624782175297	0.0	0.0802281609155406	0.0	0.020840437042564	0.0	0.021734044987296	0.0	0.0362063353109265
399	0.0	0.0186970249134138	0.0	0.0162951024432827	0.0	0.0207965658079246	0.0	0.0125475091974043	0.0	0.0225827890955381	0.0633630525918855	0.0363264101528343	0.0	0.0260786743142734	0.109006723229241	0.0278964841001267	0.0	0.0269995556025
400	0.0	0.0130359365047968	0.0	0.0151735711905394	0.0	0.0140917564433186	0.0	0.0176702243168873	0.0	0.0156391660774705	0.0	0.0360358837302683	0.0	0.0157649172171263	0.0	0.0223397397096726	0.0	0.0221654539732623
401	0.0	0.000404793168047854	0.0	0.000432422788206667	0.0	0.000557305501978971	0.0	0.00037357134528848997	0.0	0.00047635829373749404	0.0	0.000497603472169428	0.0	0.0007083302446291651	0.0	0.00130956189977091	0.0	0.00042619556985460603
402	0.0	0.0185224729665478	0.0	0.0338512799277366	0.0	0.0189497839761417	0.0	0.0405435260954321	0.0	0.0252770601307194	0.0	0.0246436544812886	0.0	0.0190965474793976	0.0	0.0250143520665739	0.0	0.0273497975332607
403	0.0	0.012588860603493	0.0	0.0218758426202073	0.0	0.0160585668793277	0.0	0.0132338771902491	0.0	0.0089888070995844	0.0	0.0286054286127413	0.0	0.0188944176094466	0.0	0.021543712433384998	0.0	0.0252877181003862
404	0.0793948487955805	0.0213988359290239	0.0	0.0221261112427098	0.0	0.0196608316665247	0.0	0.0123011002011147	0.0	0.0116640832505657	0.0958814940285914	0.0848180668666762	0.0	0.0194636575557165	0.0	0.0263802203188632	0.0	0.0226920792862243
405	0.0	0.00438920094897199	0.0	0.0192871111979283	0.0	0.00525056179592954	0.0	0.0111894919649729	0.0	0.00594582321461675	0.0	0.0143372414654559	0.0	0.007292455645298159	0.0	0.0102516439888996	0.0	0.0158295037830172
406	0.0	0.0189986535855363	0.0	0.0217244146063305	0.0	0.0159084285318383	0.0	0.0175719982572636	0.0646427580124481	0.0446110823204607	0.0	0.0216627327516718	0.0	0.0191946772563463	0.0	0.0180015662123571	0.0	0.0209818802423069
407	0.0	0.0190836855092712	0.0	0.0237724685611129	0.0	0.016654332979895	0.0	0.0166147186401435	0.0	0.0130217242334531	0.0727193687788348	0.0902518284409609	0.0	0.0174280616215659	0.0	0.0145615970040282	0.0	0.0231104012242995
408	0.0	0.021111230832637	0.0	0.0201303618054076	0.0	0.0177237103409871	0.0	0.0171716101163337	0.0	0.0140835721560631	0.214003541622727	0.155154914856894	0.0	0.0151784727092903	0.0	0.0192028715829085	0.0	0.0219240282096426
409	0.0	0.0235056820025309	0.0	0.0228131950312067	0.0	0.0245693736518177	0.0	0.0269688463591161	0.0	0.0208883385196296	0.0	0.0177764328894977	0.0	0.0279268004940231	0.149090413782647	0.0326738162747457	0.0	0.028897705641400005
410	0.0	0.0134266661697713	0.0	0.0113995577675523	0.0	0.0128898564672293	0.0	0.00621913785559174	0.0	0.00989555868805177	0.0630512105369373	0.0634567897454428	0.0	0.0143985789550438	0.0	0.0145471247191431	0.0	0.028984293891462003
411	0.0	0.00025484817440735	0.0	0.000272111626248771	0.0	0.00026950492983732004	0.0	0.000230173288040036	0.0	0.000379238316404057	0.0	0.000406045025489018	0.0	0.00026604547577388103	0.0	0.000328350453214391	0.0	0.000336163492497799
412	0.0	0.0164963852425307	0.0962693832263741	0.0656269111220308	0.0	0.0155700927241611	0.0	0.0311805442961886	0.0	0.0149164587242881	0.0	0.00933180328248509	0.0	0.0154333633351423	0.0	0.0165215427832488	0.0	0.0243173679698244
413	0.0	0.0213649494745717	0.0603572176076041	0.0446957433076806	0.0	0.0183387411297844	0.0	0.0305310240294582	0.0	0.0252667053856437	0.0	0.0172669820704228	0.0	0.0218879572273198	0.0	0.0196450183472724	0.0	0.0231001962395001
414	0.0	0.0478432574790719	0.130444984813721	0.0482196780692774	0.0	0.0322151635385647	0.0	0.0273340379117795	0.0	0.0296215832182319	0.0	0.0332141063408406	0.0	0.0224314639939512	0.0	0.0272896955459663	0.374366494218555	0.065541469356901
415	0.0	0.024543178749679	0.0	0.0180931811508609	0.0	0.0196467506343836	0.0	0.0243652380314401	0.0	0.0136278008253055	0.0	0.0207909075133751	0.0	0.0138409780453565	0.0	0.0156620567629171	0.0	0.0361735384994887
416	0.0	0.0223712709931079	0.0	0.0174539555064797	0.0	0.019422934192733003	0.0	0.0179032916733947	0.0	0.0224752249112481	0.0	0.0295099199327013	0.0	0.0217105818740284	0.0	0.0360137410337779	0.0	0.0212970962537426
417	0.0	0.0209861050942024	0.0	0.0159127785125263	0.0	0.0222130670440197	0.0	0.0161805814290552	0.0	0.0103520335942862	0.0	0.0680998861067719	0.0	0.0168703199264681	0.0	0.0202321070365217	0.0	0.0277484917558858
418	0.0	0.0136484901705975	0.0	0.0132966176143606	0.0	0.0106318566514401	0.0	0.0145602529976253	0.0	0.0211619004011007	0.0	0.0165781789452747	0.0	0.0157869641626201	0.0	0.0201331588797903	0.0	0.0249627855631526
419	0.0	0.0128021952139899	0.0	0.0109391898216781	0.0	0.00979278809530758	0.0	0.0117046100677168	0.0	0.00838060681896366	0.0	0.0140791568528362	0.0	0.0119767240384906	0.0	0.013780882451153999	0.0	0.0206779044268152
420	0.0	0.0347794247415274	0.0	0.0268000093982392	0.0	0.0236317569950716	0.0	0.0238763047931987	0.0	0.0385213370240136	0.0	0.0266290475730417	0.0	0.0177523116938595	0.0	0.019608266520362	0.0	0.040662940608705005
421	0.0	0.0183131707135012	0.0	0.0227173366327169	0.0	0.0185073296394114	0.0	0.0266063883047011	0.0	0.0220154141742044	0.0	0.0304769279736003	0.0	0.0203236365693048	0.0	0.0253549104697805	0.0	0.0429663866407245
422	0.0	0.0169374745271294	0.0	0.0183649539134277	0.0	0.0161197532636479	0.0	0.0091167253392331	0.0	0.00714618848804823	0.0	0.024402476542887994	0.0675590892936146	0.0235844197996204	0.0	0.0184743937268666	0.0	0.0227752564750648
423	0.0688065175861908	0.0270170078193594	0.0	0.0196749096146315	0.0	0.0277860010005144	0.0	0.0178461977854807	0.0	0.0187189268218195	0.119495585836312	0.0668681998580644	0.0	0.0240846400344532	0.0	0.028071689409335	0.0	0.0338110961590276
424	0.0	0.02658427116261	0.0	0.0193378549374612	0.0	0.0235100928448279	0.0	0.0235504858210661	0.0	0.0158406919441209	0.0	0.0240260139187196	0.0	0.0277147485322813	0.0	0.0275744345635085	0.0	0.0347845486257586
425	0.0	0.025486179207111	0.0	0.0240756763987805	0.0	0.0254759525390026	0.10416960350939698	0.0430754755478692	0.0	0.0210250376029427	0.0	0.0140501440170896	0.0	0.0287545043551134	0.0	0.0281875343894009	0.21607640791010502	0.0508931330299884
426	0.0	0.0198935493660108	0.0	0.0194308224984971	0.0	0.0173912604677383	0.0	0.0184909562296705	0.0	0.0140137611122885	0.0	0.0215409919509026	0.0	0.0158182768534409	0.0	0.0200032129552759	0.0	0.021374593205403997
427	0.0	0.0215369941162905	0.0	0.0174194119416899	0.08196034979894999	0.0264992220110355	0.0	0.015416089928432	0.0	0.0155836596411169	0.0	0.0327805635775048	0.0	0.0230671403034815	0.0	0.0354651944865303	0.0	0.0302593572142057
428	0.0	0.021701378353843004	0.0932791643721694	0.0452174612334809	0.0	0.0172018841045678	0.0	0.0217074358657027	0.0	0.00985287346377312	0.0	0.0496491694636106	0.0	0.0178718881079481	0.0	0.0204325280145767	0.0	0.0226716999072762
429	0.0	0.0278207081133499	0.0	0.0244216219549776	0.0	0.0228194995649729	0.0	0.0183151367304418	0.0	0.014525377722989	0.0	0.0516444058904276	0.0	0.0203058100384592	0.0	0.0234499757487041	0.0	0.0169590362192201
430	0.0	0.0122893989662497	0.0	0.0105715024937763	0.0	0.0108732517188419	0.0	0.0126623184167317	0.0	0.0135321204009687	0.0	0.0279193532387585	0.0	0.009425044728933409	0.0	0.0105062641523887	0.0	0.0295512151416532
431	0.103281418704989	0.0453745873274679	0.0753741771521255	0.0369419794407918	0.0	0.0309883902546392	0.0	0.0419848374462135	0.0	0.0221481910532627	0.0	0.0375018497384629	0.0	0.0251571700183697	0.0	0.0262767109036153	0.0	0.0290561100859461
432	0.0	0.0258103072404147	0.0	0.0157924607110662	0.0	0.0257143882612854	0.0	0.0287472660093483	0.0	0.0173936313929383	0.0	0.0251432578295655	0.0992546662412394	0.0290243844466485	0.0	0.030495050981721998	0.0	0.0299228804047058
433	0.0	0.0292220234602328	0.0	0.018201526568244	0.0	0.0273772721247064	0.0	0.0199273856353395	0.0	0.019841774259951	0.0816014767075454	0.0651463291937449	0.0	0.0245230222898866	0.0	0.0242507999728027	0.0	0.0290218855989656
434	0.0	0.0034989084286606896	0.0792705605932446	0.0650038663948809	0.0	0.0037514132438779798	0.0617939922325722	0.0414464643755396	0.0	0.0034609454186908697	0.0	0.00358807918262618	0.0	0.00538310320310522	0.0	0.00729491019690855	0.0	0.012392922933387
435	0.0	0.0115211338001851	0.0	0.0233767260775016	0.0	0.0142000276709127	0.0	0.0168144172579569	0.0	0.0199775618095124	0.0	0.0157574236764133	0.0	0.0259447337336346	0.0	0.025945645074299	0.0	0.0355769914152817
436	0.0	0.0131052014966192	0.0	0.0239741967338177	0.0	0.0145342365466899	0.0	0.0192933012160324	0.0	0.0137159179220263	0.0	0.0504210273958081	0.0	0.0175982057138744	0.0	0.0137431059618049	0.0	0.0199813896053622
437	0.0	0.0205599415379218	0.0	0.00862641555239355	0.0	0.019347456480733	0.0	0.0158870892961393	0.0	0.00825012447252368	0.0	0.007724587808994891	0.0	0.0171360501857876	0.0	0.0137639199251575	0.0	0.0197442490793244
438	0.0	0.0244174013933144	0.0	0.0274483215669225	0.0	0.0203684053413576	0.0	0.0195324846083937	0.0	0.0370547956672342	0.0	0.0306254619084258	0.0	0.0292072147007047	0.0	0.0262254463582053	0.0	0.024853872277857
439	0.0	0.0164993973020278	0.0	0.0134749534350705	0.0	0.0124670973463071	0.0	0.0229792385586449	0.0	0.0133106487786818	0.0	0.0264527520472173	0.0	0.0140228272036535	0.0	0.0166116486891922	0.0	0.0228236285516946
440	0.0	0.0206776748287049	0.0	0.0196358091638402	0.0	0.0171892018389821	0.0	0.0116177787757258	0.0	0.0155124160646438	0.0	0.0219270929526736	0.0	0.0131259779888999	0.0	0.0190204162828806	0.0	0.0157183980950601
441	0.0	0.0258350808882933	0.0	0.029738469415488	0.0	0.0265877019953868	0.0720169445501917	0.0294738024158133	0.0	0.029300677661487005	0.0	0.0194440127978305	0.0	0.0390892653512688	0.121086640546909	0.0374872154107316	0.0	0.0333983109242436
442	0.0	0.0164411942731766	0.0	0.0202067649970532	0.0	0.0152752243151313	0.0	0.008695646771379259	0.0	0.0094505533229941	0.0	0.0139230550709313	0.0	0.0164998615553243	0.0	0.0224766016331707	0.0	0.0171902202351674
443	0.0	0.0242507815076507	0.0	0.034594064919614	0.0	0.0229659511660527	0.0	0.031472973854752	0.0	0.0290284042758086	0.0	0.0224750531281439	0.0	0.029334984162828	0.0	0.0227960084802932	0.0	0.0356947618072897
444	0.0	0.0170418650964793	0.0	0.0187575343736385	0.0	0.0181751786375455	0.0	0.0193890433209741	0.0	0.0233082332690669	0.0	0.0386295768946429	0.0	0.0219811523711513	0.0	0.0248722275519146	0.0	0.0247442576167863
445	0.0	0.0138666261896178	0.0	0.013126512913928998	0.0	0.0122569050147088	0.0	0.0147858837847908	0.0	0.0117049602225913	0.0	0.0139726800585491	0.0	0.0119418362165938	0.0	0.020981023942029997	0.0	0.0230141536629773
446	0.0	0.0152709504371337	0.0	0.011795108498983	0.0	0.012692844363066998	0.0	0.0160271568874705	0.0	0.0122544604129621	0.0	0.0329284621849418	0.0	0.0136882280427106	0.0	0.0152179572568421	0.0	0.0221658322304871
447	0.0	0.04862357352225	0.0	0.0215267129499015	0.238304498805482	0.0476837093876531	0.0	0.0277739922530888	0.0600743358282922	0.0284751160253232	0.0	0.0299549894153204	0.0	0.0350335615752959	0.0	0.032024453673101	0.0	0.0272607381847326
448	0.0	0.002134808890101	0.0	0.0455538552071673	0.0	0.0021145250640456897	0.0	0.0175802968744038	0.0	0.004528112665600229	0.0	0.0112036934367879	0.0	0.0029038390810711603	0.0	0.00432552642581171	0.0	0.011667063639303001
449	0.0	0.0205147950458767	0.0	0.0202102072247281	0.0	0.0181884646140537	0.0	0.0166921584458692	0.0	0.0218893207768492	0.0	0.0365879472047975	0.0	0.0204162147532121	0.0	0.021451509026819002	0.24523308326845	0.0663586489485571
450	0.0	0.0231112775515343	0.0	0.0211705389167156	0.0	0.0237929150853239	0.0	0.0229473605998732	0.0	0.0155735956610424	0.0	0.0507572568085345	0.0	0.0201163484194685	0.0	0.022208809453894	0.0	0.0252217382025399
451	0.0	0.0178870741259265	0.0	0.0325468652440681	0.0	0.0188699020235785	0.107037729372085	0.0423637137818291	0.0	0.0241412884309957	0.0	0.0236195588594333	0.0	0.0193213519073249	0.0	0.0245572762406776	0.0	0.0380922337852391
452	0.0	0.007686507478520959	0.0	0.007864598988086809	0.0	0.00880575756192928	0.0	0.00863628491508855	0.0	0.0115714493433268	0.0	0.025861726879743	0.0	0.0128353007870178	0.0	0.0158905996773599	0.0	0.0218629765280721
453	0.0	0.0126202214556649	0.0	0.0144405860929379	0.0	0.0123129164979752	0.0	0.0106618272605675	0.0	0.0103324347655307	0.0	0.0147684161627674	0.0	0.0184854429621611	0.0	0.0164053866097883	0.0	0.0151223986878261
454	0.0	0.026048906897314997	0.0	0.0226799873950342	0.0	0.0235019095282977	0.0	0.0238425003143827	0.0	0.0269449203533507	0.0	0.0241016293005155	0.0	0.0230356859816831	0.0	0.0278081713566962	0.0	0.0346210584910593
455	0.0777792398567087	0.0449671089351209	0.0665805072453871	0.0396101416919805	0.0	0.0219818410238212	0.0	0.0246862177758985	0.0	0.0242144461943552	0.0	0.0291096954909402	0.0	0.0225981871664143	0.0	0.0193565541419903	0.0	0.0350533745052532
456	0.0	0.0213130052287681	0.0	0.032655592887212	0.0	0.0220230801751609	0.0	0.0229325694764396	0.0	0.0262166574215486	0.0	0.0387324567931258	0.0	0.0248423277579386	0.0	0.0278476276265961	0.0	0.0254188287746148
457	0.0	0.0228253975484699	0.10257343917176401	0.0374645237228609	0.0	0.0241554249158689	0.0	0.0240781346428143	0.0	0.0290160490562134	0.0	0.053267741640964004	0.0798678646612127	0.0270790469315145	0.0	0.0330557945409869	0.0	0.0253193179572361
458	0.0	0.016841030311256	0.0	0.0183665211471826	0.0	0.0124051804479141	0.0	0.0111440696356124	0.0	0.00652568640900153	0.0	0.0153552889848682	0.0	0.0143419943471163	0.0	0.00909089632083936	0.0	0.0154037006618144
459	0.0	0.0115738774361885	0.0	0.0202597305600849	0.0	0.0113572179145562	0.0	0.0111305802097407	0.0	0.0123745261756153	0.0	0.0161664348761548	0.0	0.0135919969480794	0.0	0.0171625975605469	0.0	0.0373875024138354
460	0.0	0.0297649988826565	0.0	0.0241862851789707	0.0	0.0231695234372793	0.0	0.0293703783306616	0.0825988227785341	0.0453839270733295	0.0	0.0383877054594659	0.0	0.0216280474222327	0.0	0.0280852411884007	0.0	0.0324759478099841
461	0.0	0.0134579429560854	0.0663057822713944	0.0364587545695589	0.0	0.0131593813321557	0.0	0.0276262807878043	0.0	0.0234674797804489	0.0	0.0857966290847077	0.0	0.0149815682038076	0.0	0.0171857826983851	0.0	0.033004239484141
462	0.0	0.0261357055187127	0.0702835168067443	0.0380139163517101	0.0	0.0296224621934623	0.0	0.0202024101384615	0.0	0.0229642999339206	0.0	0.028543291420188997	0.0	0.034527728286287	0.0	0.0201377522804454	0.0	0.0267130297752563
463	0.0	0.0186993670818976	0.0	0.0154720032485504	0.0	0.0215545981024002	0.0	0.0206976221487076	0.0	0.0159187517336202	0.0	0.0561849511602356	0.0	0.0278062553519571	0.0	0.0282595610874047	0.0	0.0272320503283042
464	0.0	0.0299437826300069	0.13256725702012098	0.0684435659988107	0.0	0.0238878900085253	0.0	0.0388188955089986	0.0	0.0159035104924459	0.0	0.0387328846127323	0.0	0.033053194811549995	0.0	0.0262066863280303	0.0	0.023001653192565998
465	0.0	0.0318205457744219	0.0	0.0211688912467477	0.0	0.0259520082298254	0.0	0.0237307214684803	0.0	0.0278082862524703	0.0	0.0292912295557159	0.0	0.0253835155667977	0.0	0.0284962889488671	0.0	0.0260768932092978
466	0.0	0.0267724320322023	0.0	0.0267080439843789	0.0745064620819163	0.0284552412143242	0.0	0.0238039267747837	0.0	0.0169402879742479	0.0	0.0166630387016439	0.0	0.022602195380680003	0.0	0.0284395388063666	0.0	0.0208936889547936
467	0.0	0.0343543626328486	0.0	0.024728547609827	0.0	0.0212279593524616	0.0	0.0224548122253624	0.0	0.029141687846825998	0.0	0.0086662726144731	0.0	0.0182887779571097	0.0	0.0217247693468988	0.0	0.0273635410612929
468	0.0	0.012842178842698001	0.0	0.0100673783955482	0.0	0.0175347622881007	0.0	0.0149421826654874	0.0	0.0124171196197699	0.0	0.0431990807885674	0.0	0.0180903847215479	0.0	0.0195105012173115	0.0	0.0226140135735178
469	0.0	0.0387075894821438	0.0	0.0225383279208148	0.0	0.0604815908421314	0.0	0.0143626278567838	0.0	0.0143899941821701	0.0	0.007030976705801479	0.0	0.0357711466342934	0.19290998335105602	0.10225410552976899	0.0	0.0326253830405553
470	0.0	0.0152557696038823	0.0	0.0146708908984286	0.0	0.0169588135642264	0.0	0.0140293597377144	0.0	0.0124733318904893	0.0	0.0374810973159311	0.0	0.0234566799042139	0.0	0.0234177931116835	0.0	0.0168903040384897
471	0.0	0.0203190894416163	0.12369948312179599	0.0490835115626188	0.0	0.0205896611726476	0.0	0.0201326646008077	0.0	0.0209825526463406	0.0	0.0398876213102478	0.0843827200238647	0.0283644690794623	0.0	0.0236969848059233	0.0	0.0240183434876794
472	0.0	0.019300017966084	0.0	0.0309856047683491	0.0	0.0194066182791885	0.0	0.0240314118457161	0.0	0.0135749174839496	0.0	0.0601023214729174	0.0	0.0230666717626436	0.0	0.0249219332301683	0.109848957419627	0.0294269255944091
473	0.0	0.0341383659530124	0.0	0.0290196573640385	0.0745799311574243	0.0380680772160652	0.0	0.0329936564971394	0.0	0.0175859522056708	0.0	0.0321415972303931	0.0	0.0268978765601469	0.0	0.0326000616799017	0.0	0.0216987328843676
474	0.12405663233108802	0.040627735107353	0.0	0.0236502368722059	0.0	0.0394940294891662	0.0	0.0155619017949283	0.0	0.0219321662096237	0.0	0.027982075137029	0.0	0.0352608562593027	0.0	0.02839964922926	0.0	0.027920163677345
475	0.0	0.0144961106522273	0.0	0.0449445811375201	0.0	0.0147329752064765	0.0	0.0156302895833296	0.0	0.0275084423775323	0.0905979635818609	0.098211957748285	0.0	0.0151633034352217	0.0	0.0176546639716854	0.0	0.0260966548044199
476	0.0	0.0140891217535805	0.0	0.009084382817595691	0.0	0.013769258396798	0.0	0.0124944378596941	0.0	0.0249970006253127	0.0	0.0304853935194642	0.0	0.0152074359670371	0.0	0.0149626629010763	0.0	0.0330717950684606
477	0.0	0.0302603259081479	0.0	0.0449053858004513	0.0	0.0236948670627622	0.0973696564239659	0.0266073017722105	0.0	0.024252536355071	0.10102939264125099	0.0467777912115777	0.0	0.0257397604691343	0.0	0.0232203690124733	0.0	0.0437605728809966
478	0.0	0.0274125556916728	0.10514754003772	0.0608857743397614	0.0	0.0198720543755413	0.0	0.0319790596357774	0.0	0.023001589018827002	0.0	0.0458111825446973	0.0	0.0180379068691494	0.0	0.0285523803337386	0.0	0.0241994587626609
479	0.0	0.0131849779502783	0.0	0.0223009559874506	0.0	0.0159212277593868	0.0	0.0227213311173134	0.0	0.00894181003788678	0.0	0.020309790668319002	0.0	0.0201362815841656	0.0	0.021489120645277998	0.0	0.026867473785529002
480	0.0	0.0407520010586557	0.0	0.025067215746551002	0.0	0.026938255800151002	0.0	0.0226998081212157	0.0714040971379163	0.0382818489105199	0.0924728732216753	0.0649885200174558	0.0	0.0326075213346794	0.0	0.0184126318664686	0.0	0.0285523675849599
481	0.0	0.027426104230221997	0.0	0.029622182990910996	0.0	0.0176805557523453	0.0	0.0163001811414317	0.0	0.0142460756233663	0.0	0.0326852940504049	0.0752223211077026	0.0239866405294531	0.0	0.0191363763792486	0.0	0.0205843945223923
482	0.0	0.0213176469154458	0.0	0.0311357308505119	0.0	0.0145066798966633	0.0	0.0189910105957194	0.0	0.019147313662585	0.0	0.033652800025921005	0.0	0.0138590018143875	0.0	0.016873288549581998	0.0	0.0172285734667925
483	0.0	0.0219160958468753	0.0	0.0291817174056218	0.0	0.0190573053704797	0.0	0.0275076723588416	0.0	0.020637579081103998	0.0	0.0276129249232638	0.0	0.0231637943893902	0.0	0.0239231289539869	0.0	0.0297267345781511
484	0.0	0.0295200496854853	0.0	0.0174262000344306	0.0	0.0369349084305055	0.0	0.0147232108550209	0.0	0.0132629234109299	0.0	0.0140065800492224	0.11564699513697699	0.0451770950100956	0.0	0.0331013882069063	0.22639122151836202	0.072092199078838
485	0.0641584168529818	0.0233871046817582	0.0620495304163865	0.0295910963256767	0.0	0.0189563941313917	0.0	0.0267864212335135	0.0	0.0272249665184132	0.0	0.028151509910077005	0.0	0.0159881293655202	0.0	0.0195214229661117	0.0	0.0192165327799449
486	0.0	0.0428529542059791	0.0	0.0231547838052659	0.0	0.0593776654317405	0.0	0.0209541561528042	0.0	0.0358096864141872	0.0	0.0402636512701962	0.0	0.0383648091571259	0.0	0.0360716929701802	0.0	0.0289758013929869
487	0.0	0.0436199538287408	0.0	0.0248143457729995	0.0	0.0453812736476	0.0	0.0187737970958537	0.0	0.0368134040139436	0.0	0.027786011477302	0.126099725535256	0.0415122267458815	0.0	0.0295168587991325	0.0	0.0327584290950615
488	0.16638457442109303	0.0534673162830494	0.0	0.0333941967764931	0.0	0.0388288368624044	0.0761858257403421	0.0327969591405245	0.0	0.0333437447320858	0.0	0.0536025834425246	0.0	0.0291050409050723	0.0	0.0283013988495884	0.0	0.0325580949252622
489	0.07290465290277201	0.0304608345825245	0.0	0.0185487667545892	0.0	0.0262323724185637	0.0	0.0175942054358579	0.0	0.026964615859912	0.0	0.0678010045303442	0.0	0.0192559611430895	0.0	0.0230470733544378	0.0	0.0290043812214265
490	0.0	0.0305129461041879	0.0	0.0172977807701517	0.0	0.0251918271433944	0.0701520493537682	0.0312628732278666	0.0	0.0143090965413499	0.0689785634515386	0.0417236065477142	0.0	0.0191017471164172	0.0	0.0225200226164055	0.0	0.0255550156077263
491	0.0	0.0166851872194413	0.0	0.0230411051210708	0.0	0.0148330885439554	0.0	0.0131782735482918	0.0	0.0128506468128411	0.0	0.0795964804622078	0.0	0.0121579917931352	0.0	0.0178714078684843	0.0	0.0181343233460724
492	0.0	0.0341090231356844	0.0	0.0184990783344231	0.0	0.030100793281147006	0.0	0.032640708448268	0.0	0.0310718298205486	0.0	0.0128847650756533	0.0	0.0206712275132068	0.0	0.0295016237403716	0.0	0.020979732522777003
493	0.0639757038851197	0.0484900371758022	0.0	0.00949882372193012	0.0	0.024396433321895	0.0	0.0129554271416667	0.0	0.0137055334878576	0.0	0.0350391492001432	0.0	0.0210751993246571	0.0	0.0172104934138495	0.0	0.0220394555314412
494	0.0	0.022228078350569	0.0	0.0336311003495069	0.0	0.0178927480197147	0.0	0.0220798703877639	0.0	0.0195819991624742	0.11247759436008198	0.0822143652380398	0.0	0.0178520468847761	0.0	0.0179824196259715	0.0	0.01573478180098
495	0.0	0.0355605207842979	0.068740428168436	0.0447167747921606	0.0	0.0236206237669223	0.0845665864069753	0.0473171465732988	0.0	0.0298158070907631	0.0	0.0253990168427119	0.0	0.0204688634483587	0.0	0.021358684708533998	0.0	0.029049355192047
496	0.0	0.0189056232837601	0.0	0.0119685472279794	0.0	0.0156698967889577	0.0	0.021392571639772998	0.0	0.0219019684769882	0.0	0.0110791413776367	0.0	0.0141450348730752	0.0	0.0173957714658861	0.0	0.0233993931716658
497	0.0	0.0420557551464181	0.09378569019756	0.0338157467514654	0.0	0.0314091443172798	0.0	0.0225875051246854	0.113943550372386	0.0346102459745464	0.0	0.0426768009199699	0.0	0.0286728365711009	0.19904260716073302	0.0436160169087753	0.0	0.0277245749879607
498	0.21331887632003896	0.0865261982498567	0.0	0.0333223192999358	0.0	0.0517334079022967	0.0	0.033413617437628995	0.0	0.0384560816303437	0.102696659156068	0.0608756972771811	0.0	0.0273794235808204	0.0	0.0310236627568199	0.0	0.0260248952377267
499	0.0	0.0324267513762124	0.0	0.0183703354207418	0.0	0.0264901039432688	0.0	0.0262403433815946	0.0	0.0284311793155752	0.0791106299009256	0.0498520831243041	0.0	0.0231584595425167	0.0	0.0293596929497022	0.0	0.0259414501270961
500	0.0	0.0246212939591411	0.0	0.0212708817491599	0.0	0.0240541070017862	0.0	0.0165301762416144	0.0	0.0218616571955321	0.0	0.0542614908341458	0.0	0.0236355904441505	0.156888599361526	0.0344981152775189	0.0	0.0371156872941144
501	0.0	0.0432402606380542	0.0	0.0257303440884047	0.0	0.0385539409953082	0.0	0.0179789014906236	0.0	0.0158976176793039	0.0	0.0491818877073582	0.0837002867584538	0.0352277058858024	0.0	0.0270266865665133	0.0	0.0354286507866518
502	0.0	0.0214908153237313	0.0	0.0353279241598428	0.0	0.0190512842210601	0.0	0.0463166799286548	0.0	0.050490272006615	0.0	0.0336320932002136	0.0	0.0203099077052485	0.0	0.0236845178576481	0.0	0.0262956464273208
503	0.09078422650725201	0.0414505703450002	0.0	0.0183154273400287	0.0	0.0338239136087243	0.0	0.0225132286317713	0.0	0.0222423230829754	0.0	0.0172378388437088	0.0	0.0284015213482875	0.0	0.0221830947123529	0.0	0.0216575481565893
504	0.0	0.0274949368019382	0.17238537296156398	0.127765969681862	0.0	0.0175236857955992	0.0	0.0330677095790852	0.0	0.0143213515818478	0.0	0.0144698244965546	0.0	0.0151109506453038	0.0	0.0170853073599611	0.0	0.0201557757128037
505	0.0	0.0214722100142449	0.0	0.0171035287249038	0.0	0.0205927846202276	0.0	0.0185540161019406	0.0	0.0177694103143953	0.0	0.0267123593729375	0.0	0.019251105158445997	0.0	0.0182401009345366	0.0	0.0314398042268983
506	0.0	0.0270407344052056	0.0635558774621056	0.0297211258016805	0.0	0.0248057395384165	0.0	0.019269448434479	0.0	0.014533659016915002	0.0650238628962127	0.0775197138319775	0.0	0.0271626941533835	0.0	0.0223233970690988	0.0	0.0280268542487331
507	0.0	0.0261710768708072	0.0	0.0259653100320618	0.0	0.0209480389521414	0.0	0.0277409902287701	0.0	0.0153072465806073	0.0	0.0197423480209276	0.0	0.0205019670474673	0.0	0.0208631703113933	0.0	0.030894464900064
508	0.0	0.0228752326983603	0.0	0.016052409968841996	0.0	0.0230419622936842	0.0	0.0195118146405173	0.0	0.0188971927744856	0.0	0.0381175272408961	0.0	0.0201286186695021	0.0	0.0251406736427442	0.0	0.0271896590608781
509	0.0	0.0162278396019207	0.0723646225322081	0.039595135837926	0.0	0.0164077439669088	0.0	0.0220099281581255	0.0	0.0157366186503976	0.0	0.036879264206986	0.0	0.020275169455738998	0.0	0.018424210772306	0.0	0.0255380071142265
510	0.10739281088922599	0.045266262409875004	0.0	0.0335495931497964	0.0	0.0315272041636628	0.0	0.0246386571361187	0.0	0.0184501592536116	0.08547199582903199	0.0715379414805376	0.0	0.0351946433640784	0.0	0.0279050583790843	0.0	0.0339646651745687
511	0.0	0.0231043359745326	0.0	0.0160394495850336	0.0	0.0225003712138265	0.0	0.0135705225278676	0.0	0.0209683368009798	0.0	0.0364263900439162	0.0	0.0247137174129528	0.0	0.0274946379839758	0.0	0.0222786314091828
512	0.0	0.018317220668415003	0.0	0.0168494554907102	0.0	0.0168454973522085	0.0	0.0186714198346167	0.0	0.0354071288236166	0.0	0.0338479782718169	0.0	0.0155641723835558	0.0	0.0263027845120991	0.0	0.0253420406387537
513	0.0	0.0124714541505353	0.0	0.0215948898284306	0.0	0.0108404484640851	0.0	0.01013522436283	0.0	0.008090404994593521	0.0	0.0431410378261523	0.0	0.011705255557578	0.0	0.0202377456275387	0.0	0.0162520422725586
514	0.0	0.0337949850240641	0.0	0.0170672749800229	0.0	0.0301251267362257	0.0	0.0179177229817042	0.0	0.0266659905248521	0.0944922625666694	0.0735599674621498	0.0	0.0258438837389463	0.0	0.0246268638677172	0.0	0.0342375364706031
515	0.0	0.0208327446447693	0.0	0.0177319188085796	0.0	0.0189653588208239	0.0	0.0259287246424837	0.0	0.0211932270455387	0.0	0.0165083048464137	0.0	0.0255803002014511	0.0	0.0215928498194016	0.0	0.0268309075696053
516	0.0910426969128193	0.0331775096315699	0.10517497444559101	0.0362909363536527	0.0	0.0271331003717465	0.0	0.0192267746160148	0.0	0.019689473737996	0.0	0.0355373276273389	0.0	0.0261224657686198	0.0	0.0245393753670746	0.0	0.0246572453018248
517	0.0	0.0125256654151195	0.0801450714491334	0.0458503965766869	0.0	0.00972111900046867	0.0	0.0221986106644281	0.0	0.0160421974626601	0.0	0.0353459712434406	0.0	0.00840167273997314	0.0	0.00957995178251567	0.0	0.0165681813200572
518	0.0	0.0165821432741715	0.0783170400294799	0.0599466288740362	0.0	0.0142099125729832	0.0725708645877349	0.0908925972854577	0.0	0.0340072996871972	0.0	0.0157005970146298	0.0	0.009230434001139341	0.0	0.0205036955656889	0.0	0.0224648999773105
519	0.0	0.0132868293552231	0.0	0.0226240753177955	0.0	0.0135647577205032	0.0	0.0135104253550749	0.0	0.0110903824975999	0.0	0.0157707252604455	0.0	0.0135535216954522	0.0	0.014628667102441002	0.0	0.0219492604859825
520	0.09581274013663002	0.0508823803541389	0.150455162233001	0.0550970394820063	0.0	0.0330212214081163	0.0	0.0282624129153719	0.0	0.0267423809608696	0.0	0.032289465067925	0.0	0.0236778597848951	0.0	0.0224467761694473	0.0	0.0271422641458283
521	0.0	0.0286854243753996	0.0	0.0172287991063695	0.0	0.0269044017977573	0.0	0.025685943500265	0.0	0.0171008220685948	0.0799038119167388	0.0698267189103613	0.0	0.0263844557117841	0.0	0.0334348478585715	0.0	0.0252787875178507
522	0.0	0.0117293267712801	0.0	0.0271941851350129	0.0	0.0111568342688089	0.0	0.02030747175423	0.0	0.00826413070099328	0.0	0.0447099492605248	0.0	0.0151211311366231	0.0	0.0128043999645686	0.0	0.0204873926057743
523	0.0	0.00820430316038066	0.06867282254936499	0.0452032867878718	0.0	0.00952921922193215	0.0	0.0126227286133366	0.0	0.0125427251427561	0.0	0.0108409698055083	0.0	0.0103619947213956	0.0	0.0129407077867717	0.0	0.0140188616187654
524	0.0	0.0136393151275614	0.0	0.0158080849515159	0.0	0.0126148249813666	0.0	0.0118116864070966	0.0	0.0116001281991565	0.0	0.0278696545693822	0.0	0.0138647620256842	0.0	0.0179402646399162	0.0	0.0256150588055348
525	0.0	0.0124701368264978	0.0	0.0111303243204756	0.0	0.0140915146307711	0.0	0.0105673378745312	0.0	0.0121023685517287	0.0	0.0256934950485157	0.0	0.0128535187394759	0.0	0.016203979846402	0.0	0.0139368088572386
526	0.0	0.005164884318391421	0.0	0.00490782397800514	0.0	0.00773453318845321	0.0	0.00567142899701855	0.0	0.00661225849163336	0.0	0.0186967884104911	0.0	0.0118965183562251	0.0	0.0126778498294272	0.110434165480988	0.0297540321432897
527	0.0	0.0130142978079298	0.0	0.0147511738260601	0.0	0.0161266820758814	0.0	0.0106747935698676	0.0	0.0125746565447497	0.0	0.0115620349607318	0.0	0.0205590509083669	0.0	0.0178290984178829	0.0	0.037121580931463
528	0.0807472433501479	0.0449614586688817	0.0	0.0117855877711623	0.0	0.0176779137644796	0.0	0.0145370383826421	0.0	0.0159021265138084	0.0	0.0149777275956841	0.0	0.0200672146815765	0.0	0.0263034318242207	0.0	0.0216343560148938
529	0.0	0.0117805336417887	0.0	0.0260172780996353	0.0	0.0113113141667015	0.0	0.011134290473517999	0.0	0.007151959875174909	0.0	0.0550514965199836	0.0	0.0132248707687832	0.0	0.01387778406593	0.0	0.0288832523793375
530	0.0	0.0497087141184218	0.0	0.0486828551262363	0.13696042739506803	0.052078737502588	0.0	0.0322642825377674	0.0	0.0342551088187195	0.146987686012038	0.062296431060461004	0.0	0.0312931543041006	0.0	0.035208237896859	0.0	0.0369585120626819
531	0.0	0.0233944974543125	0.0	0.0297365458930655	0.0	0.0231063072341038	0.0	0.0177756528178038	0.0	0.0225590475993611	0.0	0.0445289732945235	0.0	0.0273801933605125	0.0	0.0230988811739401	0.26372307546192103	0.0448515019114052
532	0.0	0.0172227259046258	0.0	0.0104541717109145	0.0	0.0196332823490508	0.0	0.0127745630616856	0.0	0.010806186543230999	0.0	0.0354943384130235	0.0	0.0218683642059092	0.0	0.0150840808590163	0.0	0.0160957466052481
533	0.0	0.00447290840967091	0.0	0.0107598365425065	0.0	0.00431995279383273	0.0	0.0112777000703062	0.0	0.00720897065470422	0.0	0.0178808928245773	0.0	0.00524880536812249	0.0	0.00575746903769786	0.0	0.0102324068573946
534	0.0	0.0223090026887074	0.0	0.0178468400051406	0.0	0.0230413479574636	0.0	0.0148616816865634	0.0	0.024253577625121005	0.0	0.0328640078484844	0.0	0.027383853533193	0.0	0.0245127742739076	0.0	0.0234490709077385
535	0.0	0.00809749392434141	0.0	0.007745889493019079	0.0	0.00780207249594993	0.0	0.0110382644048939	0.0	0.007663343973357291	0.0	0.00736836912040477	0.0	0.0105552447661737	0.0	0.0104465679940904	0.0	0.0285988269345952
536	0.0	0.007608295425521791	0.0	0.0180352800919864	0.0	0.0068362764353546	0.0	0.00922003181486156	0.0	0.030550089253813	0.0	0.027337557430548	0.0	0.00940043727130147	0.0	0.0111203456825817	0.0	0.0156499667748551
537	0.0	0.0201737628131688	0.104647934285396	0.0566814268852595	0.0	0.0189143735210075	0.0	0.0388774096602548	0.0	0.0212912858934077	0.0	0.0888618473565881	0.0	0.0229067869552662	0.0	0.0287369797251215	0.0	0.027376767032176005
538	0.161948814163099	0.0519858145653442	0.0	0.0251750290560864	0.0	0.0402136289078649	0.0	0.0233659106828709	0.0	0.0221131473345552	0.0	0.0452221321324505	0.0	0.0250682651047392	0.0	0.0249509946496034	0.18886134277023398	0.0381999658785162
539	0.0	0.0195461829926856	0.0717510358804338	0.0297424131941555	0.0	0.0182837596054504	0.0	0.0180772332823061	0.0	0.0108876959133291	0.0	0.0157685507316681	0.0	0.0247991978980988	0.0	0.0222534048440447	0.0	0.0267929643534673
540	0.0	0.0220679172558545	0.0	0.0246520109512538	0.0	0.0244546320225567	0.0	0.0205488639932941	0.0	0.0248797137219199	0.0	0.0378150990539262	0.0	0.0260829477830613	0.0	0.0235460711366422	0.0	0.0219139706653795
541	0.0830449908982043	0.0269022721375859	0.0	0.0183852123345468	0.0	0.021600556672108	0.0	0.0162812941697357	0.0	0.0156173241392096	0.114422740201655	0.0832505228393472	0.0	0.0224696550188704	0.0	0.0293930490899001	0.0	0.0341450214485104
542	0.0	0.00899643061662383	0.0	0.0200735012401281	0.0	0.0082317184960933	0.0	0.0143560311543507	0.0	0.00829427727564153	0.0	0.0055520749498141	0.0	0.0121227794822556	0.0	0.0116032485403727	0.0	0.0103345892866317
543	0.0	0.0299724881654833	0.0	0.0324760941947532	0.0	0.0282879458050546	0.0	0.0211224652352776	0.0982717963230232	0.0336653303720258	0.127832062550314	0.0737553766512566	0.0	0.0286583417013192	0.0	0.0352344322698913	0.0	0.0372880255579462
544	0.0	0.00651628217769077	0.0	0.0124837984537497	0.0	0.006644656386973829	0.0	0.00967715275296506	0.0	0.0174196923607312	0.0	0.0105650478425125	0.0	0.0107135348042383	0.0	0.0131700623056137	0.0	0.0162731701668967
545	0.0	0.0144417039587519	0.0923787182937475	0.0575900534611633	0.0	0.0122725499114909	0.0	0.0369632887706271	0.0	0.0234151208263903	0.0	0.0377125081240826	0.0	0.0155801069541826	0.0	0.0178416607821093	0.0	0.020914038739546
546	0.0	0.0189982900259803	0.0618634301292115	0.0332488379427304	0.0	0.0182907393270148	0.0	0.0240435625503712	0.0	0.0112924655469923	0.0	0.014538467223296003	0.0	0.0160939459500544	0.0	0.0248739987124649	0.0	0.0262115546616138
547	0.0	0.0117508834040093	0.0	0.0315757208488118	0.0	0.0100402063697268	0.0	0.0203993809602582	0.0	0.00782953400875131	0.0	0.0169983744259629	0.0	0.0120069802957532	0.0	0.0136150191402262	0.0	0.0197301520108363
548	0.0	0.0151641456645913	0.0	0.0146441342565203	0.0	0.0156173537272409	0.0	0.0135062668367974	0.0	0.0140813569676748	0.0	0.0548431729910365	0.0	0.0183401433456218	0.0	0.0174846887825841	0.0	0.0197711304674404
549	0.0	0.0179581356595432	0.0	0.0121076135276691	0.0	0.01789239979217	0.0	0.013594625097523998	0.0	0.011664786228816003	0.0	0.0236641916969116	0.0	0.0218388401582476	0.0	0.0238446677882719	0.0	0.0240797340221196
550	0.0804676127535042	0.0308352497911739	0.0785619370774943	0.0489247124020154	0.0	0.0204765289140483	0.0	0.0298333541270432	0.0	0.0278125777982876	0.0	0.0580667611433449	0.0	0.019303248081254	0.0	0.0230218514846924	0.0	0.0246906140827242
551	0.0	0.0201855792805867	0.0	0.0223762391471749	0.0	0.018250039666828997	0.0	0.0270145156924516	0.0	0.0187780124777449	0.0	0.0382585886571657	0.0	0.0229355163788981	0.0	0.0304913537855585	0.0	0.0307195719409397
552	0.0	0.0297558158672054	0.0	0.0339454216470927	0.0	0.0290143703793339	0.0	0.0296397576740622	0.0	0.0267791986903684	0.0	0.0299612953860351	0.0	0.0351918916406866	0.0	0.0197714996901647	0.0	0.0240753959572511
553	0.0	0.0218686788489746	0.114407678277284	0.0444719843711337	0.0	0.0264795020740102	0.0	0.019441632515774	0.0	0.0290133914181532	0.0674915978195219	0.0524757650738767	0.0	0.0306497858337797	0.0	0.0254107967524263	0.0	0.0252921333720354
554	0.0	0.00828921602294765	0.0	0.0298994273159151	0.0	0.0101719686555396	0.0	0.0120986205761101	0.0	0.00656583742276441	0.0	0.0201596968528196	0.0	0.0147102091757315	0.0	0.0106244793929541	0.0	0.0190081234568359
555	0.0	0.0151453200227052	0.0	0.0104438768020811	0.0	0.0123688056395353	0.0	0.013011967183892	0.0	0.0146703798511245	0.0638761583555666	0.0620722331761335	0.0	0.0147100260967363	0.0	0.0160789444001672	0.0	0.0306918225237807
556	0.0	0.0313838385665766	0.0	0.0208761343619439	0.0	0.0219020930074198	0.0	0.0175680270456377	0.0	0.0227473856695316	0.0	0.0344826738170382	0.0	0.0230758655994538	0.0	0.0186687090311241	0.0	0.0367059848493999
557	0.0	0.00958874267489012	0.11116177735180302	0.0818860908763977	0.0	0.00768038454861895	0.0	0.020866285005202	0.0	0.0121384588295992	0.0	0.0205931756424181	0.0	0.00994648151766216	0.0	0.0109386490254405	0.0	0.0176766712136898
558	0.0	0.0037844554185563705	0.0	0.00651627524566206	0.0	0.0040090122278948395	0.0	0.00458502469445496	0.0	0.00897129381593971	0.0	0.008917548132094829	0.0	0.00820375768072297	0.0	0.0072929888641180595	0.0	0.0103734405400525
559	0.0	0.02400469750282	0.0765817423043226	0.0371987372853519	0.0	0.0238826640604289	0.0	0.0214256545545444	0.0	0.0254858108038027	0.0	0.0287690056147443	0.0	0.0291386279254299	0.0	0.0294699222706497	0.0	0.0266060253310478
560	0.0	0.0199332877526605	0.0	0.0169333798853455	0.0	0.0237829289975609	0.0	0.0178465614106042	0.0	0.0155526424279074	0.0	0.0265026654125342	0.0	0.0227207584612069	0.0	0.0201553990928247	0.0	0.0310308648386119
561	0.0	0.0178625807831198	0.0	0.0184842345248547	0.0	0.0198455209728135	0.0	0.0184902221046249	0.0	0.026012888790536003	0.0	0.0266424704573608	0.0	0.0242286292081912	0.0	0.0275821913466657	0.0	0.0375356645515894
562	0.0	0.0412513015781244	0.0711847651545168	0.0322449798168805	0.0617382438911368	0.0308813753828979	0.0	0.0159553726651717	0.0	0.0211843021397138	0.0	0.0131242298323576	0.0	0.0326650539912843	0.0	0.0291445270222797	0.0	0.0267022732566643
563	0.0	0.0321791497733822	0.0	0.0295364835181163	0.0	0.0232905681641644	0.0	0.0258723819301497	0.0	0.0249458159162158	0.0	0.0225878535549841	0.0	0.0268909241442666	0.0	0.019826333853534002	0.0	0.0216630009309754
564	0.0	0.0178863895159107	0.0882622899820359	0.0448618040882472	0.0	0.0144423842975865	0.0	0.0152179156675924	0.0	0.0109219779911911	0.0	0.0672330321225384	0.0	0.015858595701043	0.0	0.0155423045346566	0.0	0.016667262125144
565	0.0	0.0252329606237278	0.0	0.0254963412276189	0.0	0.0190483891409981	0.0	0.0360872473623034	0.0	0.0242126045543111	0.0	0.0100253399663543	0.0	0.0236752974049958	0.0	0.0223118486375463	0.0	0.0361181828436557
566	0.0	0.0270453323172231	0.23953802868129503	0.0790941423033841	0.0	0.0229298203845066	0.0	0.0160723465584359	0.0	0.0222293154158475	0.0911236192528015	0.13643800418385302	0.0	0.0191050264818629	0.0	0.0218888806924144	0.0	0.021825032631305
567	0.0	0.024891019341584	0.0	0.0333615006669915	0.0	0.0202515715314268	0.0	0.0272647026571134	0.0	0.0195801715389755	0.0	0.0170662713264336	0.0	0.0202472024533828	0.0	0.0187678994487458	0.0	0.0365072860925702
568	0.0	0.02930422846373	0.0	0.0210682781313758	0.0	0.0224999152293295	0.0	0.0302548690033103	0.0	0.0197505569245693	0.0	0.0744016005864329	0.0	0.0205068820072762	0.0	0.0190574449522567	0.0	0.0259287462354386
569	0.0	0.0157854055825274	0.0	0.0542086346074844	0.0	0.00975040322693943	0.0	0.0235797764388873	0.0	0.0130672356905669	0.13199004011850599	0.126097192940873	0.0	0.00971890809546085	0.0	0.016364672702313	0.0	0.0165803571128818
570	0.0	0.0268879615987116	0.0	0.0270128137340081	0.0	0.0275335277376082	0.0	0.0196037496928904	0.0	0.0176101788162539	0.0	0.0442519620410323	0.0	0.0270608446146297	0.0	0.0270803289971929	0.0	0.0316796697299498
571	0.0	0.0285545621666815	0.0744274502436826	0.0347435202589031	0.0	0.0247986727041128	0.0	0.031793842265292006	0.0	0.020777642301695	0.0	0.0509624727073858	0.0	0.0241388473675113	0.0	0.0261673223897412	0.0	0.0340489218437055
572	0.15272709075961302	0.0609829052129551	0.08637598761847999	0.0341706332614905	0.0	0.0295160846851708	0.0	0.0209265051667065	0.0	0.0264930064257924	0.0	0.0312926424975642	0.0	0.0279806443918366	0.0	0.0254839902469143	0.0	0.0332678718379673
573	0.0	0.034702164361766	0.0	0.0244221383980364	0.0	0.0344712224675199	0.0	0.0300775784128501	0.0	0.0210206153928245	0.0	0.0296039992888948	0.0	0.0302206116493543	0.0742665680801851	0.0409659097455055	0.0	0.0350041158650866
574	0.0	0.0158426510384593	0.0	0.0222030725480234	0.0	0.0149152242781402	0.0	0.0162201319016986	0.0	0.0240373862724872	0.0	0.0435495097525625	0.0	0.0168292122654438	0.0	0.022627658436304002	0.0	0.043868419100562994
575	0.0	0.0299153088197617	0.0	0.0198259644255656	0.0	0.0269985139765991	0.0	0.0206327703741902	0.10846958437196198	0.0408671385457233	0.0	0.0566505319713643	0.0	0.0270149952750626	0.0	0.0360410834015245	0.0	0.0364049877242327
576	0.0	0.0304146071616374	0.0	0.0159012894585812	0.0	0.0272203267640796	0.0	0.0190064875184275	0.0	0.0166560890657579	0.0	0.0265741521815229	0.0	0.0274731784831863	0.0	0.0324517803547363	0.0	0.0339712779991134
577	0.143308140183096	0.0511810382566193	0.0	0.034660160927708	0.0	0.0374243877671937	0.0	0.0280280813619272	0.0	0.0331213262582532	0.0	0.0303673098576384	0.0	0.0318321876747196	0.0	0.0273595753708881	0.0	0.0288617838416739
578	0.0	0.020087411296490002	0.0	0.0234698123221687	0.0714529724192559	0.0222986849701559	0.0	0.0147680353449272	0.0	0.0187182012014534	0.0	0.0296537980470748	0.0	0.022540467016332	0.0	0.0353169966974923	0.0	0.0303368460357968
579	0.106456841321638	0.0456079453137976	0.0	0.0218729442129179	0.0	0.0282479517043565	0.0	0.0256231871041892	0.0	0.0481142514080237	0.0	0.0175235249399385	0.0	0.0263967054999671	0.0	0.0279727212738291	0.0	0.0386446457935758
580	0.40128425548922797	0.0932016701820806	0.0	0.0333511916734256	0.0	0.0677117184290961	0.129971318324585	0.045299568566990994	0.0	0.0251975307885565	0.0	0.0199461919312655	0.0	0.0373597910784751	0.0	0.0350905505883961	0.0	0.0270263722678857
581	0.0	0.0431952051093784	0.20208606472534102	0.0591112616469722	0.0	0.0378884923221843	0.0	0.0308867665527025	0.0	0.0318943001615521	0.0	0.0253233883063705	0.16596067550447	0.0436341837565784	0.0	0.0252226607446583	0.0	0.0283671577618569
582	0.0	0.0356370007907483	0.0	0.0203481343120048	0.0	0.0306555292160313	0.0	0.031272629241096	0.0	0.01987001286059	0.0	0.0151543911857364	0.0713914581705582	0.0408142046500513	0.0	0.0310274474278911	0.0	0.0466454600773161
583	0.0	0.0323492856867688	0.0	0.0244320100361575	0.0	0.0279845300927921	0.0	0.0275028707276567	0.0	0.0456620022636298	0.0	0.0414229948824728	0.0	0.0295249852392897	0.0	0.0247005506145995	0.0	0.0238520365094798
584	0.11427041257595699	0.046791397823412996	0.0805167692794641	0.0391200079480578	0.0	0.0285588358752061	0.0	0.0209156233621713	0.0	0.0188500323585603	0.0	0.0239708474393408	0.0	0.0268013634997695	0.0	0.0198530698711995	0.0	0.0227408017096177
585	0.0	0.0201311209116145	0.0	0.032337033770721	0.0	0.0149090507008176	0.0	0.0179497729139323	0.0	0.0231194372514131	0.0	0.0157360418522672	0.0	0.0176972938948869	0.0	0.0192823315897698	0.0	0.0231420836926071
586	0.0	0.00607640338357216	0.0	0.0247635348105181	0.0	0.0059778785411522	0.0	0.0131552228519417	0.0	0.00554327139176234	0.0	0.00784698026209995	0.0	0.008549735363115709	0.0	0.008948370951336541	0.0	0.0111197089901569
587	0.0	0.0128879464517669	0.0	0.0186954984900124	0.0	0.0122053826534689	0.0	0.0122201465331916	0.0	0.0129364173186689	0.0	0.0265688259467999	0.0	0.0112512469849889	0.0	0.0136114916862593	0.0	0.0153266947658528
588	0.0	0.0113674500179341	0.0	0.017278053138474	0.0	0.0111492063978427	0.0	0.0153741550980608	0.0	0.0267302507860455	0.0	0.0151456669545986	0.0	0.0128750355059794	0.0	0.0159938240340947	0.0	0.0255976107762227
589	0.0	0.0127337138988884	0.0748334489711656	0.0390864632557214	0.0	0.0143713765911882	0.0	0.0225834333449791	0.0	0.0180138741649729	0.12641866694402498	0.10058863523291099	0.0	0.0178920336129147	0.0	0.0175369819866372	0.0	0.0274933327380228
590	0.217134727038755	0.11078917124834697	0.0	0.023911340054644997	0.0	0.0296426781016672	0.0	0.0151592833554473	0.0	0.0214255156200401	0.0	0.0132910359245475	0.0	0.0230372351547728	0.0	0.0221611829582586	0.0	0.022241677100595998
591	0.0	0.00694420353684192	0.0	0.0191019989173092	0.0	0.0061882251700818	0.0	0.00704712505428736	0.0	0.008543671929567509	0.0	0.0125400737351012	0.0	0.00825672336112837	0.0	0.00947651078322871	0.0	0.0141479725152999
592	0.0	0.00972881038998396	0.0	0.0122425469081982	0.0	0.00844953306596042	0.0	0.0132526255639427	0.0	0.0117516732044216	0.0	0.00591814947067393	0.0	0.0101258499154473	0.0	0.0155146722668566	0.0	0.0424157195057324
593	0.0	0.00974427566949769	0.0	0.0156993697320703	0.0	0.0100510458576258	0.0	0.0150300726232143	0.0	0.00875015967140402	0.0	0.018593226122576002	0.0	0.0139442112777785	0.0	0.0112784843031316	0.0	0.0174333153160692
594	0.0	0.0103996109144983	0.0	0.0103294514264087	0.0	0.0100746206761456	0.0	0.00974840762120548	0.0	0.0154214394621885	0.0	0.0157625259513146	0.0	0.0121245062329703	0.0	0.0173409082040775	0.0	0.020436345549152
595	0.0912403340059083	0.0497115422723178	0.0	0.0149397512805196	0.0	0.0367154897287395	0.0	0.023386421050314	0.0	0.0366951339105945	0.0	0.0394806419501905	0.0	0.0340046794528433	0.0	0.0221526512006575	0.0	0.0231344712693778
596	0.0	0.007252454672970509	0.0	0.0138681474167108	0.0	0.007524622778940509	0.0	0.0067267276078506605	0.0	0.00806082739549614	0.0	0.008831830987225559	0.0	0.0128166044445745	0.0	0.0102953008148759	0.0	0.0311025924036481
597	0.0	0.025450880195403	0.0	0.0196218349812536	0.0	0.0208191733767501	0.0	0.0191797950601488	0.0	0.0363361508054251	0.0	0.0366244995364728	0.0	0.0224221267356728	0.0	0.0204756125648193	0.0	0.029897572707637
598	0.0	0.0167494946964251	0.0	0.025371235453982996	0.0	0.015341862335709	0.0882927007120721	0.0329483417388532	0.0	0.0124600331057476	0.0	0.0160522111216591	0.0	0.0169097194089736	0.0	0.0141650517651189	0.0	0.0246240987265403
599	0.0	0.0360290391422516	0.0931818802376753	0.0431624028505883	0.0	0.0332333515725574	0.0	0.0201951083407393	0.0	0.0139457330291759	0.0	0.0348951487540855	0.0	0.0267412702292007	0.0	0.0227812346857602	0.0	0.0232877123300525
600	0.20545115048688398	0.0584224170648244	0.0	0.0248926371316723	0.0	0.0434095222055328	0.077178374209768	0.0287822134910593	0.0	0.0241093489800847	0.0	0.0296045855033572	0.0	0.029205721296972	0.0	0.024489605780316	0.0	0.0215914492227228
601	0.0	0.0234045133962664	0.0	0.0261913703408847	0.0	0.0171295109171011	0.0	0.0333176073312028	0.0	0.0256622833829819	0.0	0.0200528597207444	0.0	0.0198916926487596	0.0	0.0159737927953634	0.0	0.0248609294202686
602	0.0	0.0198012930064403	0.0	0.0142231804015481	0.0	0.0192209480765718	0.0	0.0100261554693151	0.0	0.0143532683918639	0.0	0.0302169743072242	0.0	0.0195573601212183	0.0	0.0183553056755959	0.0	0.0373895487034412
603	0.0	0.0172041711234776	0.0	0.0145984649450592	0.0	0.0165950198740462	0.0	0.0169668026449434	0.0	0.0247648203119316	0.0	0.0297451226507143	0.0	0.0251373939521663	0.0	0.015499017213847	0.0	0.0168308062046832
604	0.0	0.0106988488776741	0.0	0.0201560015053464	0.0	0.00910529020986718	0.0	0.0103633293325142	0.0	0.00799109937556547	0.0	0.0144427462317455	0.0	0.0120500334068943	0.0	0.0116935636060414	0.0	0.018499673675768002
605	0.0	0.0158240182047689	0.0	0.0112859969913317	0.0	0.013324134697127	0.0	0.0154376416177653	0.0	0.0266587054891998	0.0	0.0395794510018528	0.0	0.0133176349382036	0.0	0.0173075916622408	0.0	0.0180009176393454
606	0.0	0.0107498912318123	0.0	0.0172134457670096	0.0	0.00998923240417748	0.0	0.00904312359416406	0.0	0.0191007681872615	0.0	0.0780760829934794	0.0	0.00985875551554416	0.0	0.0112822182928631	0.0	0.0277458285187382
607	0.0	0.0118335984916429	0.0	0.0087185183343747	0.0	0.0155792950092247	0.0	0.0105177222139724	0.0	0.009196711090081041	0.0	0.0164661728867017	0.0	0.0211464327097297	0.0	0.0203713470641079	0.0	0.027004608751624
608	0.0	0.027089414526977	0.0	0.0292193997073272	0.0	0.0239012564397042	0.0	0.0325589319252304	0.129447039630827	0.0724185451627133	0.0	0.0484843878806361	0.0	0.026466897289501	0.0	0.0258816768640975	0.0	0.0301991848904613
609	0.0	0.00858340625232348	0.0	0.0129368549340156	0.0	0.00839993732788588	0.0	0.0108590288856021	0.0	0.0111570462584118	0.0	0.0211697364376784	0.0	0.0134975956824643	0.0	0.00982102117384768	0.0	0.0123866747940651
610	0.0912156269994278	0.0407296988481099	0.0	0.0188285888743457	0.0	0.026399280769106002	0.0	0.0119047424827847	0.0	0.0664551842743556	0.0	0.0127215975732545	0.0	0.0168694733233863	0.0	0.0214297235727568	0.0	0.0356119711374044
611	0.0	0.0107861434636486	0.0626206972719777	0.0357860091870331	0.0	0.0105610333176932	0.0	0.0106983046293235	0.0	0.0100692719085678	0.0	0.0198408732462574	0.0	0.0123700032200112	0.0	0.0142824432674865	0.0	0.0226565313250615
612	0.135331326783934	0.0484286420938753	0.0	0.0343993924332019	0.0	0.0330409543550323	0.0798576821448275	0.0319745228525907	0.0	0.0305319536170351	0.0	0.0197629652231044	0.0	0.0264400091565626	0.0	0.0279284130815985	0.0	0.0447164417132477
613	0.0	0.0133103883780262	0.0	0.0176595491626983	0.0	0.0176811988675717	0.0	0.0150594433376123	0.0	0.00946813688598844	0.0763714204346678	0.0650862271606931	0.0795982973746881	0.0247192359929519	0.0	0.0242822431883227	0.0	0.0126935596799696
614	0.0	0.0208556942662844	0.0698818360540518	0.0287291669264192	0.0	0.0211494395737426	0.0	0.0255204773017711	0.0	0.0163747425591808	0.0	0.0164376387768497	0.0786381376050949	0.0343857279166693	0.0	0.0201181596528755	0.0	0.0275231107187866
615	0.0	0.0219502054436546	0.0	0.0170210843021859	0.0	0.0201997320939962	0.0	0.0139720221876931	0.0	0.01858900436758	0.0	0.0353285376243574	0.0	0.0179161585210463	0.0	0.0237320813339463	0.0	0.0267989198407553
616	0.22081500271928697	0.0926854183487653	0.0	0.0178444935595048	0.0	0.0398189285499189	0.0817032614881266	0.0353159941035926	0.0	0.0273740977625861	0.0	0.0359985499073227	0.0	0.0296796527980009	0.0	0.0228325224466256	0.0	0.0227361894058287
617	0.0	0.0221240269895856	0.0	0.010085123612841999	0.0	0.020634569509393002	0.0	0.0256474879421281	0.0	0.0200336042141598	0.0	0.0252683107845048	0.0	0.0217705185901032	0.0	0.0228122911003286	0.0	0.019063186152990002
618	0.0	0.0479296929773422	0.0	0.0151008291890357	0.0	0.0379366233535439	0.0	0.0216206810979416	0.0984958066708515	0.0544222604313396	0.0	0.0178403467607053	0.0	0.0331711487562392	0.0	0.026866861568227998	0.0	0.0397539932919417
619	0.0	0.0305305597605921	0.110416183865517	0.0648628916263995	0.0	0.0301567615407061	0.0	0.0170464955983353	0.0	0.0163227550347363	0.0	0.0294893692942164	0.0	0.0217220699254284	0.0	0.0226656511837254	0.0	0.0385861861573784
620	0.0	0.0264028445825643	0.107027912856449	0.0762060385435143	0.0	0.0229182560010111	0.0	0.0146087758794791	0.0	0.0119350206356942	0.0	0.0326651799172259	0.0	0.0190762268671402	0.0	0.0178726927705726	0.0	0.0428604483247244
621	0.0	0.0104663552604184	0.0	0.0100744523620688	0.0	0.00981911430201567	0.0	0.0124859166567281	0.0	0.00978785010259535	0.0	0.0465472658241291	0.0	0.0109726067946213	0.0	0.0106842690468733	0.0	0.0263900252330849
622	0.0	0.0188917578171897	0.0	0.0136902979859516	0.0	0.0239987123703861	0.0	0.0153490409866029	0.0	0.0152131600504413	0.0	0.0148311689491686	0.0	0.0258693641403832	0.14856752889581	0.0335558812184277	0.0	0.0289941790957059
623	0.13517574334152901	0.0452717811198372	0.0	0.0239659561579488	0.0	0.044532949440504004	0.0	0.0159433389532821	0.0	0.0224915770972614	0.0	0.0144757903333518	0.0	0.0335685120235276	0.0	0.020811600180653998	0.0	0.0210363984727077
624	0.0	0.006076565909646729	0.0	0.0070755279791647205	0.0	0.0064601927518772	0.0	0.00654039792867565	0.0	0.00526352078688318	0.0	0.0407191712885484	0.0	0.0111968010104927	0.0	0.00826813725180857	0.0	0.0167105050186934
625	0.0	0.0290744564000369	0.0	0.022597825046754	0.0	0.0239243007308768	0.0	0.01772237583064	0.0	0.0251506524412853	0.126617944763612	0.0741681492590568	0.0	0.0217504474404843	0.0	0.0209676819498271	0.0	0.0269876861824284
626	0.0	0.0200333047395026	0.0	0.0104635553288146	0.0	0.0262134358472414	0.0	0.0130987767639576	0.0	0.0135489079285137	0.0	0.0387514265316896	0.0	0.0210642528444419	0.0	0.0167211909503623	0.0	0.0187515263132798
627	0.12365124336730199	0.0423283830840699	0.0	0.0199884203506746	0.0	0.0289375557502789	0.0	0.0171667062318922	0.0	0.0391888304447015	0.0	0.0334844528758731	0.0	0.0265844642939979	0.0	0.0230702838471962	0.0	0.0306116040995516
628	0.16885902961925398	0.0784009955475572	0.0	0.0225139809591582	0.0	0.052046271808569	0.0	0.0191223898693688	0.0	0.0309217753649407	0.0	0.0342652019035071	0.0	0.0306893206158275	0.0	0.0368387284011857	0.0	0.0372460359160664
629	0.0	0.00511960911828069	0.0	0.00759908716690355	0.0	0.00476460675947998	0.0	0.00474685376704617	0.0	0.0081098634617014	0.104227255540589	0.0470599246918556	0.0	0.00460734409410508	0.0	0.00589708997389677	0.0	0.00658540911285544
630	0.0	0.0031559168607508802	0.0	0.00927395794726053	0.0	0.00262765683074809	0.0	0.00369231677074373	0.0	0.00507548124943208	0.0	0.0181939764327014	0.0	0.00234486344272985	0.0	0.00274829065814829	0.0	0.00278489079576302
631	0.0629629303079664	0.0401283983476015	0.0	0.0168118883351879	0.0	0.0332078605496375	0.0	0.0195004963331826	0.0	0.0447126026012374	0.0780245420331101	0.0558858953107453	0.0	0.0232358499140793	0.0	0.0270706517315483	0.0	0.0451795510785647
632	0.11504377458357598	0.0477620014977526	0.0	0.022126357948877	0.0	0.0312020570227009	0.0	0.0189564830522015	0.0	0.0347218964715646	0.0	0.0286969883751726	0.0	0.021829227538073002	0.0	0.027320654465334	0.0	0.0455841128601898
633	0.0	0.018987988858578	0.0	0.0313287168419411	0.0	0.0197835192351366	0.0995752873895655	0.031763892952331	0.0	0.0203066744968164	0.083292910906645	0.0847937110713935	0.155739278088651	0.0335482833134617	0.0	0.0245187881487644	0.0	0.0187907981073126
634	0.0879354312975984	0.0287394455850125	0.0	0.0342828932947606	0.0	0.0241923542477118	0.0	0.0275939787052609	0.0	0.0232519227320547	0.082418346816075	0.058441462939028	0.0	0.0284592757332793	0.0	0.0228881785516055	0.0	0.0293106943996337
635	0.305894524501723	0.0856255786171678	0.0	0.0370188121662296	0.0	0.0456516177444802	0.0	0.0298107532328993	0.0	0.0273041223449913	0.0	0.0326131319995122	0.0	0.0325972582583887	0.0	0.0317896630401952	0.0	0.0428131375539156
636	0.0	0.0156594895488735	0.0	0.0229134593197535	0.0	0.0139769982394239	0.0892824069913758	0.037864829541542	0.0	0.0140970430001526	0.0	0.0622921859752887	0.0	0.0140311888017622	0.0	0.0215758881240171	0.0	0.0265259059769646
637	0.0	0.00533881734236881	0.0	0.0378089400072196	0.0	0.00511244987952715	0.0	0.0118407392306253	0.0	0.0067039372154292795	0.0	0.00893733081167295	0.0	0.00847965564856207	0.0	0.00694414390550016	0.0	0.0183981380591479
638	0.0	0.0135656828158166	0.0	0.0215612320493476	0.0	0.0143810088919165	0.0	0.0143477788956155	0.0	0.0211204569638571	0.0	0.0327416701175857	0.0	0.0158842855189186	0.0	0.0176973480681029	0.0	0.0269538482644183
639	0.0	0.011485511997068999	0.0	0.0217930124720461	0.0	0.0100081126537781	0.0	0.0216779612097655	0.0	0.00945703749729727	0.0616672630275227	0.0467938818001404	0.0	0.0145206599002286	0.0	0.0127395208645553	0.0	0.0201227825217672
640	0.0	0.0236300499279683	0.0	0.0235859410762952	0.0	0.020983636795596002	0.0	0.0222630861208122	0.0	0.0170862391500735	0.0	0.025935982016485004	0.0	0.0263924999405304	0.0	0.0247498375763603	0.0	0.020296188102521998
641	0.127959496038568	0.0667034847566848	0.0	0.0175113579504063	0.0	0.034363416304636005	0.0	0.0260917144586794	0.122155618162762	0.0680999531790387	0.0	0.0165485805983115	0.0	0.0283977433577619	0.0	0.0276530460216058	0.0	0.0340783077367032
642	0.0	0.0236232981497169	0.0	0.0182611383710106	0.0	0.0229515631304052	0.0	0.0164822121678679	0.0	0.0161382545627087	0.0	0.0499729200594513	0.0	0.0253856443951324	0.0	0.0243322619418244	0.0	0.0231126731341204
643	0.0	0.019008976552237	0.0	0.033278817034719	0.0	0.0145017007467972	0.0	0.017596257436856003	0.0	0.0231815957397538	0.0	0.0233245916253269	0.0	0.0165035279835155	0.0	0.0194936818453944	0.0	0.0314539221658715
644	0.0	0.0165168858422611	0.0	0.0263647027934233	0.0	0.0131812098527537	0.0	0.0198745040246045	0.0	0.0515999943112503	0.0	0.0298239045788911	0.0	0.013134991418178003	0.0	0.0138864594237328	0.0	0.0205012389331241
645	0.0	0.0195723801247282	0.0	0.0171568427542392	0.0	0.0221223029757513	0.0663214292085842	0.0318002465673894	0.0	0.0157945329119863	0.0	0.0218299944540857	0.0	0.018766402977848998	0.0	0.036724952111115	0.0	0.0275062291662364
646	0.0	0.0234296897082171	0.0740503900077266	0.0432260270801451	0.0	0.0197366426558861	0.0	0.0140915327566641	0.0	0.0215857504710368	0.0	0.023910427226036	0.0	0.0204803632645867	0.0	0.0208118929516945	0.0	0.0421680967067775
647	0.0994550868861133	0.0488808323769845	0.140823240317486	0.0583233850516991	0.0	0.0374126473739096	0.0	0.028303636241008998	0.0	0.0255394563884158	0.0	0.0352204079512229	0.0	0.0360049576611354	0.0	0.0245874066260753	0.0	0.0334240217035115
648	0.195320174261612	0.0695367312810298	0.0	0.0166423175812019	0.0	0.0318747324703622	0.0	0.0210920942011215	0.0	0.0417081843363918	0.0909336314558677	0.0740083149065547	0.0	0.03037630850638	0.0	0.0318827730318254	0.0	0.0259732248208136
649	0.0	0.0186393767383168	0.0	0.0331585303986645	0.0	0.0178782062046646	0.0	0.0244121648111246	0.0	0.0141697896274964	0.0	0.0373967527525557	0.0	0.0186093031573137	0.0	0.0278140341260825	0.16392537032249302	0.0449842986748951
650	0.0	0.0199396383816289	0.0	0.0215194064564049	0.0	0.0193606623662515	0.0	0.0202460426656134	0.0643316882374328	0.0401515183070599	0.0	0.0391694899723553	0.0	0.0188441548670331	0.0	0.0334723906018852	0.0	0.0263488010286972
651	0.0	0.0154267408618611	0.0	0.022737176600117995	0.0	0.0127018567156303	0.0	0.0173797141184847	0.0	0.0243271321759688	0.0	0.0251644131596487	0.0	0.0149917284893689	0.0	0.0159671062298087	0.0930598126213391	0.0362290855277167
652	0.0	0.0183697125483961	0.0	0.0178179655944701	0.0	0.019303552174617	0.0	0.0221586971112503	0.0	0.0170000803101916	0.0	0.0534855166153548	0.0	0.0227681353459271	0.0	0.0257904416583528	0.0	0.0360176659287747
653	0.0822338361774435	0.0350382521359939	0.0	0.0281671958830595	0.0	0.0198966508942231	0.0	0.0184341874067938	0.0	0.0130014039084758	0.0	0.0338844646312981	0.0	0.0153354252666485	0.0	0.0189664841207972	0.0	0.0259590096490383
654	0.0	0.0154770976256358	0.0	0.0260208096216954	0.0	0.0172915200015969	0.0	0.0238239033483522	0.0	0.0206868442029339	0.0	0.0205491006920243	0.0	0.0207874401458794	0.0	0.024234718081024	0.0	0.0246974870175935
655	0.0	0.00572010136369713	0.0	0.00893993222003436	0.0	0.00565494848054121	0.0	0.0109505539308848	0.0	0.009445070200675941	0.0	0.0138814080894945	0.0	0.0110039280974669	0.0	0.0110533558260544	0.0	0.00935584373026231
656	0.0	0.0150418198535327	0.0606982468871297	0.0323974189242463	0.0	0.0152204739124136	0.0	0.0139975644038348	0.0	0.0110303218862853	0.10503502583131699	0.0957207483048023	0.0	0.0191308703291591	0.0	0.016296193051651	0.0	0.0184943130897966
657	0.0	0.0128019819887037	0.0	0.0362022713025144	0.0	0.0151325163967585	0.0	0.0199427189200265	0.0	0.0133731609315651	0.0	0.0244012302060188	0.0840579233731292	0.0232442727781449	0.0	0.0244291276824821	0.0	0.0285356994285944
658	0.0	0.0167205757719559	0.0	0.0321058065530049	0.0	0.020737834680322	0.0	0.0245858692683446	0.0	0.0232349278253277	0.0	0.0800674627695909	0.0765321491067082	0.025975399266786	0.0	0.0279540350877465	0.0	0.0297333580896748
659	0.0	0.0148673508945845	0.0	0.0188412433625051	0.0	0.0159712965599242	0.0	0.0157647081221532	0.0	0.0109365491405711	0.0664448574625029	0.0619829071434459	0.0	0.018987743791137	0.0	0.0220909860373709	0.0	0.0211438816753965
660	0.0	0.00585575948308362	0.0	0.0346315829644915	0.0	0.0060148931690101	0.0	0.0199348458948003	0.0	0.0078004362876420204	0.0	0.0277143555511364	0.0	0.0071347148794463	0.0	0.00767620587082417	0.0	0.0166119028907447
661	0.0	0.025453035698712004	0.0	0.0148841454190403	0.0	0.0229740444902968	0.0796707433296232	0.0347039316748385	0.0	0.0274566918558372	0.0	0.0207215580677304	0.0	0.0219636849526492	0.0	0.0260928829110285	0.0	0.0272368220101552
662	0.0	0.0223403982949149	0.0	0.016268363585275	0.0	0.0172684057232449	0.0	0.0128834134592468	0.0	0.0144604574787467	0.0	0.0127940767687503	0.0	0.0181006777555514	0.0	0.0174710522060489	0.0	0.054538859596310996
663	0.0	0.0204466820535867	0.0	0.0451624500206124	0.0	0.0175634575037857	0.0	0.0292766287304068	0.0	0.0198414396210938	0.0	0.0288614251872221	0.0	0.0144080373558267	0.0	0.0207860289601767	0.0	0.0137392405148284
664	0.0	0.0293814872398458	0.0	0.0169757571962381	0.0	0.0207071516155207	0.0808900970956331	0.0280449549101919	0.0	0.0180111210185108	0.0887761902803063	0.0796130607029708	0.0	0.0194431196534361	0.0	0.0204452652455268	0.0	0.0257886277250789
665	0.0	0.00951532026197346	0.0	0.0159067433845498	0.0	0.0100184964129366	0.0	0.0216372603130894	0.0	0.0131631433850504	0.0	0.0161281438290477	0.0	0.0120927043275651	0.0	0.0171996336090251	0.0	0.0168716382955866
666	0.10177667055308198	0.0472205016114173	0.0	0.0155847197632657	0.0	0.0358338599668383	0.0	0.0185911279442805	0.0	0.0364983171628237	0.0	0.0218661070678751	0.0	0.034792062778919	0.0	0.0291158921058149	0.0	0.0259368504157228
667	0.0	0.0135729712837487	0.0	0.0211700364118414	0.0	0.0146475677167065	0.0	0.0188581007223433	0.0	0.0166370605367232	0.0	0.0281025160568072	0.0	0.01966141375208	0.0	0.0231816396771787	0.0	0.0239272789981673
668	0.0	0.041477409374311006	0.0	0.0251115803789825	0.0	0.0232565075199346	0.0	0.029549062886043996	0.0	0.0194420856735424	0.0646194246282478	0.0483952218682248	0.0	0.0173938625550369	0.0	0.0189779667915323	0.0	0.042906475762987
669	0.0	0.0140562615466719	0.0	0.024376545865584003	0.0	0.0127056347430962	0.0	0.0237856137819	0.0	0.00996437134468615	0.0	0.0388944635657607	0.0	0.0126696681127247	0.0	0.015063956310941002	0.0	0.0293559613182928
670	0.0	0.0284617849492824	0.0	0.0240576260079535	0.0	0.0263567546809832	0.0	0.0287926408869249	0.0	0.0163434069117438	0.108169823013143	0.10203433290871801	0.0	0.0256984174247295	0.0	0.0276853999480667	0.0	0.0342227633887614
671	0.0	0.0202410548677161	0.0854437532129745	0.0396869816458888	0.0	0.0190636656961123	0.0	0.0251241897959847	0.0	0.0159515449652767	0.151391585007747	0.128172113674242	0.0	0.0182071637293358	0.0	0.0230114285908571	0.0	0.0280125217279437
672	0.107539508044121	0.0369246538163568	0.064093570666336	0.0311692699996925	0.0	0.029229292378078	0.0	0.0234632826347479	0.0	0.03588957429621	0.0	0.0437589011012014	0.0	0.0201787983723237	0.0	0.0243907628420026	0.161974316589111	0.0382542412160559
673	0.134937258398749	0.0386584242905898	0.0	0.027608777716124	0.0	0.0331100732248627	0.0898445053705451	0.0298830539763734	0.0	0.0293458440155098	0.0	0.0303677328026061	0.0	0.0306689989936219	0.0	0.0250160771007874	0.0	0.0431500522937493
674	0.0	0.0266366424077612	0.0	0.0216887248887013	0.0	0.0256196934860582	0.0	0.0204333310423715	0.0	0.0461571051695001	0.0	0.0555268640044208	0.0	0.0220926859925766	0.0960176560094459	0.0361954995672876	0.0	0.0261520147459525
675	0.0	0.0190783602659497	0.0	0.0180881924149284	0.0	0.0205123984844409	0.0	0.0132122004211582	0.0	0.0116405091221936	0.0831879625563002	0.0618144542373488	0.0	0.0210364642123098	0.0	0.0222898478932017	0.0	0.0346907240808681
676	0.273991298417842	0.127037092755619	0.0	0.0310342367405374	0.0	0.0457646675096876	0.0	0.0232785990816395	0.0	0.0185057420669704	0.0	0.0200480367221977	0.0	0.0336657746020595	0.0	0.022211488280599	0.0	0.0204014688228906
677	0.0	0.029569794486918	0.0	0.0149920536998663	0.0	0.0248826921002377	0.0	0.017136290075256	0.0	0.0231066730576199	0.0	0.0251486089135784	0.0	0.0270122632378778	0.0	0.021412189615316	0.0	0.0225090769794646
678	0.0	0.0152446817135255	0.0	0.0235954483949451	0.0	0.012579736146247	0.0	0.00961212414657064	0.0	0.0208890053767705	0.0	0.0425052405689228	0.0	0.0152178311756417	0.0	0.0133102795868757	0.0	0.0175368943168961
679	0.0	0.0179807815977606	0.0	0.0101802500394245	0.0	0.0167056404791381	0.0	0.0115096329344661	0.0	0.0181224639854186	0.0	0.0147555491209565	0.0	0.0186339507133358	0.0	0.0154542889624115	0.0	0.0325709698049077
680	0.0	0.020706394612502	0.0685183235117424	0.0316630780912276	0.0	0.0205219620085335	0.0	0.0160931294343066	0.0	0.0124938455013497	0.0	0.0709172485504497	0.0	0.0178095844929067	0.0	0.0212603980747996	0.0	0.0275370805537304
681	0.24933991767541397	0.0944877155163311	0.0	0.0347026307832205	0.0	0.0392548602228233	0.0	0.0275016041626608	0.0	0.0270698807704629	0.0686897496818916	0.0617601302317681	0.0	0.0337484759989172	0.0	0.0247898151452625	0.0	0.0232696221727679
682	0.0	0.0202691231202582	0.0	0.0229593663098426	0.0	0.019290901240387	0.0	0.0135857076668142	0.0	0.0213132097203901	0.0	0.0651143283360139	0.0	0.0207356059391408	0.0	0.0214568666506752	0.0	0.0216154827007016
683	0.0	0.00781917578662901	0.0	0.0119560202039811	0.0	0.00802662373540672	0.0	0.0156786598815432	0.0	0.008890691618658141	0.0	0.00996014240001212	0.0	0.00979335163159863	0.0	0.0119551456734399	0.0	0.0281004644391738
684	0.0	0.0277684522211015	0.0996666151144294	0.0387666933632606	0.0	0.0305224246833276	0.0	0.0201377989295736	0.0	0.0138904137541762	0.0	0.0296797769699585	0.0	0.0240696080732027	0.0	0.024809401724558998	0.0	0.0226586272489327
685	0.0	0.0145732201278672	0.0	0.0128279401855285	0.0	0.0120555676604218	0.0	0.0150346545340917	0.0	0.0139457758169424	0.0	0.0135997064344418	0.0	0.0101027065318387	0.0	0.0122315083175772	0.0	0.0365395782649111
686	0.0	0.0107866851937946	0.0	0.01880185295819	0.0	0.00885130209828698	0.0	0.0237421401804086	0.0	0.010668297466479	0.0	0.011059385367823001	0.0	0.0101044279896879	0.0	0.0106482529064643	0.0	0.0377321842072397
687	0.0	0.0110854389109135	0.0	0.0213577270956331	0.0	0.0101953492136258	0.0	0.0176020842704926	0.0	0.0120559284488163	0.0	0.0231245780372966	0.0	0.0128478568922232	0.0	0.0170940755384028	0.0	0.0221541245993408
688	0.0861843959296282	0.0389479867159766	0.0	0.0192246549231415	0.0	0.0231394212087426	0.0	0.0237471513431689	0.0	0.0188803264372752	0.0	0.0323343957688395	0.0	0.0219737846161519	0.0	0.0215379259997898	0.0	0.0238304044247071
689	0.0	0.0409532481547874	0.3979150059584489	0.114268270949773	0.0	0.0385533504024864	0.0	0.0370535651186293	0.0	0.0316081929431444	0.0	0.0282170229765549	0.0	0.026621316195038	0.0	0.0288782424044315	0.19241838254803895	0.0305285044787576
690	0.0913751746255471	0.0341954663361384	0.0	0.0148889473290006	0.0	0.0256420188827297	0.0	0.0291433990821466	0.0	0.0249432592534674	0.0	0.0180250739905233	0.0	0.0207112745494564	0.0	0.023902052318411	0.0	0.0230093467397513
691	0.0770471996045187	0.0339758619370986	0.0	0.0313017737922043	0.0	0.0263759247900878	0.0	0.0172296318102463	0.0	0.0166389376904465	0.0	0.0487074614578698	0.0	0.0198139260546343	0.0	0.0205627832036573	0.0	0.0228537206550849
692	0.0	0.0257610936531076	0.0	0.0298599312680378	0.0	0.0241929172369818	0.12050498369635199	0.035204416740349	0.0	0.037110626526435	0.0	0.0433911373083209	0.10569522080393198	0.0271443110048355	0.0	0.0276867891188566	0.0	0.0249165275938499
693	0.0	0.0257377953245581	0.0	0.031479371721522	0.0	0.0209917947484922	0.0	0.0247244317927333	0.0	0.020161903276798	0.0	0.0402915643669072	0.0	0.0254928439418548	0.0	0.023383389706331	0.0	0.0243711145441156
694	0.0864957494730661	0.0465751485178382	0.0	0.0194983424391151	0.0	0.0331856502024525	0.0	0.0198482794548092	0.0	0.0194709586438239	0.0	0.0462355741426947	0.0	0.0244411342010112	0.0	0.0283507584793305	0.0	0.0295539438642135
695	0.0	0.0304566644884416	0.0	0.0151808881870246	0.14282215570720802	0.0300428106642682	0.0	0.0129055631439704	0.0	0.0179181498743028	0.0	0.0314974753670161	0.0	0.0252989260161343	0.0	0.0274455311214603	0.0	0.0208525076094865
696	0.14145285942858	0.0497398682435555	0.0	0.0246844465281631	0.0	0.0404984464539702	0.0	0.0170057648902252	0.0	0.0316669254018691	0.0816254818438661	0.0475600463835784	0.0	0.0248326951319868	0.0	0.022027568453301002	0.0	0.0351756558292812
697	0.0905236311638817	0.0300302566039925	0.0	0.019121844034216	0.0	0.0250003653408089	0.117406094906188	0.0294683622393811	0.0	0.0149007790882418	0.0	0.0423400015752222	0.0	0.0255978821857221	0.0	0.0187162516735775	0.0	0.0225571695480019
698	0.0	0.0284652452088064	0.0	0.0217044698040271	0.0	0.0261955921514558	0.0	0.0189662091321622	0.0	0.0158996172085427	0.0	0.0509578621269316	0.0	0.0214593082121925	0.0	0.0301223252173331	0.0	0.0389981953929047
699	0.0	0.0241168972306511	0.0	0.0184822571754353	0.0	0.0247012293575547	0.0	0.0209431266128639	0.0	0.021006264301574	0.0	0.0537530782795546	0.0	0.0181237622462898	0.0	0.0268134305553682	0.0	0.0212306662363345
700	0.0	0.0315277117979967	0.0943086187652003	0.0379824065171382	0.0	0.0289852362910171	0.0	0.032403384114491	0.0	0.0252406644660932	0.0	0.0170549458797485	0.0947948764211057	0.038504547274063994	0.0	0.0229327685056671	0.0	0.0296245825097879
701	0.0	0.0289356389779504	0.19288806833168498	0.0868996824996789	0.0	0.0263049733152359	0.0900110288807218	0.0543969822783755	0.0	0.0597271595063422	0.157002835188392	0.0635259624856907	0.0	0.023954758646237	0.0	0.0230380625339648	0.0	0.0322944249278174
702	0.15606647210460098	0.0526790657611502	0.08662089270648599	0.0358149459389505	0.0	0.0316011228201474	0.0	0.0193885370297968	0.0	0.0324656571243856	0.0	0.0242125786465047	0.0	0.0213462558537963	0.0	0.0235668950240921	0.0	0.0245091500077758
703	0.0	0.0131809164471024	0.0	0.0156381859963942	0.0	0.011857751325155	0.0	0.0224613904839181	0.0	0.0181134055619206	0.0	0.0341036145592701	0.0	0.0137744971125087	0.0	0.017438051283705	0.0	0.0257148794932703
704	0.0	0.0212999485289295	0.0686211101647822	0.0321482265335908	0.0	0.0222857479195413	0.0	0.0192056654209145	0.0	0.0225610768802083	0.0	0.0417458169687253	0.0	0.0262927741940941	0.103582444053869	0.0294245513431151	0.0	0.0267029186223133
705	0.0	0.0258707789725771	0.0	0.0243453037225814	0.0	0.0235770908412793	0.0	0.0240612531032486	0.0	0.0239272119265999	0.0	0.0600469452792104	0.0	0.0280618152108075	0.0	0.0211243718613239	0.0	0.0211885219029803
706	0.0	0.017317839619208	0.0	0.0308596578493269	0.0	0.0186936376503711	0.0	0.0207460846519594	0.0	0.0223200210679503	0.0	0.0534057680108065	0.0769268924906345	0.0275769547149733	0.0	0.0235227171385951	0.0	0.0199129258827971
707	0.0	0.0190784778738219	0.0	0.0165423265845096	0.0	0.0188381472682958	0.0	0.0180011084341988	0.0	0.0241611015471201	0.0	0.0287793076187849	0.0	0.0213205814386167	0.0	0.0251137583010769	0.0	0.0263516608204948
708	0.0	0.0241639053228883	0.0929830986793848	0.0439100270003332	0.0	0.0223307187862545	0.0	0.0247823272799443	0.0	0.0144028069490997	0.0	0.0509392298612019	0.0	0.0263472025657004	0.0	0.0250105773173639	0.0	0.0295350969453827
709	0.18748476392289395	0.0671770922818654	0.0	0.016770464228478	0.0	0.0483304655462375	0.0	0.0235669131837371	0.0	0.0248224556438038	0.0	0.02956514681318	0.0931807189725179	0.0428750973053035	0.0	0.0328190733314719	0.0	0.0307563257774798
710	0.0	0.00450323961089958	0.0	0.0138562482929275	0.0	0.00479543159910725	0.0	0.0149297107836445	0.0	0.00454318996399631	0.0	0.0220632909759826	0.0	0.0070162710497518	0.0	0.00741114434575288	0.0	0.00913660291826355
711	0.0	0.0126568459274535	0.0	0.022906511601759997	0.0	0.010502096837674	0.0	0.0191034018774604	0.0	0.0124161644305284	0.0	0.0177498663986002	0.0	0.0152361556980209	0.0	0.0182653388398101	0.0	0.0257080343729041
712	0.0	0.0206089483592736	0.0	0.0170712307948759	0.0	0.0184468796508427	0.0	0.0135469442060062	0.0	0.0146304463923386	0.0	0.0253131736230419	0.0	0.0201751948997496	0.0	0.0142668040716683	0.0	0.0189601564604727
713	0.0	0.0244746762327579	0.0	0.0187365995639969	0.0	0.0183329406801816	0.0	0.0229200525499569	0.0	0.0183401443433045	0.0	0.0300430415465418	0.0	0.0156380091392384	0.0	0.0194523030606544	0.0	0.0247515880036181
714	1.0	0.8711526677111529	0.0	0.00354870549066919	0.0	0.0338640982825731	0.0	0.00267753355460903	0.0	0.00814325024335313	0.0	0.00823303068850075	0.0	0.0064111923097154	0.0	0.00445844525325144	0.0	0.00315664505043791
715	0.0	0.0192677591469738	0.0	0.0191874846088315	0.0	0.0188867429835903	0.0	0.0188433792771018	0.0	0.0160894514855967	0.0	0.0226213473248041	0.0	0.0215556580411133	0.0	0.0208760836175039	0.0	0.0316113419004468
716	0.0	0.013295742756237	0.0	0.0112413042763994	0.0	0.0122809091494104	0.0	0.013500762705576	0.0	0.00923536779935262	0.0	0.0585688594875397	0.0	0.0129486097664039	0.0	0.0137091137463408	0.0	0.0242604659148141
717	0.0	0.0236877296585783	0.0	0.0134637921154285	0.0	0.026440753136407	0.0	0.0209593941963084	0.0	0.0129253578029581	0.0647546155277721	0.0650358728208647	0.0	0.0213753192047836	0.0764105145569419	0.0344817354467825	0.0	0.0289455572492467
718	0.0722137296178791	0.0309400327248209	0.0	0.0221906496466879	0.0	0.0214339065132848	0.0	0.0164834429893877	0.0	0.0192251414843344	0.0	0.0507890085034355	0.0	0.0218383329669817	0.0	0.0225355040728013	0.0	0.0273593680592366
719	0.0	0.0323669215878504	0.0	0.0219574521131563	0.0	0.0292337816210453	0.126247530790505	0.0418103525003586	0.0	0.0233723398697951	0.0	0.0221170711322787	0.127493082631523	0.0341995929504422	0.0	0.0326172758663587	0.0	0.0247351451782491
720	0.0	0.0499521194807609	0.0	0.0192591527806073	0.189220381509124	0.0571741951392971	0.0	0.0156928213267745	0.0	0.0193806643623861	0.0	0.0501933690049282	0.0	0.0320784565745182	0.0	0.0399335960039746	0.0	0.0306657321192118
721	0.0	0.0243593330481746	0.0	0.0151502308887247	0.0	0.0198565399737903	0.0	0.00897011920418025	0.0	0.008538546771752241	0.0	0.011539930483506999	0.0	0.0147619149126448	0.0	0.0172815702042174	0.0	0.0162231023449523
722	0.189251708217608	0.0469812347769021	0.0	0.0207074057557857	0.0	0.0414719937367431	0.0	0.0236285049437988	0.0	0.0208190083015739	0.0	0.0316154091672401	0.0	0.0322496786170056	0.0	0.0390777206589095	0.0	0.0335825007123405
723	0.0932951979127329	0.0344481807758952	0.0	0.0334545522515623	0.0	0.0238178394966074	0.0634108696640454	0.0284683009218544	0.0	0.0292462048676503	0.132687575486724	0.0952274827091784	0.0	0.0205612111807932	0.0	0.0233361093557066	0.0994646134382795	0.0309090289993967
724	0.0	0.0072136479815414906	0.0	0.0271767626165813	0.0	0.00598173008598263	0.0	0.0211302181533329	0.0	0.0108186873376572	0.0	0.00827573518094982	0.0	0.00874564524167203	0.0	0.00956349872278848	0.0	0.0115061832256967
725	0.0840940763849401	0.0332596485423253	0.0	0.0256699465886451	0.0	0.025067065816885	0.0	0.0107457631679609	0.0	0.0136114814407934	0.0	0.0761201435447084	0.0	0.0252313181380181	0.0	0.0246222139944233	0.111367640128124	0.0297159043933935
726	0.0	0.008474549095283591	0.0	0.0246071268026383	0.0	0.00780959966663509	0.0	0.0120577209663308	0.0	0.00897470496209572	0.0	0.008108237078530721	0.0	0.0111775744671266	0.0	0.009129736299672021	0.0	0.031873571649007004
727	0.0	0.00670408008404161	0.0	0.0112877815854222	0.0	0.00628400842247434	0.0	0.0135280152820615	0.0	0.00962296660697776	0.0	0.0156722489366919	0.0	0.00839865109442166	0.0	0.007310818024205059	0.0	0.019448072456992
728	0.125529654125655	0.0607893115551574	0.0	0.0389339190127839	0.0	0.0332761130468684	0.0	0.0247362018601494	0.0	0.0329319686404141	0.103798244300917	0.07233048461065598	0.0	0.0396132364621193	0.0	0.030790324445859	0.0	0.0349307864905897
729	0.0	0.0177675101660911	0.0	0.0216993787489913	0.0	0.015515760894646999	0.0	0.0178779399968763	0.0	0.0244103756674229	0.0	0.033039300427338	0.0	0.0162912133818965	0.0	0.0188188059644283	0.0	0.0324267908685581
730	0.0	0.00912457272764825	0.0	0.008773341488280321	0.0	0.012055999463776002	0.0	0.007669628209330891	0.0	0.00927796116634175	0.0	0.0534337445822957	0.0	0.0153067558772288	0.0	0.0173125765221959	0.0	0.019480173149353998
731	0.0	0.0103828140427463	0.0	0.0119003111878809	0.0	0.00842125708983397	0.0	0.0114654942712518	0.0	0.0136672208774779	0.0	0.0217512874607026	0.0	0.0106663181318185	0.0	0.009801263766261621	0.0	0.0127660214364627
732	0.0	0.043943679618137006	0.0	0.0363999106857784	0.0	0.0352468519872785	0.0	0.0255167633832972	0.0	0.0162321614008131	0.105856173733102	0.0552206939253132	0.0	0.0325623277254631	0.0	0.0211895580271573	0.0	0.0276238873311539
733	0.0674698827150439	0.020451458420666	0.0	0.016419531564206998	0.0	0.0161200028600795	0.0	0.0205797276729714	0.0	0.0210884838319811	0.134776829491629	0.122432288669919	0.0	0.0164385998407254	0.0	0.0138936809276563	0.0	0.0201611534722611
734	0.19088931743648702	0.0532807064737854	0.0	0.041988723764555	0.0	0.0458810810496945	0.160547806673838	0.0342235883836388	0.0	0.0257637426011465	0.0	0.0402712407514451	0.0	0.0332833069018109	0.0	0.0312025803419857	0.0	0.0311741426398409
735	0.0	0.024308297097461	0.0	0.0223528996850662	0.0	0.017941008452753003	0.0	0.0200417490016367	0.0	0.0357661127664096	0.0691467547321523	0.0600220777435969	0.0	0.017698744291031004	0.0	0.0275015888884438	0.0	0.0307671977298446
736	0.0	0.023842242008387	0.0663450898549828	0.0464382618595579	0.0	0.0242079037772085	0.0771044349423317	0.0343282770648703	0.0	0.0202924978975084	0.0	0.0476602109705395	0.0	0.0281085944448881	0.0	0.023641119103654	0.0	0.019804602026976002
737	0.0	0.0213189636074245	0.0	0.0217096208109676	0.0	0.0215858121432377	0.0	0.017373411988084998	0.0	0.012160370268714	0.0	0.0202808630461769	0.11973532298520499	0.0376022881948943	0.0	0.030655082672861	0.0	0.0226331729801429
738	0.0	0.0209192275380874	0.0	0.0204576093447473	0.0	0.0232709459225554	0.0	0.0202453732650233	0.0	0.0172912931326822	0.0	0.0191606033206824	0.0	0.0233037784691437	0.0	0.0266893239636316	0.0	0.0200307711163819
739	0.0	0.00765677074634895	0.0	0.0056469932395725895	0.0	0.00704276478566363	0.0	0.00599672283854431	0.0	0.00744957345499095	0.0	0.009851127767098209	0.0	0.00803249447060122	0.0	0.00800139044826566	0.0	0.0127723688548746
740	0.0	0.0105375930836851	0.0	0.0222282187927526	0.0	0.0100175696745692	0.0	0.0212290733747371	0.0	0.008751761910233441	0.0	0.00901122436430264	0.0	0.0137956790752701	0.0	0.0192779799186884	0.0	0.0145048557049097
741	0.0	0.016769713460166	0.0	0.0163996207380691	0.0	0.0169239798727373	0.0	0.0385030736181792	0.0	0.0234188383650727	0.0	0.0370247661140416	0.0	0.0241476456389721	0.0	0.0216758413779505	0.0	0.0158099249978161
742	0.0821337168605181	0.0265322591276304	0.0	0.0317417350747071	0.0	0.0196616018913122	0.0	0.0216515875633586	0.0	0.0142040688510094	0.0	0.0347351514015314	0.0	0.0154091669143145	0.0	0.0208481161315774	0.0	0.0228620027087435
743	0.0	0.0174923972385213	0.0	0.0151483699988853	0.0	0.0150472811504026	0.0	0.0151175509499262	0.0	0.033634824887353	0.0	0.0171384661411302	0.0	0.0226400463026834	0.0	0.0189063681409539	0.0	0.025093469548403
744	0.0	0.020721743808801003	0.0762302931986469	0.0387024773638807	0.0	0.0192863262254399	0.0	0.0223055043938073	0.0	0.0170093709637317	0.0	0.0180540661047976	0.0	0.0204160991115223	0.0	0.0242098448996066	0.0	0.0321250465756674
745	0.0	0.0168581403213145	0.0	0.0197024548292607	0.0	0.0168821727187375	0.0	0.0210379531446826	0.0	0.0190158041614089	0.0	0.032816468713285994	0.0	0.0173354608822876	0.0	0.021631783131462	0.0	0.0203207479247258
746	0.0	0.0202312682966224	0.0	0.0342194883407044	0.0	0.0176582364855342	0.0649378643530853	0.0334593030914754	0.0	0.0245494952320698	0.0	0.0426773466304213	0.0	0.0181779278416473	0.0	0.0269049245769786	0.0	0.0194741367306762
747	0.0	0.0206353771102514	0.0	0.0175246931227724	0.0	0.018384148275895	0.0	0.0245776466238405	0.0	0.0145999455552731	0.0	0.0148516352804534	0.0	0.0150418191790819	0.0	0.0259539441305839	0.106166777048395	0.0253373725560458
748	0.0	0.0118238874371203	0.0	0.0250220287957904	0.0	0.011491035660614	0.0	0.022510105075572003	0.0	0.018769918977404997	0.0	0.00925845249822107	0.0	0.0155730365847535	0.0	0.0115101902329592	0.0	0.0211941261048439
749	0.0	0.00992307807652448	0.0	0.0110376105726518	0.0	0.0114438410059839	0.0	0.0101487925068607	0.0	0.0127840373455617	0.0	0.00997462946752342	0.0	0.0146200403323658	0.0	0.0184922249566962	0.0	0.0181175482299107
750	0.0	0.004372401398559329	0.0	0.0403829436210831	0.0	0.004346556592164721	0.0	0.012448579936251999	0.0	0.00845562934201462	0.0	0.017470695580773	0.0	0.00657338757399586	0.0	0.0063958242642629	0.0	0.0131792130357337
751	0.0	0.00960863100249597	0.0	0.009872074788412791	0.0	0.0109009494781578	0.0	0.009843200808855191	0.0	0.0098578935969183	0.0	0.0170808657648028	0.0	0.0159393567195006	0.0	0.0216426155781335	0.0795893127149367	0.0297416722647648
752	0.0	0.0190266162766215	0.0	0.0219212245749517	0.0	0.0195634793052221	0.0	0.019927227708939	0.0	0.0138250234350874	0.0	0.0641118263605705	0.0	0.0187609510927183	0.0	0.0177899330053703	0.0	0.0301237242644638
753	0.0	0.00810895885184451	0.0	0.0121358686982934	0.0	0.00677558438822948	0.0	0.00704638097068265	0.0	0.008092047114835691	0.0	0.0227717391892335	0.0	0.007636904947324991	0.0	0.007381222933557	0.0	0.0142424548558646
754	0.0	0.0155301578345023	0.0	0.0166483551784398	0.0	0.0158656152265639	0.0	0.0175729538179815	0.0	0.0152736251689339	0.0	0.05606340510325299	0.0	0.0201849123367802	0.126418349350346	0.0281387410565158	0.0	0.0408385657173987
755	0.0	0.0392103850274184	0.0	0.0297805291940506	0.0	0.0227283746423218	0.0	0.0140802791717543	0.0	0.0159455258013839	0.0656942813286455	0.0640407228994175	0.0	0.0221099575872153	0.0	0.0197128613912497	0.0	0.0203998006504544
756	0.0	0.0133264043734911	0.0954068214978493	0.0542738015925227	0.0	0.012198695421703001	0.0	0.0158119766013913	0.0	0.00986936878184598	0.0	0.0340610319465739	0.0	0.0185190789876084	0.0	0.0167247849779627	0.0	0.0207553660156294
757	0.0	0.0286454620343128	0.0	0.0178671704938399	0.0	0.0238621848107418	0.0	0.0202732403870802	0.0	0.0386505576463908	0.0	0.0240001638146526	0.0	0.0240625660046165	0.0	0.0220326937743522	0.0	0.0352651589550913
758	0.0	0.00870396959722599	0.0	0.0168094121604269	0.0	0.00889399081983293	0.0	0.0113512009948409	0.0	0.0112520302677865	0.0	0.0511621471410245	0.0	0.0142193989202791	0.0	0.0105927053493391	0.0	0.0145443759164379
759	0.0	0.021516552430388	0.0	0.0272046802175193	0.0	0.0246103853925379	0.0	0.0204354984678309	0.0	0.0165329593036764	0.0801027294681634	0.0884575499930121	0.0	0.0232168924334459	0.0	0.0280699455286996	0.0	0.0285235836451936
760	0.0	0.0299042706679867	0.0	0.0225253445733043	0.0	0.0283036894588407	0.0	0.0333749806949277	0.0	0.0325386490695834	0.0	0.017902221804581002	0.0	0.0249874801747563	0.0	0.0304935499483304	0.0	0.034649392605687
761	0.0	0.0226865655624303	0.0	0.0233082529591266	0.0	0.0178090097786841	0.0	0.0348955270573856	0.0	0.0181145487669524	0.0745256814570324	0.0429240890398194	0.0	0.0167035391279977	0.0	0.0214397558190051	0.0	0.0301223413485472
762	0.0	0.0251662207041271	0.0	0.0168968532375593	0.0	0.0215559604356147	0.07804323814087599	0.0292102834713441	0.0	0.0126574509271878	0.0	0.0468804996337165	0.0	0.0223787216398245	0.0	0.0245546784455042	0.0	0.0227110267857768
763	0.0	0.00224537038987256	0.0	0.012481652934049998	0.0	0.00241165869354444	0.0	0.0066081834629105	0.0	0.00645860685001009	0.0	0.0368229070480726	0.0	0.0036976436897056	0.0	0.00463414588957728	0.0	0.00596516503342033
764	0.120198564992905	0.050129222385271	0.0	0.0121699071528306	0.0	0.0342864429042883	0.0	0.0145392270782348	0.0	0.0233072086601124	0.0	0.0455589460514803	0.0	0.027729675773089997	0.0	0.0271228508976546	0.0	0.0244340421874726
765	0.0	0.0276155748267706	0.0	0.01826600879505	0.0	0.0253077089555588	0.0	0.0174733977009764	0.0	0.0118404260475212	0.0	0.0545075916020667	0.17271474864726	0.0420809807053933	0.0	0.0327263116057434	0.0	0.0213401997873016
766	0.0	0.0430557534942237	0.0	0.0358239399229055	0.0	0.0487553082453638	0.0	0.0297148471791095	0.0	0.0286031894574296	0.0	0.0246849286335563	0.0	0.0451004789826853	0.0	0.0309953868990911	0.0	0.0266824463664358
767	0.0	0.022565412124695	0.0	0.0291768913131208	0.0	0.0232045575145005	0.0	0.0293918991211638	0.0	0.0217172373293198	0.0	0.051496219700589006	0.0	0.0257929907911053	0.0	0.023654389378648995	0.0	0.0208903225982795
768	0.0	0.0272059006145637	0.0	0.0178648446187625	0.0	0.0270573128373123	0.0	0.0202340337313416	0.0	0.0244463121666008	0.0	0.0492370412406939	0.0	0.0265929898090755	0.0	0.0257043548006697	0.0	0.0207200888052652
769	0.0	0.0141850122697572	0.0	0.0256818240110991	0.0	0.0144847860154395	0.0	0.0152728222743433	0.0	0.0107117664212631	0.0	0.0241473166696181	0.0	0.0188003684459398	0.0	0.0167880666405593	0.0	0.0324086374863473
770	0.0	0.00441625845829557	0.0	0.0101582208596133	0.0	0.00486732682788534	0.0	0.0072729545270207	0.0	0.00911516995856628	0.0	0.0246725855000321	0.0	0.00792331680409117	0.0	0.007318447818235691	0.0	0.0113741363570401
771	0.0	0.0189477324532896	0.0	0.0208489566759215	0.0	0.014422071098231	0.0	0.0221119312445238	0.0798468238733225	0.0496433271577893	0.0	0.0545403639665061	0.0	0.022451072877417003	0.0	0.0217633035368048	0.0	0.0188189078682459
772	0.0	0.00296820397225814	0.0	0.0282647997965925	0.0	0.00344553274579987	0.0	0.00987041189751843	0.0	0.00737041006354465	0.0	0.0147692605462502	0.0	0.00706356533046305	0.0	0.00531495424045475	0.0	0.00858135943297818
773	0.0	0.00910696615578858	0.0927359709783291	0.0568651778495147	0.0	0.009675222332693741	0.0	0.0138000230027311	0.0	0.0129813392230493	0.0	0.0132435453003354	0.0	0.0113979697695761	0.0	0.0125263962958541	0.0	0.0168004227413137
774	0.0	0.0160139828808997	0.0	0.0251383888281882	0.0	0.0159893951683436	0.0633698303385315	0.0252153481757203	0.0	0.0359481576480148	0.0	0.0385659765165071	0.0	0.021934652564347	0.0	0.0266124405450461	0.0	0.0244563598881937
775	0.0	0.037874798269817	0.0	0.0204103252570761	0.0	0.032821532542882004	0.0	0.0270794654176686	0.0	0.0203615143693059	0.0	0.0198377976669873	0.0	0.0324224384741586	0.0	0.0307629997876834	0.0	0.020546195535630002
776	0.0	0.0228998203103542	0.0	0.0299881186874517	0.0	0.0171192349892817	0.0	0.0173905977268639	0.0	0.0235963034674468	0.0	0.0451923140967607	0.0	0.0169002593950853	0.0	0.0194290429715019	0.0	0.0232678453610564
777	0.0865426538336724	0.0380988314210909	0.0	0.0237098288217054	0.0	0.0307562163457063	0.0	0.0232469631895601	0.0	0.022224969917977	0.0	0.0509238224279589	0.0	0.0280845126423663	0.0	0.0233837223202697	0.0	0.0354093781209998
778	0.154017999538294	0.0408055804508629	0.0	0.0232497441194806	0.0	0.0386894571018768	0.0	0.0182435290444055	0.0	0.0236715907749317	0.0	0.0368081201495821	0.0	0.0343533928479092	0.0	0.0246071893803144	0.0	0.028950075779301
779	0.16789194945830901	0.0645809337973336	0.18493937951395198	0.0821872798775828	0.0	0.0478136731824524	0.0	0.0231485959721898	0.0	0.0276646988280391	0.0	0.0429764264378836	0.0	0.0370313213374649	0.0	0.0261588801536131	0.0	0.0260781730406628
780	0.0	0.0213193959167891	0.0	0.0288059627952633	0.0	0.0242446044356393	0.0790685868084223	0.0302838729367012	0.0	0.0194302330366373	0.0	0.0585957543972719	0.0673055638500362	0.0275286297456157	0.0	0.019532430451654	0.0	0.0229462915895943
781	0.15702882069141402	0.0369552087986493	0.0	0.0232121021248772	0.0	0.0383383401319733	0.0	0.0185722443369499	0.0	0.022818119390983996	0.0	0.0309510599654773	0.0	0.0289306990338237	0.0	0.036593887203766995	0.0	0.0355190619777204
782	0.0	0.0149293469279208	0.0	0.0162937178545171	0.0	0.0152842251013954	0.0	0.0110740194644788	0.0	0.0133621534377982	0.0	0.0194391787841463	0.0	0.0211673220919808	0.0	0.0222845334574261	0.0	0.0165119903537995
783	0.0	0.010702185289809001	0.0	0.0217046496337641	0.0	0.00987235231680552	0.0	0.0181548344671002	0.0	0.017090981012334	0.0	0.0496316947884723	0.0	0.0118285288096187	0.0	0.0131307248582997	0.0	0.0139632208167008
784	0.0	0.0103607213783448	0.0925372484294318	0.0442448857901187	0.0	0.0102937458057512	0.0	0.0224184401804476	0.0	0.0117836739140185	0.0	0.0567735804094215	0.0	0.00966406827432602	0.0	0.022214990683125	0.0	0.015307154987405999
785	0.0	0.00209833196483995	0.0639288109498069	0.0506957443017826	0.0	0.00232401196248605	0.0	0.00342330090071485	0.0	0.00260673797825961	0.0	0.0472844399524096	0.0	0.0033370973413253398	0.0	0.0038505509931682	0.0	0.0035616254064302602
786	0.0	0.0142227621242556	0.0	0.0304313482504771	0.0	0.0189837968640757	0.0	0.0164882249910924	0.0	0.0116487323307642	0.0	0.0320273306685584	0.0	0.0317270821573076	0.0	0.0245052502949206	0.0987316588793398	0.0229328404495294
787	0.0	0.0236567729160418	0.24660178364255897	0.150444283673147	0.0	0.0214527053030693	0.0	0.0111702609749442	0.0	0.0210066956347939	0.0	0.0894325931276323	0.0716050347127662	0.0278102317522841	0.0	0.0151689700236675	0.0	0.0230462472666177
788	0.0	0.00553531543348981	0.0	0.00533076474783609	0.0	0.00572816999806148	0.0	0.00676576364965693	0.0	0.00690586750679289	0.0	0.00766672247422022	0.0	0.007784121859269291	0.0	0.00993806637727373	0.0	0.00676606404545301
789	0.0	0.0106417937037559	0.14061797189474803	0.10100147498167401	0.0	0.011012878592693	0.0	0.0357547099459033	0.0	0.0263299816084074	0.203618460599004	0.16858798926959	0.0	0.0132408339902635	0.0	0.0142542891789073	0.0	0.012197456798801
790	0.0	0.000711072218752905	0.0	0.0008040400561417309	0.0	0.0009916015313521712	0.0	0.000741099938470874	0.0	0.0007074854878538241	0.0	0.0010782746581349599	0.0	0.00117679146389501	0.0938329702885365	0.00251125331134687	0.0	0.00082029153212055
791	0.0	0.0046504581971329294	0.0717265277926261	0.0590303476278373	0.0	0.00429371946710615	0.0	0.009551245288024429	0.0	0.0103638644846601	0.0764256273552267	0.0836288074140276	0.0	0.00587354158745119	0.0	0.00834501090744992	0.0	0.0114005589115515
792	0.0	0.00824858782120595	0.0646484377005939	0.0502494418329542	0.0	0.007093924101610629	0.0	0.008307175489902471	0.0	0.0120689007977709	0.0	0.0528387845111755	0.0	0.00857194250269451	0.0	0.00702892324180256	0.0	0.0070400504888529
793	0.0	0.0184827595300662	0.141835803250715	0.163275885234279	0.0	0.0157377776920409	0.0	0.0197260874920749	0.0	0.0143490199442622	0.48404596361416297	0.318975568979372	0.0	0.0155764870273037	0.0	0.0183574050525947	0.0708339223932999	0.0197081661361842
794	0.0871653325509401	0.0384036593849816	0.0	0.0236105713382216	0.0	0.0290502227647668	0.0	0.0258729554045397	0.0	0.0231235787956539	0.0	0.0371386574573121	0.0	0.0207547754995468	0.0	0.0198710949293303	0.0	0.0220871517300865
795	0.0	0.0123216647261867	0.0	0.0130867052849245	0.0	0.0135993583955253	0.0	0.0154023796711998	0.0	0.0133727507702443	0.0	0.0296754295064634	0.0	0.0176438223699266	0.0	0.0226151019634083	0.0	0.0150581370205255
796	0.0	0.0039749922403659	0.0821485780907484	0.0610040776759185	0.0	0.0034485255966816802	0.0	0.00568547635499634	0.0	0.0063136720237924795	0.0	0.055318456661110994	0.0	0.00429535679707707	0.0	0.009536415908920159	0.0	0.00662410770397869
797	0.0	0.010912279641086	0.0	0.00774986387976235	0.0	0.0126492977927097	0.0	0.0110782535004351	0.0	0.009438172227240109	0.0	0.0182956148894099	0.0664049651156883	0.0243981712208353	0.0	0.0225348019763752	0.0	0.0115151168335494
798	0.0	0.0086606160747878	0.0	0.0111357893394173	0.0	0.00838164679977365	0.0	0.00658838265066743	0.0	0.00796147770300142	0.0	0.0146717710485869	0.0	0.0116613844126077	0.0	0.0173059498029186	0.0	0.0136611922125516
799	0.0	0.0106844167322054	0.0	0.0215747498674909	0.0	0.0101323307288897	0.0	0.0160025670146947	0.0	0.008349230001437221	0.0	0.0231993626872074	0.0	0.0130292098037738	0.0	0.0138347326730788	0.0	0.0230821474963555
800	0.0	0.00843985308760242	0.0	0.0228399208889797	0.0	0.00999523106507955	0.0	0.014350758474562	0.0	0.0189449747660832	0.0	0.0193306157411077	0.0	0.0130541976986676	0.0	0.0159582965709869	0.0	0.014053227404987
801	0.0	0.0303454385441126	0.251649835460851	0.10961312171477199	0.0	0.0226861984388652	0.119801979170995	0.0503351445642633	0.0769889547554858	0.0441950059090406	0.0733325128300639	0.0711090696482678	0.0	0.0216788753407296	0.0	0.0222147727843096	0.0	0.0239978862432672
802	0.0	0.00541724823335259	0.0621244597638303	0.0506579396833518	0.0	0.004701731168052271	0.0	0.00988185573842045	0.0	0.008433738486291609	0.0	0.0592142544069399	0.0	0.0065763730699509	0.0	0.0117537250631236	0.0	0.00876350774026479
803	0.41332913800398297	0.0919952569092164	0.0	0.0307094390516899	0.0	0.0546163260512192	0.131633740113276	0.033647853147093995	0.0	0.0338043376279863	0.0	0.0252887278988001	0.0	0.0397454567033644	0.0	0.0257358278641052	0.0	0.0351813404040299
804	0.0	0.0372226729884802	0.0	0.0315199600284279	0.0	0.0324233040635724	0.0	0.0255522241099304	0.0	0.0311889300336979	0.0	0.04937611458215	0.0	0.0287926406471183	0.0	0.0285501133322607	0.0	0.0297914917483983
805	0.0	0.00323419446975473	0.0	0.0244637897533129	0.0	0.0037309602268430896	0.0	0.005932865559502121	0.0	0.00505967860339842	0.0	0.0238326904350268	0.0	0.00497180871658255	0.0	0.00978431230769268	0.0	0.00541491032440409
806	0.0	0.008361080191153671	0.0	0.0103693178609324	0.0	0.00972401985667662	0.0	0.0080959186564821	0.0	0.00934021164309676	0.0	0.031178150858051003	0.0	0.0128378816282922	0.0	0.0139511709094617	0.0	0.0128572228744819
807	0.0	0.00845101647855016	0.0	0.0122884335290576	0.0	0.0083339712552541	0.0	0.00938926893232652	0.0	0.0047797535615226395	0.0	0.0242103101690292	0.0	0.0100185567692656	0.0	0.0107659368365675	0.0	0.0102748194419223
808	0.318852672091771	0.0638080359731618	0.0	0.0188204919398978	0.0	0.0634856279204214	0.0	0.0168141538445773	0.0	0.0211122248325565	0.0	0.0424854720265766	0.0	0.0390877520468217	0.0	0.0360233178152216	0.0	0.0330549191143288
809	0.22305601810660802	0.05032718566072901	0.0	0.0445444471053905	0.0	0.0316436084909065	0.0	0.0343016108589088	0.0	0.044893254079214996	0.16672678140709501	0.0886217488675703	0.0	0.0269716866180795	0.0	0.0328058383446041	0.0	0.0343798601700007
810	0.0819023656151552	0.0351048933415143	0.0	0.0254910596450904	0.0	0.0314900128257619	0.0	0.0255863524545517	0.0	0.0205221417483465	0.0	0.0306221376732864	0.0	0.0226547425224978	0.0	0.0264733614111077	0.0	0.0221084794688255
811	0.0	0.0262246172483269	0.116743105227676	0.0455160241056509	0.0	0.0213310141025393	0.0	0.0180629623401743	0.0	0.0130538062238234	0.0	0.0395959083433418	0.0	0.0170508333402536	0.0	0.0202150388110298	0.0	0.0199180755000359
812	0.0	0.00446429702361603	0.0	0.00919062717173763	0.0	0.00562477955548815	0.0	0.0109571844943736	0.0	0.0138769487469687	0.0	0.0448522473167	0.0	0.0105604405377596	0.0	0.0138417607767176	0.0	0.00840067696907706
813	0.0	0.0107082343567042	0.231579118362772	0.166281662623443	0.0	0.00959497518393859	0.0	0.0208935921435071	0.0	0.009952284255447709	0.13030286687341	0.0985687950036986	0.0	0.00994056172274405	0.0	0.0129339898421701	0.0	0.00692596138085848
814	0.27372827604041605	0.0661273019495235	0.0	0.0529344166690049	0.0	0.0395194008637305	0.11265967809844	0.0346412361584722	0.0929299203001262	0.0614383452123632	0.0	0.0445050834067123	0.0	0.0278623945594006	0.0	0.0315285461295232	0.0	0.0297941297281935
815	0.0694467221364588	0.0364608178927174	0.322343028741344	0.16780480296261702	0.0	0.0287775680516685	0.0	0.0263949700675686	0.0	0.0228175031990443	0.370590447116077	0.28666347369946504	0.0	0.0198335350680569	0.0	0.0156793008524821	0.0	0.0149597920900393
816	0.0	0.0214749802583387	0.135892233901426	0.0491244811995816	0.0	0.0201382494843154	0.0	0.0174740213812534	0.0	0.0237044791196584	0.155470315565526	0.17821642246128802	0.0	0.0223716559359643	0.0	0.019098010275408	0.121883751914833	0.0212799601537936
817	0.0	0.00909606588245241	0.0903619305302043	0.0440949369199889	0.0	0.0106522118374531	0.0	0.0135703498581134	0.0	0.0147935448322307	0.0	0.0143671038593857	0.0638583826394487	0.0176455225095467	0.0	0.0166246747957166	0.0	0.013295230384607
818	0.0	0.0111080955395244	0.0	0.0129465280726291	0.0	0.00969367979811917	0.0	0.0126334645286382	0.0	0.0087772506189242	0.0628486278839496	0.0547936719524379	0.0	0.0128540226743975	0.0	0.0142437380304718	0.0	0.0248322839014339
819	0.0	0.0170045751058262	0.0	0.0201822647353628	0.0	0.0157139486746325	0.0	0.0164803453551044	0.0	0.0206975379025665	0.0	0.0278051829967752	0.0	0.0308786635405776	0.0	0.0219870806652766	0.0	0.0154371017952379
820	0.172505554226471	0.0544683537445665	0.0	0.0162451407346526	0.0	0.0426728581382949	0.0	0.0191623724176089	0.0	0.0467399483390584	0.0	0.0267681718684698	0.0	0.0291871460560352	0.0	0.0220523709031297	0.0	0.0243219927697679
821	0.0	0.0178258262064569	0.0	0.0164483563369482	0.0	0.0177545922188966	0.0	0.0258718205863009	0.0	0.0235241072004181	0.0	0.0176562047040723	0.0	0.0251500639268983	0.0	0.0284411068134526	0.0	0.0280864438354195
822	0.0	0.0107198482317885	0.120020241664703	0.0748339123749183	0.0	0.0109025217724588	0.0	0.00892953203890748	0.0	0.0240887036368186	0.0	0.0333646626597757	0.0	0.0134869218242746	0.0	0.0211356431872106	0.0	0.0118091478962857
823	0.0	0.0151475811788814	0.0	0.0231000930915752	0.0	0.0168918168040605	0.0	0.0189376401598782	0.0	0.0221870544666041	0.0	0.0125497311656125	0.0	0.0186261731205773	0.0	0.0223493208850418	0.0	0.0237469517938816
824	0.0	0.0337614223289948	0.0	0.0194430335575552	0.0	0.0242281271919441	0.0	0.0309796434224466	0.0	0.0348994304439935	0.0	0.032124228831852994	0.0	0.0277788812492314	0.0	0.0326711525066652	0.0	0.0282460216121531
825	0.0	0.00963766584934638	0.0820626776462769	0.0434720767693347	0.0	0.007601738083252909	0.0	0.0164694329775006	0.0	0.00989403521680272	0.0	0.0414862856587574	0.0	0.00983086175481738	0.0	0.0139207285426571	0.0	0.0161019295375992
826	0.0	0.0235815194260844	0.0	0.0084878004995751	0.0	0.015182747023486	0.0	0.010650091088097	0.0	0.0158257585905442	0.0	0.0263688939911588	0.0	0.0140150755173645	0.0	0.0111976228922711	0.0	0.0115345369194015
827	0.0	0.0099787675886655	0.0	0.00760092459672063	0.0	0.00925349023840863	0.0	0.012532981905188	0.0	0.0137254900083244	0.0	0.00602148502800495	0.0	0.0127730878852872	0.0	0.0132424669260968	0.0	0.0118474016351271
828	0.0	0.0109354763891839	0.0	0.0172115924471456	0.0	0.0103508447381649	0.0	0.0182838006914208	0.0	0.0111330200096542	0.0	0.0219576835958164	0.0	0.0120178838647735	0.0	0.0161912886914853	0.0	0.0179004949620092
829	0.0	0.0068173882484047705	0.0	0.0104623739851917	0.0	0.00720913344130938	0.0	0.009356103630466371	0.0	0.00856866302087775	0.0	0.0191916914430648	0.0	0.0102996482119796	0.0	0.0141295536199076	0.0	0.0148190816870584
830	0.0	0.0126686887153284	0.1147441619507	0.0839270172777007	0.0	0.0136402862064267	0.0964009374227565	0.0444431453846845	0.0	0.021797511092472	0.101213585812706	0.11383482415658001	0.0	0.0205359310682666	0.0	0.0257493449793766	0.0	0.0137145673381143
831	0.0	0.009798614993686179	0.0	0.0218861379121133	0.0	0.010284642587584998	0.0	0.0137500152995529	0.0	0.011739501587136	0.0642267187169916	0.0583996578849898	0.0	0.0131388069849374	0.0	0.023679579480312997	0.0	0.0174509811841723
832	0.0	0.00251888925017574	0.0866740299898412	0.0656248042915171	0.0	0.0024928560628051603	0.0	0.00875694726262906	0.0	0.00406264188594821	0.0802023651537841	0.0761631792672184	0.0	0.0036644784336531296	0.0	0.0064460235340069606	0.0	0.005823131195974439
833	0.0	0.00620045321099237	0.0	0.0156448725363563	0.0	0.00629825067065542	0.0	0.00800848527440431	0.0	0.00793848586615745	0.098690625857636	0.10086501898367001	0.0	0.00774703328130027	0.0	0.0128998689095458	0.0	0.0164809939875618
834	0.0	0.0118858030539007	0.0	0.00986988403845645	0.0	0.0102294151702878	0.0	0.0132467536462824	0.0	0.0184572184944041	0.0	0.0306353479979553	0.0	0.0130063163836332	0.0	0.0174834023924686	0.0	0.0134972769714211
835	0.0	0.00239403748422623	0.309984591999226	0.260573438854943	0.0	0.00230125560085575	0.0	0.0101977682628244	0.0	0.00338210865347895	0.199154997370955	0.20300508154576502	0.0	0.00315343562688904	0.0	0.0051444184624000605	0.0	0.00301547730165891
836	0.0	0.0179075843585294	0.0735497570958863	0.035773730006145	0.0	0.0185290232598183	0.0	0.0250527739251266	0.0	0.0125599079900598	0.0	0.0183225233958512	0.0	0.0240821876665986	0.0	0.0237101047614114	0.0	0.0260270880771687
837	0.0	0.0058378015263358795	0.06937613502081501	0.0437374176141317	0.0	0.007267198436195291	0.0	0.0161623147915987	0.0	0.00675570764983282	0.0	0.0541587710690811	0.0784990616582755	0.0136079048521415	0.0	0.0127313928626335	0.0	0.0104484770547115
838	0.0	0.00498378394206254	0.0	0.0285772846877899	0.0	0.00547804845188425	0.0	0.0104068728973285	0.0	0.007946381282084471	0.0	0.0108537157798666	0.0	0.008279491649084309	0.0	0.0099953071168914	0.0	0.007871269973402359
839	0.0	0.0017885807077376898	0.0	0.00684060385264133	0.0	0.00239500510984859	0.0	0.00349482845278302	0.0	0.0036568462025481	0.0	0.0290729708120813	0.0	0.00431158041419761	0.0	0.00764587353085545	0.0	0.00985202733345907
840	0.0	0.0273820226246739	0.129334606112099	0.0611046808367406	0.0	0.0241874006808955	0.0	0.0222702754289724	0.0	0.0146750897804985	0.137264934309854	0.127466080332335	0.0	0.0276856549775398	0.0	0.0255365303039764	0.0	0.0187243349925356
841	0.0	0.0104253349670668	0.166102727196798	0.106093689562373	0.0	0.00980685758856398	0.0	0.0194966739140955	0.0	0.0128204923296992	0.0	0.054020694732390996	0.0	0.0115115040348307	0.0	0.0142695916417179	0.0	0.0136040636719532
842	0.0	0.025819945712948	0.201237766987279	0.0774407695909223	0.0	0.020828723611903	0.0	0.0219685456387877	0.0	0.0283785420217826	0.0	0.0232784729010099	0.0	0.0203873578764078	0.0	0.0220175856651511	0.0	0.0232257561820939
843	0.345535027515183	0.226753286475113	0.0	0.0220133729998461	0.0	0.0383046566820631	0.0	0.0190935810524417	0.0	0.0175566974930648	0.0	0.0187328084361786	0.0	0.0265683242519882	0.0	0.0167745682658339	0.0	0.0289050206697685
844	0.11316584072924901	0.0325058825552708	0.0	0.0260574937380112	0.0	0.0295702743431025	0.0	0.0181511732642978	0.0	0.0305251459591345	0.0985847246077128	0.0705217594735562	0.0	0.0279741059297623	0.117903305001911	0.028371038599132998	0.0	0.0269794804899353
845	0.0	0.00548896825337155	0.0	0.0141212683986672	0.0	0.00694310436950932	0.0	0.0089676045705059	0.0	0.007438574091125541	0.0	0.0274579376640478	0.0	0.0170759752306338	0.0	0.0112454242692379	0.0	0.00929582058702692
846	0.0	0.009544229431060909	0.0661637873922433	0.0199245753258862	0.0	0.0103249643187113	0.0	0.0103901248066692	0.0	0.0137269602229533	0.0	0.082550786635422	0.0	0.0124683334947668	0.0	0.0275108029944798	0.206850019700519	0.032690447693622
847	0.0	0.0140272218356493	0.0	0.0275525232281738	0.0	0.0132511150342386	0.0	0.0222823393770027	0.0	0.0143113973360093	0.0	0.046578301278934	0.0	0.0160318637645785	0.0	0.0237987312705025	0.0	0.0195886850157423
848	0.0	0.0035387989037675397	0.0	0.00585392750895829	0.0	0.00337688949317132	0.0	0.0046545638672703	0.0	0.0037241173410065298	0.0	0.035372084290601	0.0	0.0054389527163700895	0.0	0.00688100518405156	0.0	0.0109983338690655
849	0.0	0.0364564339075086	0.0	0.0343019295843879	0.0	0.0236936879381822	0.0	0.0288799219424474	0.0	0.0468000862384406	0.132370931742896	0.0584934284342606	0.0	0.0224427363641618	0.0	0.0237960028829383	0.0	0.0398343014668809
850	0.0	0.00445044058758506	0.0	0.0224297639289336	0.0	0.0047364207847777895	0.0	0.0170433084847319	0.0	0.008244357050963309	0.0	0.0436294215585346	0.0	0.0059445343293119705	0.0	0.00972279426886909	0.0	0.0116864106393324
851	0.0	0.0179755009019447	0.0941057283464549	0.0428400460636276	0.0	0.0190671674925825	0.0	0.0157847729198346	0.0	0.0171046442675653	0.0	0.064037496869394	0.0	0.0169597356734192	0.0	0.0265651740510443	0.0	0.0384753827323857
852	0.0	0.0159929984901244	0.0908920607911889	0.0430389157981248	0.0	0.0146489130031637	0.0	0.0165540360566287	0.0	0.0154470830172273	0.0	0.0226211959499725	0.0	0.0157081182041682	0.0	0.024347967700032	0.0	0.0229041243861493
853	0.0	0.0116936180222668	0.0	0.0167765576421951	0.0	0.0128999438458199	0.0	0.0129764204254098	0.0	0.018661323207227	0.0	0.0217361419679768	0.0	0.0185849146431522	0.122311208176399	0.0344574152424305	0.0	0.0289531130599763
854	0.0	0.0205924635248379	0.0	0.0180307792076127	0.0	0.0206603925956751	0.0	0.0118993540898468	0.0	0.00901001116831485	0.0697049750709836	0.0786579197615126	0.0	0.0145694744879739	0.0	0.0346971293918919	0.0	0.0219811720606883
855	0.0	0.0045469922968524295	0.0	0.0041034888506629	0.0	0.004725982574983329	0.0	0.008088877705180221	0.0	0.0047798143209523795	0.0	0.0309560368840112	0.0	0.00642125168995211	0.0	0.0120883640472084	0.0	0.010130350236325001
856	0.0	0.00589093576996599	0.0963427932287716	0.0679759691103706	0.0	0.00524580158900339	0.0	0.018190491227104002	0.0	0.006814576349394271	0.0698085015524941	0.0792847443221142	0.0	0.00738523741972846	0.0	0.00821129959687928	0.0	0.0114267272241589
857	0.0	0.00895871074829505	0.192246224010651	0.144277826904911	0.0	0.0086977067840774	0.0	0.0171691146332006	0.0	0.0254058343454728	0.277161611004729	0.27547937149749896	0.0	0.00998330244037637	0.0	0.009465586358419141	0.0827379156331556	0.0147191662363753
858	0.0	0.0193668383778063	0.0	0.0343340236883087	0.0	0.0243545384207482	0.100600626368588	0.0351037089857729	0.0	0.018878436823615	0.0	0.0134919431846458	0.0	0.0286752894699038	0.0	0.0327256518902628	0.0	0.0304045037325402
859	0.0	0.0135365814124484	0.124770998467253	0.0583230120853302	0.0	0.0128275066850647	0.0	0.0153702155348641	0.0	0.0205547430558611	0.118929652110845	0.11620515376916399	0.0	0.0156714147991772	0.0	0.0153723493104333	0.0	0.015474398030021999
860	0.0	0.0191316420132658	0.0	0.0187160674488638	0.0	0.0147723170348226	0.0	0.0199953534647392	0.0	0.0168105171128576	0.0	0.0172113169354724	0.0	0.017878654333958	0.0	0.017945716067172	0.0	0.0165243089886754
861	0.0	0.00990881290827966	0.0	0.0226513683226103	0.0	0.0109251967748977	0.0	0.0187708424588272	0.0	0.0095799744828361	0.0	0.051185587626165	0.0	0.0118634960011947	0.0	0.0198214606800163	0.0	0.0223509225706654
862	0.0	0.00484662733609445	0.0	0.0115700746407999	0.0	0.00434346361679126	0.0	0.0098823990404837	0.0	0.0053330026404800205	0.0	0.0333620010766355	0.0	0.00651360621182136	0.0	0.00887414593585774	0.0	0.00840008082012212
863	0.0	0.0182317813403567	0.311533041080814	0.171927801093896	0.0712163922501486	0.0229539494159515	0.0	0.0170446532805572	0.0	0.0330384278848487	0.0	0.0874909832436979	0.0	0.0242941573886303	0.0	0.0198448704343141	0.0	0.014455929469378
864	0.0	0.00866534137530216	0.0	0.0307605957135986	0.0	0.0108061663672378	0.0	0.0147029580978228	0.0	0.0134275224580464	0.0	0.0760997160917686	0.0	0.0142962094295562	0.0	0.0290308612512287	0.0	0.018147559880126
865	0.0	0.008003441881407579	0.0	0.00904710279554336	0.0	0.00847620746551081	0.0	0.0152042395647466	0.0	0.010571593527601	0.0	0.0364136622797577	0.0	0.0106442802028141	0.0	0.0138075057931245	0.0	0.00730391326633603
866	0.0	0.00841282279243349	0.0	0.0191747694530577	0.0	0.00889115304461278	0.0	0.00979230477958713	0.0	0.00832590784618205	0.0	0.0451786018697827	0.0	0.0109864430992761	0.0	0.0142713880753925	0.0	0.0165648873379062
867	0.0	0.00438903405278288	0.14987848782951502	0.0998366559082581	0.0	0.0044796478307775	0.0	0.010196086027940001	0.0	0.0065030118123084605	0.0669916332858743	0.0731707844370688	0.0	0.00611113404619521	0.0	0.00636211000732202	0.0	0.00444059439063464
868	0.0	0.00723541281425925	0.0	0.0102515032327627	0.0	0.0073819491044256405	0.0	0.00957854032230401	0.0	0.0115596010629047	0.0	0.0250744345489447	0.0	0.0118738745491847	0.0	0.0097584835026437	0.0	0.00786822764429707
869	0.0	0.0233015340072285	0.0	0.0240698366889522	0.0	0.0199958490269849	0.0	0.0210093466389702	0.0	0.0461112245644572	0.10635676435932001	0.08996910989467499	0.15626253528492098	0.0354902899679485	0.0	0.022952281369508	0.0	0.0258485225852877
870	0.0	0.0123392411097721	0.0726546904164756	0.0371609610414056	0.0	0.0110594614752926	0.0	0.0221423817939899	0.0	0.0132758339540725	0.0	0.0712653532480819	0.0	0.0144299436498805	0.0	0.0189118412315363	0.0	0.0109229947358753
871	0.10615595426140198	0.0450497715284682	0.270178959585028	0.143007288869137	0.0	0.0284150606107003	0.0	0.0290845888385174	0.0832125584248272	0.0535483412026572	0.247030134440424	0.19634677784556304	0.0	0.019666963523547	0.0	0.0208519086665072	0.0	0.0150755645794172
872	0.0	0.00400093659456047	0.0	0.00747493373466324	0.0	0.00397382024457134	0.0	0.0080408766872739	0.0	0.0047072173103964296	0.0	0.0181864065417111	0.0	0.004151704009527721	0.0	0.00906583605270742	0.0	0.0059614894981561
873	0.0	0.00493471646470464	0.0	0.0216610068373722	0.0	0.00532583196676678	0.0680095606183794	0.0343513560286817	0.0	0.0088438444340607	0.0	0.0368059493620462	0.0	0.00663482937012959	0.0	0.0113674428586259	0.0	0.0171761791458089
874	0.0954334586347211	0.0430435171378539	0.0982173314635237	0.0463640983415533	0.0	0.0271980293792969	0.0	0.0337714655343136	0.0	0.0232875419007126	0.0	0.0275560175838627	0.0	0.0219604503345502	0.0	0.0254197796149892	0.0	0.0230206341908933
875	0.0	0.0141233719452702	0.156484049943005	0.0782914310392957	0.0	0.0139632568743874	0.0	0.0183497075576081	0.0	0.0156593185801491	0.26588906351751895	0.177647423824244	0.0	0.0150790123288954	0.0	0.0161300719326445	0.0	0.0161629939348631
876	0.0	0.00916152303580216	0.0	0.0224435882958439	0.0	0.010331856306565	0.0	0.0144675469017217	0.0	0.0159046085326373	0.0	0.0250221059299249	0.0	0.016185963416169	0.0	0.0182994493468194	0.0	0.0151666733487631
877	0.0	0.00501731457830111	0.0	0.0142421046030775	0.0	0.00492650184203917	0.0	0.0153223401002715	0.0	0.0122241883732201	0.0	0.0193098645927766	0.0	0.00730121382664645	0.0	0.009609784207092879	0.0	0.00528189376302674
878	0.0	0.0112920299105696	0.0603323576714652	0.0344980722909452	0.0	0.00897296984851663	0.0	0.0120780893718154	0.0	0.0105244530379317	0.0	0.0505814071865833	0.0	0.0139016002599405	0.0	0.0162995948648825	0.0	0.0143054965620188
879	0.0	0.0129072795596563	0.06610003754788099	0.032467402480595	0.0	0.00924326483425514	0.0	0.00921431550598744	0.0	0.00877787451619012	0.0	0.0120116791229311	0.0	0.0110794718968499	0.0	0.0105889739663729	0.0	0.007553575093689429
880	0.0	0.0304855333830579	0.0	0.0370000770962992	0.0	0.0338450775428674	0.0	0.0269417641343364	0.0	0.019677290714154	0.0	0.0284454457744531	0.0	0.0261461692856888	0.0	0.0364179946018342	0.0	0.0246662858954119
881	0.0	0.0135289836235597	0.304552834670917	0.210030505480629	0.0	0.0124757967210328	0.0	0.0164988644921329	0.0	0.0164340083057004	0.29321185125981497	0.297473184899059	0.0	0.0141859316571357	0.0	0.0185777600389751	0.0	0.0171361470496915
882	0.0	0.0350095200953539	0.21652792103034602	0.11536159144152099	0.0	0.0306908697634381	0.0	0.0182531014753878	0.0	0.021937305945337	0.0	0.038533306929429	0.0	0.0244068538056694	0.0	0.0274174981371006	0.0	0.063893622354275
883	0.0	0.0314027156553571	0.0	0.0279657322996591	0.0	0.0300837466219746	0.0	0.0305097234914398	0.0	0.0235174587203655	0.0	0.035760580303214995	0.0	0.030585726409787996	0.0	0.0348122489886159	0.0	0.047581145004644006
884	0.0	0.00633422321399579	0.111602066189616	0.0759472914984081	0.0	0.005742750041565529	0.0	0.0119183340415602	0.0	0.0156176535285935	0.0873864698154986	0.0790328041735762	0.0	0.00684742930493066	0.0	0.0116240013801143	0.0	0.00993234560495429
885	0.0922951606225123	0.0280386019143767	0.24403831480602897	0.121269513985156	0.0	0.0223469666787532	0.0	0.0283385483968092	0.0	0.024556584809408998	0.18317819050986897	0.191269990267001	0.0	0.0148233283557647	0.0	0.0188486491367749	0.0	0.0177292633064319
886	0.0	0.0126891328269874	0.157586207922754	0.0714937013410624	0.0	0.0155371015046031	0.0	0.0148013033853862	0.0	0.024890942642743996	0.0824942681027939	0.10753277419084199	0.0	0.0166935003551783	0.0	0.0266866095425975	0.0	0.020632312798503003
887	0.0	0.0140577114050927	0.0	0.0122596516433933	0.0	0.0106313911667788	0.0	0.0156727669124914	0.0	0.0135140176753005	0.093883365683931	0.0683242174587098	0.0	0.0135366814761187	0.0	0.0130119195996716	0.0	0.0107295649017718
888	0.0	0.0038590062599476397	0.0	0.0297361533332893	0.0	0.0041388214346006705	0.0	0.0070251450655127	0.0	0.00764558535163511	0.0	0.0490513414875526	0.0	0.00670337575980554	0.0	0.00674785133170222	0.0	0.00539651864762874
889	0.0	0.0273004451702056	0.11496163336915899	0.0499072402411975	0.0	0.0290028225159613	0.14147751960091198	0.0507870214496884	0.0841202446147031	0.0433939229630599	0.0	0.0703397610239528	0.0	0.0285856148177185	0.0	0.0252809803441992	0.0	0.0332394734751654
890	0.0	0.010095125434191	0.0	0.0155867167533107	0.0	0.00985232921357569	0.0	0.0118744236241817	0.0	0.015376567424113998	0.0811786001398107	0.0603333355396065	0.0	0.012280983508418003	0.0738898873781472	0.0254351631382379	0.0	0.009300256221491998
891	0.12772900447773802	0.040189974877153	0.14082087455485098	0.0591519677655279	0.0	0.0247979209081591	0.0	0.0507164275934161	0.0	0.0326240542774369	0.0920164153616655	0.10464872918853098	0.0	0.0173496054897824	0.0	0.0306916087714159	0.0	0.0202789900543111
892	0.0	0.005983639715244161	0.0	0.0135068258373065	0.0	0.00639550189930566	0.0	0.006487169347447829	0.0	0.006402636098653929	0.0	0.0341920971531809	0.0	0.00826288619607463	0.0	0.0108635300549826	0.0	0.0104509853793252
893	0.0873339629328328	0.0533665117331519	0.0	0.0185304307348147	0.0	0.033402796049842004	0.0	0.0277645242072709	0.0	0.0257164678019009	0.0	0.0164792204307117	0.0	0.023674432642545	0.136353895075792	0.0434926554050548	0.272806060576353	0.0630897273465617
894	0.0	0.0120495474614474	0.0684752433752419	0.0436385933845744	0.0	0.0124509065618199	0.0	0.0148091814075551	0.0	0.0139053847154174	0.0	0.0371364052365617	0.0	0.015716150232486	0.0	0.0250404396128885	0.0	0.0133931447944723
895	0.0	0.008694816527424709	0.0	0.0143727022441932	0.0	0.007880745656117929	0.0	0.00851253477645217	0.0	0.00914379087456149	0.0	0.0202595249691445	0.0	0.00883446271150741	0.0	0.010388839361924	0.0	0.00893585764432069
896	0.214146334490663	0.0823303375733581	0.0	0.03147893133788	0.0	0.0480028359801252	0.266111002397395	0.0574251321975209	0.0	0.0225076053281214	0.0	0.0175826367917236	0.0	0.0313138842410302	0.0	0.026617170633660998	0.0	0.0341342441504769
897	0.0	0.0227588015391887	0.0	0.0254362661489107	0.0	0.0208716451141141	0.076717524776722	0.0277780147723622	0.0	0.0120941314319876	0.0812219657936003	0.0579468915670246	0.0	0.0203420582717089	0.0911493349696304	0.022117813200376	0.0	0.0107552620583871
898	0.0	0.00552031265373739	0.0	0.00902231809735358	0.0	0.00578007160085173	0.0	0.008093624246202441	0.0	0.00751710654973665	0.0	0.0143965287413455	0.0	0.00772253608674774	0.0	0.009456180085378659	0.0	0.00822482343889523
899	0.0	0.0288002399511216	0.10188326370099401	0.0411557370400489	0.0	0.030941779938026	0.0	0.0348325900666603	0.0	0.0341311689904401	0.0	0.0175187470486062	0.0	0.030794080526845003	0.0	0.0337239947032154	0.0	0.0344479207456755
900	0.0	0.00969860693694327	0.0	0.018139593275535	0.0	0.0116456967671077	0.0	0.0143054539175999	0.0	0.0130033738225619	0.0	0.0228954767724465	0.0849124189032238	0.0200472245508202	0.0	0.0229123405116232	0.0	0.0140135559204563
901	0.0	0.00722814285296591	0.140715086166984	0.0928979357703019	0.0	0.00948454664310836	0.0	0.0161454056765401	0.0	0.0230990106136223	0.0903348815357903	0.0868376044960903	0.076881709520503	0.0191456030900239	0.0	0.0190975884605567	0.0	0.0133638918009497
902	0.0	0.00783179044165842	0.0	0.0185133537251423	0.0	0.00787939310242386	0.0	0.0076501154880770205	0.0	0.0110758328016033	0.0	0.0202918701627499	0.0	0.0106297176231559	0.0	0.0139519848363383	0.0	0.0123530129125217
903	0.16347839627049	0.0566079564964497	0.0	0.0251821759268465	0.0	0.0415882530464797	0.0	0.0214062001593991	0.0	0.0132279406338497	0.0	0.0298100314811054	0.0	0.0268803269828	0.0	0.0351422395536883	0.0	0.0190062170599531
904	0.0	0.0134440529734901	0.0	0.0185867434736991	0.0	0.0166346863437943	0.0	0.0174844871504175	0.0	0.0123844525157924	0.0	0.0379531215801983	0.0	0.0212103561108452	0.0	0.0240588700515395	0.0	0.0257860720771754
905	0.0	0.008003577073410071	0.0	0.00884594979987305	0.0	0.009933593071115559	0.0	0.00728595224823752	0.0	0.00767381006628776	0.0	0.062603592705693	0.0	0.0125565251897628	0.0	0.0160507005367895	0.17799572981555103	0.0288872671862444
906	0.0	0.008832173383685091	0.0741898325451025	0.0448266245999245	0.0	0.00952938056839627	0.0	0.0149617031870003	0.0	0.0127740238081636	0.0967570982841664	0.0949577481829506	0.0848240678468784	0.017882572198315	0.0	0.0127733657557486	0.0	0.0067031299778883
907	0.0	0.00520423748581807	0.0	0.0385942597128388	0.0	0.0056004609744516	0.0	0.0104417073699651	0.0	0.0101880168308526	0.0	0.0598788428585555	0.0	0.00848750322158203	0.0	0.0122739325416252	0.0	0.0110878535252701
908	0.0	0.0131790734718655	0.0	0.0156068851995601	0.0	0.00952808690905573	0.0	0.00733770622082298	0.0	0.00690384272138643	0.0	0.0176615435739528	0.0	0.009815363033745179	0.0	0.0102466232424404	0.0	0.0121324298301159
909	0.0	0.007658034915301129	0.0	0.00802667765142058	0.0	0.007925562960882109	0.0	0.0115314632744708	0.0	0.00599012586769339	0.0	0.0210774305185102	0.0	0.009056681447064379	0.0	0.0201393233278635	0.0	0.0124993412040291
910	0.0	0.00306525529464577	0.0662167776334936	0.0537946517929125	0.0	0.00302517195878465	0.0	0.0109692017915604	0.0	0.00841159599244771	0.07776082495653	0.07133634456707201	0.0	0.00462275873194265	0.0	0.00643845383009862	0.0	0.0038509856904975
911	0.0	0.0104058701081153	0.0	0.0182924844369598	0.0	0.011847349969581998	0.0	0.0206876018409141	0.0	0.0275088622684532	0.0	0.0158650119631994	0.0	0.0166375868702998	0.0	0.0201027431810093	0.0	0.0113296463466481
912	0.0	0.0115406372375499	0.0	0.0190027066630897	0.0	0.0116642787762239	0.0	0.0186325797057398	0.0	0.0182347517069064	0.0	0.0194750060864713	0.0	0.0124767613338408	0.0	0.0167937881707548	0.0	0.0116809714664702
913	0.0	0.00553680931764109	0.0	0.0127224953232659	0.0	0.00662058123742608	0.0	0.0061975123825699	0.0	0.005949229639445179	0.0	0.0210973025378282	0.0	0.0102848606634284	0.0	0.0158968384575705	0.0	0.008760450590285691
914	0.0	0.00626761241984775	0.0	0.0150812616251551	0.0	0.007155387471109109	0.0	0.008173957467419229	0.0	0.00924237867851553	0.0	0.0159830707581103	0.0	0.0148288379423628	0.0	0.0111528942118746	0.0	0.0135718257934446
915	0.0	0.00466798035326856	0.0	0.0179437353518208	0.0	0.0058927624360746705	0.0	0.007456822197349979	0.0	0.00432327973058451	0.0	0.017451382149085	0.0	0.008211536760751441	0.0	0.0099727230364978	0.0	0.0057994051214296
916	0.0	0.00822000879678936	0.0	0.027483707126052997	0.0	0.0112910032364529	0.0	0.01114313466061	0.0	0.0125982928795859	0.0	0.0285705479376216	0.10454049654620501	0.0280735657838521	0.0	0.0186629331316933	0.0	0.0097171146977503
917	0.0	0.0185755898869351	0.0838944669632131	0.0555054706978977	0.0	0.0138869700392113	0.0	0.0254742260900429	0.0	0.0223245694094821	0.243291855316221	0.226611001634287	0.0	0.0165855293108361	0.0	0.0183312938436546	0.0	0.0145494992390324
918	0.12393970212983901	0.0512312821011913	0.0	0.0221547727260996	0.0	0.0462255048824813	0.0	0.0228678259295155	0.0	0.0234140171383415	0.0	0.0181988522279023	0.0	0.0419942525504615	0.0	0.0238455307335058	0.0	0.0318589454260693
919	0.0	0.032016505623731005	0.18888030169486103	0.0978306731066619	0.0	0.0275521891595226	0.0	0.0396504223258248	0.0	0.0187282334881154	0.0	0.0617518122318176	0.0	0.0298159572235789	0.0	0.0377490788104422	0.0	0.0213631388824293
920	0.0694342001965382	0.0287192467335228	0.0833129561682613	0.0466152273992495	0.0	0.0233259646310725	0.0	0.0340492147654836	0.0	0.0206553959466945	0.067401410187104	0.0860096717485723	0.0	0.0225804087276516	0.0	0.0245306358369247	0.0	0.0247307821225206
921	0.0	0.00681998047437906	0.0	0.0324803708695909	0.0	0.00631770949248499	0.0	0.0166547437438237	0.0	0.00825722729355252	0.0	0.0766109328563597	0.0	0.00784248392051451	0.0	0.0106970239722161	0.0	0.0107911416362656
922	0.0	0.0153960008125746	0.0	0.0225493209503505	0.0	0.0196837163933139	0.0	0.0194023085207879	0.0	0.0180189344687336	0.0	0.0204256341131155	0.0	0.0228412680914767	0.0	0.0251242918296892	0.0	0.0194940649497519
923	0.0	0.0104353615428826	0.267019622692302	0.230541513923227	0.0	0.0116843920948172	0.0855527395123009	0.0306165125162408	0.0	0.0131483197570211	0.265973835201538	0.212893018252987	0.0	0.0153476709829838	0.0	0.0194382383719227	0.0	0.0103109115996864
924	0.0	0.00589725046954751	0.0666757264498382	0.0359979913546985	0.0	0.00632961576918015	0.0	0.0164695591163558	0.0	0.0107986830156503	0.0	0.0561918867820057	0.0	0.0102743971662867	0.0	0.0128432965884232	0.0	0.0100989622986895
925	0.0	0.0068273836956495295	0.108303469497062	0.0591918799459232	0.0	0.00772443509714745	0.0	0.0086196690746297	0.0	0.0105824075278915	0.0	0.0197683046371328	0.0	0.0124754500349769	0.0	0.0139510570567131	0.0	0.00869972346810692
926	0.0	0.0480594852176133	0.0	0.0465853635758999	0.11815910404493699	0.0443869500449458	0.0	0.0229710938515437	0.0	0.0223232639922376	0.181893977962231	0.0945808012956059	0.0	0.0359981579180134	0.0	0.031977409473072996	0.0	0.0358993903360639
927	0.0	0.0134897368177122	0.0	0.0205294836616007	0.0	0.012383821740993001	0.0	0.0151406347928624	0.0	0.0127285969258318	0.0	0.0272617130777068	0.0	0.0135867465009377	0.0	0.015104650511997	0.0	0.0107537064162047
928	0.0983850826058495	0.0499635134280078	0.243404374860082	0.0953961707337662	0.0	0.0419228044428333	0.0	0.0405700439530178	0.0	0.0310035680454195	0.0	0.0333314879748426	0.0	0.0363445233018797	0.0	0.0234229764774304	0.0	0.0316818666206902
929	0.0	0.0227392969931634	0.0699340113707413	0.0361093674315735	0.0	0.0205664686563098	0.0	0.0114536742617705	0.0641677754963118	0.0340484749997886	0.0	0.0380538606256195	0.0	0.0212392287778972	0.0	0.0171300403819678	0.0	0.0152345408772259
930	0.0	0.0186338194231891	0.0667882972614928	0.029088036862785997	0.0	0.02420192132091	0.0	0.0172319250452811	0.0	0.0190471083008225	0.0	0.0194417549780807	0.0	0.0185754127771774	0.0	0.0322918707386191	0.0	0.0251186987877597
931	0.0	0.0202513272380687	0.150806337093384	0.0894226889413697	0.0	0.0138610703420487	0.0	0.0291054851492214	0.0	0.031134583881191003	0.0	0.0726761063691933	0.0	0.0134357949044395	0.0	0.0151353991501972	0.0	0.0160280296121821
932	0.0	0.0139700624906382	0.0	0.0164981410104416	0.0	0.0187464820307707	0.0	0.0134168352028062	0.0	0.0207722630416792	0.0658691900279808	0.0332466789748246	0.0	0.0232460959810737	0.19901465598655702	0.0616922093636432	0.0	0.0340643378406558
933	0.23248287364525103	0.0627128782816006	0.141422418652445	0.0532795844295029	0.0	0.0471160530028504	0.0	0.0358506725575739	0.0	0.0303765186673641	0.0	0.0567571441558133	0.0	0.0301652932735264	0.0	0.032349263211400005	0.0	0.0260761093353534
934	0.0	0.00933309117446886	0.140637540321719	0.110639873679785	0.0	0.00885227708232808	0.0	0.0273652335931242	0.0	0.0370643283171757	0.12963296832775398	0.13835010358020802	0.0	0.0115124369901932	0.0	0.0190456992351218	0.0	0.007669999333295009
935	0.0	0.0138498176399565	0.312264951986242	0.264478076705004	0.0	0.015877074202259	0.0	0.0222187823187184	0.0	0.0167397233203073	0.155411850387529	0.15399272098312197	0.0775362002722357	0.0167591895566383	0.0	0.0185084892745284	0.0	0.011497980341386
936	0.0	0.0059672692618836795	0.172699943736297	0.146070975891749	0.0	0.00616509745213745	0.0	0.0170622500611781	0.0	0.00455251144584217	0.10466621861422198	0.0942997624173131	0.0	0.00602208484367293	0.0	0.0162448545183413	0.0	0.0115423187932159
937	0.0	0.00918039972982826	0.0	0.0100156215309217	0.0	0.00856387353340227	0.0	0.016066028414081997	0.0	0.0102644138583583	0.0	0.0243512993736062	0.0	0.00913061217880267	0.0	0.0142400337513349	0.0	0.008903034633442159
938	0.0	0.0302433480262103	0.296714100217979	0.270045817878385	0.0	0.023546944398217997	0.0	0.0373640046780694	0.0753898718293388	0.033944064152974	0.256370513560159	0.17871255826489396	0.0	0.0194562679545024	0.0	0.0153683555555149	0.0	0.0171062754213121
939	0.0	0.00699830556780592	0.188765423117559	0.10259716205100698	0.0	0.00998796862541809	0.0	0.0096062487147235	0.0	0.00691657466195444	0.0	0.0455625586659875	0.0	0.00949019557403845	0.064695310244712	0.038159705399886	0.0	0.00846795913136202
940	0.0	0.00608978873965869	0.0	0.0236793777700668	0.0	0.00790381563258325	0.0	0.008997642777442671	0.0	0.00661907230535108	0.0	0.0473211782983014	0.0	0.0109801229115138	0.0	0.0197913750577699	0.0	0.010981663052713
941	0.0	0.0268453471054195	0.166428999244359	0.09905871835116001	0.0	0.0263127829489582	0.0	0.0312813914180489	0.0	0.0216533389622084	0.210274779209306	0.157346827248929	0.0	0.0232362945186335	0.0	0.0243784945039569	0.0	0.0265921105766815
942	0.0	0.0164857975633497	0.0904333588331422	0.042467757355988	0.0	0.0170441470172451	0.0	0.0265093095016904	0.0	0.0291850082039489	0.0	0.0491472187340026	0.0	0.0177990112907292	0.0	0.0188979872101012	0.0	0.0154642177697798
943	0.0	0.00679875667041411	0.0	0.00665898823086292	0.0	0.00630575696628298	0.0	0.0100543948522471	0.0	0.007585755243972691	0.0	0.0319429642512167	0.0	0.0081263517227775	0.0	0.00823256182039227	0.0	0.007688109844255691
944	0.0	0.0117832768925927	0.0	0.0217451694147601	0.0	0.0118770746187883	0.0	0.0152752592609051	0.0	0.0228952369852227	0.0	0.0428077442524216	0.0	0.0154673320163517	0.0	0.0184033467308746	0.0	0.0256035058603463
945	0.0	0.0044207212449282295	0.0849196070258786	0.0726693145010656	0.0	0.0038125749866064398	0.0	0.0235262928696758	0.0	0.00736963603431065	0.0809122608055884	0.0803574754141224	0.0	0.00473347540915413	0.0	0.007633620519068191	0.0	0.00757605789784527
946	0.0	0.00587669988632064	0.0	0.0102565880264209	0.0	0.00504227205217379	0.0	0.00866052323876616	0.0	0.0177938495896455	0.0	0.0088591992745287	0.0	0.00529456875327293	0.0	0.007630389498750659	0.0	0.00632852493355219
947	0.0	0.00268850808650187	0.0	0.0365928602739623	0.0	0.00415479010259554	0.0	0.00513985289922965	0.0	0.00559022986486728	0.0	0.029035561102672997	0.0	0.00701621847341077	0.0	0.00762921514516197	0.0	0.00630980074685176
948	0.0	0.00258374886527215	0.19042144090520602	0.152983493499828	0.0	0.00291175022765346	0.0	0.0067717792681994205	0.0	0.00408888931321223	0.0	0.00388433652935465	0.0	0.00432497138269176	0.0	0.0060028899856614	0.0	0.00593990137263495
949	0.0	0.0033135349790058602	0.0	0.0087939049124149	0.0	0.0036686100215813705	0.0	0.007206364186123009	0.0	0.006760931435242	0.0	0.0286266165786287	0.0	0.0056991456296632895	0.0	0.00760615072696944	0.0	0.00457451799305427
950	0.0	0.00395641057219944	0.0	0.029050225955397004	0.0	0.00429726449876746	0.0	0.0134069265805551	0.0	0.00570308291110922	0.0620930699208941	0.0633053549990307	0.0	0.00664042407553271	0.0	0.00786503138769035	0.0	0.00701376097807726
951	0.0	0.0145666695089744	0.0671765193891637	0.0348940422201232	0.0	0.0136896461912652	0.0	0.0264188615951512	0.0	0.0281361648551371	0.0	0.0142624757062369	0.0	0.016009603083191003	0.0	0.0239504338791282	0.0	0.0227728929502958
952	0.0	0.011690484464888	0.276875854595129	0.210032437462545	0.0	0.014334525779376998	0.0	0.021382017494311997	0.0	0.0106822244090356	0.43531358968888795	0.339401071993521	0.0	0.0130598147661152	0.0	0.0231979079596164	0.0	0.0122120851512182
953	0.0	0.00701176238145426	0.0	0.0253558915862177	0.0	0.00751546134429258	0.0	0.009187784671803971	0.0	0.00875507568525691	0.0	0.0214967188191849	0.0	0.00940466496564204	0.0	0.0149899284684137	0.0	0.007078913991108691
954	0.0	0.00269636354491059	0.0	0.00836209210948672	0.0	0.00263684561917777	0.0	0.0108479718296812	0.0	0.0106128064650089	0.0	0.0208366861136931	0.0	0.00400589633632595	0.0	0.00490278420860082	0.0	0.006564908941699929
955	0.0	0.0153705790005396	0.0	0.0163950010463825	0.0	0.0186637445782646	0.0	0.0145654072996856	0.0	0.0171190803871471	0.0	0.0282712066990472	0.09013822486118	0.0264476292902727	0.0	0.0244890616843293	0.0	0.0189699896659933
956	0.0	0.00829153028207078	0.0	0.0236140598077553	0.0	0.0070693616174178206	0.0	0.0104360563514574	0.0	0.0119323763364696	0.0	0.0265615537186621	0.0	0.00806268100960383	0.0	0.011243520376443002	0.0	0.0111191068670894
957	0.117220545666324	0.0453187187058881	0.0	0.0181275865150478	0.0	0.0348406169529496	0.0	0.0311949193234451	0.0	0.0305009649183289	0.0	0.0359555331892043	0.0	0.026481715810518	0.0	0.0391657720910481	0.0	0.029250788692675
958	0.0	0.0134756843565651	0.0907062758987037	0.0592674830967895	0.0	0.013580387608206002	0.0962137901171417	0.0355040504101128	0.0	0.0150391430304511	0.0	0.0256121208603243	0.0	0.0168136861940247	0.0	0.0226589880718799	0.0	0.019004450960404
959	0.0	0.00241840693831877	0.0	0.0043766011106674794	0.0	0.00276710016213573	0.0	0.00442046100683015	0.0	0.004354702760368511	0.0	0.0069334685267901704	0.0	0.0047350442230535	0.0	0.00771942944948479	0.0	0.00326339100581248
960	0.0	0.00727829010177812	0.0	0.0163168861136405	0.0	0.00799401530228105	0.0	0.0126304119013653	0.0	0.0117115576123219	0.0	0.0410987589883457	0.0	0.0133043924697087	0.0	0.0166164274154144	0.0	0.0177865792898361
961	0.0	0.0180845622409046	0.0	0.0186479902778264	0.0	0.0182452756226003	0.0964875314360411	0.0353037262576838	0.0	0.0193633328578194	0.0	0.0247393912755988	0.11982829989543499	0.0288474846195401	0.0	0.0313148705638436	0.0	0.0172442209954394
962	0.0	0.00630403619478371	0.0	0.0339708316570959	0.0	0.00642300224476224	0.0	0.0161639155386715	0.0	0.0136654766406265	0.0	0.0263485820088291	0.0	0.0118692908847358	0.0	0.0121428003341136	0.0	0.00804291360438993
963	0.0	0.0166648264618785	0.35587951691745706	0.19359516587088102	0.0	0.0174326396070651	0.0	0.0240113402752626	0.0	0.0127871688617065	0.27972811386582797	0.182717983588381	0.0	0.0199705485685752	0.0	0.0201015303146127	0.151136593325871	0.0291832566710259
964	0.0712292631036718	0.0199266149368398	0.2111772014995	0.137578298684257	0.0	0.016073839564578	0.0	0.0245449777378615	0.0	0.0366032501961248	0.193724091821998	0.131865283524248	0.0	0.0123149046702595	0.0	0.0184231094248978	0.0	0.0160445516630005
965	0.0	0.0314154359232122	0.196784870412975	0.111826847981187	0.0	0.0280029746788018	0.0	0.0356793004128651	0.0	0.0147556605730324	0.0	0.0563364065598061	0.0	0.0251839265146965	0.0	0.0286677730273623	0.0	0.0233184393572554
966	0.0	0.0057693066917461205	0.0	0.009859250686021559	0.0	0.00634013557797684	0.0	0.0111827377764981	0.0	0.00584506986960254	0.0	0.0483937769129795	0.0	0.0086768950095715	0.0	0.0162942364800349	0.0	0.00918330989505348
967	0.0	0.0263143683926982	0.0	0.0231255319493546	0.0	0.0242303800352881	0.0	0.0208619379579306	0.0	0.0208250569600935	0.0	0.0265783916568967	0.0	0.0287598689126747	0.0	0.0328933591491596	0.0	0.0241555134589566
968	0.0	0.0399606153227146	0.0	0.0327111435388107	0.0	0.0346847576838785	0.0	0.0287637017346359	0.0	0.0252972751390033	0.131930633496084	0.0642165350159146	0.0	0.0274546266827893	0.0	0.0242958184592565	0.0	0.0276763612779411
969	0.0	0.00652676423578984	0.123505935986786	0.0839547944890517	0.0	0.00675844572276705	0.0	0.0120627387976937	0.0	0.008564486229988271	0.11322566239378	0.10963840696795199	0.0	0.009439602285978909	0.0	0.0119129812823575	0.0	0.0137872665707508
970	0.0	0.00258544734087074	0.0799440082420784	0.0597741729452833	0.0	0.00334248858017491	0.0	0.00841894602871226	0.0	0.0053352341223543796	0.11294862161760699	0.10488419900853399	0.0	0.0070798405014772	0.0	0.008426866323677321	0.0	0.0048788702131387
971	0.0	0.0368939689213735	0.0	0.0358349077278262	0.0	0.0313232352959058	0.11985395975240999	0.0481807047434515	0.186171684727894	0.0592398381344117	0.0	0.0497617490656336	0.0	0.0270088108206307	0.0	0.0291069357691365	0.0	0.0225886550756209
972	0.0	0.00829019492779973	0.0898555734771169	0.0587751933580582	0.0	0.007522076965486109	0.0	0.0197545596926317	0.0	0.0130551928139234	0.0752503096823567	0.10407831005720802	0.0	0.0118865722208076	0.0	0.0190176859435576	0.0	0.0145804046460808
973	0.0	0.00821412166886387	0.0	0.012808410071951	0.0	0.00890836330280591	0.0	0.01633010776529	0.0	0.0101713835132838	0.0	0.025306496417266004	0.0	0.0114794971109213	0.0	0.0178802046014044	0.0	0.0169522522952584
974	0.0	0.00501422960448019	0.0	0.0281279759294249	0.0	0.005818294455416	0.0	0.007773105888324809	0.0	0.0109273491175359	0.0	0.0396114014293233	0.0	0.0082166198880533	0.0	0.0150880283571697	0.0	0.0074143397793379594
975	0.0	0.0247836884182731	0.14819326063400398	0.084926282829362	0.0	0.023165008967173	0.106596782015682	0.0491670088020311	0.0	0.0268431849571865	0.0724436665513986	0.0874890410547065	0.0	0.0270945380542589	0.0	0.0325063408719854	0.0	0.0203309887499566
976	0.18434856247254602	0.0427637515160321	0.387350948916805	0.14752179842617302	0.0	0.0345801730372177	0.0	0.0365419477648142	0.0	0.0455785225239746	0.13548288270807	0.0594343747801706	0.0	0.02573911144697	0.0	0.0291109988283586	0.0	0.0232035350301445
977	0.0	0.0182832745959245	0.0	0.0166523503544121	0.0	0.0257902695209558	0.0	0.0191919850352309	0.0	0.0193313678422051	0.0	0.0199763111994133	0.0	0.0245195714647061	0.327961466098977	0.0727765227654517	0.0	0.0221018355559965
978	0.0	0.0165675818911465	0.0	0.00990373616695258	0.0	0.0165285822368551	0.0	0.0168499081612577	0.0	0.0243358561560975	0.0	0.0203849743295701	0.0	0.0155055671548694	0.0	0.0296718394473322	0.0	0.0127718674458344
979	0.0	0.0290706474186721	0.0	0.0215934912087952	0.0	0.0257237373866466	0.0	0.031579070694447	0.0	0.0181565197397192	0.0781195515954854	0.0525290859570144	0.0	0.0242284716534178	0.0	0.0326595636740832	0.0	0.0250099772000867
980	0.0	0.0161375897662842	0.0	0.0176035948362496	0.0	0.0185236987304208	0.0	0.0158261557063876	0.0	0.0171389985288886	0.0	0.0194360045882932	0.0965326744942656	0.0281683947913728	0.0	0.0279436215145225	0.0	0.0210814017738942
981	0.0	0.00465050396598109	0.0913354678689689	0.0626839176555063	0.0	0.00549181435378523	0.0	0.0195735319982958	0.0	0.00733731717515139	0.0665950311356861	0.0794157166306875	0.0	0.00717726205007125	0.0	0.0105970319386385	0.0	0.0059432687936274205
982	0.0	0.0017332542407994698	0.0	0.0046233224436857704	0.0	0.0025348104859468103	0.0	0.00226334583040035	0.0	0.00235643017184897	0.0	0.0172704466738427	0.0	0.00413721794279612	0.125199959522028	0.012405909082621	0.0	0.0033166042471093602
983	0.0	0.0207957952920494	0.0	0.01151941901902	0.0	0.025689558625122	0.0	0.0155171229567582	0.0	0.0159577285718406	0.0	0.0129903172259013	0.10104162469865599	0.0353975542602055	0.19829230505427498	0.0545292318184208	0.0	0.0157555292505
984	0.0	0.0063992674141089105	0.0607432077033519	0.0304134473881593	0.0	0.00655218818525634	0.0	0.0146596867484882	0.0	0.0101245265950401	0.0	0.0378653741328555	0.0	0.00875541474167476	0.0	0.0138412555983826	0.0	0.00767596808974605
985	0.0	0.00497222093772414	0.0	0.0229507920445402	0.0	0.00645770756654682	0.0	0.0173047784926322	0.0	0.013524082251395002	0.0	0.0495131633111935	0.0	0.00979028899163659	0.0	0.0138519070213275	0.0	0.0116513370909309
986	0.0	0.0169418423019671	0.193013758614448	0.109829988514459	0.0	0.0158512679368157	0.0	0.0254090799526104	0.0	0.0129505714168092	0.113935433497435	0.14890984819262698	0.0	0.0162148282072691	0.0	0.0167794482413419	0.0	0.0172774391419713
987	0.0	0.00945857670859182	0.0	0.00974205824990481	0.0	0.00805120965010247	0.0	0.00838924653525752	0.0	0.00730613166772321	0.0	0.0369420143988651	0.0	0.00709219754717472	0.0	0.0129747535982473	0.0	0.011724839934351002
988	0.0	0.0110455968785709	0.0	0.0128884971317157	0.0	0.0148626363081835	0.0	0.0203450842935982	0.0	0.0103565607955231	0.0	0.0392072227196288	0.0	0.0188333490832238	0.0	0.0209366309925971	0.0	0.029614788149319
989	0.0	0.00791907897262256	0.16140437629092902	0.108359151484041	0.0	0.007526673180374871	0.0	0.0157533865841923	0.0	0.0106825046817476	0.0959684892468996	0.0845057941842203	0.0	0.012135445995099	0.0718081608079315	0.0170290702495755	0.0	0.00943183221865401
990	0.0	0.0140929406640711	0.0	0.0201695349879704	0.0	0.0167988002186735	0.0	0.0140478683866009	0.0	0.0166183194883955	0.0	0.0311837987910519	0.0	0.0167069860788223	0.0833887931156025	0.0254270962586994	0.0	0.0151688818044504
991	0.0	0.0186960141764473	0.20065972695839498	0.114952260770313	0.0	0.0187550253241445	0.0	0.0268022169257897	0.0	0.0188237971974417	0.276644167282813	0.24799646500000896	0.0820998555847356	0.0240311937007238	0.0	0.020695454192166	0.0	0.0140179905262983
992	0.0	0.00560410463547319	0.251811795285088	0.215420985044422	0.0	0.005473843052775079	0.0	0.0157033591440349	0.0	0.00950145546865025	0.387108878033452	0.36295868428531797	0.0	0.005951114240569239	0.0	0.0120677294770137	0.0	0.00686825445588656
993	0.0	0.0041643368503725105	0.0	0.0104781772038107	0.0	0.00481230967555012	0.0	0.00920348116425926	0.0	0.00869131544713991	0.0	0.0178973896316934	0.0	0.00827649156659165	0.08531170113716999	0.0138553456032139	0.0	0.0105222344632451
994	0.0	0.00998897734213681	0.0765509633334871	0.0384188599458655	0.0	0.0131204505468321	0.0	0.0123671734172078	0.0	0.0108953926681793	0.0	0.0367006583776155	0.0	0.0175608979996548	0.0	0.0205416667190717	0.0	0.0161244409052406
995	0.0	0.00693614615852113	0.0	0.0169590537540338	0.0	0.009941298952556809	0.0	0.009003425385335379	0.0	0.0072014077333284	0.0	0.007765473200471521	0.0	0.0098232818010433	0.19968850750696499	0.06415540573606299	0.0	0.0113297811228656
996	0.0	0.00855522925287665	0.333346795392013	0.23986718231870302	0.0	0.00987560827684644	0.0	0.0156516957805231	0.0	0.00507789833941111	0.0905166042543211	0.0747950955771507	0.0	0.0109466666868258	0.0	0.0141758399149545	0.0	0.0100083120412734
997	0.0	0.0255334881584345	0.0	0.0177435551282308	0.0	0.0288279172364662	0.0	0.0159183071416532	0.0	0.0247483088232082	0.0	0.0508261712967073	0.147863103183648	0.0337836497810779	0.0	0.0385684593429898	0.0	0.0252411292574326
998	0.0	0.0397028102110759	0.0	0.0153644623375557	0.171949322443436	0.0373136746919582	0.0	0.0171600859403643	0.0	0.0296440222562676	0.0	0.0169031097752161	0.0	0.0293759920756228	0.0	0.0378967326225762	0.0	0.0283191559232133
999	0.0	0.00370672662910282	0.0	0.005735763141891071	0.0	0.0056124487112652706	0.0	0.00444342512375249	0.0	0.0037255105922133704	0.0	0.0414909977727098	0.0	0.00586182736502787	0.0890137157222932	0.0164043831833598	0.0	0.0035935677403193295
1000	0.0	0.0236449872601358	0.0	0.0170000418858463	0.0	0.032393222670385	0.0	0.0244699407567518	0.0	0.0189890770389273	0.0	0.0164317762090851	0.0	0.0295370348805676	0.39142702696448495	0.0777616936784503	0.0	0.0233225685981361
1001	0.0	0.00947022951975981	0.0	0.00846689448805342	0.0	0.0163216813526899	0.0	0.00756060597963868	0.0	0.00944016326198947	0.0	0.0147443512832434	0.0	0.0139430601421714	0.25344752887676897	0.0701471236068959	0.0	0.0108416972554413
1002	0.0	0.0117487946294304	0.33166763583866	0.26278894129863395	0.0	0.0127522544961883	0.0	0.0170534889645217	0.0	0.008581900737204171	0.35924955644622497	0.313047962559426	0.0	0.0195809129081074	0.0	0.0165383627434138	0.0	0.0105599185366018
1003	0.0	0.0239236808348104	0.0	0.0305422882054779	0.0	0.0222966323356856	0.0	0.0259613530644908	0.0	0.02177133166437	0.0	0.021486954736134	0.0	0.0197870883343221	0.0	0.0273695781216372	0.0	0.0218004670386592
1004	0.0	0.0260702166403001	0.0	0.0205050815006743	0.0	0.0272815727236223	0.0	0.0317578376085734	0.0928262709640368	0.0512975777368047	0.0	0.0165931309814904	0.0	0.0265274531421355	0.11126428070679	0.0427134205775354	0.0	0.0210981164624234
1005	0.0	0.00561182904984249	0.0	0.00718562906149342	0.0	0.00679812223887889	0.0	0.0111361555074454	0.0	0.00780000506007302	0.0	0.0156567229044246	0.0	0.009998491708680871	0.0	0.0104568306252519	0.0	0.009184914402279379
1006	0.0	0.0293327753165337	0.0	0.0218728219323476	0.0	0.0373746679129986	0.0	0.0367985104457412	0.11340649228696101	0.0423799571928648	0.0	0.0178609731413495	0.0	0.0399590695122388	0.44499244310177205	0.0657236772465073	0.0	0.0336267912339549
1007	0.0	0.0109548851772583	0.12754059211945598	0.0688748276493569	0.0	0.012482053758173	0.0	0.0156769368875938	0.0	0.022797553717046004	0.182655234294738	0.166505694984232	0.0	0.0145462190281285	0.0	0.0221079630258664	0.0	0.013803657033563
1008	0.0	0.016793495636387	0.0	0.0318155621664312	0.0	0.0141308222270829	0.0	0.0204086503243636	0.0	0.0228683713634349	0.0	0.0262964020228339	0.0	0.0142172433399585	0.0	0.0318369224785809	0.0	0.019854745456198995
1009	0.0	0.004752980273877479	0.0	0.0256748668511585	0.0	0.00568997525828208	0.0	0.0458609314715882	0.0	0.00736567924449952	0.0	0.0301619555301273	0.0	0.00755615784019023	0.0	0.0101158406911668	0.0	0.00827628129071447
1010	0.11356587731602902	0.0335867994134046	0.121052304195657	0.0694614577665109	0.0	0.0264096121091774	0.0	0.0296833028651442	0.0	0.0173690928771621	0.084522258933232	0.10651152407200801	0.0	0.0303246051203691	0.0	0.0257663811180271	0.0	0.013402810876277
1011	0.190847145902125	0.0559875080875274	0.0	0.0226633354069864	0.0	0.04230119745568899	0.145853793102691	0.0443559731481865	0.0670690298195269	0.0592961705366722	0.0	0.0161008701589345	0.0	0.0324681107560664	0.0	0.0267551760152279	0.0	0.0408612411816392
1012	0.0	0.00591657830128731	0.0	0.0164607743931635	0.0	0.00685575947534553	0.0	0.0143340937084373	0.0	0.008276371815245029	0.166947114497614	0.14740774073849303	0.0	0.00788632158222772	0.0	0.0149661981588502	0.0	0.0139639093775137
1013	0.0	0.0206548511702249	0.12094276932508001	0.0522000031067439	0.0	0.0184887877698033	0.0	0.0329573263938243	0.0	0.0348503787441779	0.0	0.0358240569976011	0.0	0.0197103472731428	0.0	0.0192057698741974	0.0	0.0238732035379935
1014	0.0	0.00725648605262047	0.148390529121142	0.119955837455433	0.0	0.0069267953281378705	0.0607731359748264	0.0384395127876575	0.0	0.0237995685049748	0.254416766682792	0.238295640271728	0.0	0.00886850109609785	0.0	0.00912889005829952	0.0	0.00951008873847041
1015	0.0	0.0120128758538493	0.0	0.0202385846512348	0.0	0.0099037044592821	0.0	0.0137826309050958	0.0	0.0088199131542896	0.0	0.029069261139407995	0.0	0.01256676756489	0.0	0.0175553263953497	0.0	0.0143385517957616
1016	0.0	0.0198464215170129	0.087018766923848	0.0517848319426083	0.0	0.019431994479271	0.0	0.0149186924994593	0.0	0.0322665212102425	0.0	0.0527089603061058	0.0	0.0169517703444589	0.0	0.0241458875016318	0.0	0.0297201309593079
1017	0.0	0.0154958592533875	0.0	0.0213556520287933	0.0	0.014824231468543	0.0	0.0155336108020693	0.0	0.0118509142037369	0.0	0.0160156079047311	0.0	0.0187648822472311	0.0	0.0212455719408971	0.0	0.0212434763920687
1018	0.104230164291318	0.0431755036886889	0.16237613119263197	0.0757565455549089	0.0	0.0281371249617012	0.0	0.0204070954547256	0.0	0.0356498680190998	0.43233008840617	0.29917548227199103	0.0	0.0187330522596691	0.0	0.0163638335892141	0.0	0.0192672322026722
1019	0.0	0.0104165008964343	0.18920987189105398	0.141443099169958	0.0	0.0127515655258911	0.0672291358092546	0.0326846145954544	0.0	0.00994873078580768	0.12685206017393902	0.133682481165429	0.0	0.0155295910019028	0.0	0.0222357539710024	0.0	0.015154230680531998
1020	0.0	0.0210627536583651	0.0	0.0197421798880164	0.0710790714166321	0.0254361646954423	0.0	0.019327538181876998	0.0	0.0154972844371884	0.0	0.0327353730820748	0.0	0.0277159222624069	0.0	0.0263725946495336	0.0	0.0164836556913285
1021	0.0	0.0260137887396387	0.0	0.0178628792471226	0.0	0.0202733148726481	0.0	0.0170366102179182	0.0	0.0110932379819932	0.0	0.0179124846000841	0.0	0.0234357097734509	0.0	0.0198659468228368	0.0	0.018845482270215
1022	0.0	0.0233385229643129	0.10060297377536999	0.0472272157308429	0.0	0.0301346932664516	0.0	0.0255669199466435	0.0	0.023702710800435	0.0	0.05645496121098301	0.0	0.0392336350909866	0.19648961192175698	0.0459835054443914	0.0	0.0186697733111168
1023	0.0	0.0032439993696029104	0.10436316179193901	0.0727367131854024	0.0	0.0035837706327218203	0.0	0.00620440469304429	0.0	0.0036779097936361204	0.091979187666512	0.0836575422195434	0.0	0.00534072875054143	0.0	0.008130083699536791	0.0	0.0052742740984954
1024	0.0	0.0148049616228962	0.0	0.0105451318013867	0.0	0.0134657834686142	0.0	0.0113295908311728	0.0	0.0249488975495567	0.0	0.0167111934057444	0.0	0.0148728905637822	0.10096830311042501	0.0242811461088109	0.0	0.0104732982603093
1025	0.0	0.00971954018914881	0.0	0.0154020122423262	0.0	0.00908229979442355	0.0	0.0181578353485267	0.0	0.0135937896119654	0.08922007152727099	0.0695574368595498	0.0	0.0101395622284735	0.0	0.0123656499633973	0.0	0.0115249384174932
1026	0.0	0.0110938942566581	0.07499445433172999	0.0375112126064468	0.0	0.0138026262062962	0.0	0.0153423931364871	0.0	0.0191416872684615	0.0	0.0562947072007812	0.10415340920762699	0.0256016159611513	0.0	0.0224929030011771	0.0	0.0111275599986603
1027	0.0	0.0265554097810341	0.0	0.0278091387988829	0.0	0.0255940636473164	0.0	0.0175982634103312	0.0	0.0209971327890454	0.0988285509979017	0.0663699503732704	0.0	0.0266584772096864	0.0	0.0189082853176202	0.0	0.0294799014216352
1028	0.0	0.0037918727330174	0.0	0.0192857246310289	0.0	0.0041624052404075	0.0	0.006456940598255879	0.0	0.00481743388468434	0.0	0.0266533120052953	0.0	0.00576115140568977	0.0	0.0131863515118872	0.0	0.00581146480915049
1029	0.0	0.00446814998763043	0.0980758988948376	0.0622952624447365	0.0	0.00453040331886738	0.0	0.0157692872996016	0.0	0.00940455907135002	0.0	0.071281951374053	0.0	0.00591177142246503	0.0	0.0105841463531873	0.0	0.009985538785417629
1030	0.0	0.0252062714198511	0.227765123729193	0.147963338161904	0.0905539093773676	0.0210372472654989	0.0	0.0166874544171058	0.0	0.0131476227952166	0.179138350588292	0.15528617717707902	0.0	0.0189318487489197	0.0	0.0214617681463546	0.0	0.0109329917439005
1031	0.0	0.00291615550231674	0.16330478929623	0.136379561479717	0.0	0.0034484567352056	0.0	0.00812795148098437	0.0	0.0169181599076438	0.12757677417934402	0.132858775380055	0.0	0.00526656453867547	0.0	0.00809624619907787	0.0	0.00363734456688142
1032	0.0	0.0209254244076728	0.0	0.0185675562950997	0.0	0.0220828968117555	0.0	0.0258003129212808	0.0	0.0231429102897585	0.0	0.0279184915149339	0.0	0.0254356179894048	0.0	0.0295701495281422	0.0	0.0275516180383103
1033	0.0	0.009861700381711441	0.234203288882529	0.17557612207371698	0.0	0.0111389401501036	0.0	0.0266546009495123	0.0	0.007726402218005709	0.0	0.0418023354799389	0.0	0.011149601134021999	0.0	0.0106738892846825	0.0	0.0124343922373298
1034	0.0	0.00655980622068366	0.0	0.0145492471996259	0.0	0.007785468333810791	0.0	0.00954547259337185	0.0	0.0147271857370488	0.0	0.0165429691211778	0.0	0.0137076177906284	0.0	0.0123584762137938	0.0	0.0094874202322464
1035	0.0	0.0203352703289044	0.0	0.0211280731682428	0.0	0.0145104759784505	0.0	0.0239033172080035	0.0	0.0197910007926676	0.0	0.0283146350048416	0.0	0.0186665251157996	0.0	0.0149042657193665	0.0	0.0143652994823039
1036	0.0	0.0499590763650178	0.0	0.0281652975402187	0.0	0.0438870329444352	0.0	0.0234752868922533	0.0	0.0367611377454321	0.0	0.0372343402592746	0.22336620622473102	0.0563435240743461	0.0	0.05665556230816401	0.0	0.0236734390634394
1037	0.0	0.0123985601398632	0.0	0.00577698530369929	0.0	0.0107698889838392	0.0	0.0064239649072778205	0.0	0.0125740076415552	0.0	0.0116558142162574	0.0	0.0110851388387331	0.0	0.0122932630949054	0.0	0.009038625239796441
1038	0.0	0.014289918436329	0.17209423862317402	0.112935254881671	0.0	0.0146501205437911	0.0880240462289579	0.0483981280667023	0.0	0.00993618622009045	0.17555038903884398	0.14912611419641197	0.0	0.0166079379549686	0.0	0.0190244468948552	0.0	0.0190233498272768
1039	0.0	0.0068511178464654605	0.1444267208296	0.12336345742487802	0.0	0.00723569828577603	0.0	0.0126498822758676	0.0	0.0218670831573073	0.16845574600595803	0.157862960621095	0.0	0.00906443726556771	0.0	0.0141087714685517	0.0	0.0123189509238572
1040	0.0	0.0113429520448372	0.0	0.0128271095572244	0.0	0.0110425967372624	0.0	0.0118066220872577	0.0	0.0100923414483616	0.0	0.047046536219559	0.0	0.0153259917497959	0.0	0.0224786630085826	0.0	0.0167059586625931
1041	0.0	0.0102989269992019	0.198828618147028	0.15193148029959	0.0	0.00923161352437845	0.0	0.0296483373037758	0.0	0.00915649452273677	0.279102997561469	0.27068005690561997	0.0	0.0126599573726437	0.0	0.0103870776867921	0.0	0.0203602939905502
1042	0.0	0.0103927002778103	0.0	0.0224049294537734	0.0	0.0126844821551957	0.0	0.0157488352035294	0.0	0.0145973583531812	0.0	0.0204568584603751	0.0	0.0125313258046291	0.0	0.0203346659977799	0.0	0.0135238264462031
1043	0.0	0.0107520628930586	0.0	0.016013562725018	0.0	0.0124682991803963	0.0	0.013056931277226002	0.0	0.008392086871152971	0.0	0.0517059168919134	0.0	0.0151248773471818	0.0	0.0206254631068127	0.0	0.0308173700572469
1044	0.0	0.00628366940226745	0.0	0.00897272907038562	0.0	0.00522883663247701	0.0	0.0165210404991784	0.0	0.00848845388116157	0.0	0.0253273969650811	0.0	0.00602062207377414	0.0	0.00992826835123148	0.0	0.0104047760360663
1045	0.0	0.0210888274619029	0.0777989753860178	0.0402018659244284	0.0	0.0213111311091338	0.0	0.0260960842204586	0.0	0.0290116635711246	0.0	0.0455041883381995	0.0	0.0215446900840526	0.0	0.0210592365078692	0.0	0.0429961206794325
1046	0.0	0.0643570676533995	0.0	0.009255625665620021	0.15764373825013198	0.13277381163353	0.0	0.00408716461361878	0.0	0.0109424968912209	0.0	0.00593440810134055	0.0	0.0196074670345419	0.0	0.0350312430555301	0.0	0.013308623269652
1047	0.0	0.004406303791607579	0.0	0.0158026035939845	0.0	0.005497972554670379	0.0	0.0117546665373994	0.0	0.008192738689978359	0.0	0.019093854403444	0.0	0.0107094467428913	0.0	0.0091319073339058	0.0	0.0057010375663138
1048	0.0	0.0189210875899667	0.0	0.0188757757745032	0.0	0.0173025654782121	0.0	0.0111441912681543	0.0	0.0137549299468441	0.0	0.0160529299163916	0.0	0.0205722235172194	0.0	0.0157452987352274	0.0955590054462362	0.0219884872712139
1049	0.0	0.007458682870470379	0.0	0.018522656060229	0.0	0.0073091341096649404	0.0	0.0214262064347131	0.0	0.0125436097317364	0.083566967653135	0.0690010643609582	0.0	0.00934316386021974	0.0	0.0175189626268801	0.0	0.0107115945716861
1050	0.0	0.00826951707625093	0.0725925734555605	0.0464358270345652	0.0	0.00842165473161287	0.0	0.0126005234310062	0.0	0.0105960866698837	0.0	0.0445990475599109	0.0	0.0111249313378464	0.0	0.0152077261252332	0.0	0.009048258503381491
1051	0.0	0.0206338005153912	0.0	0.0347975480853409	0.0	0.0209842133735082	0.0	0.0209438317196458	0.0	0.0252547620762712	0.0	0.0454110928570393	0.0	0.0210564023753271	0.0	0.0227487993038045	0.0	0.0237003401983884
1052	0.0	0.0229681294143287	0.0	0.0108174429473215	0.0	0.0198048311971475	0.0	0.0222185972026518	0.0	0.0100518447147748	0.0	0.0249382823490649	0.0	0.0176003948779965	0.0	0.0230062757651789	0.0	0.0121745391849456
1053	0.0820840160842572	0.0377407219026206	0.0	0.0177409755687826	0.0	0.0233431170117736	0.0	0.0183599814192431	0.0	0.0176311289872466	0.0	0.0738066239040582	0.0	0.0128279896094755	0.0	0.0195147923468882	0.185661331457283	0.041622999191967
1054	0.0	0.0174595078416095	0.0	0.0189257131124263	0.0	0.0189249463714767	0.0	0.0180789469251708	0.0	0.0155447037774872	0.0	0.0197934749527286	0.0	0.0194740303315804	0.0	0.0211058715501201	0.0	0.0214184028304133
1055	0.0	0.0064568150271164	0.0	0.0160798107056566	0.0	0.006998125255405979	0.0	0.0103690762539506	0.0	0.00875051825155787	0.0	0.0264152245319762	0.0	0.0110665202169985	0.0	0.0110584668160722	0.0	0.0063830918123141895
1056	0.0	0.0118001058497994	0.0	0.0171952619555857	0.0	0.0141105741325917	0.0	0.0167749525384752	0.0	0.0110841739954944	0.0	0.0191105702926055	0.0783988559778484	0.0186417710317645	0.0	0.0225633277327366	0.0	0.0120397977072795
1057	0.0	0.0198729163946001	0.0	0.0209293107413578	0.0	0.0206094464835142	0.0774404000573128	0.029197352171308998	0.0	0.0174699840710919	0.0801247647200236	0.0678384187110709	0.0	0.0242492972199426	0.0	0.0204022540741177	0.0	0.0279496252475777
1058	0.0	0.00494258377611975	0.0	0.023002743921657996	0.0	0.00496379311768171	0.0626217015597671	0.0314223667824202	0.0	0.00851494854774849	0.0	0.0442834229122188	0.0	0.00649615984428896	0.0	0.00900395242924772	0.0	0.00575782054836054
1059	0.0	0.0111007443461006	0.39350157884420595	0.318237713206679	0.0	0.007324740655677591	0.0	0.0273316995770599	0.0	0.0120332903364817	0.4353004716348471	0.37553727728296005	0.0	0.00587201482821223	0.0	0.00608065748786598	0.0	0.0100718110280252
1060	0.0	0.0353924649849605	0.141801977497638	0.046649718032799	0.0	0.0396339999121601	0.0	0.0328885045884742	0.0	0.0214241299733616	0.0	0.0332403927731257	0.0	0.03600286901082799	0.0	0.029348851851477994	0.0	0.0286519670574294
1061	0.0	0.00253912395467341	0.0	0.0283721222987087	0.0	0.0030445527607897	0.0	0.0040902524033599895	0.0	0.00550577261552689	0.0	0.0430561097251843	0.0	0.004118896814647229	0.0	0.0108308645065381	0.0	0.0046178776067731
1062	0.0	0.007220484709060659	0.0	0.0291912572016182	0.0	0.00909109279808008	0.0	0.0114562273347823	0.0	0.0116785924321546	0.0	0.0368697976721417	0.0	0.0121556919211115	0.0	0.0177455533512327	0.0	0.00987431997330835
1063	0.0	0.0107267805969953	0.0	0.0157638065475861	0.0	0.0109955716842586	0.0	0.0152114017500865	0.0	0.0103354759176991	0.0	0.0206020375184844	0.0	0.0124148889414395	0.0	0.0217416839178932	0.11435455814141801	0.0200923140645256
1064	0.0	0.0104285512365574	0.16267593261629198	0.11087791010593599	0.0	0.00887893046096014	0.0	0.0159316581547588	0.0	0.0146457992251311	0.0	0.0590421344290682	0.0	0.0115642021258505	0.0	0.00985107660209127	0.0	0.0127944786269733
1065	0.0	0.0225150707966975	0.0	0.0111836072007604	0.06356623424103701	0.0217875813470647	0.0	0.013218570929403999	0.0	0.0224859030798784	0.0	0.015322438840318002	0.0	0.0236591699969801	0.0	0.0232685103406533	0.0	0.0150634635224653
1066	0.0	0.00659096626841773	0.26682575992416696	0.258508670052565	0.0	0.0071575965829746594	0.0612669436373194	0.0275018239856953	0.0	0.0206055939605425	0.36041805654416503	0.358380379455646	0.0	0.00701556619829871	0.0	0.0102122769220162	0.0	0.00433761085355047
1067	0.0	0.00627825878696408	0.0	0.00363826158841447	0.0	0.00547794149408111	0.0	0.0046457359064128395	0.0	0.00534491584030415	0.0	0.0354619273150817	0.0	0.007897190045176191	0.0	0.011870038541073	0.0	0.008276331978054741
1068	0.20708201430002696	0.0488253007957655	0.0	0.0516407399487097	0.0	0.0395860256498548	0.0668817646475598	0.0389434831246198	0.0	0.0553072268301545	0.0	0.0303964282494588	0.0	0.0312034934243361	0.0	0.0267795755953943	0.0	0.0282384090485249
1069	0.12823632775007598	0.0426970643279568	0.0678123355520668	0.0322150880674648	0.0	0.0262905683461239	0.0	0.0177562237507177	0.0	0.0221042447376985	0.189935995232932	0.193617158611537	0.0	0.0212886227369733	0.0	0.0202319991410299	0.0	0.0240710291251091
1070	0.0661826637031212	0.0570078628032624	0.0	0.0282530816975884	0.0	0.0395579122169519	0.0937058723912741	0.0440803646959752	0.0	0.0302415330269703	0.141099144424776	0.0918784704767474	0.0	0.0408766978933418	0.0	0.0198401514488385	0.0	0.0309417287569416
1071	0.0	0.0195038447406818	0.0	0.0297886609036016	0.0	0.0185349735875865	0.0	0.0177581196462997	0.0	0.0156620763498448	0.0	0.0191304539106175	0.0	0.0230307947300289	0.0	0.0228970908848723	0.0	0.0229521645478058
1072	0.0	0.0113344211596982	0.170699766703352	0.11298283420587299	0.0	0.0118142508041993	0.0	0.00709521799920038	0.0	0.009386289509268191	0.242215892515639	0.23422097159674302	0.0	0.0172618391413451	0.0	0.0203926018389798	0.0	0.0101030004587375
1073	0.14707270402787698	0.057221207552202995	0.12838968431471198	0.0435073201770531	0.0	0.0339301221141725	0.0	0.0295756675724912	0.0	0.0192242678020934	0.0	0.0355933444287527	0.0	0.0320685627619101	0.0	0.0252398805534608	0.0	0.0352553829803927
1074	0.0	0.00540878769839999	0.0857505299058687	0.0585759099520032	0.0	0.00546108980435696	0.0	0.00881627572358549	0.0	0.0106419079798431	0.0679265326534122	0.0724230063930048	0.0	0.00712515319969645	0.0	0.0109979410434333	0.0	0.00730522700926788
1075	0.0	0.0118523934801585	0.0	0.007293032886687221	0.0	0.0133470042390641	0.0	0.009209881263533429	0.0	0.0265354685538232	0.0	0.009748452574280891	0.0	0.0204625207360336	0.0	0.0139137842718708	0.0	0.00942012752753784
1076	0.0	0.032535359876461	0.183565474072263	0.0994771977033816	0.0	0.0231864410308118	0.0	0.016956349648301998	0.0	0.0223064957550881	0.0	0.0411332858709661	0.0	0.0228407325620803	0.0	0.0348722254324756	0.0	0.0274353766725029
1077	0.0	0.0344817110206614	0.0877515184733714	0.0575346759921952	0.0	0.0302040610587892	0.11328541090786601	0.0517707467428913	0.0	0.024299937152095	0.0	0.0149760741201977	0.19850721972999397	0.0542775036143192	0.0	0.0399926932612802	0.0	0.0197850566709444
1078	0.19170086655144397	0.0517575248533155	0.110744964477545	0.0395446538226113	0.0	0.0461201666551137	0.0670581536101151	0.0343000725117662	0.0	0.019392253501813998	0.0	0.0449460313694484	0.0	0.0402640043318968	0.0	0.0270943481793113	0.0	0.0258403641176097
1079	0.11449830815931801	0.0386518601995792	0.110859285249499	0.0559063832589109	0.0	0.0289229936088239	0.0	0.0308663429400314	0.0	0.0349104782647983	0.0	0.0190301015435872	0.0	0.023008677201319	0.0	0.0281554342450281	0.0	0.0282819112246342
1080	0.17921700965417198	0.0581461896882655	0.0	0.0281192674886349	0.0	0.0306756031603334	0.11434989003770098	0.0358123242776792	0.0	0.0296173811047963	0.0	0.0279792507495074	0.0	0.0259823304817126	0.0	0.0259812217925988	0.0	0.029571634235362996
1081	0.0	0.0312542563720381	0.0	0.016072191797196	0.0	0.032845082799689	0.0	0.0235460870566502	0.0855505969115028	0.0480200507007618	0.0	0.041512439004757005	0.0	0.0279910473240894	0.0	0.0246206515751191	0.0	0.0218644158068659
1082	0.0	0.0275791772335277	0.281872546446022	0.218329383299383	0.0	0.0240992563840384	0.0	0.0353853858362711	0.0794545726768124	0.0597438310686666	0.173016026067794	0.15246582557016597	0.0	0.0191644283382349	0.0	0.0196701634567699	0.0	0.0253602714011477
1083	0.0	0.0211402211532488	0.0	0.0368275813260126	0.0	0.0202390905490082	0.149654264236105	0.0343556112850774	0.0	0.0211406684682972	0.0	0.0180891584144895	0.0	0.0202343021107988	0.0	0.0245236895364704	0.0	0.0303366543537415
1084	0.0	0.006534131568010921	0.0	0.0110085169482357	0.0	0.00629350296131064	0.0	0.00866845565694391	0.0	0.0051793849934648	0.0	0.0213593822960633	0.0	0.008204752095243309	0.0	0.0121438357937089	0.0	0.00994585049558034
1085	0.0	0.0167438047666479	0.0	0.0413542327092513	0.0	0.0169562028556539	0.0	0.0232424143183949	0.0	0.00991754447920451	0.22173191594166	0.226064159407609	0.0	0.0157225922540821	0.0	0.0289910943776165	0.0	0.0141473049581512
1086	0.0	0.0048548489897080604	0.0617355776777516	0.0456876640518072	0.0	0.004910794192095279	0.0	0.0289651975027348	0.0	0.00597965532717433	0.0	0.021621285054641004	0.0	0.00673937067567499	0.0	0.009797387481434059	0.0	0.00940097575004597
1087	0.0	0.00507262685147015	0.0	0.0305168579300045	0.0	0.0043786799038605705	0.0	0.0103296676564715	0.0	0.00796865251878567	0.0	0.0444485078763021	0.0	0.00571661345564144	0.0	0.0064564594842403	0.0	0.00499143070437001
1088	0.172767853340638	0.051429240589425995	0.21781885343216897	0.114697460850276	0.0	0.0304597948321535	0.0	0.0320382062860236	0.0	0.0345476354286769	0.139715653066452	0.10105900101215899	0.0	0.0247327208700796	0.0	0.0250406378875941	0.0	0.0238223488891938
1089	0.0	0.0242906005819416	0.110322162536756	0.0617970078119953	0.0	0.0193561229155677	0.0	0.0404069857503592	0.0	0.0297091621730376	0.0721150191972403	0.086155084041782	0.0	0.0221926811346695	0.0	0.0234087741265069	0.0	0.0225950874662292
1090	0.0	0.0138925072945793	0.0	0.0192152577102357	0.0	0.0178544139281638	0.0	0.0120723178015934	0.0	0.0124732368204427	0.0659509298800119	0.0355356429864148	0.0695876712776482	0.0294725746943592	0.190588240311553	0.0411789566965906	0.0	0.0170829581321748
1091	0.0	0.00642118207165121	0.0	0.0141040794583306	0.0	0.00659646085720435	0.0	0.0145647514837069	0.0	0.0071584214815162	0.0	0.0218754916282714	0.0	0.00969359890166617	0.0	0.0137451862313344	0.0	0.0115857990206444
1092	0.0	0.006143892404841729	0.0704545452508998	0.0396311242258513	0.0	0.0057283288257285	0.0	0.00899335450503635	0.0	0.00630361766491695	0.0	0.0156637539843419	0.0	0.008545653598395429	0.0	0.0100220213893453	0.0	0.0113487466366031
1093	0.0	0.00879863646502957	0.0	0.0131885288958391	0.0	0.0108397736017347	0.0	0.009141941098523029	0.0	0.0144565148518251	0.0	0.0212873338658166	0.0	0.0165950481864604	0.0	0.0137590263300323	0.0	0.0121831644886362
1094	0.0	0.00328810320982326	0.101213060427099	0.07544662601885901	0.0	0.00301727446714071	0.0	0.0080727984485744	0.0	0.00561801173977316	0.0	0.0386790705187808	0.0	0.00412435038875034	0.0	0.00489102546646991	0.0	0.00685482104209691
1095	0.0	0.0180048231176069	0.0	0.0130926501272146	0.0	0.0160522115711221	0.0	0.0172574108851678	0.0	0.0135177341620543	0.0	0.0278448137526498	0.0	0.0261858600752641	0.0	0.0194447430255281	0.0	0.00942194906226329
1096	0.0	0.0124008713096084	0.0	0.0219608252076836	0.0	0.0108646648210368	0.0	0.0163766942842384	0.0	0.0101583927950004	0.0	0.0137651498959547	0.0	0.0137047365474109	0.0	0.023588409378523	0.0	0.0232034131987482
1097	0.0	0.00318101084666617	0.14174847898973097	0.107756380745023	0.0	0.00355556697278304	0.0	0.0252239842521282	0.0	0.00581833946317008	0.13923411460004198	0.158635084461224	0.0	0.00496410002201439	0.0625731831854732	0.013550751281735999	0.0	0.00787183073111624
1098	0.0	0.0382575154653079	0.0	0.0358006215469591	0.0	0.0297726408379604	0.0	0.0186592188989496	0.0	0.0214800449423355	0.07633968495244399	0.0835726743767007	0.0	0.0317026972966342	0.0	0.024103977685221	0.0	0.0275454090845843
1099	0.0	0.0206563701198877	0.0	0.0216925532848955	0.0	0.0201065548284545	0.0920467113727305	0.0285347750071029	0.0	0.0221536938251708	0.0	0.0206358297847736	0.0	0.0257995548776599	0.11252229306297	0.0361117765355721	0.0	0.0179606469595317
1100	0.0	0.0146985089309919	0.0	0.0321667279509788	0.0	0.016759147556999	0.0	0.021020840348481996	0.0	0.0193328476839042	0.0	0.0233493115689066	0.0	0.016943769308694	0.0	0.0271048740302299	0.0	0.0154382466604814
1101	0.0	0.009647443247549759	0.0	0.0165189678609363	0.0	0.0107094209305951	0.0	0.0182793160304542	0.0	0.00793754688187785	0.0	0.015861420628853	0.0	0.0159900474527191	0.0	0.0112038324489792	0.0	0.007728950936149779
1102	0.0	0.0138253441695548	0.0	0.0287562335757904	0.0	0.0148058894736287	0.0	0.0206113221484744	0.0	0.0159276947356942	0.0	0.0155807680216916	0.0	0.01644484767212	0.0	0.0160556198602075	0.0	0.023303893731461005
1103	0.0	0.0120076623960837	0.0	0.0101496028942817	0.0	0.0118472377409898	0.0	0.021231050074259	0.0	0.0191586896564429	0.0	0.0232005992351094	0.0	0.0164629114766415	0.0	0.0172015154529234	0.0	0.0148244389933328
1104	0.176950659781633	0.0556002866164068	0.12332531100511698	0.0549292829867486	0.0	0.0449013264863766	0.0	0.020680728461268998	0.0	0.0450025348399538	0.0	0.0240250360379576	0.0	0.0344790801271035	0.0	0.0268659633316034	0.0	0.0305904870014403
1105	0.0	0.0365364920008054	0.0	0.0148347912824826	0.0965819840587976	0.0466330031539747	0.0	0.019240284543771	0.0	0.0200342337524058	0.0	0.0139959999426339	0.0	0.0415019192634346	0.0	0.0289884942946542	0.0	0.0193170737027581
1106	0.0	0.0254087313268424	0.074263116987278	0.0330687423667148	0.0	0.0309198285772491	0.0	0.0212383605678605	0.0	0.0201833134808558	0.0	0.0183050328061426	0.0	0.0276891249207565	0.0	0.0255079349589794	0.0	0.0476355162672182
1107	0.0	0.0039009523688298704	0.0701147273601504	0.0549939230037941	0.0	0.0041235867340373	0.0	0.0132454722907715	0.0	0.0106912599147695	0.0	0.0248266332925624	0.0	0.007492025189439359	0.0	0.0112519254812506	0.0	0.0069103898281731
1108	0.0	0.0111707919035467	0.0	0.0152367191826531	0.0	0.0124859954679707	0.0	0.0135610910198435	0.0	0.00910368657274662	0.0	0.0134724669522601	0.0	0.0139971600753281	0.0	0.0145754800562002	0.0	0.0111446539759229
1109	0.0	0.00824190047209451	0.0	0.007438179616954471	0.0	0.008866078637768091	0.0	0.008818230535894929	0.0	0.00504253716322978	0.0	0.0355741606095452	0.0	0.009482301342921691	0.0	0.0162917213081991	0.0	0.009072115043950441
1110	0.0	0.00723603361724178	0.11597833450460901	0.0834229642867477	0.0	0.00606511956464959	0.0	0.00868118960782357	0.0	0.0205551048791365	0.165297522545704	0.149729508499595	0.0	0.00701424317200047	0.0	0.0102405885811279	0.0	0.0080763576572782
1111	0.0	0.00424065933403746	0.0	0.0160545852318431	0.0	0.00402277491679389	0.0	0.00932157075660254	0.0	0.00743659785978125	0.0	0.034522593828664	0.0	0.0061364841767778	0.0	0.006043119064397371	0.0	0.00325864071382505
1112	0.0	0.00517335711378595	0.0653526292217605	0.0526127511267403	0.0	0.004517031927843729	0.0	0.0116876165058445	0.0	0.00905267270472808	0.146411995295161	0.124128341397617	0.0	0.00531380173381689	0.0	0.0188762507664886	0.0	0.0111611984449389
1113	0.0	0.0132290551558749	0.12562040543228	0.0568482331104443	0.0	0.0117132737458665	0.0	0.0173626112701457	0.0	0.0166347675983265	0.0	0.0414256680580176	0.0	0.011707429581879	0.0	0.0121626800508946	0.0	0.0122305888902341
1114	0.139907202648854	0.0402171208577353	0.0	0.018429911980772998	0.0	0.0286579231484205	0.0	0.0242620675285861	0.0	0.0145739775252099	0.0	0.026530422458020002	0.0	0.0268417941729749	0.0	0.0399840690766205	0.0	0.0384836280015767
1115	0.0	0.0117714326966429	0.11069645174841901	0.0522335907176506	0.0	0.013021790017135002	0.0	0.0152250651004404	0.0	0.0126382657453756	0.0	0.0350632617758218	0.0	0.0135627467406601	0.0	0.0233467203378568	0.0	0.0145542466456305
1116	0.0	0.0103493835625559	0.0659111169105633	0.0391296612859472	0.0	0.00900520452568733	0.0	0.00806939442130168	0.0	0.00794341196772799	0.0	0.0311055872383733	0.0	0.011785768071102	0.0	0.0134666580309004	0.0	0.00860958679674688
1117	0.252610750532414	0.0718809780791753	0.0	0.0224368349229073	0.0	0.0679700293003374	0.11444420513677901	0.0368962792427652	0.0	0.0224182163852958	0.0	0.0310886861246254	0.0	0.0352153079168464	0.0	0.0324413208580779	0.0	0.0296804677765894
1118	0.0	0.0407551239715903	0.0980889828997208	0.0586791935623526	0.0	0.0388264657039638	0.0	0.0243361057740056	0.0978720150007276	0.0677807717545026	0.0952773101193807	0.0620030742917953	0.0	0.0331078985565986	0.0	0.026866003067721998	0.0	0.0368458427156831
1119	0.0	0.00826990190107013	0.281245302236618	0.19383432240010198	0.0	0.00937303969337565	0.0	0.0131578394406893	0.0	0.0138885352603527	0.140170894267418	0.15607437750912803	0.116904061763561	0.0208171055792682	0.0	0.0159239813947878	0.0	0.008374927276529541
1120	0.0	0.0131996068477024	0.0	0.0100274192526639	0.0	0.0107105833111357	0.0	0.0124324020099673	0.0	0.0261150089584198	0.0	0.0257251935887637	0.0	0.0143055705775283	0.0	0.0156402676736142	0.0	0.0144174604996927
1121	0.0	0.00853529255518932	0.0605005980996977	0.0265271378437517	0.0	0.008849368347875091	0.0	0.0136854040516067	0.0	0.0127735818317101	0.0	0.051300151839226	0.0	0.0102854107267813	0.0	0.014210793001424	0.0	0.0151028899508044
1122	0.0	0.00772293837817519	0.0	0.0201832615345765	0.0	0.00818580100335959	0.0	0.009266592604087309	0.0	0.00873387032314557	0.0	0.0352011511295695	0.0676518508065549	0.0138693573223316	0.0	0.0199326704130481	0.0	0.0130436327065347
1123	0.0	0.00646198339532325	0.0	0.00703322457172994	0.0	0.00760020009484015	0.0	0.00605488150741199	0.0	0.00758816457681863	0.0	0.0242169501278566	0.0	0.0111332294780094	0.0	0.0163105977478354	0.0	0.014847537913725001
1124	0.0	0.00954447994556968	0.0	0.0269131030680285	0.0	0.0103485571184563	0.0	0.0302808616644978	0.0	0.009374297370085929	0.0	0.0097286007764776	0.0	0.014167616109481	0.0	0.0178547489552309	0.0	0.024200344783809
1125	0.0	0.026937478502172995	0.0	0.0235100065370376	0.0	0.0297664856107074	0.0	0.0199990585844155	0.0	0.0152286654374538	0.0	0.0379307396574358	0.16574050451705	0.034990403124742005	0.0	0.0486830384351575	0.0	0.0284480314163728
1126	0.0	0.0312097853851078	0.0	0.024419541366611	0.0	0.0291475414285367	0.0	0.0203195318099882	0.0	0.020501276725544998	0.0	0.0205106335486302	0.0	0.0203931349857669	0.0	0.042069306095017994	0.0	0.038827586934339
1127	0.0	0.00905413625970494	0.07987011902461298	0.0388437682843311	0.0	0.010062075148011999	0.0	0.01626113155969	0.0	0.0115018701914339	0.0	0.0236723572487844	0.0	0.0156571914808394	0.0	0.0209890272716303	0.0	0.0108102091213762
1128	0.0	0.0198759491415619	0.0	0.0113434214065572	0.0	0.0212899325163864	0.0	0.0205727421466126	0.0	0.0166682570078971	0.0	0.0148481431916229	0.0	0.0212319622863327	0.0	0.0224965712619583	0.0	0.018209601519871995
1129	0.06346346737008	0.044953418322317	0.15101014958387302	0.0778594271632582	0.0	0.0382384713447947	0.0	0.0271054982214629	0.0	0.0291515318129767	0.11982409518591	0.0985306558174392	0.129872567811003	0.0354107822163277	0.0	0.0306977300809403	0.0	0.0253462633978049
1130	0.0	0.00287832710154174	0.0	0.0309229160547067	0.0	0.00326446862994219	0.0	0.006544229244564621	0.0	0.0040352941069690005	0.0	0.0285615569109937	0.0	0.0037675638156671296	0.0	0.007939096107808841	0.0	0.00481411396390469
1131	0.0	0.0180393345897804	0.0	0.0416965461429843	0.0	0.0225550273975468	0.0915668226116725	0.0380537019286092	0.0	0.0170584484979886	0.0817184742830655	0.080344378298444	0.0	0.0237249654982521	0.0	0.0333569842457578	0.0	0.0168886554926698
1132	0.0	0.0215405363566462	0.0836846596192114	0.0410472808928899	0.0	0.017901327421488998	0.0	0.018856214037424	0.0749429925153791	0.0579496504027701	0.10078485990025	0.127703568438454	0.0	0.0163674585127021	0.0	0.0237047631721385	0.0	0.0240301900615916
1133	0.0	0.00572675355845188	0.101580067976079	0.0788900031502432	0.0	0.00585516483701174	0.0	0.008455999284743729	0.0	0.0100831196111652	0.13851256540124	0.13187801124055198	0.0	0.00956579995437566	0.0	0.0133962120970848	0.0	0.0104240470221542
1134	0.0	0.00975082134325779	0.0	0.0203153067993048	0.0	0.00957614940784139	0.0	0.0101212598578205	0.0	0.0100701108847506	0.0	0.0186574599493211	0.0	0.0099756349796593	0.0	0.0171276326696976	0.0	0.012959038842195
1135	0.130052801506717	0.0460445494371532	0.117941457674889	0.0428628647228571	0.0	0.0381186976329308	0.0	0.0308714385852667	0.0	0.0253918538578668	0.0	0.0991442549330099	0.0	0.0331667593789893	0.0	0.0280185025769658	0.0	0.0339266607407738
1136	0.0	0.0338419681726993	0.0	0.032116807950880004	0.0	0.0275391952066075	0.0	0.0246761588234282	0.0929847939602945	0.034618628239410004	0.0	0.0449649882559068	0.0	0.022189451830321002	0.0	0.0257873016498047	0.0	0.0288847346164044
1137	0.0	0.0135287139981146	0.0	0.0288717945717116	0.0	0.0141880796189822	0.0	0.027383002006660002	0.0	0.0219171888392165	0.0977770224934973	0.0869500615270488	0.0913542581582311	0.0251243277197757	0.0	0.0190431844485549	0.0	0.0190084613651299
1138	0.0	0.0284457528248261	0.0	0.0389877690973688	0.0	0.0278889863282933	0.13550348704960802	0.034134545991929	0.0	0.0199096226352698	0.18892928824712998	0.10102470688619301	0.0	0.0308144504960326	0.0	0.0213318130764758	0.270200929283064	0.0402344737796408
1139	0.0	0.00787143100095034	0.0	0.00993390907406746	0.0	0.007821913244909221	0.0	0.00761459051988878	0.0	0.014276096167798	0.0	0.04421098361356201	0.0	0.0135213499369069	0.0	0.0149880338690648	0.0	0.00909691341308096
1140	0.0	0.00712047461910521	0.115689050267706	0.082313152728133	0.0	0.00718461776662472	0.0	0.0359642106732054	0.0	0.0118576390334109	0.10087231816645	0.10912152398633	0.0	0.011258895710228001	0.0	0.0106072683785707	0.0	0.007793508942113859
1141	0.309794287217948	0.08687884866843801	0.302141562404923	0.0753627798881292	0.0	0.0587415253109575	0.0	0.0345541840267601	0.0	0.0396406862853941	0.0	0.0206309595363682	0.0	0.0453106965852013	0.0	0.0276652420448177	0.23904512528689198	0.0398026033632748
1142	0.0	0.0145000267341937	0.0	0.0141815371749496	0.0	0.0112536022978185	0.0	0.0171221609660771	0.0	0.0138373706535487	0.0	0.0172397766394351	0.0	0.0139222687923564	0.0	0.0170789839503024	0.0	0.0139572479867322
1143	0.0	0.0158347794694265	0.0600245700012689	0.027459957261999998	0.0	0.0145415513520404	0.0	0.0226611710392598	0.0	0.0213828200089395	0.0	0.07695776279169	0.0	0.0139110398679154	0.0	0.0297028819018337	0.0	0.018074829119812
1144	0.0	0.0138194449633683	0.0	0.0144956512163797	0.0	0.0140259136915221	0.0	0.0148291512866486	0.0	0.00841849127665388	0.0757572552065435	0.0488102520372229	0.0	0.0179686610290123	0.0	0.0215852131909528	0.0	0.0134458903001192
1145	0.0	0.00944008171629777	0.12177292845100099	0.0672755902601801	0.0	0.0102858489932045	0.0	0.0196710319945154	0.0	0.0112441855450023	0.10113059399165598	0.100018747432036	0.0	0.0117968013814036	0.0	0.0118748508471013	0.074637211062698	0.0102785182183265
1146	0.0	0.0109056461747526	0.107855793052771	0.0598676150293037	0.0	0.01175604565376	0.0	0.0124509752658352	0.0	0.00889257452926967	0.0	0.0706592637891897	0.0	0.0164626385054283	0.11221802621424401	0.0351035391360608	0.0	0.0114653250765633
1147	0.0	0.0112532758539371	0.0	0.018480737651481997	0.0	0.00999428531460826	0.0	0.0196817275022091	0.0	0.0156459785986994	0.0	0.0156146907380956	0.0	0.0123592635466378	0.0	0.0189467007101819	0.0	0.0306690951254862
1148	0.0	0.0146833967153527	0.308320716240117	0.19186695213378302	0.0	0.0162312424566321	0.0	0.0183098858961056	0.0	0.0180079640044057	0.200300225377443	0.191145330523105	0.0	0.0188780767128175	0.0	0.0179251808424322	0.0	0.0182860911775926
1149	0.0	0.00986723744447399	0.18076683437498897	0.14488165512224402	0.0	0.0085656483244096	0.0	0.0307406708797866	0.0	0.0163487226243259	0.177101381959922	0.15126644480295598	0.0	0.0114086369126784	0.0	0.0168245560107046	0.0	0.011835806390760002
1150	0.0	0.0140817740622506	0.156691073585301	0.144484281758103	0.0	0.0127682860788175	0.088613045544774	0.0378974128038606	0.0	0.0279939731107724	0.213497693816154	0.17673693425402698	0.0	0.0158386534570058	0.0	0.0231677772130717	0.0	0.0140179739345585
1151	0.0	0.0299082486530871	0.0706353931983979	0.0463046361722169	0.0	0.0248465552884245	0.0	0.0320858323049321	0.0	0.0202121314641872	0.0960540274237378	0.10809542651233198	0.0	0.0237851081176132	0.0	0.0246537992545265	0.0	0.0269812806193025
1152	0.0	0.0326757220208442	0.22826269790482398	0.171497445549846	0.0867028586710769	0.0373708222113005	0.0	0.0204386225545307	0.0	0.0291843602298431	0.17876643101524498	0.17201319900722897	0.0	0.0175492603280149	0.0	0.0332542559119335	0.0	0.022120932882222003
1153	0.0	0.001987398972565	0.0	0.0386448911223449	0.0	0.00242745198248409	0.0	0.004548639045154479	0.0	0.00344041788291073	0.0	0.028209008477557005	0.0	0.00317254974083845	0.0	0.00650725476708939	0.0	0.0038206102871895203
1154	0.0	0.00972527357168705	0.258158935628945	0.171507051345922	0.0	0.009519731902000141	0.0	0.0315384258739164	0.0	0.0177297704244949	0.16313151105435	0.177296526981772	0.0	0.00917744378697528	0.0	0.0118954405779576	0.0	0.00831967646565475
1155	0.0	0.0124132106351291	0.10437186746717	0.0519162577446899	0.0	0.0128577023030101	0.0	0.0156963185310596	0.0	0.0185108160818722	0.0	0.027839022291121004	0.0	0.013651987417089999	0.0	0.024579867025584998	0.0793187290480086	0.0127419326197722
1156	0.0	0.0101599007177171	0.0	0.009814042570743541	0.0	0.0119470374519337	0.0	0.0061115378588102	0.0	0.00675181970208406	0.0	0.0135562782603419	0.0	0.0157839763677171	0.0853373861848232	0.0183302267113094	0.0	0.00932712628541006
1157	0.0	0.0225570897287094	0.0	0.024492983596399998	0.0	0.0241683020659666	0.0	0.0210394831456225	0.0	0.0174111707300022	0.0614033893875375	0.0316507976158533	0.0	0.0227324996187975	0.0	0.0366442701714995	0.0	0.0280399021998707
1158	0.0	0.0116456840308002	0.0	0.0184749033009134	0.0	0.0151974399326754	0.0	0.0120186400681179	0.0	0.0135787520827483	0.0	0.0314104213034458	0.0	0.0154668853487573	0.073406192353617	0.032622756229309	0.0	0.016730490593215002
1159	0.0	0.0229009599447842	0.0	0.027921004395403	0.0	0.02267097962376	0.0753575805765062	0.0327156233031028	0.0	0.0123419613400765	0.11261977445203099	0.0964272571315853	0.08699492679165802	0.0233822372290451	0.0	0.0332392150938674	0.0	0.0258798775248377
1160	0.0	0.0201642186558481	0.0	0.0167279428931019	0.0	0.0236433069432833	0.0	0.0204381229104714	0.0	0.0384662158171812	0.0	0.0170152412966626	0.0	0.0186498484054198	0.0	0.0301364046976382	0.0	0.0156406335001535
1161	0.0	0.0084523197642237	0.0606366912997852	0.0258613105591815	0.0	0.0104441963754361	0.0	0.0201959219379295	0.0	0.0104631750727916	0.0	0.00815976100184046	0.0	0.0140513701672643	0.0760405901173975	0.020161961996448003	0.0	0.0123099346811533
1162	0.0	0.0180698034893423	0.17656204246346696	0.124978159088334	0.0	0.0224837108910949	0.0	0.026929555036507003	0.0	0.0225212160364639	0.103101890461962	0.0848348297287432	0.174263007277304	0.0340631666244408	0.0	0.0313124016452903	0.0	0.022034300601217003
1163	0.0	0.00322325861194903	0.0979187478153463	0.078232368047823	0.0	0.004059731566433721	0.0	0.019548901593913003	0.0	0.0063830452192914205	0.0	0.0490905971982187	0.0	0.0074439357786830595	0.0	0.00742408237147652	0.0	0.00563525320492329
1164	0.0	0.0113579327317016	0.0	0.011623715517928998	0.0	0.0133933868866802	0.0	0.0124439518990987	0.0	0.0124065473586092	0.0	0.0174835810648587	0.0	0.0138022771303853	0.0	0.0231374003462081	0.0	0.0156463012007787
1165	0.0	0.00480915104872918	0.0	0.0156615828192773	0.0	0.00519805608634854	0.0	0.004564624744005	0.0	0.00508625827261749	0.0	0.00497246814542428	0.0	0.00564950015189967	0.0	0.0125962899529468	0.0	0.00813832438171622
1166	0.0	0.0124339772669781	0.132461075958399	0.0535831606466084	0.0	0.0130380571352834	0.0	0.0219673142159409	0.0	0.0137186688014734	0.0	0.0455816523005751	0.0	0.0159591539859158	0.0	0.0167987737224429	0.0	0.0165025139032342
1167	0.0	0.00957429267913174	0.157901809227197	0.15442395185885097	0.0	0.00888322823145778	0.0	0.0263546931897014	0.0	0.0249459453118616	0.36668753385163105	0.313676582686197	0.0	0.0107695234072331	0.0	0.0115431596685073	0.0	0.0123980488694501
1168	0.0	0.0116490561336241	0.0	0.00664137542317273	0.0	0.0144942161432697	0.0	0.006957201125759129	0.0	0.00921335194445522	0.0	0.0059770212262116	0.0	0.0124756861147104	0.0	0.0162754500787583	0.0	0.00700100535473261
1169	0.0	0.00801228969475561	0.0782906069999052	0.0492887014619044	0.0	0.00870432034365612	0.0	0.0136088640767888	0.0	0.0118965391137742	0.0	0.0177899244344714	0.0	0.0178263660082488	0.0	0.0178515794750383	0.0	0.00918342406957739
1170	0.0	0.0104658439016501	0.0	0.0106004432873622	0.0	0.0142102952648651	0.0	0.0110012287328265	0.0	0.009928684301566591	0.0	0.0328276865487881	0.0	0.0157078114255953	0.154548719604237	0.0334629679380097	0.0	0.0146975779274846
1171	0.0	0.00642291159245059	0.0999157487182012	0.0647535049807923	0.0	0.00663225276718842	0.0	0.00762685099223483	0.0	0.0104092064978802	0.0646594381032247	0.0783057600760571	0.0	0.0104561860126258	0.0	0.0139776993685645	0.0	0.0101941007767325
1172	0.0	0.0251975500176164	0.0	0.0145208265092914	0.0	0.0251124443524597	0.0	0.0282023435650952	0.0	0.0302483694970109	0.0	0.0182912385036931	0.130991928805791	0.0332664582724091	0.0	0.0312339764099637	0.128789987780411	0.0401046388478318
1173	0.0	0.00838483306772735	0.107671587866689	0.0681825142870926	0.0	0.00872206216436092	0.0	0.0143654461615296	0.0	0.0273097500375608	0.0	0.0665900814184846	0.0	0.0112566823877304	0.0	0.0128379332181847	0.0	0.0167050930383225
1174	0.0	0.00343259471324989	0.0	0.0280376149967732	0.0	0.0037240135073086295	0.0	0.0165385216169671	0.0	0.00407101948453699	0.0	0.0436517999565522	0.0	0.00478961316222909	0.0	0.00917835499857887	0.0	0.010898044168219
1175	0.0	0.0151565180132105	0.43219424123841294	0.311786435505164	0.0	0.014394873565133002	0.0	0.0204962010492562	0.0	0.0167901762937101	0.334640451626393	0.253812065199004	0.0	0.0166971151445491	0.0	0.0129490632631341	0.0	0.0184293272732457
1176	0.0	0.00633502890116653	0.0	0.00514290524665823	0.0	0.00724992113563733	0.0	0.0044635120687555796	0.0	0.005469951691198471	0.0	0.009767726669749791	0.0	0.00850204845051869	0.0	0.0119675112775113	0.0	0.00672174737894496
1177	0.0	0.0130311009684842	0.0	0.0302894177209807	0.0	0.0127130297129492	0.0	0.0156179815906439	0.0	0.0132210632557917	0.0	0.030710018100195	0.0	0.0135646312878906	0.0	0.0209827465512613	0.0	0.0258556451645779
1178	0.0	0.0119359251484742	0.117030586368283	0.0545312327437753	0.0	0.0117790142886063	0.0	0.0156476506215764	0.0	0.0135400472009486	0.19575809505831	0.19835949970611397	0.0	0.0160462935055584	0.0	0.0156866608939377	0.0	0.0178192888507445
1179	0.143859035712724	0.0411725802414228	0.0808346014844446	0.0493327451359313	0.0	0.0292415487630872	0.0	0.0296796209769092	0.0	0.0411392222068734	0.282035658016237	0.182387517648465	0.0	0.0282130782908605	0.0	0.0212738262667109	0.0	0.0317326473370435
1180	0.0	0.00252082096804171	0.0	0.00740838956979543	0.0	0.0029332003100622102	0.0	0.00647509980010842	0.0	0.00444479633272145	0.10441566710377699	0.0828821916171456	0.0	0.00421197546852536	0.0	0.00812419335678851	0.0	0.00905412995630323
1181	0.0	0.00317909181994474	0.0	0.00355503580022042	0.0	0.0038283938266205704	0.0	0.0029133769750727396	0.0	0.0036382037821347103	0.0	0.00450953443729144	0.0	0.0038342381215094	0.0617587390760463	0.00648669818809055	0.0	0.0042703494094216
1182	0.0	0.0154968169641362	0.10855689366619502	0.0531728865464724	0.0	0.0171051495926895	0.0	0.0192407414446423	0.0	0.0233849283411099	0.09234624019969902	0.106927019891871	0.0	0.0178490600640264	0.0	0.0343526870112061	0.13656477330769198	0.0260678368240149
1183	0.0	0.0143453898478344	0.0	0.0129071726193519	0.0	0.0141232210053245	0.0811618333010256	0.0316829104949049	0.0	0.0204009664844002	0.0	0.017642097547422	0.0	0.0180689810779179	0.0	0.0219461229573894	0.13826670953982098	0.0218618663078031
1184	0.0	0.0206448040514726	0.0834205524045415	0.0418258588133808	0.0	0.0216522217780619	0.0	0.0281282026338857	0.0	0.0265963072512452	0.0	0.0180697169502794	0.0	0.0229937291000654	0.0	0.0276651254440152	0.0	0.0217120096318978
1185	0.0	0.0209855277582621	0.15019056787835902	0.0535276706207911	0.0	0.021983364416921003	0.0	0.0197408472868052	0.0	0.019936034382147	0.0	0.0368221458804988	0.10180736822491901	0.0322438481549262	0.0	0.024609550295387996	0.0	0.022396497972772995
1186	0.0	0.0215805265488953	0.15914322150228	0.0999965345755333	0.0	0.018253880209031	0.0	0.0235631025451343	0.0	0.023863363885798	0.0	0.0710377293771957	0.0	0.0216814477001493	0.137552554607587	0.027521291152205002	0.0	0.020881889976188
1187	0.0	0.0102039096988117	0.0978579835138636	0.0562024327102338	0.0	0.0107776736669244	0.0	0.0207028561120605	0.0	0.007683995207569979	0.0	0.0452177136302082	0.0	0.009752364281905991	0.0	0.0210930931304746	0.0	0.0197134258700187
1188	0.0	0.0111314681816731	0.10081681095504699	0.0425722098167732	0.0	0.0133253504869413	0.0	0.0140662607966067	0.0	0.0088561447900937	0.0	0.031172060221811997	0.0667127842382462	0.0182864366769473	0.0	0.0260296357703714	0.0	0.0141352247613368
1189	0.0	0.0360876762197688	0.0	0.0385783646269637	0.0	0.034298264198356	0.0	0.0275269632957071	0.0898561547221405	0.0401756412699893	0.0	0.0326001688654056	0.0	0.0264153938748961	0.0	0.0315332841192623	0.0	0.026968734102825
1190	0.0	0.01753851359616	0.327796980528623	0.234203042133642	0.0	0.0125234855716353	0.0	0.0222016343716593	0.0	0.0273619853767156	0.18173230228115	0.17078707367573	0.0	0.0110806233260175	0.0	0.0173773724325147	0.0	0.0119177648694103
1191	0.0	0.00270236209269957	0.0	0.0326320816223659	0.0	0.00257513170520414	0.0	0.00570891649183231	0.0	0.00242473103896464	0.0	0.0301880333086189	0.0	0.0042158605711969796	0.0	0.007958464064634059	0.0	0.00566921156160641
1192	0.0	0.0282711639715201	0.0905485339102245	0.0402929591055319	0.0	0.0253557414590866	0.0	0.0260864117568685	0.0	0.0223478774666768	0.0	0.0372634636076504	0.0633565563592648	0.0298997284495531	0.0	0.0245262277872213	0.0	0.0298349661886163
1193	0.386355108502113	0.0864091821622116	0.0	0.0416049818478117	0.0	0.048905999558854	0.0	0.032158171020064	0.0	0.0335303425051721	0.0	0.034757925887855	0.0	0.036270109501296	0.0	0.0359528958614499	0.0	0.0238006068669416
1194	0.18097089172200698	0.0499494411257103	0.17823179146468	0.07058231699501201	0.0	0.0360822242462758	0.0	0.0355998778483779	0.0	0.0292758877670069	0.204126396792555	0.132370239307266	0.138220607193456	0.0365210615162689	0.0	0.029179231342722	0.0	0.0206718547136921
1195	0.0	0.0243174865491084	0.346711757156803	0.20213875104883802	0.0	0.0196125552210264	0.0	0.0237163184926965	0.0	0.0198363392204299	0.48982754079886204	0.338123310000007	0.0	0.0161784398698825	0.0	0.0139300551113258	0.0	0.0153214229400902
1196	0.0	0.0063830301148606605	0.0	0.0145160432568501	0.0	0.008679268452826929	0.0	0.005408066095342379	0.0	0.00706178288349547	0.0	0.0208498756463144	0.0	0.00970775075406513	0.0	0.0233046383049493	0.0	0.0151235438446579
1197	0.0	0.0362983438743317	0.0	0.0306532062742846	0.0	0.0347141370210621	0.17883915586100102	0.0632723246475109	0.0	0.0231858432959831	0.0	0.0187914818818841	0.0	0.034251085446741	0.0	0.0316050586313356	0.19106988542625503	0.0418714865346044
1198	0.0	0.0116141808381399	0.0	0.0179243553270438	0.0	0.0123120108402588	0.0	0.013773981057052	0.0	0.0184692050838598	0.12925913113946802	0.10263016608592	0.0	0.0136333323069063	0.0	0.0172884009542695	0.0	0.0165248772459221
1199	0.0	0.0054812678758995	0.0	0.0103159735204349	0.0	0.00491393999661364	0.0	0.0135944822181243	0.0	0.00404102630021674	0.0	0.0217498481111019	0.0	0.0063738368034501	0.0	0.00865088354708608	0.0	0.0068191977563789394
1200	0.0	0.0148447223097943	0.0	0.0225719785063432	0.0	0.0131575025133305	0.0	0.0165577056687896	0.0	0.0136129687104805	0.0	0.0187364632113834	0.0	0.015979626245234	0.0	0.0222432740433379	0.0	0.0145887734321468
1201	0.0	0.00524561386249583	0.0641837597359337	0.0420792135648051	0.0	0.006115412173558999	0.0	0.0129861855268362	0.0	0.0104269398144281	0.11274675588784	0.118264579436754	0.0	0.007806081079792959	0.0	0.0162554478469541	0.0	0.0101295041882029
1202	0.293564331166565	0.0986818793075531	0.126606638909725	0.0468721435511425	0.0	0.0464795015324182	0.0	0.0226210734896592	0.0	0.0248554216022392	0.0	0.0404038110322041	0.0	0.0297387221196624	0.0	0.0288830669427882	0.19984631448198	0.0400368291890702
1203	0.0	0.024415473693168	0.0	0.020224647075108	0.0	0.0141057213338793	0.0619355864335529	0.0262470485306104	0.0	0.0600673434413552	0.0	0.0310316698952277	0.0	0.0141029426373327	0.0	0.0177919192327401	0.0	0.0208797155275526
1204	0.128641003208747	0.0478230576902415	0.0	0.0375098579469631	0.0	0.0325769046094947	0.0	0.0281396454570455	0.0	0.0408385637610518	0.0950819462233131	0.0576210687877618	0.0	0.0319558244223914	0.0	0.0249408765461132	0.0	0.0376444925181712
1205	0.0	0.0135837817393008	0.0852032369735543	0.0572075801460956	0.0	0.0115984719236225	0.0	0.0134952739506547	0.0	0.00922750785986526	0.0	0.0529281782582884	0.0	0.0120460648216525	0.0	0.0200687524806904	0.0	0.012776113879123002
1206	0.0	0.00599273459895665	0.0601177989659645	0.0291632211574013	0.0	0.0058889305278479204	0.0	0.0100896223734163	0.0	0.00582279218777157	0.0	0.0317850322372357	0.0	0.00733963122903053	0.0	0.0136842344041278	0.0	0.00881615343055114
1207	0.0	0.00624809187596112	0.12286871520917801	0.0603248948062712	0.0	0.0072434492280899	0.0	0.00890525182852547	0.0	0.008278824075908941	0.0	0.0328096457532216	0.0	0.008269167299987841	0.0	0.0143057305868386	0.0	0.00888175566953515
1208	0.0	0.00687316201691126	0.0849422887870381	0.0537157885666051	0.0	0.00938531530727852	0.0	0.0136864951072107	0.0	0.00939508790119426	0.0	0.0204287079726321	0.0	0.0142494255060378	0.0	0.0167928732838643	0.0	0.0160378500781115
1209	0.0	0.0181678532876838	0.0	0.0163096358078107	0.0	0.016641460467178997	0.0	0.0174663717952783	0.0	0.0399290564217871	0.0711126735489542	0.0486204166365677	0.0	0.0144243109196278	0.0	0.0221102708566879	0.0	0.0138214495258001
1210	0.0	0.0461559151893568	0.0	0.0501306158119101	0.15323125033999402	0.078791021213491	0.0	0.006245397351681971	0.0	0.00888809055808594	0.0613969416645297	0.04932832164079099	0.0	0.0157292417180001	0.0	0.0715882107543285	0.0	0.0530731786567231
1211	0.0717093725492975	0.033023536368865	0.0717266303315556	0.0480594738165667	0.0	0.0298121784179299	0.0	0.0286906485718971	0.0	0.0248146825541728	0.298905609283502	0.192538213682419	0.0	0.0253316183119712	0.0	0.0221618555887553	0.0	0.0236436965700889
1212	0.0	0.00965649204933021	0.0	0.02130982194895	0.0	0.0109597103960621	0.0	0.0106309096733223	0.0	0.0107366165916808	0.0	0.0404603497449753	0.0	0.0127515117844089	0.0	0.0115213258747592	0.0	0.0111092067098222
1213	0.0	0.00391141407443803	0.0	0.0190793738309041	0.0	0.00453002577678289	0.0	0.014149719459219	0.0	0.0061543146883133795	0.0	0.0461049135110664	0.0	0.005181881433118611	0.0	0.00932646273942263	0.0	0.0127744110475661
1214	0.0	0.00822320655086649	0.270183324537827	0.22582891542390499	0.0	0.0109113267948099	0.0	0.0248527197958465	0.0	0.0127395013736532	0.43923892538996295	0.327010546517231	0.0	0.0125492330172452	0.0	0.0172261471736258	0.0	0.008962603035231321
1215	0.0	0.00853026034864271	0.0	0.0119896014213645	0.0	0.00962094577696127	0.0	0.0170308750331884	0.0	0.009604727803807729	0.0	0.04024498223549299	0.0	0.0145203793390016	0.0	0.0166899016028081	0.0	0.0232022431465176
1216	0.0	0.0186685117360502	0.103293228596045	0.0626758910729506	0.0	0.0152760951287886	0.0	0.0233008476297833	0.0	0.0264183581723044	0.0714641813628437	0.0717931822583921	0.0	0.0196260252952783	0.0	0.0263858468747842	0.0	0.0363798542105327
1217	0.0	0.006678809559861999	0.0	0.0122032839471582	0.0	0.00782910185767505	0.0	0.00875745648773289	0.0	0.00984667981033693	0.0	0.0157286338251554	0.0	0.00796951423366221	0.0	0.0155381287386111	0.0	0.00737299356615748
1218	0.0	0.0194666639013465	0.191614763752837	0.0935644921006338	0.0	0.0197551588961644	0.0	0.0187518055843179	0.0	0.0208376167937143	0.3596728311020129	0.273911059935972	0.0	0.018200463218021	0.0	0.0174661493319575	0.175182978232955	0.0219690391855302
1219	0.170414409172113	0.0430724153405454	0.0	0.0272871376618297	0.0	0.0369059363572218	0.0	0.0198115474323318	0.0	0.0209234138983286	0.143247935258537	0.0691716434189016	0.0	0.0249735285173488	0.0	0.0327316909162917	0.0	0.0297914587801962
1220	0.0	0.00531782257124111	0.0	0.0372288507619902	0.0	0.005825912738556129	0.0	0.00900316817489697	0.0	0.00924999964649888	0.0746261703553793	0.074170491935486	0.0	0.0065523548469018705	0.0	0.0199173091171241	0.162510663750877	0.0180199201968995
1221	0.0	0.0138906069469042	0.0	0.028141342902701	0.0	0.0152092880583021	0.070777750588132	0.0206912573894005	0.0	0.0193042111010629	0.0	0.0183481725483181	0.0	0.0179119994004999	0.0	0.0219572949173756	0.0838755188434024	0.017595483013790002
1222	0.0	0.0157367222472271	0.0	0.0366704666032049	0.0	0.0156336865264259	0.0	0.019392202116742002	0.0	0.0110485465613839	0.0610126143689205	0.066757462622814	0.0	0.0169504424826544	0.0	0.0243152738944617	0.0	0.0226711003314731
1223	0.146570144481754	0.0523759058178107	0.0	0.0334627327955473	0.0	0.0369750116102382	0.263382546315715	0.0609009856023959	0.0	0.021675495899258	0.0	0.0238488759895555	0.0	0.0264939992711598	0.0	0.0347356914401178	0.0	0.0359611617395315
1224	0.0	0.0127258883447207	0.167559802432798	0.109242496799386	0.0	0.0120027530180723	0.0	0.0234851644306267	0.0	0.027284116622202006	0.13238271691344802	0.13935373992640301	0.0	0.0110756768911879	0.0	0.0164896512266829	0.0	0.0172681837341994
1225	0.0	0.00792851280430484	0.0	0.00879753407217199	0.0	0.00922160362710465	0.0	0.00800300368264197	0.0	0.0136714666750112	0.0	0.0320885771314643	0.0	0.00991884247356956	0.0	0.0122982361069087	0.0	0.00834793346027525
1226	0.0	0.0143088394814485	0.0	0.0283848176596591	0.0	0.0174488537216425	0.0	0.0188135868453737	0.0	0.0103838854466693	0.077847383031232	0.0476719541668131	0.0	0.0178908753643687	0.0	0.021291525297468	0.0	0.0155883481440133
1227	0.0	0.0231471286095779	0.125630816884466	0.0646644280787308	0.0	0.0222084405514426	0.0	0.0298534931307157	0.0	0.0265075970001523	0.0	0.0351064904577417	0.0	0.0256621838390591	0.0	0.0271151731974813	0.12383372783022101	0.0275326457550668
1228	0.0	0.0106189752515176	0.43675298551252095	0.351816596004925	0.0	0.0103551115844303	0.0	0.0106217123710593	0.0	0.0172773978914263	0.27463231568435004	0.258645647754938	0.0	0.0117772776978001	0.0	0.0102666575459916	0.0	0.0107228842883808
1229	0.0	0.0370341887080339	0.09679801515724999	0.0338111908137125	0.0	0.0368483331821211	0.0	0.0238203638093939	0.0	0.0245825200965513	0.0	0.0804271103500629	0.149282788629401	0.0435479660372895	0.0	0.032019020052997	0.0	0.0285862581177419
1230	0.0	0.0257352274856509	0.0	0.0311780572956987	0.0	0.0257744865224306	0.0	0.024183437134298	0.0	0.0362768382524097	0.17726315235523998	0.114040563349412	0.0	0.0254784569275026	0.0	0.0282715625689385	0.0	0.0294036461836439
1231	0.177703523811339	0.0688633378744039	0.126109351049304	0.0735418394070569	0.0	0.043231697656634004	0.0	0.0180842709328886	0.0	0.0631137833710275	0.0784748364865915	0.0981528436706342	0.0	0.0221564085882117	0.0	0.0190813943209851	0.0	0.0201669060132285
1232	0.0	0.0150776423430188	0.0	0.0277079768833417	0.0	0.0157946418722152	0.0	0.0127475167606384	0.0	0.0129401551966215	0.330338160695039	0.2727190935638	0.0	0.0192040862325039	0.0	0.0203748724077247	0.0	0.0257383386452229
1233	0.0	0.00293443238658151	0.0	0.018950781828916	0.0	0.00341240827071363	0.0	0.00514794440388822	0.0	0.00525273431863298	0.0	0.030951837591949	0.0	0.00491239849776659	0.0	0.00847598063553053	0.0	0.00621147620137944
1234	0.0	0.00382836955052905	0.0	0.01332787125028	0.0	0.0038532817979609296	0.0	0.0135016202338837	0.0	0.0061562574782513205	0.0	0.032641481063395	0.0	0.00603217228123582	0.0	0.0115772896362088	0.0	0.00496671056874451
1235	0.0	0.00953944798383032	0.0	0.00941133694452635	0.0	0.00839136997613219	0.0	0.0115058150641498	0.0	0.0098040276472851	0.0	0.022609845563060005	0.0	0.0111977246175436	0.0	0.0141111187938213	0.0	0.00917136783846738
1236	0.0	0.00614789717943592	0.0	0.00582910065846621	0.0	0.0138762466552235	0.0	0.00571827815688016	0.0	0.00795167318740724	0.0	0.0122224267365718	0.0	0.0182396119679636	0.0	0.0185764275169007	0.228003525314695	0.11110922431898501
1237	0.0	0.0112296827948222	0.336070537926097	0.29462298749844895	0.0	0.00836841571588615	0.0737336112503315	0.0232986365467491	0.0	0.0138304139595211	0.417778088517271	0.371205013281364	0.0	0.009040444835481441	0.0	0.012641916716628999	0.0	0.00855918752499913
1238	0.0	0.0064329905677509205	0.219211669964091	0.17895368498991102	0.0	0.0066123092391336	0.0	0.021179328154080003	0.0	0.016337490205881	0.135084475039474	0.15355492338890803	0.0	0.00802084330969195	0.0	0.0115775196659465	0.0	0.0150385078364758
1239	0.0	0.0144339030436564	0.5347524094986571	0.322763752215913	0.0	0.0116108457823063	0.0	0.0160942135473853	0.0	0.0176910329706516	0.46524759050134296	0.366417163167028	0.0	0.0119509069435686	0.0	0.00876261221698015	0.0	0.00977289270793386
1240	0.0	0.0243090640944662	0.142374690645329	0.0560551299119402	0.0	0.0290404793854664	0.0	0.0256747787703776	0.0	0.0144546294236283	0.0	0.0435098573544087	0.0703251237302107	0.031508104893902	0.0	0.036946853858594	0.0	0.0271212057299283
1241	0.0	0.0431094178259502	0.398881893840897	0.263355931094169	0.0	0.031996206250824	0.0	0.0187671531903768	0.0	0.0374639535654275	0.15366077482649404	0.105154568727994	0.0	0.0284601837862725	0.0	0.0134591446648616	0.0	0.0146815848324293
1242	0.0	0.0155933286464793	0.0	0.0161701176784262	0.0	0.014525314110911998	0.0647920982106485	0.0230825798916334	0.0	0.0161943822188682	0.0	0.019794484302621998	0.0	0.0135948985894324	0.0	0.0181110737143869	0.0	0.0133870479261403
1243	0.0	0.00589007793028922	0.0	0.0318868589374335	0.0	0.00603637515880526	0.0	0.00814108322560277	0.0	0.0198717025606556	0.0	0.0323268303733755	0.0	0.007688519594373109	0.0	0.0109637197001054	0.0	0.0062497879253330295
1244	0.0	0.0173443664335181	0.0	0.0119090439959078	0.0	0.0195175762759507	0.0	0.015150953349126998	0.0	0.022537892551944	0.0	0.0239201894903282	0.0	0.0212906169863394	0.171676378218977	0.0412953863615274	0.0	0.0238210329719606
1245	0.0	0.0113320643152214	0.0	0.00781717313390178	0.0	0.0110073227486125	0.0	0.0117985762448469	0.0	0.00933445554721381	0.0746609258562225	0.0473642354015386	0.0	0.0125695988648871	0.0759739872576708	0.0322732878873448	0.117452436150136	0.018778272830134998
1246	0.0	0.0190239268824009	0.0	0.0382166085161442	0.0	0.0159208500310778	0.09445081940342098	0.0308869697088714	0.0	0.0239190091728096	0.217010897957368	0.136716032629238	0.0	0.0140445770148682	0.0	0.0179045397447807	0.0	0.0120190653402154
1247	0.294671439743886	0.0730448405919089	0.0	0.0229162125358806	0.0	0.0597120664842716	0.0	0.0281738777417946	0.141181493176856	0.0517686262454234	0.0	0.0222923690153194	0.0	0.0355950733755564	0.0	0.0347418619617026	0.0	0.0321346103751765
1248	0.19034720249485002	0.0609138887027586	0.0944205931015643	0.041203933942986	0.0	0.0426485167508778	0.0	0.0396293195246585	0.0	0.0183276593349459	0.0	0.0290259163855564	0.0	0.0293979014314895	0.0	0.0556220436966598	0.0	0.0282633200131434
1249	0.0	0.00822583954216239	0.0	0.0243866988734252	0.0	0.00772741915825046	0.0	0.021787688580317002	0.0	0.0146115121075635	0.0	0.0113539843672114	0.0	0.00945608827116485	0.0	0.0162546904832801	0.0	0.0167826553033934
1250	0.0	0.00953460799205506	0.0	0.0122391625699686	0.0	0.00962849976749401	0.0	0.0145095132577877	0.0	0.0281676580930391	0.0	0.033426571963046	0.0	0.0113345181031398	0.0898137526983458	0.0200641111876751	0.0	0.0129515800269801
1251	0.0	0.00700616705300059	0.0	0.0298652938764424	0.0	0.0077553941072016205	0.0	0.0114417547026525	0.0	0.0129802560211697	0.0876855409071795	0.0705263768746216	0.0	0.00878075246741182	0.0	0.0228640952384092	0.0	0.0108140751408984
1252	0.0	0.0208034296086416	0.17223100879660996	0.0649739482666617	0.0	0.0218872665995822	0.0	0.0172172033937753	0.0	0.025737796178124002	0.0	0.05182429331225401	0.0628895967410002	0.0266893465686591	0.0	0.0275031422116738	0.0	0.0225163696101944
1253	0.38112972648402704	0.104007750420896	0.0	0.0187551766591068	0.0	0.0632149489898013	0.0	0.0249984915585577	0.0	0.0247199863340827	0.0	0.0146224773208287	0.0	0.0455301785101645	0.111679479822879	0.0411824281072068	0.151935418726254	0.0347083244502767
1254	0.0	0.0175664740213568	0.0	0.0106046332209659	0.0	0.0158351148222701	0.0	0.0263834522147385	0.0	0.0270185602953461	0.0	0.0076212465823257206	0.0	0.0194693221188099	0.0	0.0172466781632785	0.0	0.0116420267596483
1255	0.0	0.0217338308063377	0.0	0.0232624226505555	0.0	0.0186541526106201	0.0	0.0180496729068954	0.0	0.0375920623886766	0.10212832579333302	0.0780415288686852	0.0	0.0208390427296391	0.0727333631487747	0.0219810694670457	0.0	0.0151622880136342
1256	0.0	0.0319050003583833	0.20039918959901898	0.128791002648541	0.0	0.0222627984788881	0.0	0.024218744667528002	0.0	0.0195576283676677	0.155219866276643	0.107710473365125	0.0	0.0202348605308682	0.0	0.0268336517964122	0.0	0.0179209777647322
1257	0.0	0.0305779267644931	0.0	0.0524682489393552	0.0	0.0290318900312155	0.0	0.0372848657911779	0.0	0.0172870566968559	0.0	0.0410664200231293	0.0	0.029321838201724997	0.0	0.0275978941743223	0.0	0.0254756759278801
1258	0.0	0.0102935016510739	0.0	0.0174311041112147	0.0	0.0102375813408274	0.0608042884789252	0.0205774874390615	0.0	0.00976084980316806	0.0651394069883149	0.0382506965826284	0.0	0.0144251802084088	0.0	0.0150801049215673	0.0	0.012625700228303999
1259	0.220504841472804	0.0622053686632313	0.285508476189768	0.12001598927311599	0.0	0.0546822836130038	0.0	0.0402130092724414	0.0	0.0451727665735545	0.0933686021847691	0.0547428872519435	0.0	0.0453106995072301	0.0	0.0288973862578829	0.0	0.0237668304501787
1260	0.0	0.0229380128036489	0.0	0.0215189594127116	0.0	0.0269909310383575	0.0	0.0308352701334966	0.0	0.0230628881315686	0.0	0.0384890528676149	0.0	0.0415188316770045	0.0	0.0277784845108731	0.0	0.0290076245379438
1261	0.0	0.00873739266291372	0.0	0.0115635075785875	0.0	0.0093639635107939	0.0	0.008701486172992741	0.0	0.008681174827479779	0.0	0.031345482649997	0.0	0.0125486570927185	0.0	0.0144182150702454	0.0	0.0191262156124223
1262	0.0	0.00501729577073559	0.0817967487553204	0.046848538829484004	0.0	0.0066290600413870795	0.0	0.00663408954714269	0.0	0.008616176263970909	0.10733276355977699	0.0976213616068479	0.0	0.0121586211745954	0.0	0.0194295415574146	0.0	0.0112518121678882
1263	0.23396162671997	0.0571822131593637	0.122102156896813	0.0463265538377609	0.0	0.0307383767517167	0.0	0.0238026389465012	0.0	0.0205611428331055	0.135283845219567	0.110348389141371	0.0	0.0245475776820494	0.0	0.02400655283239	0.0	0.0261610428379812
1264	0.0	0.0133937314001312	0.10727874664524799	0.0583414413207743	0.0	0.0141147565657856	0.0	0.0124617839109442	0.0	0.0174764614491763	0.0	0.0435613368179246	0.0	0.0198494126050451	0.0	0.0147402149368788	0.0	0.0185256842136249
1265	0.0	0.0195080576846035	0.47520228267785897	0.307141013547932	0.0	0.015847315717245	0.0	0.0200623155502966	0.0	0.0174663010000905	0.274191388480151	0.25051324534665304	0.0	0.0139500208743141	0.0	0.0124661307899736	0.0	0.0129173058762439
1266	0.0	0.00860600838245442	0.0	0.0210815887744615	0.0	0.00926858228880774	0.0	0.0084298164389072	0.0	0.0101183609340693	0.0	0.0173120343467241	0.0	0.0147013614463316	0.0724257235325391	0.0228428126850984	0.0	0.00894560830013187
1267	0.0	0.00490695148340214	0.0	0.0111956184081278	0.0	0.00554496188305551	0.0	0.0153559860897625	0.0	0.00543469714500442	0.0	0.0201005325633928	0.0	0.0081428890099301	0.0	0.0102768200125844	0.0	0.0148646267973274
1268	0.0	0.010705037474135	0.1783712117403	0.123701946611183	0.0	0.0170132617017553	0.0	0.0155781998453133	0.0	0.00953945137617152	0.12334130790151	0.132105078387519	0.0	0.0165864438849873	0.0	0.0267334256371165	0.0	0.009476916256078459
1269	0.0	0.0049848362921504205	0.0	0.0072760391354022794	0.0	0.00643872336146176	0.0	0.00507521285836269	0.0	0.00803909151019638	0.0	0.0047982337034245	0.0	0.011784409847555	0.0	0.0150416284775952	0.0	0.0126185937472314
1270	0.0	0.010326561497273	0.0	0.0253062659024138	0.0	0.0104867280379457	0.0	0.0107041350986101	0.0	0.0165013112831917	0.0	0.0377628598796925	0.0	0.0128896740761982	0.0	0.0144001521710147	0.0	0.00755167907725675
1271	0.0	0.0166459692542736	0.0854339792421304	0.0472423621755698	0.0	0.0145781833531645	0.0	0.0215752046406661	0.0	0.0285373557329392	0.0	0.0231395743668023	0.0	0.0172653533087258	0.082799381275453	0.0387125258540456	0.0	0.0148463149684992
1272	0.0	0.0205131794727512	0.0	0.0222196080961825	0.0	0.0200768770035805	0.0	0.0218774967417805	0.0	0.0265872318828174	0.0	0.0287602125511814	0.0	0.0255422868548263	0.0867817467257009	0.0327971977579362	0.0	0.0219074608781765
1273	0.0	0.0478038405587573	0.0	0.0364548876678969	0.0	0.036454007096657005	0.0	0.0367910498699259	0.233264942478862	0.10287511212355699	0.0	0.021625303269561004	0.16045404173896302	0.0407069561551344	0.0	0.0238713106943103	0.0	0.0228032666762681
1274	0.0	0.0357019249958314	0.0	0.030236497806217996	0.0	0.0211007290286194	0.0	0.0313631480342048	0.0	0.0304475202772954	0.0	0.008949179628635659	0.0	0.0149489428212261	0.0	0.0317512610575853	0.0	0.0252040698055985
1275	0.0	0.009178956246085229	0.149786350482519	0.0826570197483387	0.0	0.009925187539082909	0.0	0.00744644719300863	0.0	0.0118202926847008	0.221342610325323	0.256381292262949	0.0	0.0091504481769574	0.0	0.0132592080126053	0.0	0.0146207631625643
1276	0.126541657563798	0.041519643297592	0.21544367144676604	0.0857147864031376	0.0	0.0300042503903294	0.0	0.0290976225797389	0.0	0.0187180814031687	0.12199359105179401	0.0916065678560145	0.0	0.0242861646593334	0.0	0.0254981596473615	0.0	0.0329716823243901
1277	0.12052817179855001	0.0284342792204362	0.0	0.0236334162441508	0.0	0.0269944127476976	0.0	0.0168261815034071	0.0	0.0146424051228824	0.0	0.030858550605222	0.0	0.026785227063337996	0.0	0.0249581044985196	0.0	0.0221724778863829
1278	0.0	0.00955656233712017	0.0	0.0204201701281293	0.0	0.007587864674757491	0.0	0.0121086899914929	0.0	0.0134459440904923	0.0	0.0111374300020976	0.0	0.009091888868442921	0.0	0.0126800647688391	0.0	0.009803852342027691
1279	0.0	0.00876811473789885	0.0	0.0181582062259062	0.0	0.008456177747503929	0.0	0.010026492162669001	0.0	0.00994757866924831	0.0	0.0239202520579591	0.0	0.0106872284693731	0.0	0.015442490073758001	0.0	0.0175882248351446
1280	0.0	0.00473542659357815	0.0	0.0163887362048404	0.0	0.00500714012979645	0.0	0.0108570584403444	0.0	0.0042531590361953205	0.0	0.013198805297363	0.0	0.00568702511099923	0.0	0.017472184203898997	0.0	0.00731785593473479
1281	0.0	0.007412806728057191	0.0617913742330583	0.0346350258553141	0.0	0.0093704036732013	0.0	0.0135983213992423	0.0	0.00885491734253555	0.0	0.0189392190626853	0.0	0.0135592455621451	0.0	0.0151182096677269	0.0	0.0135737230195766
1282	0.0	0.0139671825156222	0.14492577342734	0.10659139015577301	0.0	0.0138837725544515	0.0	0.0229001258678342	0.105287133521515	0.0449896879020527	0.14677764101177698	0.125936740243419	0.0	0.020479400086508	0.0	0.0288910749666785	0.0	0.0259544708227311
1283	0.0	0.0017762111005878301	0.0	0.00706966192442104	0.0	0.00209229347891305	0.0	0.00303733365800292	0.0	0.0024140427246487897	0.0	0.0206965097212122	0.0	0.0030199324931632398	0.0	0.00481622552785115	0.0	0.0024826280093051
1284	0.0	0.0037075835404245397	0.0603995933545982	0.0386756112287875	0.0	0.00397116534952373	0.0	0.009771624420808379	0.0	0.00578893021128418	0.0	0.0335833763630551	0.0	0.00544448051829638	0.0	0.00682090001422632	0.0	0.00915750263207656
1285	0.0	0.010784380354292	0.0	0.0138346236632342	0.0	0.010003814501990999	0.0	0.0125715010884427	0.0	0.0140257513703225	0.0	0.0300160262488227	0.0	0.0107466369638568	0.0	0.0101607755098329	0.0	0.009081488200183509
1286	0.0	0.0028995253323704697	0.130685932948346	0.11874040993304198	0.0	0.0028492141384180397	0.0	0.005863160966444629	0.0	0.0166051930716878	0.10778962279638801	0.0957200383808663	0.0	0.0036966892145713	0.0	0.00752551572541661	0.0	0.004673598284049021
1287	0.0	0.00664258176849766	0.0779758149026654	0.0434033430448983	0.0	0.00886963018801566	0.0	0.0068917241332888	0.0	0.0121698627098149	0.0	0.0275325888892606	0.0	0.0137846035127132	0.0642526291870942	0.0202832576547671	0.0	0.016071470796993
1288	0.0	0.0120856717775016	0.174705350265548	0.11040499672447801	0.0	0.0103362862494351	0.0	0.0279050620455872	0.0	0.0116274240856024	0.17173154353018802	0.16473281976051998	0.0	0.0153717005770156	0.0959455988877308	0.0202514603078441	0.0	0.012635484077691004
1289	0.14641168412664599	0.05658890231916299	0.19332831718984803	0.0894289378928731	0.0	0.036677172699287997	0.11416648372355699	0.05160710445352999	0.0	0.0256775838794128	0.0	0.074323734893721	0.0	0.0288485224069164	0.0	0.0219232542098547	0.0	0.0250339914501245
1290	0.0	0.019034569802256998	0.0	0.0196307148137064	0.0	0.0162580060587442	0.0	0.0319697064500555	0.0842025452389104	0.0401232412938234	0.10136262059694	0.0949403575914732	0.0	0.0211369372514796	0.0	0.0184710101983917	0.0	0.0155293840079994
1291	0.0	0.0239541662350439	0.181993651399865	0.10069922859797001	0.0	0.0277054985358604	0.0	0.0299511463781413	0.0	0.0169396625840484	0.128313784339252	0.0834058192589002	0.0	0.0252306233640977	0.0	0.0347813356346664	0.220518785312454	0.0406838836061014
1292	0.0	0.00757818770380555	0.0	0.0276335382136216	0.0	0.00939868265057683	0.0	0.0119056287539875	0.0	0.010947438955269001	0.0	0.0401798508316861	0.0	0.0125537007078742	0.0	0.0251738784102418	0.0	0.0139617944926765
1293	0.136809480976183	0.0698623724845131	0.0	0.043421515558428	0.0	0.038287192947234	0.0771248394332361	0.043527925900489	0.0	0.0343543753629922	0.11850462047480802	0.0793530157568234	0.0	0.0272445473966706	0.0	0.0290734562550293	0.0	0.0383932163944795
1294	0.0645315848468545	0.0261128503188728	0.0	0.0146181444630834	0.0	0.0208054396354176	0.0	0.0154929379037801	0.0838712776330267	0.0286026997787236	0.0	0.0142144764004777	0.0	0.0203149917129096	0.0	0.0334951537414774	0.0	0.0135403303613171
1295	0.0	0.0204815138558373	0.0	0.026373460668705002	0.0	0.0185139597811598	0.0	0.0195253045383586	0.0	0.0143481690218891	0.0	0.0113368935360603	0.0	0.0167607456853111	0.0	0.0333196248774699	0.0	0.0256756515005682
1296	0.0	0.0300155695888351	0.0	0.0350729183149549	0.0	0.0286139797107358	0.0	0.0333652455447675	0.0	0.0226178405601536	0.19117374187092004	0.0739832642316676	0.0	0.0292162485623633	0.0	0.0295822331212513	0.0	0.0235200399777969
1297	0.0	0.009530231533639091	0.0	0.0203511153771871	0.0	0.0105206445272044	0.0	0.0105665732873821	0.0	0.0073937788472909095	0.0	0.0491838423719173	0.0	0.0143461545492521	0.0	0.0172538425802795	0.0	0.0189491132231949
1298	0.0	0.00751880246036301	0.113154192871967	0.0525534008727362	0.0	0.00861999483335515	0.0	0.0103587808768065	0.0	0.008561824559739709	0.0	0.0180998530985487	0.0	0.0110014800917554	0.0	0.0183077417940069	0.0	0.0114905689865922
1299	0.0	0.0355110564444897	0.0	0.0235134029991917	0.0720976638546335	0.0396010833219123	0.0	0.0204206221419514	0.0	0.019090146027051003	0.0	0.0174561906096018	0.0	0.0407745655788804	0.11228329024323501	0.0484579921277758	0.0	0.0211475784180161
1300	0.215794835306188	0.0776159895506622	0.0	0.0163995045689537	0.0	0.0487297976850927	0.0	0.0171389613619987	0.0	0.0356079582945986	0.0	0.017681794870334	0.0	0.0204486104409175	0.0	0.026323572988125998	0.0	0.0155134218129656
1301	0.0	0.0056216177861227205	0.0	0.0230316819412541	0.0	0.0057322589821210395	0.0	0.0158290211425976	0.0	0.009634522689517729	0.0	0.0232815540581287	0.0	0.00921709528005325	0.0	0.0135710711519332	0.0	0.00835886300352087
1302	0.0	0.0200646849301192	0.0	0.0202850849771747	0.0	0.0175124731777163	0.0	0.0228256771686235	0.0	0.0221781509941575	0.0	0.0156706310313098	0.0	0.021318527974763	0.0	0.0168899090375471	0.0	0.026383351421273
1303	0.0	0.0109365328727688	0.41296795217478	0.297435629782195	0.0	0.0116942778476691	0.0	0.014203108836468	0.0	0.0194142905895715	0.183657192757323	0.19326931229466301	0.0	0.00988314746672822	0.0	0.0167409757760995	0.0	0.00950092119705712
1304	0.0	0.0337744258981753	0.0	0.0163565011476788	0.0	0.0273490418432657	0.0	0.0144527008725149	0.0	0.018918976006817	0.0	0.0156422836669364	0.0	0.0235712074349611	0.123152669628754	0.0438814484139282	0.0	0.0392255544320567
1305	0.0	0.0066680213070411795	0.089933109789405	0.0646536874265704	0.0	0.00675170613979707	0.0	0.0125848381697668	0.0	0.0099268163664729	0.0	0.0459941673122859	0.0	0.0083455469476521	0.0	0.013564198033101998	0.0	0.007817647904403471
1306	0.0	0.0316241882995197	0.0	0.01962980498321	0.0	0.0282983599872664	0.0	0.0253952327169252	0.0	0.0254306024419588	0.0	0.021385656894406	0.0	0.0284298950870939	0.0	0.0253769403089461	0.12511995527092198	0.042261712202367
1307	0.0	0.00359115473864967	0.0	0.009730118212841091	0.0	0.00346918391327164	0.0	0.008377912605171421	0.0	0.00354297868825217	0.0	0.0385340379843504	0.0	0.00520114904304253	0.0	0.0073012923171319995	0.0	0.0088925927761851
1308	0.0	0.0197179170396725	0.149742089742763	0.0734201039865643	0.0	0.0194725769847963	0.0	0.0195133698775666	0.0	0.0325923022788696	0.128725075614187	0.15948642659654097	0.0	0.0193206803939631	0.0	0.0216572522596525	0.13695198698130698	0.0235964967353984
1309	0.0	0.0062049947493308605	0.0	0.0264988810767965	0.0	0.00798911713116301	0.0	0.0116999381084909	0.0	0.00796878662595313	0.0	0.0237098171579414	0.0	0.0109795624077982	0.0663292281989014	0.0243628287783207	0.0	0.0147650111362796
1310	0.0	0.00393957216662804	0.412480876542052	0.370841814828206	0.0	0.00402760200003555	0.0	0.0157420378841758	0.0	0.0103144724413915	0.258667111993487	0.242495251346915	0.0	0.00527113845622087	0.0	0.00643576707568209	0.0	0.0049400652168747105
1311	0.0	0.0028318201388795898	0.0	0.00995257537447595	0.0	0.0031235338336751397	0.0	0.0040065993968060295	0.0	0.0046782853469116105	0.0	0.0187383975753577	0.0	0.0042377245288874104	0.0	0.0117152322825233	0.0	0.00843247056285385
1312	0.0	0.0138880943128261	0.0722772562708458	0.0253643390039185	0.0	0.0152682960036591	0.0	0.0123339783497878	0.0	0.0153135005032987	0.0	0.0389222324269554	0.0	0.0255473978645312	0.0	0.0217752790741911	0.0	0.0159414206507748
1313	0.0	0.013491952148043997	0.0	0.0233739116131022	0.0	0.0139779330305667	0.0	0.0171873428469143	0.0	0.0108659709833582	0.0	0.0340388218487564	0.0	0.0158593373168254	0.0	0.0172845005408441	0.0	0.0161163003853725
1314	0.0	0.00758516714748161	0.0	0.0188264164984121	0.0	0.00884770979822006	0.0	0.0113719887029309	0.0	0.0117410914920833	0.0	0.0237233877487469	0.0609816151383229	0.0160288492787888	0.0	0.0240824343357729	0.0	0.0147626383830786
1315	0.36131497817182007	0.0888542086887912	0.0	0.0207333653223147	0.0	0.0491281932303699	0.0	0.0216640361385578	0.0	0.0188757472466784	0.0	0.0373907449432874	0.0	0.0321109906118786	0.0	0.0330483004185797	0.0	0.0242806362958021
1316	0.0	0.0120735120138519	0.0	0.0175356164465982	0.0	0.0154515695828963	0.0	0.0170246418108748	0.0	0.0164181185756138	0.0	0.0312723022421049	0.0	0.0161705800774158	0.0	0.021797406899273997	0.0	0.0142270041650642
1317	0.0	0.0141574605881692	0.0	0.0152369020321292	0.0	0.0137718449437945	0.0	0.0205674911732545	0.0	0.0200721624512753	0.0	0.0187824780863	0.0	0.016287096969954	0.0	0.0165993655856482	0.0	0.0179129315187341
1318	0.0	0.0104115616061603	0.10754175742641302	0.0605241077219988	0.0	0.0127230636160035	0.0	0.020083641194784	0.0	0.0114071745313703	0.15761034700120002	0.13793563329566902	0.0	0.00969013690541935	0.10690406983368801	0.0612320141237058	0.0	0.0133406738689205
1319	0.0	0.0151507121450918	0.0	0.00860749139391271	0.0	0.0251995055850158	0.0	0.0127052326853105	0.0	0.0206468445678029	0.0	0.00621012744235487	0.0	0.0149013040080703	0.181749239197001	0.0574137049175858	0.0	0.0125706452781089
1320	0.0	0.0196060599739174	0.0	0.0215129014651536	0.0	0.0235865963145385	0.0869160513571011	0.0314608492221575	0.0	0.0175213520267904	0.0	0.0134686007487045	0.0	0.0257042989377841	0.18678745038446803	0.0490968607234985	0.0	0.0298945128905756
1321	0.0	0.00143127928583295	0.0	0.0090959695635621	0.0	0.00122808336758725	0.7465542881643871	0.8625283248986509	0.0	0.00132613991454445	0.0	0.000758152608959256	0.0	0.00128490741794736	0.0	0.00276462477914952	0.0	0.00160034558223037
1322	0.0	0.007727766073027359	0.0735321291250576	0.042325719691529005	0.0	0.009994678241333729	0.0	0.0116135177292658	0.0	0.006709963740213621	0.19665877565832102	0.16680767940227098	0.0	0.008950828273791879	0.19439632482209301	0.0525436510466748	0.0	0.0154957705759236
1323	0.0	0.00834087671427341	0.0	0.0266262457082614	0.0	0.0125455153130783	0.0	0.0142068152474775	0.0	0.0061312248667018	0.0	0.0292362367571102	0.0	0.0179166270373244	0.138115056804294	0.0565792805874437	0.0	0.0223049168838894
1324	0.0	0.0133814689198443	0.0	0.0339665496484442	0.0	0.0175364122568453	0.0	0.0123373285884585	0.0	0.0101099105913065	0.0730239797209415	0.0311678662879577	0.0	0.0141293243742361	0.17147451386495002	0.0603397110579683	0.0	0.0150667325595104
1325	0.0	0.0133653241018131	0.10395294172075199	0.0776855410512286	0.0	0.0131706903755658	0.0	0.0198928794974255	0.0	0.0211121211787399	0.0776498439134125	0.0880443724009032	0.0	0.0103507655672615	0.0	0.041808092907821996	0.0	0.0177983741163763
1326	0.0	0.0204852827578479	0.12146528587965401	0.0684673894671134	0.0	0.0183822944033894	0.0	0.0310980217473226	0.0	0.0244827169228137	0.0988779615901396	0.10762012935579901	0.0	0.0184260824933829	0.0	0.0272724415666229	0.0	0.0295759434045116
1327	0.0	0.004932023532351	0.0	0.0076841414931532	0.0	0.00713407309758394	0.0	0.00500204786452763	0.0	0.00462070156185727	0.0888388843918891	0.0583738542247899	0.0	0.00695816230385585	0.140827645147315	0.0255017920164264	0.0	0.00622739321457255
1328	0.0	0.0132041750221111	0.0728513413315756	0.0430094963753019	0.0	0.0165969964916586	0.0	0.0137178505530734	0.0	0.008515546161277759	0.0	0.0600856767696689	0.0	0.018298423800156997	0.0	0.0467663216312263	0.0	0.0180852723851905
1329	0.0	0.0100047229826986	0.108922514892395	0.051381200766297	0.0	0.0104237131943527	0.0	0.0164181876773636	0.0	0.00637882673989328	0.0952642865316448	0.10898411476378699	0.0	0.0094689770884966	0.0	0.033115437125161004	0.0	0.0186098526442653
1330	0.0	0.0058398321364139	0.0775363994223184	0.0333618942117196	0.0	0.00849029080233017	0.0	0.0121826106126856	0.0	0.00437068357645393	0.0	0.0569793615896076	0.0	0.008926421178971591	0.143661526367497	0.0667425099052057	0.0	0.0144385266349975
1331	0.0	0.0109966712805903	0.0633116143495743	0.0376911911851342	0.0	0.0110494808804449	0.0	0.00967673822870036	0.0	0.00589377037477193	0.0	0.0331178450274594	0.0	0.0108006352936601	0.0	0.0148490490048261	0.0	0.0158612186575039
1332	0.0	0.0147626476319845	0.0	0.0202624255828364	0.0	0.0150830680186512	0.0661255785772612	0.0289653681684529	0.0	0.014982524523961002	0.084977512126236	0.0794442306665879	0.0	0.0163013501321584	0.0	0.0193396831326816	0.0	0.0274473511372624
1333	0.0	0.0206920228802861	0.0	0.0322352286937099	0.0	0.0177857035737694	0.0	0.0157040232376301	0.0	0.0187046924460746	0.0	0.0370731313680403	0.0	0.0196774926986106	0.0	0.0178251393707275	0.0	0.0190327942533804
1334	0.0	0.0115938740326616	0.0637706687456355	0.0295297142461987	0.0	0.0122547587423667	0.0	0.014973811800035	0.0	0.0194012233782514	0.0	0.0415481067440337	0.0	0.0137508484828667	0.0	0.0177203741332347	0.0974856654164475	0.0219366246105466
1335	0.0	0.0177096765404626	0.512090880430774	0.39844854679789	0.0	0.0151115055931718	0.0	0.0293248506046944	0.0	0.0264888064008767	0.156348285457049	0.148150813237173	0.0	0.0196788082725606	0.0	0.0128242442729775	0.0	0.00859502275579205
1336	0.0	0.00424669148512626	0.0	0.028395534920718	0.0	0.0052368269913078	0.0	0.00830227112702	0.0	0.0127207851292655	0.0	0.0308364355746508	0.0	0.009250173200675029	0.0	0.01445154751156	0.0	0.00777207081906057
1337	0.0	0.0174865429779597	0.111623475708705	0.0937465964506992	0.0	0.0178669624997849	0.0	0.0196101916519953	0.0	0.0139158782048199	0.0	0.0491140972829476	0.0	0.0173107493822685	0.0	0.0218301451104322	0.0	0.0252385330913256
1338	0.0	0.0123110709024057	0.0	0.0229751500526609	0.0	0.0116765612425553	0.0	0.0204605112281755	0.0	0.00885993094431889	0.0	0.0166933405331747	0.0	0.0117585787261394	0.0	0.0219645662081179	0.0	0.0161866848847611
1339	0.0	0.00478202439638186	0.13655130138713698	0.110754083320491	0.0	0.00531810735022281	0.0	0.0207524913757524	0.0	0.0130168596015202	0.0	0.0528943090746784	0.0	0.00809686471310928	0.0	0.0132124480426128	0.0	0.0141473640102383
1340	0.0	0.0123440712328659	0.174584226418835	0.12082380055146301	0.0	0.0134884793811863	0.0	0.0204182315565054	0.0	0.0125277565147733	0.0	0.0715300626508149	0.0	0.0125330430105699	0.0	0.0298583285931745	0.0	0.0195817888392165
1341	0.08854471414484	0.0340456368648438	0.336580486975935	0.153222927269565	0.0	0.0239777222490207	0.0	0.0260776119157181	0.0	0.0256682336668328	0.273370075705832	0.227569617240232	0.0	0.0184847258469809	0.0	0.0211909399890785	0.13630140109454802	0.0243195575721399
1342	0.0	0.00150048886088232	0.0	0.00271083602936639	0.0	0.00147602901177802	0.605994936858948	0.7469721168899008	0.0	0.0027877214480952397	0.0	0.0131877656028187	0.0	0.0020268360553495897	0.0	0.0028622131239986	0.0	0.00251135020845967
1343	0.0	0.0311961842320646	0.0	0.0140712842903226	0.0828677766175994	0.10829877953291099	0.0	0.0044782428937586	0.0	0.008819330945307059	0.0	0.00924420801376308	0.166089510821695	0.0759562583367669	0.0	0.0226933062413608	0.25201287184540694	0.103764343194777
1344	0.0	0.008856168481283429	0.0	0.0450153427450025	0.0	0.00781648250480583	0.0	0.0143911318736487	0.0	0.00821292043973635	0.0	0.0101950389082947	0.0	0.0119141136076013	0.0	0.00878282221516299	0.0	0.024260360803648996
1345	0.0	0.00768857077101427	0.154590064606741	0.110718208182879	0.0	0.00785235591095614	0.0	0.0104354605090496	0.0	0.00910821513180901	0.124374265503987	0.13385804787795802	0.0	0.0103381394600167	0.0	0.0226064153234378	0.0	0.01261152848778
1346	0.0	0.0036572029720610202	0.0692185636219402	0.0486589442427075	0.0	0.00392022447943047	0.0	0.00892881065133448	0.0	0.00674188885021395	0.0	0.0663780512832421	0.0	0.00630575981246481	0.0	0.0088168658937507	0.0	0.00757863847013864
1347	0.0	0.0103015838346364	0.118377992080526	0.0634608493218284	0.0	0.00967495664555997	0.0	0.008043420905930871	0.0	0.009077353487636379	0.184802098503136	0.19269253065701802	0.0	0.011641237346553998	0.0	0.0184631427991964	0.0	0.0116943125078434
1348	0.0	0.0199272713948877	0.10792247313554	0.0755720302414136	0.0	0.0147269370890264	0.0	0.0280096058466684	0.0	0.0148544659820709	0.0809911953545434	0.10481760959530902	0.0	0.0154999098401654	0.127647464461949	0.0368270708817974	0.0	0.020872708049725
1349	0.0	0.00923215188090944	0.0733306214520935	0.0463372823621421	0.0	0.0101414939202519	0.0	0.0197123434281129	0.0	0.0151069776822631	0.0	0.0357732952465093	0.0	0.0130094262750854	0.0	0.0204528412479106	0.0	0.0161092970146205
1350	0.0	0.00820453383166023	0.0	0.009279790040416559	0.0	0.00856109101685911	0.0	0.0121543172073686	0.0	0.0200725793468999	0.0	0.0413070546762004	0.0	0.00961519186616324	0.0	0.0229285871353981	0.0	0.00940653270279866
1351	0.0	0.0081672228171107	0.0	0.0186834291937773	0.0	0.00965292301807114	0.0	0.00943847426869039	0.0	0.0104020775211975	0.0	0.0517188162164543	0.0	0.013702392108393	0.0	0.0159890233250507	0.0	0.00816173589190305
1352	0.0	0.0198526187619584	0.0	0.0289690658490625	0.0	0.0174387205715224	0.0688385422859865	0.0277652226620587	0.0	0.0126307538444442	0.14501481373904002	0.10313259165143498	0.0	0.014658028748666	0.0	0.0273157554260208	0.0	0.036844303110146005
1353	0.0	0.009693838910259841	0.0865062207935205	0.0507724548646184	0.0	0.00989208611124575	0.0	0.0222682774356236	0.0	0.00885027138443862	0.0	0.0144807761239643	0.0	0.0121992997233242	0.0	0.0202164883908405	0.0	0.0165713296812645
1354	0.0	0.011111929112018	0.148640689721345	0.13877356003924401	0.0	0.0102441169747887	0.0	0.0247961182910871	0.0	0.0161356916454123	0.0	0.0171897195242305	0.0	0.0110033126728822	0.0	0.0129621503007414	0.0	0.0123344212844981
1355	0.0	0.00674968786874517	0.07161950247055099	0.0522440082346908	0.0	0.00798383124982787	0.0	0.0141823325452363	0.0	0.018192417725279998	0.0	0.0716793675945711	0.0	0.0102131510118741	0.0	0.0196845548909325	0.0	0.0239801525273063
1356	0.0	0.0036613970038924296	0.0	0.0128934678848206	0.0	0.004453370706489571	0.0	0.0141415012928294	0.0	0.005752941137230421	0.0	0.0061580755554434706	0.0	0.0091514919582691	0.0	0.00834163499472337	0.0	0.0102139925873813
1357	0.0	0.00544612481152411	0.0803878289860445	0.0456194740651319	0.0	0.00567518615999546	0.0	0.0182704261327917	0.0	0.0066209058889387705	0.0	0.064611720705501	0.0	0.00889609723000988	0.0	0.0100663440124263	0.0	0.0167974047223709
1358	0.0613435329571305	0.0228567745620193	0.19641747751106198	0.10931106771424601	0.0	0.0208839547745266	0.0	0.0173500457382235	0.0	0.0181162982588551	0.31687697736028003	0.26756575816281697	0.0	0.0176640065220551	0.0	0.0151695054551549	0.0	0.0174795096680819
1359	0.0	0.0132585949916897	0.0638533379653105	0.0348984073656432	0.0	0.0113593165273536	0.0	0.0172869820127399	0.0	0.0221098709485637	0.0	0.0870950701032325	0.0	0.0128607181612961	0.0	0.0270275319389886	0.0	0.0239225105577828
1360	0.0	0.00238036122754707	0.0	0.0237766852481576	0.0	0.00295713330569733	0.0	0.0075006033595716795	0.0	0.00965256951179279	0.0	0.0315720999612083	0.0	0.00574465134985369	0.0	0.0068242110724362395	0.0	0.00632366388073655
1361	0.0	0.0203541258248084	0.0	0.0209876638507246	0.0	0.0173382923452522	0.0	0.030558498781076	0.0	0.0163953266892991	0.0	0.0105673326413038	0.0	0.0124884334555213	0.0	0.0363915073920169	0.0	0.0171038564553282
1362	0.0	0.0256946782085115	0.11537156338942402	0.0563422113528638	0.0	0.03729796937800799	0.0	0.04493309016393499	0.0	0.0165890470963777	0.0	0.0266776882374104	0.0	0.0330389555105271	0.0	0.0215514194280523	0.119647179945672	0.0294978904130287
1363	0.0	0.0119990035610499	0.0	0.0109000879473654	0.0	0.0132603475339001	0.0	0.0122540920775655	0.0	0.0079017956276837	0.0	0.032565639736425	0.0	0.011823349789753999	0.0	0.0396217521685374	0.0	0.0142910702620044
1364	0.0	0.00961740151771432	0.0	0.0206126555127386	0.0	0.009947451527462141	0.0	0.0197136724234497	0.0	0.00938823394986933	0.14589608905332999	0.124808425871945	0.0	0.0113901313361319	0.0	0.0207587357507633	0.0	0.0165463958954752
1365	0.0	0.015071073440855	0.0	0.0325943411143562	0.0	0.0166117240473736	0.06074432900929	0.0313581158469407	0.0	0.0165709952101816	0.0	0.0221890661522382	0.0	0.0174349593002563	0.0	0.0191545556796878	0.0	0.0376076444312628
1366	0.0	0.00795089967465208	0.0	0.0104867051188869	0.0	0.00923773224906872	0.0	0.0197842077357911	0.0	0.0224148475308258	0.0	0.007531570049060159	0.0	0.0117391904608575	0.0	0.0162886498619237	0.0	0.0175256835413966
1367	0.0	0.0184998955267551	0.0	0.0467534208057867	0.0	0.0141521531513767	0.0	0.0171972282696735	0.0	0.018395589280991	0.0732231230037915	0.0685637952002884	0.0	0.0155131760042127	0.0	0.0175928466509254	0.0	0.0305323190590414
1368	0.0	0.034082210087964	0.0791131734308401	0.046078030793651	0.0	0.0207238192095565	0.0	0.0291369889589873	0.0	0.0135105032858098	0.0	0.0503971070611584	0.0	0.0181518314443115	0.0	0.0136662620138312	0.0	0.0182160199558846
1369	0.0	0.0262682334979408	0.0	0.0184854729542697	0.0	0.0248340029575103	0.0	0.0200195792985253	0.0	0.0226822659250751	0.0	0.0246852047183729	0.0	0.0240555141277071	0.0	0.0345453037377327	0.0	0.0346611543857866
1370	0.0	0.022583121731238998	0.105841636767388	0.0643717844616807	0.0	0.0216028826623679	0.0	0.0324643660084009	0.0	0.017328437489612998	0.20808553550908498	0.147767205405023	0.0	0.0246125634700071	0.0	0.0269758769787203	0.0	0.0237867581622352
1371	0.0	0.0102356476237685	0.0	0.0201348406003582	0.0	0.0108861017765461	0.0	0.008544256388733141	0.0	0.0123376365913543	0.0	0.0351158105936959	0.0	0.0137525950598239	0.0	0.0307358164803014	0.0	0.0228110774348835
1372	0.0	0.00446760798069849	0.0	0.0215506220645813	0.0	0.004579324605891029	0.0	0.00908155700203723	0.0	0.00632286490709592	0.0	0.0224931757370314	0.0	0.0048274394042871205	0.0	0.00959305391342011	0.0	0.0148636800505151
1373	0.0	0.0117400456314613	0.0	0.0231898645961962	0.0	0.009598524442660029	0.0629483401346943	0.0468443834707281	0.0	0.0310538764963335	0.07113850556045	0.0438306062880766	0.0	0.00910636640558549	0.0	0.0158288831146168	0.0	0.0161937024108949
1374	0.0	0.00440779012590254	0.0	0.00570723659307466	0.0	0.00454187286861665	0.0	0.0039626459475983	0.0	0.00408531034817529	0.0	0.0164300779483926	0.0	0.00454482113324563	0.0	0.00673926762907875	0.0	0.00913597400365493
1375	0.0	0.008835816960370859	0.16896825400563	0.133857538094416	0.0	0.008860449514811521	0.0	0.0211010681002401	0.0	0.0236035612219466	0.14686190537737098	0.152765420568564	0.0	0.00878503301860044	0.0	0.0165873582992463	0.0	0.0135921880556318
1376	0.0937577595069227	0.0387359021730064	0.23429699063823603	0.13149431965784	0.0	0.0285304559106479	0.0	0.023674625796743	0.0	0.0249569007772997	0.185005667438285	0.13830466959928303	0.0	0.0275404796854599	0.0	0.0214675009402861	0.0	0.0326396362983509
1377	0.0	0.0218023955967125	0.25975829029799696	0.172999182793433	0.0	0.0261964070390444	0.0	0.018194282187215	0.0	0.0282106831493267	0.32324716588534497	0.288066227615978	0.0	0.0173726960688045	0.100607189093909	0.0314812311634101	0.0	0.0208203086027449
1378	0.0	0.0197459629480866	0.0	0.009137323001013891	0.0	0.0191371520290138	0.0	0.009914631521391241	0.0	0.008433239572889429	0.0	0.0165137795302796	0.0	0.0191512335035146	0.0	0.0322316583615075	0.0	0.0218055461294054
1379	0.0	0.0178379493364566	0.17796641909934302	0.142059387923552	0.0	0.015154676825313	0.0	0.0199238395520045	0.0	0.0100289396795564	0.139053232547667	0.11929746796649199	0.0	0.00975992129096658	0.0	0.0146740933380693	0.0	0.0222899628280362
1380	0.0	0.0138094953202413	0.0	0.0275144726302067	0.0	0.0165756761169042	0.0	0.020633573895358998	0.0	0.0229879803666983	0.0	0.0614461650690339	0.0683877670879801	0.0194558695182317	0.0	0.0310899196855385	0.0	0.034568423151253
1381	0.0	0.0131210903461375	0.0670223645628038	0.0359191166655975	0.0	0.0129453039381002	0.0	0.0128189964577904	0.0	0.0101428232037574	0.0	0.0409294315256487	0.0	0.0155163273728626	0.0	0.0198114811948591	0.0	0.0201678453772423
1382	0.0	0.0146007328124099	0.0771177750828656	0.0460476635919853	0.0	0.0139505731168091	0.0	0.0247731415101611	0.0	0.0162792124045153	0.0	0.0369086293534479	0.0	0.0163613239715057	0.0	0.0239210233489351	0.0	0.0234776197705991
1383	0.0	0.0133497655713932	0.0	0.027714567330929	0.0	0.0132202759219407	0.0	0.0136077076447817	0.0	0.009889471246073091	0.0	0.0412266458529521	0.0	0.0125979371579374	0.0	0.0174614989388377	0.0	0.0214217457015948
1384	0.0	0.0109053216833074	0.0	0.0192717171464277	0.0	0.0141355658780434	0.0	0.0140744289265166	0.0	0.0123544637152461	0.0	0.0264558569537589	0.0	0.0191688023853748	0.0	0.024377066648197998	0.0	0.0220001192116328
1385	0.0	0.012150114444109	0.0	0.0348699983861296	0.0	0.011363556928339	0.0	0.0162995195413958	0.0	0.00987173287465773	0.0887143404431265	0.0749587796377863	0.0	0.0120663731768581	0.0	0.0171917620648371	0.0	0.0328678593268149
1386	0.0	0.0170670117908556	0.25239812047745996	0.184372572762308	0.0	0.0148096166537801	0.0	0.0187278791943634	0.0	0.0198167269368549	0.186204143368673	0.196958608923339	0.0	0.0129448226413046	0.0	0.0161467827269168	0.0	0.0141456809954438
1387	0.0	0.0162499699362994	0.0	0.0109065044074907	0.0	0.0138311847524899	0.0	0.0134892143112142	0.0	0.0123232942314873	0.0	0.0260426800336332	0.0	0.0148013440772051	0.0	0.016515838021603002	0.06979100236646	0.0439365735582776
1388	0.0	0.019179902537378998	0.0	0.0155387599726549	0.0	0.017974960588042	0.0	0.0281402223131913	0.0	0.0147751727367225	0.0631851656654598	0.0495140192203552	0.0	0.0137225770084415	0.0	0.0139530673189746	0.0	0.017706194351355
1389	0.0	0.0101579157740987	0.115755528326375	0.0863496847306269	0.0	0.011927689975517	0.0	0.0163671062340244	0.0	0.0233446178716988	0.0	0.0661387488226807	0.0	0.0177595909537903	0.0	0.0230666566484045	0.0	0.0209984346598674
1390	0.0	0.0128144531388673	0.13154327908093302	0.0871264313919911	0.0	0.0109019386992342	0.0	0.0403090559585549	0.0	0.0101510226809256	0.0	0.0449434812892751	0.0	0.0108645680076809	0.0	0.0239873089150078	0.0	0.0181344901176056
1391	0.0	0.0260359742011181	0.0	0.0361859250921468	0.0	0.015959811172173	0.0	0.0331492153755931	0.0	0.0234243748259791	0.0	0.0342807363829038	0.0	0.0166447103585238	0.0	0.0143469956481613	0.0	0.0245891899687445
1392	0.0	0.0196157352823221	0.174289117261809	0.149064595465906	0.0	0.0134598090842661	0.0	0.0293097171247349	0.0	0.0178884364484906	0.477115181217027	0.374835629402966	0.0	0.0119446041844964	0.0	0.0108049474372846	0.0	0.0142375713956067
1393	0.0	0.0021106782659377397	0.0	0.0278952426920532	0.0	0.00238207344346324	0.0	0.00438010037720285	0.0	0.00387991926775999	0.0	0.0327679081842335	0.0	0.0035074437180911103	0.0	0.00422135928787974	0.0	0.0038526423005987897
1394	0.0	0.0202584259297398	0.137926848881496	0.0765475571206041	0.0	0.0187414616090623	0.0	0.0200455305685791	0.0	0.011376007202094	0.0	0.0499765698735448	0.0	0.0257304127760608	0.0	0.0249014958361077	0.0	0.0122630724726814
1395	0.0	0.00783483328866813	0.0	0.0266925272515155	0.0	0.008917960263032059	0.0	0.00899247712960116	0.0	0.00664253402236539	0.0	0.0453583395846909	0.0	0.0125158475450847	0.0	0.0206082628394317	0.0	0.0142806788221904
1396	0.0	0.00934667789982993	0.0	0.0140930406978561	0.0	0.011299716359861	0.0	0.010467723703515999	0.0	0.00875155731939038	0.0	0.0194860818215442	0.0	0.0101527757923164	0.0	0.0335485509026723	0.0	0.0214095581728572
1397	0.0	0.0157503148538288	0.145757645542836	0.118299074207305	0.0	0.0143708011505374	0.0856592661941681	0.0332808150210203	0.0	0.0105084753490416	0.0	0.0672897264852784	0.0	0.0154707586025576	0.0	0.0196838500781265	0.0	0.0137696882652045
1398	0.171931560807897	0.0864717945737682	0.256627770698505	0.17890213819041398	0.0	0.0283978623226836	0.0	0.0425889627919252	0.0	0.020148332364563	0.250367281874738	0.18771460549375799	0.0	0.0171480841837878	0.0	0.0231958787690983	0.0	0.0156844119267922
1399	0.0	0.00594701263523748	0.13497458631512502	0.0883631112590157	0.0	0.00703338221756247	0.0	0.0233242178747236	0.0	0.0109004220921511	0.314741696551317	0.293357717632861	0.0	0.0103584160253233	0.0	0.0156201507719086	0.0	0.00774935177397833
1400	0.0	0.00909071136114278	0.0	0.0195334637498818	0.0	0.009539483245643259	0.0	0.0216360091830312	0.0	0.00938602799555639	0.139928642976648	0.130209177630399	0.0	0.0103444070912622	0.0	0.014831059725571999	0.16207615954813198	0.0233096550716568
1401	0.0	0.0150773048682888	0.20850321201972197	0.147657801101172	0.0	0.0168143435427928	0.0	0.0144745144273702	0.0	0.0102673218712583	0.135321882549463	0.137606080382094	0.0	0.0210139513829188	0.0986530745331193	0.0237513007496021	0.0	0.0201821676516578
1402	0.0	0.0121006953818578	0.0912490991432381	0.0422889870060318	0.0	0.0113087273528164	0.0	0.0254575693342384	0.0	0.0110607088457385	0.31053142502378	0.272240129127551	0.0	0.0110288269270333	0.0	0.0186473184342772	0.0	0.0241530862559645
1403	0.0	0.0128018652470161	0.0	0.0126513392072468	0.0	0.0123875933085245	0.0	0.0143319737073796	0.0	0.0106201299003433	0.0933182386755805	0.0754434990703971	0.0	0.0207844939240688	0.0	0.0205045627323853	0.0	0.018927157159752
1404	0.0	0.00515284552822544	0.0668839432883121	0.0372770945108652	0.0	0.005794678177391629	0.0	0.00894239037812409	0.0	0.0111898465457665	0.0	0.0211003486853663	0.0	0.0090669472348855	0.0	0.00897791620236898	0.0	0.00924390259965077
1405	0.0	0.00725777608840598	0.0	0.0148583689459845	0.0	0.007602408801624079	0.0	0.0088225918686099	0.0	0.00632272602614666	0.0	0.0464021664608149	0.0	0.00838570621898765	0.0	0.0119782237963062	0.0	0.0171445381925103
1406	0.0	0.0101689930961106	0.0912227443030866	0.0490253123943422	0.0	0.008987480820140491	0.0	0.0170964194277808	0.0	0.00969011894796588	0.0944536121806654	0.113328561088946	0.0	0.0118250672112765	0.0	0.0175962187095843	0.0	0.0171792688248369
1407	0.0	0.0204541894080566	0.200475014457963	0.192198011661695	0.0	0.0190504774367658	0.0	0.0295289055624161	0.0	0.0295056846057962	0.25865820590400895	0.229148588915267	0.0	0.0180217008614791	0.0	0.0240992599192136	0.0	0.0206787635295746
1408	0.0	0.00847155806748428	0.0798916201354157	0.04816614985833099	0.0	0.008679675067371091	0.0	0.0181800470179253	0.0	0.0113626913094129	0.0667522901283393	0.11787992044602301	0.0	0.0119855763299805	0.0	0.0145467514330804	0.0	0.0201751419858514
1409	0.0	0.0103289380987212	0.0635509185625976	0.0381935503559905	0.0	0.00974353296437481	0.0787863284028106	0.0305404620585132	0.0	0.00664437741891269	0.110207323784688	0.143979503032923	0.0	0.0104889427769576	0.0	0.0176378181314106	0.0	0.0191916827107195
1410	0.0	0.0101419533010122	0.25543504566597197	0.21439889571259804	0.0	0.00891362301793009	0.0	0.0189029510757487	0.0	0.0399802516140287	0.191004719527535	0.197280203371493	0.0	0.00742257071760695	0.0	0.00962785247421071	0.0	0.0112538566352295
1411	0.0	0.0054157505733487	0.068228274677049	0.0443924164366071	0.0	0.00634485180032604	0.0	0.009110798545951879	0.0	0.0121468502070933	0.0	0.0137349480946341	0.0	0.0119983805125494	0.0	0.00976063673630982	0.0	0.008411643373236341
1412	0.0	0.009608720854244909	0.101593697969239	0.0610814295095287	0.0	0.008414475978418691	0.0	0.0160761530659327	0.0	0.0122074825075353	0.132274133887638	0.13824959584589802	0.0	0.00997281851445265	0.0	0.0173438099886076	0.0	0.0121348459770046
1413	0.0	0.01840514226859	0.111418004242516	0.0689784015465315	0.0	0.0168354054237303	0.0	0.0211154940336444	0.0	0.0134883824947845	0.0	0.0421529556747669	0.0	0.0168392668309345	0.0	0.0306457505613833	0.0	0.0344853528308102
1414	0.0	0.0118583117815204	0.0	0.0153430237933679	0.0	0.0134931855172858	0.0	0.0108633623408387	0.0	0.0057137654279624	0.0	0.0262910638590122	0.0	0.019371577052205	0.0	0.0148795876099573	0.0	0.0168650719292265
1415	0.0	0.00799387116308163	0.0	0.0220463536889809	0.0	0.00811135405546465	0.0	0.0170531366887455	0.0	0.0133262121673253	0.0731413096332213	0.0676210353920313	0.0	0.00735373888261982	0.0	0.0224400096150375	0.0	0.0210614864022688
1416	0.115429832194889	0.0416889375321823	0.0896981997689863	0.0408161716906171	0.0	0.0224048735418168	0.0	0.0239605724884684	0.0	0.0240145760916391	0.0	0.0291002877236805	0.0	0.0177398880583802	0.0	0.0227652286101983	0.0	0.0211400257002169
1417	0.0	0.0135892941287674	0.0	0.0101238848184894	0.0	0.0133099753656526	0.0	0.0189008152592953	0.0	0.013707005901084998	0.0	0.0187348261287575	0.0	0.0176044189839326	0.0	0.0197795113438627	0.10346826119761302	0.0420748969007676
1418	0.0	0.00874070632655863	0.0	0.0184465544260543	0.0	0.007790394741138641	0.0	0.0187093382783129	0.0	0.0150011992356339	0.093920609624886	0.10218662404991198	0.0	0.0101408325897255	0.0	0.0134873730945139	0.0	0.0181588414487225
1419	0.0	0.0144195212638906	0.0652631684814867	0.0253991375990174	0.0	0.0136209465553442	0.0	0.0116586230879652	0.0	0.009919994654708721	0.0	0.0317398018591205	0.0	0.0202337088597343	0.126281201457416	0.0448367153900256	0.0	0.0197849861740622
1420	0.0	0.0191343479391276	0.13384489330556898	0.0789259087842232	0.0	0.0186659529720908	0.0621676830445765	0.0366814648355549	0.0	0.0249815935335895	0.0	0.0379191969388718	0.0	0.0204950272401311	0.177268334233246	0.0421774184195613	0.0	0.0184974910520067
1421	0.0	0.0231903476201937	0.0634838657884659	0.0326438952708621	0.0	0.0134500386823046	0.0	0.0211606319673683	0.0	0.0128099208956549	0.095495754726011	0.10026008485745698	0.0	0.0131211899287725	0.0	0.0183742219550325	0.0	0.0461064816080818
1422	0.0	0.0192663353489698	0.0	0.0409067897252354	0.0	0.0167836461662702	0.0	0.0163675565678327	0.0	0.00673903310849661	0.10700291990438901	0.097297148177205	0.0	0.0181603006032347	0.0	0.032531703473019	0.0	0.0268213419885512
1423	0.0	0.0141036613377874	0.16816757008493902	0.137408609066842	0.0	0.0166777846111005	0.0	0.02577968189435	0.0	0.0117199581248495	0.277002977192771	0.258624893611135	0.0	0.0120663664435549	0.0850120168424938	0.0256001270690417	0.0	0.0177500949286093
1424	0.0	0.0173253350326775	0.17981208224315604	0.0864129266971134	0.0	0.0159131753670498	0.0	0.0110399458799332	0.0	0.0157510873328197	0.169684975286978	0.186180651643643	0.0	0.0167141043141638	0.0	0.03015324893432	0.0	0.0182649189065299
1425	0.0	0.0220779749122409	0.120957062024215	0.0596366541170912	0.0	0.0189710688850653	0.0	0.0233584244800239	0.0	0.0170855878569689	0.0	0.0328396742171981	0.0	0.0164787287785385	0.0	0.0273624787595884	0.0	0.0305812257006144
1426	0.0	0.00548972247705648	0.168186072893923	0.127534777211079	0.0	0.00482560767134649	0.0	0.0103452427855215	0.0	0.0107439602040743	0.353605982898573	0.302158988685518	0.0	0.00601389717718355	0.0	0.008271303230039	0.0	0.00876445426514273
1427	0.0	0.0050398352481351	0.0	0.00582274081962775	0.0	0.00513625826918964	0.0	0.00704086434104955	0.0	0.00566736653790821	0.0	0.0404579817548934	0.0	0.0063883481342908895	0.0	0.00770964556665779	0.0	0.00832424255105378
1428	0.0	0.0269582315815507	0.0	0.043607475523226	0.0	0.0253672932996865	0.0	0.0389569823086483	0.0613454162665533	0.0370946153576962	0.0	0.0322054911336754	0.0	0.0243024761081834	0.0	0.032835539246686	0.0	0.0342587539259936
1429	0.0	0.00999425561057075	0.0	0.0263159777374725	0.0	0.0124059167576398	0.0	0.0227595371508876	0.0	0.0208472262117705	0.0	0.04576278489765701	0.0	0.0144526494772513	0.0	0.0148277797385511	0.0	0.0270877334552336
1430	0.0	0.0107194139977034	0.22132125358820498	0.169009362608892	0.0	0.0110866954387736	0.0	0.0148815711113333	0.0	0.0396314867883375	0.304640025304013	0.31705096638395003	0.0	0.0110447201892904	0.0	0.0166526793531044	0.0	0.0128616746621918
1431	0.0	0.00475766647580646	0.0691504684450028	0.0428073429122445	0.0	0.0066629535749423395	0.0	0.00849372457827274	0.0	0.00851295300072451	0.201389733210149	0.15134007740338298	0.0	0.006846555419213429	0.158575157018477	0.0500798699701158	0.0	0.00761886741159777
1432	0.0	0.0037739543977176205	0.0	0.0182695048392972	0.0	0.00398464091749637	0.0	0.00637052492308604	0.0	0.00684534802927684	0.0	0.0551907696290378	0.0	0.00582157590735815	0.0	0.0130624979923325	0.0	0.0100031442497187
1433	0.0	0.0033909026908188603	0.0	0.0100883380602407	0.0	0.005474176105424829	0.0	0.00345535052273981	0.0	0.00531272697138217	0.0	0.0179799949837896	0.0	0.009021381749379229	0.0796645648696518	0.0120352424545125	0.0	0.0072104998876457
1434	0.0	0.00849913946919619	0.0	0.0200315074317699	0.0	0.00909021297436591	0.0695105815940002	0.0309955792935158	0.0	0.00994816358691704	0.0	0.0442988662312991	0.0	0.0113979449971492	0.0	0.017351923401482	0.0	0.017948934214361
1435	0.0	0.0292519355627297	0.0999067299321659	0.0432079658982554	0.0	0.0285848139905607	0.0	0.0124850469259885	0.0	0.0140411415218583	0.0	0.0595428849861018	0.0	0.0282131326909941	0.0	0.0424759130244126	0.0	0.0324088025710854
1436	0.0	0.0120488615770384	0.0	0.0138358333727806	0.0	0.0102812107450245	0.0	0.0115508268873531	0.0	0.0108096644256429	0.0654250646788347	0.0638153099582357	0.0	0.0110000798955381	0.0	0.0180046579516926	0.0	0.0217085691329771
1437	0.0	0.011734972724844	0.0	0.00986310653026552	0.0	0.0117875993606022	0.0	0.0117398289854092	0.0	0.0123942972723394	0.0667121318237075	0.0449679081859779	0.0	0.0141969239565657	0.0	0.0121380296896393	0.0	0.0130964346378278
1438	0.0	0.007704416448716141	0.0	0.0279420161306151	0.0	0.00738846726446667	0.0	0.00573951429696341	0.0	0.0053519256082388295	0.0	0.0215858854996885	0.0	0.009547875052635671	0.0	0.014329963065526	0.0	0.0104924850146291
1439	0.0	0.009233415671500341	0.0855552358583768	0.0420952902630743	0.0	0.00834498501082715	0.0	0.0207170364483015	0.0	0.0184729663898759	0.0	0.07371517184694601	0.0	0.00951563864292131	0.0	0.0162354954702813	0.0	0.0142515228433998
1440	0.0	0.0101870006203911	0.0	0.027528106190469	0.0	0.0101047187265424	0.0	0.0320036332752278	0.0	0.0135414465866396	0.0	0.0579967808641146	0.0	0.0112591432972881	0.0	0.0283249272088045	0.0	0.015617998094394
1441	0.0	0.0150855572700959	0.0	0.0252474458929039	0.0	0.0155052042245045	0.0	0.0168645475162999	0.0	0.0200164167776553	0.0621918192619418	0.0551693903906809	0.0	0.0147586626785546	0.0	0.0280896570694769	0.0	0.0284287898898709
1442	0.0	0.0043311694004811	0.0721297391641537	0.0468597848746625	0.0	0.0044267154268497295	0.0	0.0123488040151859	0.0	0.017496483687311	0.0	0.0454481680541814	0.0	0.00542939273354072	0.0	0.00901377629336891	0.0	0.00455175596269652
1443	0.0	0.026600352029492	0.0	0.0283047487265801	0.0	0.0236225752289865	0.0	0.0269649037507786	0.0	0.007405477249710091	0.0	0.0379366425491461	0.0	0.0155934432960801	0.0	0.0263290842066047	0.0	0.0164913839297227
1444	0.0	0.0205780285569249	0.0	0.0209477555055567	0.0	0.0160542935141441	0.0	0.0143422686196621	0.0	0.0132637551634824	0.0695930781912874	0.053813984396431	0.0	0.0147140628548553	0.0	0.0197625849316847	0.0	0.0348203526037725
1445	0.0	0.0153321742659913	0.0827688955513071	0.0361541096317304	0.0	0.0168511445376406	0.0	0.0165074977370073	0.0	0.015609483525900001	0.0	0.0521324962770958	0.0	0.0173909061556182	0.0	0.0203099482557055	0.0	0.0333832068880697
1446	0.0	0.0156153910082753	0.21710835695441802	0.127843331945835	0.0	0.0129850402188628	0.0	0.0153447779690656	0.0	0.0265711453858817	0.41509287701701997	0.378578801943117	0.0	0.0129478313314611	0.0	0.0160937970277191	0.0	0.0142498929180543
1447	0.0	0.0111039495031159	0.136720143918315	0.0847592406264806	0.0	0.0115719644330475	0.0	0.0260629710900076	0.0	0.0204933107773837	0.19155773695472103	0.18796424943510504	0.0	0.0130144633712391	0.0	0.0174530009820747	0.0	0.0195076117187751
1448	0.0	0.0100772150618311	0.0	0.0158542708228454	0.0	0.00975598040634791	0.0	0.0136106457228023	0.0	0.0200692010107927	0.0	0.0281442671547705	0.0	0.0105646128541533	0.0	0.0167163439036918	0.0	0.0182858036431029
1449	0.0649527759676005	0.025407877239014	0.18156615854571698	0.13415073965734697	0.0	0.0197472139205678	0.0	0.021702886392617998	0.0	0.0363690651544242	0.331225016251149	0.262473942699665	0.0	0.0177740425288257	0.0	0.0187721820202138	0.13441119483648	0.0331384550665448
1450	0.0	0.0283869110983031	0.0	0.0690165323060152	0.0	0.0272923919172468	0.0	0.0286014420660671	0.0	0.0342933201994862	0.12550710958753	0.0902775531772252	0.0	0.0238577527878499	0.0	0.0330575353960918	0.0	0.0418569003330474
1451	0.0	0.045995545566522	0.0921633817194678	0.0425498277853886	0.0	0.0649915112319414	0.0	0.0126501007749456	0.0	0.0169445693434737	0.199627195725216	0.15170157241729998	0.301766285403141	0.0754401082994352	0.0	0.0195950725706648	0.0	0.0188713261710461
1452	0.0	0.0056693993450171705	0.331111332429344	0.29752752857493703	0.0	0.00494745736091425	0.0	0.00953039044680511	0.0	0.0179599424857332	0.35109185544349797	0.3586816460887539	0.0	0.005536160376808479	0.0	0.0077508990742928595	0.0	0.005476377053630029
1453	0.0	0.00677836566220704	0.0	0.015568084588229999	0.0	0.0066016476684889	0.0	0.00829535335649026	0.0	0.00671336996068245	0.0	0.0225166077981529	0.0	0.00823588470399812	0.0	0.0155372562525536	0.0	0.0113429300081861
1454	0.0983762813667132	0.0345653527074746	0.150569676565461	0.0981132826915042	0.0	0.0232131951671699	0.103755377814701	0.0497975845343129	0.0	0.0210358400667622	0.146967249731073	0.132636556898414	0.0	0.0220847433488027	0.0	0.0229098196451362	0.0	0.0186758264415043
1455	0.0	0.0131590702391531	0.0	0.022749435824882	0.0	0.013539242895283	0.0	0.0161299192531145	0.0	0.0123605418252224	0.0	0.0511914704903307	0.0	0.0198500992066106	0.0	0.0231727155186773	0.0	0.026139011625705998
1456	0.0	0.0199343439487386	0.0628262063952749	0.0446621026777123	0.0	0.018019734485841	0.0	0.0229892360488861	0.0	0.0299579472268508	0.0	0.0246716541058879	0.0	0.0183271365585984	0.0	0.0325208517892361	0.0	0.0329042744327698
1457	0.0	0.0158780022549531	0.0	0.0169376590013117	0.0	0.0157751749330449	0.0	0.0275249594668038	0.0	0.0158324967331123	0.0	0.021206803794506998	0.0	0.014692923950666001	0.0	0.021882422784336004	0.0	0.0236511524752053
1458	0.0	0.007474162332139709	0.0	0.0198884697973699	0.0	0.00697645716883805	0.0	0.0143494384572185	0.0	0.0105026231011071	0.0	0.0394206484402604	0.0	0.0082217118233968	0.0	0.0162627824993619	0.0	0.0100772126069889
1459	0.0	0.00349783031790667	0.0	0.027368935738042003	0.0	0.00428026148996274	0.0	0.00589602920443926	0.0	0.0042316499279807795	0.0	0.015046852877591001	0.0	0.0054870236390119394	0.0	0.0127407424228826	0.0	0.011530349069505
1460	0.0	0.00483371446449714	0.0	0.0217243363956908	0.0	0.00475628525105796	0.0	0.00912630845293255	0.0	0.00645546705776731	0.0	0.0209587733268434	0.0	0.005778474864586779	0.0	0.00824540130084575	0.0	0.0127658431894088
1461	0.0	0.00317250186159931	0.0	0.00569859985122259	0.0	0.0039998046082132	0.0	0.00391170406304199	0.0	0.0035803480582852205	0.0	0.0211289838378546	0.0	0.0071204006266708	0.0	0.00652349546151023	0.0	0.00484849079328819
1462	0.0	0.0119771801002752	0.0	0.0179415592876181	0.0	0.0158088231021907	0.0	0.0129844622446079	0.0	0.0123707163115485	0.0	0.0335743569415781	0.0	0.018818246423544998	0.0	0.0410235800168358	0.223585933661935	0.0352418583492639
1463	0.0	0.006528638763337821	0.0752161514653794	0.042999844193917995	0.0	0.0075176221063391795	0.0	0.0103870131455187	0.0	0.00641557338348187	0.111013968021107	0.11221434153320402	0.0	0.008005949542507941	0.0	0.0227216523641139	0.0	0.0146097299975392
1464	0.0	0.0063244479144888704	0.0	0.0188418159300119	0.0	0.00670575543716774	0.0	0.00678618285797015	0.0	0.00566888666596604	0.0	0.0256997245717621	0.0	0.0111008424903274	0.0	0.0160823122920367	0.0	0.0119373760763571
1465	0.0	0.0255519957499121	0.15466732945557599	0.10058210956110199	0.0	0.0174820789588323	0.0	0.0243971205784622	0.0752502465868406	0.0472842607012585	0.245676078884401	0.234070655409785	0.0	0.0173366675798449	0.0	0.0162284829721976	0.0	0.0143016385486032
1466	0.0	0.0105226391454578	0.0	0.0199961286204303	0.0	0.0107790664234274	0.0	0.0138430452009859	0.0	0.0103928085947701	0.0	0.0586732228207166	0.0	0.0115175961837097	0.0	0.0374603540314332	0.0	0.0198382997527544
1467	0.0	0.0135814660340559	0.0	0.020091531419281	0.0	0.0163349453661899	0.0	0.0161275657248325	0.0	0.0311990222347922	0.0850315376825146	0.0825479496884049	0.0886864233050124	0.0217779608880295	0.0	0.0217579436217161	0.0	0.0309433702959464
1468	0.0	0.015133851893183	0.0	0.0223205164136304	0.0	0.0170239579390306	0.0	0.0106876161862922	0.0	0.0139989086788573	0.0	0.0519892491444844	0.0	0.016610237452265	0.0	0.0274885449335496	0.0	0.0281836628859882
1469	0.0	0.0139467882895076	0.0	0.0178309026982902	0.0	0.0140697567736274	0.0	0.015042902880605	0.0	0.00915870038048774	0.0	0.0207037520025805	0.0	0.0153624090184933	0.0	0.0198519425746752	0.0	0.0123963571795442
1470	0.0	0.0240375845866484	0.0	0.0354236451974742	0.0	0.0228642854291061	0.18921412112019897	0.0621000782047598	0.0	0.046978385106082	0.13867119051244697	0.0853623079139549	0.0	0.0253354814089004	0.0	0.0266708384668513	0.20920763865595698	0.0279144825725914
1471	0.0	0.00917369743490611	0.0	0.009244805742950559	0.0	0.0105616163854934	0.0	0.007721597521029309	0.0	0.00603760097397584	0.0	0.0237178235349137	0.0	0.0132335903868613	0.0	0.0183330557885659	0.094857337580172	0.0222966912721657
1472	0.0	0.026521079669029998	0.0	0.011645274610619	0.0	0.0248904659480529	0.0	0.0161503145394715	0.0	0.0240933077788187	0.0	0.0440138666787161	0.0	0.0283494414381548	0.135700162149646	0.045129233297627996	0.0	0.0283480435173918
1473	0.0	0.0144952328620729	0.0	0.0313834656443896	0.0	0.0150427966265047	0.0725792664269734	0.0475575529345753	0.0	0.0214529666693801	0.0	0.0400096988397203	0.0	0.016101543062403998	0.0	0.0218919941534416	0.0	0.0171140764165843
1474	0.0	0.0144350672075493	0.0	0.01827422326845	0.0	0.0190969481669462	0.0	0.0209606611609138	0.0	0.0226499915254789	0.0656505372861799	0.0477077776941596	0.0	0.0180482101982888	0.0	0.0240212416476457	0.109242731155841	0.0453476655622369
1475	0.0	0.0106182116326968	0.077675075255591	0.0328202208906853	0.0	0.010928299072655002	0.0	0.0190317368463389	0.0	0.0102814992400956	0.10997792514207101	0.136723377430499	0.0	0.0108795143501128	0.0	0.0174076493499745	0.0	0.0295105422436522
1476	0.0	0.006315593769817079	0.11837245034963001	0.0733174589036429	0.0	0.00619113403780448	0.0	0.00833055568575292	0.0	0.0117664010039777	0.10885909869009698	0.11338521414330302	0.0	0.00924509558413906	0.0	0.008699693257311259	0.0	0.0133456208300625
1477	0.0	0.0174911320788313	0.0	0.0176980940532407	0.0	0.0162910766192071	0.0	0.0133189313630113	0.0	0.028789862133637	0.0	0.0388072246015744	0.0	0.018289768747596	0.0	0.0199619898729296	0.0	0.0207671945191211
1478	0.0	0.0147372833862213	0.0	0.0230065193221071	0.0	0.0134997138093011	0.0	0.0159524851256937	0.0	0.009379011670181459	0.0995158454165263	0.0834707700654316	0.0	0.0148854167504111	0.0	0.0152282376748617	0.0	0.018747370045603
1479	0.0	0.00802364778720459	0.148622711437116	0.0948315188897358	0.0	0.0092399752053001	0.0	0.012393578211962	0.0	0.013912085400085	0.24911471221508802	0.23557466415695	0.0	0.0135141118839613	0.0	0.0186946614233197	0.0	0.0235685025737097
1480	0.0	0.0084943078570698	0.0	0.0153309779684502	0.0	0.00878055210398207	0.0	0.0135427386025672	0.0	0.0181116263469397	0.0	0.0265396880425254	0.0	0.0101948090704544	0.0	0.0170488688355566	0.0	0.0162118181501451
1481	0.0	0.008968121917331229	0.14882098264766	0.0747914067005028	0.0	0.00941622661732776	0.0	0.0116114360032356	0.0	0.0088462451462571	0.0	0.0409303118231212	0.0	0.00735723273824095	0.114135700995274	0.0364202921417964	0.0	0.00860795674002098
1482	0.0	0.0102617218212948	0.0	0.0113243596304868	0.0	0.0141985446798841	0.0	0.0125502415529991	0.0	0.00933623672459448	0.0	0.0100693231257175	0.0	0.014978431736518	0.144800530949879	0.0377107037460206	0.0	0.018129169841183998
1483	0.0	0.007823252811374009	0.0	0.0134659877428312	0.0	0.00970411532414836	0.0	0.00939372054702152	0.0	0.00842752387653084	0.0	0.0256911758121625	0.0	0.0115347322930195	0.129089631660175	0.032121971916112	0.0	0.0109814481196987
1484	0.0	0.00691546836764804	0.0	0.0142679886550487	0.0	0.00764832809151225	0.0	0.0117890749378706	0.0	0.009255566185484891	0.0	0.0454456774950999	0.0	0.00789482230673828	0.0	0.0223116057800028	0.0	0.0156084425808626
1485	0.0	0.0035563513017181398	0.124089960706869	0.0911206147887368	0.0	0.00396697269452776	0.0	0.00801705023058699	0.0	0.0119315527886189	0.157393986833534	0.15503042002409198	0.0	0.00550647880389336	0.0	0.0073595737459939	0.0	0.0087477021944554
1486	0.0	0.0112189101429969	0.102772605542795	0.0587112571964746	0.0	0.0126174865216862	0.0	0.0183333693548109	0.0	0.0115173898363659	0.111084166743439	0.13007143469760402	0.0	0.0160857788521684	0.0	0.0169251240858421	0.0	0.0238535744918546
1487	0.0	0.0390968379568683	0.14068711128992098	0.110368777681847	0.0	0.0335324677814441	0.0	0.0238792521166112	0.0	0.0150169077634828	0.0677606247888968	0.0568499502539066	0.0	0.0228170087423411	0.0	0.0419688198852172	0.0	0.0218831203767011
1488	0.0	0.008395965980905059	0.113184649694208	0.0723424203662156	0.0	0.00871619456797325	0.0	0.0126106083724895	0.0	0.009086578165302471	0.0	0.0529961337301999	0.0	0.0125710287434417	0.0	0.0142998164532835	0.0	0.0135061544307704
1489	0.0	0.0106451031714298	0.0	0.0145808793399902	0.0	0.0142969314546013	0.0	0.008855075950956779	0.0	0.0106381594696554	0.0	0.0126346192731426	0.0	0.0233082207943028	0.0	0.0283495817772659	0.0	0.0203096860788912
1490	0.0	0.0150182868978663	0.0	0.0231268043139796	0.0	0.0153107014762408	0.0	0.0160319012138671	0.0	0.0218969483072343	0.0633211148647582	0.0389017182675418	0.0	0.0144646877589913	0.0	0.0231976209004961	0.0	0.0212500677869207
1491	0.0	0.00626031353227054	0.0	0.0369256033399313	0.0	0.00532534127499564	0.0	0.0130023750767975	0.0	0.0190178596404914	0.0867184360181477	0.0923641797662021	0.0	0.00577354249409743	0.0	0.0154578277280275	0.0	0.0250450354216358
1492	0.0	0.0080111602250534	0.0	0.0134992412091327	0.0	0.0111194303758562	0.0	0.007790409338427871	0.0	0.00989622761715319	0.0	0.0245914887075037	0.0	0.0119541283546239	0.0	0.027561087789592	0.0	0.0211719617008238
1493	0.0	0.0173821948721685	0.16880949555714	0.106233187244232	0.0	0.0142548260795927	0.0	0.0153802703673119	0.0	0.012663758142472	0.164156288633659	0.148436909364448	0.0	0.0128126235263353	0.126261348817902	0.0307191708895621	0.0	0.0200277308826185
1494	0.0	0.00794197690349219	0.168062787006885	0.11575521718213498	0.0	0.006534907904205521	0.0	0.0132843258859753	0.0	0.0203937674786774	0.29569976477896803	0.279230476551663	0.0	0.0077489519130822405	0.0	0.013258860825107	0.0	0.015826098589690002
1495	0.0	0.0130921910152011	0.0	0.0157304442292248	0.0	0.0125614297482264	0.0	0.0149205590896534	0.0	0.0173003495010468	0.0	0.0471937250870063	0.0	0.0153298328772959	0.0	0.0168526040274897	0.0	0.0280160594408879
1496	0.0	0.00902985102372014	0.105002321267475	0.0542179138808458	0.0	0.0104653794810173	0.0	0.0232979277673076	0.0	0.0102483444555234	0.0	0.0657989062540422	0.0	0.0130799044259997	0.0	0.0205782320259064	0.0	0.0115803425881893
1497	0.0	0.0118411570541518	0.0738760358039082	0.0566375975287063	0.0	0.0135231901130544	0.0	0.0174610477856898	0.0	0.0200476551703393	0.0	0.0159121747072277	0.0	0.0179960873490795	0.0	0.0214491206467333	0.0	0.0206852325401351
1498	0.0	0.0172311215855809	0.0	0.0318662951225457	0.0	0.0145951902973544	0.0650026818542724	0.0267147447549035	0.0	0.0239791023533951	0.31114456210685304	0.197310804451785	0.0	0.0148638088037174	0.0	0.0143044379059393	0.0	0.0361243556612965
1499	0.0	0.0193512600932705	0.0	0.0366263638002059	0.0	0.0190655482655176	0.0	0.0242787098921899	0.0	0.0235417729548527	0.0	0.0512040975157279	0.0	0.0156330951264531	0.0	0.0220184846242212	0.0	0.0297285894949224
1500	0.0	0.00917541437469376	0.135701539954321	0.0825697337004653	0.0	0.00847216990862936	0.0	0.0153621183841674	0.0	0.012209018279232	0.0850042904394192	0.0930240784784682	0.0	0.00866770317919462	0.0	0.0113795905237674	0.0	0.013103495405795
1501	0.0	0.00908040212274923	0.0	0.0105365349920027	0.0	0.00938225124998762	0.0	0.0236399662636697	0.0	0.0101797232204885	0.0	0.00966977565314472	0.0	0.00934693274742404	0.0	0.0178028733960339	0.0	0.0122065999622428
1502	0.0	0.0121965728280185	0.126031197341186	0.0674405247934643	0.0	0.0128735066916177	0.0	0.0170452906556733	0.0	0.0121215405972189	0.106260509906169	0.131230182470494	0.0	0.0126708433874736	0.0	0.0189851755540587	0.0	0.0142790812739785
1503	0.0	0.0124768120901794	0.0	0.0187465813018798	0.0	0.0101891183245795	0.0	0.0158015207248942	0.0	0.007205559331534291	0.060158435806264995	0.0591004830142658	0.0	0.00879005849538222	0.0	0.0170883258342462	0.0	0.0180788299777389
1504	0.0	0.0148139491261178	0.0	0.0360044659634843	0.0	0.012131043440745	0.0	0.0323599286377402	0.0	0.0145060686887685	0.0	0.0405445086597455	0.0	0.009696425226628001	0.0	0.0272976728245067	0.0	0.0213109578116127
1505	0.0	0.0112890656772852	0.0	0.0361907440728069	0.0	0.0115183075896933	0.0	0.0322031870863008	0.0	0.0225350617524248	0.152640014313607	0.137699867373582	0.0	0.0145594661232976	0.0	0.0173633068602778	0.0	0.0228365243567448
1506	0.0	0.0262369462702007	0.0	0.0124515357202368	0.0	0.020949357971543996	0.0	0.013838545405686001	0.0	0.0192661625847263	0.0925152488852602	0.0693844961829744	0.0	0.0192903067735388	0.0	0.0317967926613309	0.0	0.0325911858064627
1507	0.0	0.0311852851718633	0.0	0.0304511311038774	0.0	0.023325701553554	0.0	0.0198422648513953	0.0	0.0252252755683698	0.0	0.0346211442076365	0.0	0.0188047323203429	0.0	0.0237545253872081	0.0	0.0197164096546896
1508	0.0	0.023563176807400003	0.0	0.00849879791156591	0.0	0.0179010652777362	0.0	0.0205721071573926	0.0	0.0119000529301132	0.0	0.0303640510543132	0.0	0.0187159018974938	0.0	0.0189012663518983	0.0	0.0260694783504766
1509	0.0	0.00616194743539905	0.0661606620283608	0.039225314810096	0.0	0.00760068378798115	0.0	0.007535942748892341	0.0	0.0075533695782796706	0.0	0.0329143168677022	0.0	0.009836750743528341	0.0	0.0160997648584118	0.0	0.0174084996156582
1510	0.0	0.0121577614516177	0.10679118598416601	0.0975413912037904	0.0	0.0117762856162071	0.0	0.019188455754486	0.0	0.0308068440936962	0.263403749181691	0.22684154693244	0.0	0.0149251688412342	0.0	0.019576073348586003	0.0	0.0166642281724403
1511	0.0	0.00986931274052478	0.0	0.0111949458843809	0.0	0.0117905275885182	0.0	0.0169147892933318	0.0	0.009895276010379041	0.0	0.033223489466633	0.0	0.013570895907579	0.0	0.0204276919560541	0.0	0.0141361982688776
1512	0.0621504397864532	0.0511516990816241	0.0	0.0253532153338023	0.0	0.0278083755625989	0.0	0.0388271106215352	0.0	0.0115792118819602	0.0	0.0238038850675239	0.0	0.0149079912955792	0.0	0.0249734582258157	0.0	0.0230061391838277
1513	0.0	0.0184253265123026	0.0	0.0123112469170382	0.0	0.0194985655612996	0.0	0.0172647027716575	0.0	0.0171591318981044	0.0	0.0217574607153879	0.0696431966107135	0.0246696584611612	0.0	0.0289722481638122	0.0	0.0163009770861428
1514	0.0	0.0175106455846279	0.0611151358878638	0.0334430672172778	0.0	0.0191382464789644	0.0	0.0149338716225977	0.0	0.0130491887519214	0.0	0.0440444469805425	0.0	0.0268731083664332	0.0	0.0355172456656339	0.0	0.0284830538689089
1515	0.0	0.0102589805329929	0.0	0.0237576783150156	0.0	0.00910771528474052	0.0	0.020843063982248	0.0	0.0131215229302232	0.0	0.0503894801134796	0.0	0.0120491214422768	0.0	0.0143817444141975	0.0	0.0240868724799488
1516	0.0	0.0104282363261025	0.0	0.0310341004271454	0.0	0.0120857208335643	0.0	0.0203863350995541	0.0	0.0149384023777373	0.0642700374435869	0.0502430866261401	0.0	0.0112943933850671	0.0	0.0198048650898206	0.0	0.0150827819960732
1517	0.0	0.00988550718576693	0.0	0.0175684090942581	0.0	0.0102862262432318	0.0	0.00933461011526393	0.0	0.00639148526999325	0.0	0.0415825030714408	0.0	0.00883027308750459	0.0	0.0119051487695611	0.0913600918496223	0.019451962383536
1518	0.0	0.0114405156885289	0.0965759344765103	0.0522179600851483	0.0	0.0121116578378481	0.0	0.0161664615870577	0.0	0.00833005448811648	0.0	0.0574684125577661	0.0	0.0134219657568342	0.0	0.0165994351470652	0.160234253277358	0.0279205232695729
1519	0.0	0.0140520729876154	0.074969619046051	0.0328937122986953	0.0	0.012428840237226998	0.0	0.0199560479946903	0.0	0.0113651301950933	0.0	0.0265948253177756	0.0	0.0123212595700712	0.0	0.0162840942213126	0.376460817675373	0.0619563615135866
1520	0.0	0.0145623956342784	0.145463853012731	0.10676349101101701	0.0	0.0112125136557894	0.0	0.0237273334504918	0.0	0.0264928171468022	0.3986442121503	0.3364834744049	0.0	0.0108235155066879	0.0	0.0157438484413073	0.0	0.018870983707723
1521	0.0	0.0127979855217615	0.0	0.018892801914165	0.0	0.0111159692293608	0.0	0.0141237298592541	0.0	0.00842983810899086	0.0	0.0148989390897001	0.0	0.0134235538457355	0.0	0.0174732582231968	0.0	0.0161791410344331
1522	0.0	0.0135808844893011	0.12033054120952001	0.0624187911299774	0.0	0.0158536844160819	0.0	0.0135825022576248	0.0	0.007428978329923641	0.0	0.0593997447763617	0.0	0.0157736546469536	0.0	0.0197371619215334	0.0	0.0195568074537387
1523	0.0	0.0233393795018473	0.141879093362159	0.0692572278109597	0.0	0.0243128725388232	0.0	0.0237069061795668	0.0	0.0232151180280739	0.17656141476658102	0.15636014153500302	0.0	0.0178559957891655	0.0	0.0271589863218887	0.0	0.0218815939924279
1524	0.0	0.0148145188620513	0.18398769093238604	0.15862540310769002	0.0	0.0124478587838113	0.0	0.0195887901506734	0.0	0.0336486463730764	0.161019558277665	0.16052617566417202	0.0	0.0127650892003046	0.0	0.0113704291286223	0.0	0.0176863395413555
1525	0.0	0.0161047592359343	0.0	0.0278092663883303	0.0	0.0126902198930183	0.110233008622091	0.0350850783626992	0.0	0.0101428858068597	0.0905934172239073	0.0877136170106055	0.0	0.0110233257857745	0.0	0.0146483010496525	0.0	0.0173308115122568
1526	0.0	0.00686834002151427	0.0	0.0126343514113906	0.0	0.007575763229512179	0.0	0.0104220739394885	0.0	0.00684714320376114	0.0	0.0131953700539201	0.0	0.0107801245796823	0.0	0.0230379961292082	0.0	0.0144837284376388
1527	0.0	0.0144386480401407	0.0	0.0162619002911524	0.0	0.0127287693624565	0.0	0.0137895283690161	0.0	0.0084334127145222	0.067531697745051	0.0639704719516102	0.0	0.0172379104117991	0.0	0.0115217828852257	0.0	0.015350599074521002
1528	0.0	0.0146314886713424	0.10470112325591101	0.0747787494909757	0.0	0.0135813063302674	0.0	0.0190468869604224	0.0	0.0135689750881052	0.182752041074493	0.160189305747827	0.0	0.018671020297491	0.0	0.0221129839141416	0.0	0.0220750815543627
1529	0.0	0.0199258757952963	0.0	0.0273516270490919	0.0	0.0135828022690892	0.0	0.0197400660958604	0.0	0.0109234470310393	0.24871251169687802	0.211446353101179	0.0	0.0113281586067328	0.0	0.0149565756454351	0.0	0.0184655426858832
1530	0.0	0.0154862766370202	0.16463221517545498	0.0934257504143152	0.0	0.014749990058508999	0.0	0.0181663744254193	0.0	0.0149562912319777	0.0	0.0335785313272194	0.0	0.0139436358471598	0.0	0.022366088083548997	0.0	0.0213028003461612
1531	0.0	0.018127543139141	0.101370360824774	0.0422848833296752	0.0	0.0169585806527911	0.0	0.016212204054832	0.0	0.0115788945010185	0.0	0.019992509302653998	0.0	0.0177134195219823	0.0	0.0226575347393852	0.0	0.0234623507402175
1532	0.0	0.0204906117511858	0.0	0.0127439121814355	0.0	0.0175586376921345	0.0	0.0206038976477955	0.0	0.0174666561572733	0.0	0.027661733146458	0.0	0.0169083410732248	0.0	0.0234758071024163	0.0	0.0211741608843597
1533	0.0	0.0130940704135423	0.0	0.0180915945769771	0.0	0.0109778427620744	0.0	0.0127744576602402	0.0	0.00788165024642192	0.106316749816502	0.104265532051729	0.0	0.0130188505728478	0.0	0.016921045757956003	0.0	0.0282567616151082
1534	0.0	0.00401112188181724	0.307874974525083	0.268071343903707	0.0	0.004475569088371679	0.0	0.00649723322288445	0.0	0.0293762605143679	0.30954386126449296	0.327324006260539	0.0	0.00623957271623851	0.0	0.0116315981825239	0.0	0.0063591113074318705
1535	0.0	0.0149770024306121	0.148365476252299	0.12139914067315198	0.0	0.0144899997658798	0.0679745927948856	0.0321441714927133	0.0	0.0155548032567137	0.0882791032634964	0.0899986992877315	0.0	0.020735275617013	0.0	0.0139110902494876	0.0	0.0311445371780702
1536	0.0	0.007358982691627141	0.0	0.0186645810476607	0.0	0.00789815510454769	0.0	0.0183883382308167	0.0	0.0128323416660511	0.0	0.0311285539187394	0.0	0.0112659427872887	0.0	0.0255931272224159	0.0	0.00961798256901017
1537	0.0	0.0187697006762668	0.0	0.0296091419342154	0.0	0.0144573676421255	0.0	0.0144411080088137	0.0	0.0103907986382007	0.0834303767005323	0.0801176660018241	0.0	0.0131549702912554	0.0	0.0255456125470269	0.0	0.0275468786884022
1538	0.0	0.0238828943115177	0.141735615641505	0.101743445865089	0.0	0.0174540182793514	0.0	0.0252369248300218	0.100643842601048	0.0541548307819879	0.165062149339991	0.194243251673619	0.0	0.0182173234298534	0.0	0.0153484585953496	0.0	0.0160097964263012
1539	0.0	0.0126992154868478	0.0652052960124955	0.0280146580387424	0.0	0.0158327160660663	0.0	0.0204726491474521	0.0	0.0178603609594873	0.0	0.0363469888877071	0.0	0.0184678982732851	0.0	0.0231989215825334	0.0	0.0306593275499139
1540	0.0	0.007299161066726879	0.0	0.0183161995889565	0.0	0.00826000761039915	0.0	0.0129564671175875	0.0	0.009664437111334691	0.0	0.01718924800034	0.0	0.0105836708962846	0.0	0.0230581432711003	0.0	0.015235811370653
1541	0.0	0.0135577880741638	0.0	0.0115877470799884	0.0	0.0129972835893737	0.0	0.0165202518242711	0.0	0.0108460844147981	0.0	0.0310173585312532	0.0	0.0126341804011881	0.0	0.0130361785298546	0.0	0.0146288201246675
1542	0.0	0.0390717339448297	0.0	0.0579612194474426	0.0	0.0258165116862255	0.0877479208719586	0.0305836399231266	0.0	0.0338288445529996	0.0	0.0262670071532476	0.0	0.0186674896330781	0.0	0.0283039478821212	0.0	0.0278860775254002
1543	0.0	0.011482345305596001	0.30835091356114896	0.29576029563234996	0.0	0.0097551505446934	0.0829853674586011	0.0457129725564745	0.0	0.0243037745815352	0.48396607079098103	0.36750220528177296	0.0	0.0111499859634229	0.0	0.00964220705798086	0.0	0.00786347010537308
1544	0.0	0.0134902773469382	0.0755580244730871	0.0322377392507109	0.0	0.0152715770463073	0.0	0.0202153120272647	0.0	0.0174628098440997	0.0676624785545683	0.0710250591175881	0.0	0.0206703197551787	0.0	0.0222422951776674	0.0	0.0184052520575849
1545	0.0	0.0203935280956171	0.0	0.0729611325373962	0.0	0.0174322262475924	0.139555068127195	0.0212622545991211	0.0	0.0156861956833232	0.39317562021408503	0.277354423110156	0.0	0.0143691116780536	0.0	0.0161985643712492	0.255115120262209	0.0304187967444712
1546	0.0	0.0167810223694316	0.0848473681680683	0.0407002678100249	0.0	0.0144509004587541	0.0	0.013425313940238999	0.0	0.0147020015909862	0.0	0.0539691676729138	0.0	0.0186540602426401	0.0	0.0189368735710079	0.0	0.0171035293486108
1547	0.0	0.009771596726672509	0.125412859512314	0.0830630884335237	0.0	0.0153427936328616	0.0	0.0199339160857004	0.0	0.0143480772481274	0.0	0.0314067539963644	0.0	0.0215303243006637	0.0	0.0213287411393629	0.0	0.0133312576040883
1548	0.0	0.0144382459159549	0.0	0.0282397009760955	0.0	0.015494471925971	0.0	0.0160131933212386	0.0	0.00953165938825108	0.0	0.0143427449332911	0.0	0.0192997959779179	0.0	0.0208633282083425	0.0	0.0213233262471318
1549	0.0	0.0200562175567986	0.0	0.012978363505578001	0.0	0.0175584307354219	0.0	0.0160326952627694	0.0	0.0230436893855517	0.0652441068763266	0.0509007188511349	0.0	0.0167063144815861	0.0	0.0176170380975993	0.0	0.0266207931558015
1550	0.0	0.01611968585219	0.0	0.0111914022460903	0.0	0.0149184422397584	0.0	0.0154603030186298	0.0	0.0156819128756204	0.0	0.0235460888328755	0.0	0.0167914972095475	0.0	0.0228303772181825	0.0	0.0259912085881405
1551	0.0	0.00538955748662755	0.202136518954408	0.19433519693588197	0.0	0.004715193136125779	0.0	0.0203104105837951	0.0	0.0108708802506429	0.387598333658081	0.38649822557183794	0.0	0.00513178693277505	0.0	0.00763448818245803	0.0	0.00670757826365053
1552	0.0	0.00896079199734926	0.0833910147101941	0.053742836655687	0.0	0.009251926394351821	0.0	0.0102879175707684	0.0	0.0140479981121888	0.0619376311643696	0.078384667271588	0.0	0.0132189069114042	0.0	0.0146062886682894	0.0	0.0180096506192379
1553	0.0	0.0326170003446397	0.0	0.025660826599438	0.0	0.0268244024891524	0.0	0.0192479347821277	0.0	0.0229249058337271	0.123667156893351	0.0918285369800794	0.0	0.0228679158978483	0.0	0.0244643293508506	0.0	0.04535921383479401
1554	0.0	0.0102235114853291	0.0	0.0217308640643763	0.0	0.0132544751690665	0.0	0.0125519226482018	0.0	0.0170549862329993	0.0	0.0255467437829366	0.0	0.0198931823721956	0.0	0.0217466183795486	0.0	0.0239819203893145
1555	0.0	0.0130536048941943	0.19051470675992802	0.13499156854202699	0.0	0.017337231526403	0.0620097449222707	0.0274266823276927	0.0	0.0166680031778589	0.100571371752964	0.09528762328194301	0.0	0.0190364733455321	0.0	0.0261434811152014	0.18286004942853898	0.0330788003255507
1556	0.0	0.0244894038499432	0.0690247470340515	0.0328581362512601	0.0	0.0243877357731696	0.0	0.0144787612619654	0.0	0.0137392757783272	0.0821431129619127	0.118073755822688	0.0	0.0179225726860043	0.0	0.0178121322649822	0.0	0.0268299164930786
1557	0.0	0.00957402152568621	0.0699544690789964	0.0383938691601005	0.0	0.0108946601644902	0.0	0.0150651192327472	0.0	0.0106101390141398	0.0	0.0349003144853766	0.0	0.0104151534421474	0.0	0.0250134202914627	0.0	0.0189270260630203
1558	0.0	0.0205104191803184	0.0	0.029397523725156003	0.0	0.0192927171398489	0.0	0.0234748508362918	0.0	0.0255845369281131	0.0	0.0389592359804895	0.0	0.0209252426298375	0.0	0.0283017104238303	0.0	0.0285587157946656
1559	0.0723414537117322	0.0246683437328965	0.0	0.0203500161222556	0.0	0.0186818444124178	0.0682699730472759	0.0265734565389745	0.0	0.0148258655598484	0.0826246489908033	0.0843679646852683	0.0	0.0166705567431205	0.0	0.0219941892048186	0.0	0.0161250552594621
1560	0.0694969795757523	0.0255654867781	0.163145957965077	0.0716596726256374	0.0	0.0248243750464447	0.0	0.0206414299644211	0.0	0.0181863240165827	0.0	0.0730404551308027	0.0	0.022136358452622	0.101199553904761	0.0342006585864066	0.0	0.0225627196521265
1561	0.0	0.0111839000286026	0.0	0.021837160259305002	0.0	0.010350687260170998	0.0683302511310157	0.0296214150190686	0.0	0.0119487608100281	0.0	0.0573483320393568	0.0	0.0152372286972757	0.0	0.0119309099392202	0.0	0.0176057258561377
1562	0.0	0.00642344843267374	0.0	0.0263254352457079	0.0	0.0072284895798528795	0.0	0.00556181545304429	0.0	0.0167954619630952	0.0666802258617978	0.0669616410483649	0.0	0.00892102765095493	0.0	0.0188563164356538	0.0	0.00814361391974605
1563	0.0	0.006208062802201221	0.0	0.0309620122788094	0.0	0.00674080465577224	0.0	0.0113649210716414	0.0	0.00582646728505753	0.0	0.0077322466393015205	0.0	0.00930932437232988	0.0	0.0092078781411829	0.0	0.0189573002063208
1564	0.0	0.0309948106061653	0.0876275770731376	0.0485588901292536	0.0	0.0234798045517807	0.0	0.0126994908074776	0.0	0.0219266675492405	0.0	0.0166386367437924	0.0	0.0195542779674892	0.0	0.0225725326852241	0.18186515269332	0.0830911556009207
1565	0.0	0.005531015102879879	0.0886999652536697	0.0531621268715031	0.0	0.00529709682095224	0.0	0.0144342817071178	0.0	0.0072505460614664405	0.214237599321202	0.21572095980527103	0.0	0.00588660158843469	0.0	0.0122214875139612	0.0	0.0130462850837874
1566	0.0	0.0202246124022798	0.19457058070433703	0.16993695887218804	0.0	0.0133591002179055	0.0	0.0204262292022402	0.0	0.0144167434248148	0.3117823008431311	0.267264436365601	0.0	0.0119362413371121	0.0	0.0149638132581588	0.0	0.0204689487296936
1567	0.0	0.009843542551557559	0.07875061947577601	0.0610435391044406	0.0	0.0106036965182921	0.0	0.0226997282261166	0.0	0.0316709464598812	0.0	0.0799545702842707	0.0	0.0145825204019	0.0	0.0147061771217406	0.0	0.0228457513932974
1568	0.0	0.009926206933563109	0.0	0.0129540825104338	0.0	0.0114815287238245	0.0	0.0127954334592412	0.0	0.0104136148330106	0.0	0.0278896244589762	0.0	0.0167308307838345	0.0	0.015291161933058	0.0	0.0176421763199235
1569	0.0	0.00656955794206377	0.0	0.0152277348610128	0.0	0.00659915250195054	0.0	0.0131927623340053	0.0	0.00507548519777155	0.0	0.0267049878735001	0.0	0.00781443951633105	0.0	0.0117441348741055	0.0	0.0167428655650964
1570	0.0	0.0121855519886274	0.0	0.0125778747585695	0.0	0.0123954381131873	0.0	0.0114880411096168	0.0	0.0108581452980217	0.109224392913655	0.0868647478129594	0.0	0.0149592902403139	0.0	0.019483910661352	0.0	0.0264871490023192
1571	0.0	0.009479796429905341	0.0745827399607137	0.0482972053718635	0.0	0.0102169586651944	0.0	0.009921656643341999	0.0	0.00857077635689585	0.0	0.0699674415785899	0.0	0.0106418108588239	0.0	0.0169187416696175	0.0	0.0201120751266301
1572	0.0	0.00883104894867054	0.0	0.031792402554724	0.0	0.00909064014588612	0.0	0.0178288688485226	0.0	0.00666072307727223	0.0	0.0252965827729446	0.0	0.0116478531941934	0.0	0.0215927416481388	0.0	0.0226953490590911
1573	0.0	0.0100897620373084	0.0	0.0421168232074214	0.0	0.00913128433581593	0.0	0.025883778677141	0.0	0.0172498786657467	0.0751355659623499	0.0744905716822117	0.0	0.008591960722017001	0.0	0.0113771190860742	0.0	0.024364380053412998
1574	0.0	0.00832593344982013	0.0	0.0254056959392388	0.0	0.0116621567451686	0.0	0.00970067111449688	0.0	0.023639447979497998	0.0	0.0242696509795968	0.0	0.0127777674352013	0.0	0.0224657798161384	0.0	0.0096363346083366
1575	0.0	0.0086925041110404	0.0	0.0147054993803841	0.0	0.0120914901061025	0.0	0.00959472593576668	0.0	0.0103673360414065	0.0	0.0242525018330484	0.0	0.012524564161066001	0.0	0.0390122192541586	0.0	0.0200813897216733
1576	0.0	0.008071765380405091	0.10901443224036801	0.0594386252366306	0.0	0.00997277871980506	0.0	0.00852781144625999	0.0	0.00788800916567501	0.0	0.025212727004297004	0.0	0.0115838314569682	0.0	0.0388827228853722	0.21021781324503	0.0468802498030558
1577	0.0	0.0150492236127376	0.0733994449100693	0.0451318999012323	0.0	0.0147816816616352	0.0	0.0192180663180697	0.0	0.0147578350283155	0.0	0.0491227854684268	0.0	0.014760368745094	0.0	0.0450457360789273	0.0	0.0286821589289457
1578	0.0	0.015897393810322	0.0	0.0195317440225505	0.0	0.0189758502701372	0.0	0.0127094047566552	0.0	0.0145199318832426	0.0	0.0433996041586699	0.0	0.019916910722632002	0.0	0.030991615095224	0.0	0.0418047060444073
1579	0.0	0.0268757301656907	0.17157441995195702	0.0731568963716127	0.0	0.0242209673572381	0.0	0.0330777311400969	0.0	0.0165481472445329	0.0	0.0338611226979494	0.0	0.0204004941641753	0.0	0.0252288995639315	0.0	0.038648009602812006
1580	0.0	0.0127257132376849	0.0	0.0255902725764323	0.0	0.0132775016305252	0.0	0.0152479062586781	0.0	0.0209211542092107	0.0	0.0387787564341361	0.0	0.0200576156424503	0.0	0.0157465295660136	0.0	0.0208199825089086
1581	0.0	0.0266958983097794	0.0	0.0218884736489849	0.0	0.0227804870213914	0.0	0.0213642344284832	0.0	0.0285876212167834	0.0906932363319538	0.0582300958939198	0.0	0.0224387493389482	0.0	0.0216118292082416	0.0	0.027299066907233
1582	0.0	0.0118778618071801	0.149026569555796	0.117201160484798	0.0	0.00997005383887174	0.0	0.0261177448802055	0.0	0.0354548287470877	0.19903130149978898	0.18829068741178698	0.0	0.0109833585356818	0.0	0.0131666633889677	0.0	0.0243769405197522
1583	0.0	0.0217151501179304	0.0	0.051342854387667	0.0	0.0173868251957514	0.0	0.0434558658371217	0.0	0.0418181952144981	0.206966272927155	0.16586024321075798	0.0	0.0131822962730509	0.0	0.0160568058833832	0.0	0.0285610871294353
1584	0.0	0.0279546447026458	0.0	0.0187742614773003	0.0	0.0243244541284511	0.0	0.0224726425450671	0.0632677893434433	0.0349350382707435	0.0606132023655324	0.0483695248032104	0.0	0.0222486525956959	0.0	0.0351245475277117	0.0	0.0239360394923453
1585	0.0	0.0124446491696919	0.0	0.0324913379363272	0.0	0.0172333772395252	0.0	0.0209217233138799	0.0	0.0310383667077466	0.0789629476773244	0.0513007765700874	0.0	0.0195267327952879	0.0	0.0261844669733087	0.110569903255173	0.0210517131138232
1586	0.0897321317682977	0.0264440184888836	0.0	0.0106663790938146	0.0	0.0261736226138365	0.0	0.0037079255783489897	0.0	0.0213966887630617	0.0	0.0186896382596091	0.0	0.011660076549798	0.0	0.005456888986586961	0.152083850831859	0.0145299347561061
1587	0.0983180779500895	0.0335919138851847	0.0621203130969856	0.0364046419102695	0.0	0.0292795219093456	0.0	0.030166794737192002	0.0	0.0382323438511888	0.0	0.024068472741723	0.0	0.0305310649766009	0.0	0.0240410668699091	0.0	0.0250211802446731
1588	0.0680887035899674	0.0396592619481411	0.0	0.0188433653777568	0.0	0.0251296762062051	0.0	0.0253858920970582	0.0	0.0196567058656014	0.0	0.0132931210591125	0.0	0.0191169103715125	0.0	0.0218548078208291	0.0	0.023467553688733996
1589	0.0	0.0154389366273847	0.275162851806114	0.176232379179927	0.0	0.0145317456470992	0.0	0.0252807562380118	0.0	0.0321049365395972	0.10404956716039698	0.119650913602596	0.0	0.0139736964570292	0.0	0.0239623308638124	0.0	0.0201293140788161
1590	0.0	0.0097946013560588	0.0836628827434265	0.0464232873218731	0.0	0.0112632999414164	0.0	0.0249755252844533	0.0	0.00960876709266912	0.209307095477934	0.206290578071448	0.0	0.0114535476735065	0.10173985339478599	0.0297849155795857	0.0	0.0189104681818785
1591	0.0	0.0203482761229947	0.17643109499163798	0.0954636224728177	0.0	0.0165619058634074	0.0	0.0128453398666124	0.0	0.0108788809289393	0.18041672742336898	0.194368277342465	0.0	0.0123325409564344	0.0	0.023294108572632005	0.223101227680781	0.0368922597462508
1592	0.0	0.0222967410504036	0.143316478159558	0.0896623982722698	0.0	0.0213999956238311	0.0	0.0229767441213984	0.0	0.0164088619649749	0.131533987389458	0.11744211083010601	0.0	0.0162853531209727	0.0	0.024141010299326	0.0	0.0149549785442779
1593	0.0	0.0136216708822117	0.145638983536023	0.0824275713662054	0.0	0.0135698272159675	0.0	0.024910980908674003	0.0	0.0218861622059168	0.0	0.0222553501984097	0.0	0.0172901767475872	0.0	0.0143935712205662	0.0	0.0198517417488731
1594	0.0	0.0135053449614075	0.0816914723376823	0.04613975661706	0.0	0.010648567493507	0.0	0.0136988248385506	0.0	0.0260673981246665	0.0	0.065890748934145	0.0	0.0123902886371597	0.0	0.015055716460838002	0.0	0.0180648930807294
1595	0.0	0.0219828444581122	0.0	0.0253204384823128	0.0	0.0160396719599305	0.0	0.0155417098704654	0.0	0.0179663855301574	0.0	0.0467793266648779	0.0	0.0143344986039284	0.0	0.0360724631931019	0.0	0.0179409539647361
1596	0.0	0.007672127508000779	0.0	0.0158168046054927	0.0	0.0116633363806366	0.0	0.00894945635208547	0.0	0.0138020371214439	0.0747189437084807	0.0596353214927043	0.0	0.0158458506333999	0.185186357549604	0.0512885785036994	0.0	0.0197619942262934
1597	0.0	0.00527183809088391	0.0	0.00526013449353139	0.0	0.0069626229549993295	0.0	0.00526465158743905	0.0	0.00615200062639784	0.0	0.00600396208934935	0.0	0.00747195486005395	0.142504946513813	0.0438337643810347	0.0	0.009145842278373329
1598	0.0	0.0150697546305718	0.0	0.0170954825532966	0.0	0.0152650167883625	0.0	0.00781420902665443	0.0	0.009252776144158521	0.0	0.0241029946050197	0.0	0.0142722497927694	0.0	0.0410317983029356	0.0	0.0316824971308338
1599	0.0	0.0100508699977619	0.0	0.01528251134269	0.0	0.011455443987581	0.0	0.0103439008726519	0.0	0.0132978710845646	0.0801680519248385	0.0623672924857118	0.0	0.0134259787515734	0.19311528236807196	0.0656983638884595	0.0	0.0157445492360559
1600	0.0	0.0115860349287722	0.0847198163448162	0.0465739278897764	0.0	0.014941311399378002	0.0	0.0226957576660823	0.0	0.00678280526694833	0.0	0.0509947887382233	0.0	0.0139377702036683	0.0	0.027356945031136	0.0	0.0129826282223181
1601	0.0	0.0120177022715402	0.0	0.0156235704421558	0.0	0.0113724179166646	0.0	0.0123009858762299	0.0	0.00937707995442925	0.0	0.015871403703572	0.0	0.0121334203292696	0.0	0.0169995256601025	0.0	0.0297395195056039
1602	0.0	0.00525840531921834	0.0	0.0165257801282731	0.0	0.00777860064179044	0.0	0.006219830763536421	0.0	0.00940614529608129	0.0	0.0278467137701213	0.0	0.0112510754903697	0.109389320715271	0.0411233600526849	0.0	0.0181270001952513
1603	0.0	0.010420090392109001	0.0	0.0253757444494743	0.0	0.0110688020893189	0.0	0.018023379536090997	0.0	0.016449759577541	0.0	0.0526990157842739	0.0	0.0134125991310647	0.0	0.0243572330689266	0.13133940050945803	0.0223135563487182
1604	0.0	0.00800319158405468	0.0	0.0288822891416825	0.0	0.00849948559356677	0.0	0.0227045321067232	0.0	0.0149430893822956	0.16563054910115302	0.18411729559988899	0.0	0.0115043980738986	0.0	0.0107649847669329	0.0	0.0125676909511633
1605	0.0	0.0239180828799007	0.0741465092761538	0.0391555242384355	0.0	0.016533292302453997	0.0	0.0157482377310317	0.0	0.0125735403392816	0.12371981925476801	0.123899980477143	0.0	0.0160355626228743	0.157938458942922	0.028461012861522004	0.0	0.0183199878879244
1606	0.0	0.00766671135169052	0.0	0.0214174281317686	0.0	0.00806394127071215	0.0	0.0121045438766532	0.0	0.00527814845663956	0.0	0.0669240054378243	0.0	0.0112250811071596	0.0	0.0140365646845539	0.0	0.0119434713236275
1607	0.0	0.00989383268657429	0.0	0.00913628398653997	0.0	0.0123313024916354	0.0	0.0136325209680146	0.0	0.0115050683607852	0.0	0.0108686245438391	0.0	0.0166180170545577	0.13745014358442598	0.0292149267602083	0.0	0.0230126986407162
1608	0.0	0.0110093345479045	0.164859658243508	0.12382394836310301	0.0	0.0115303037393683	0.0	0.0159238336654544	0.0	0.0163659939945656	0.11604608687780801	0.11181590475785902	0.0	0.00854994937969936	0.0	0.013517321234438998	0.0	0.016484569981807
1609	0.0718291830016196	0.0224433338718653	0.09264915971950699	0.0471492256059444	0.0	0.0183144909983151	0.0	0.0210028458066569	0.0	0.013145168408112	0.0	0.0535711700476149	0.0	0.0107120425783416	0.0	0.0306249379735242	0.0	0.017393373333525
1610	0.0862832361739841	0.040515347555972005	0.22225953888219502	0.13831399159532998	0.0	0.021739513158985	0.0	0.0150479733966311	0.0	0.0201440129898041	0.167723158074231	0.176237405092922	0.0	0.0179747838132186	0.0	0.0233403156048658	0.0796386210320202	0.0218598683378209
1611	0.0	0.013901377098806999	0.0	0.008640256602062541	0.0	0.0134262205282303	0.0	0.00721431635343789	0.0	0.008004447226738641	0.10720277650652699	0.0961641641738307	0.0	0.0126812042558005	0.0	0.0216250278576203	0.0	0.0185034264211598
1612	0.0	0.0195482863793784	0.0633252468976225	0.0332474104294262	0.0	0.0167344820381121	0.0	0.0244098078953185	0.0	0.015439765902732999	0.0	0.018000460998103002	0.0	0.0157123994038415	0.0	0.0151646555521601	0.0	0.0167823421648825
1613	0.0	0.011111328791090001	0.162005361106725	0.11941221131562199	0.0	0.0106908553814719	0.0	0.0137842391303418	0.0	0.0335518382220243	0.0821447170488115	0.0945486717951753	0.0	0.0130575954485856	0.0	0.0210125541658604	0.0	0.0175257479467879
1614	0.0	0.00831003577819571	0.331189299251857	0.311088927450933	0.0	0.007878751339473241	0.0	0.0264757745506	0.0	0.0363120139343172	0.323648882206255	0.29659220696633	0.0	0.00797416187055387	0.0	0.0169575145996778	0.0	0.0074208897125634405
1615	0.0	0.024815176724240003	0.090441899568269	0.0458322125831417	0.0	0.0196398050952839	0.0632598989079765	0.0396925185878641	0.0	0.0166951677878248	0.0	0.0384783537826233	0.0	0.0200968858102543	0.0	0.0185006762118133	0.0	0.0325997614902462
1616	0.0637661011664801	0.0214397345183522	0.19405265416947898	0.103603804240056	0.0	0.0177582879987766	0.0	0.0313397874423698	0.0	0.0349532533945106	0.186197905716741	0.18070870366157998	0.0	0.0133215944160345	0.0	0.0176060885907652	0.11114250778511801	0.0266877346275845
1617	0.0	0.0167179444888315	0.0	0.0349215046746516	0.0	0.0153050149100739	0.0	0.0261614270697917	0.0	0.0131059757712218	0.118374000685909	0.123128636781204	0.0	0.0158593384637448	0.0	0.0266251891828089	0.0	0.0175531695290674
1618	0.0	0.015082621324288	0.0901632607401593	0.054495517157226	0.0	0.0160088535178384	0.0	0.0324280046418748	0.0	0.0126305242758924	0.0	0.0560715833511431	0.0	0.021778971022961006	0.0	0.0222296527882519	0.0	0.0218917338846147
1619	0.0	0.009073916327888641	0.0951767301785964	0.0630146813988423	0.0	0.00739478715448642	0.0	0.0367296469044437	0.0	0.009538975843521879	0.0848339877111716	0.0894283431313333	0.0	0.00968821807877548	0.0	0.0119408692620922	0.0	0.0149720778708365
1620	0.0	0.0152425908310474	0.0876771753156173	0.0461733113782609	0.0	0.0144601505147604	0.0	0.0456227680226241	0.0	0.0151575442009927	0.0	0.0643438146677949	0.0	0.0137804343601472	0.0	0.021553829417561	0.0	0.0259133686891874
1621	0.0	0.004631791149450839	0.11363207845750399	0.113655285661359	0.0	0.00368121708242496	0.0	0.0107366259173795	0.0	0.011615160387933997	0.5149134049033101	0.473797883981656	0.0	0.0041903396282620105	0.0	0.0065807654002469	0.0	0.0190292733383521
1622	0.0	0.0195649437664352	0.10206165932837599	0.0648001048673748	0.0	0.0163805701592861	0.0	0.0221022379217695	0.0	0.0130617679642688	0.156872328599744	0.139929452324504	0.0	0.0145778527264455	0.0	0.0182026913524719	0.0	0.0300014262965431
1623	0.0	0.0050090201146403895	0.0	0.0148827119435912	0.0	0.005188608415807579	0.0	0.00764618292529995	0.0	0.00789777453122322	0.0	0.0306206996133622	0.0	0.00605652213781497	0.0	0.0114069340790143	0.0	0.0108883099957012
1624	0.0	0.0128242069186554	0.0673621787818961	0.0455413912492238	0.0	0.0102792399684917	0.0	0.0217658895143959	0.0	0.0234104769149023	0.12783885240992302	0.13063144199962298	0.0	0.0128032482759512	0.0	0.0211500595107256	0.0	0.018525092976393
1625	0.0	0.009284091849931229	0.0	0.0125612702362989	0.0	0.008637408203949109	0.0	0.0125146998086011	0.0	0.00663452346619668	0.0943826404280559	0.0834970622368894	0.0	0.00776930082338255	0.0	0.0200753803150016	0.0	0.0218000076496055
1626	0.0	0.0106368507290834	0.0746433734814368	0.0438776047651283	0.0	0.0108471602551685	0.0	0.0230769641390964	0.0	0.0150295936136955	0.11868231784545401	0.130318733589969	0.0	0.00994097637995983	0.0	0.036890055798122996	0.0	0.0208707154322008
1627	0.0	0.0343679147199604	0.0622352691601733	0.0268653775571004	0.0	0.0280395871807838	0.0	0.0223815330281456	0.0	0.0141486756827752	0.0	0.0248415141479031	0.0	0.025531244432591	0.0	0.0248866351734138	0.0	0.0218927423208394
1628	0.0	0.00885930682510902	0.0	0.00704394807380675	0.0	0.0105895868585485	0.0	0.0102465739426979	0.0	0.00696291515866224	0.0	0.0148180131374163	0.0	0.0135628055485428	0.0	0.02027907252537	0.13290978617344198	0.0313436383794479
1629	0.0	0.0261330930059409	0.108254716155643	0.061853895565968	0.0	0.0230762719910417	0.0	0.031567004194955	0.0	0.0204109123854824	0.280967506985153	0.188215081611033	0.0	0.0190549900789884	0.0	0.0215629074710827	0.0	0.0147295580471635
1630	0.0	0.0117686148883607	0.0	0.0205580038336319	0.0	0.0146695970811101	0.0	0.0219570880390059	0.0	0.0146684689128685	0.0	0.0273088151827596	0.0	0.0157800823457135	0.0	0.017189917018868	0.0	0.00832773341150572
1631	0.0	0.0208558386020001	0.0780503064029094	0.0409939471557103	0.0	0.0153091093060877	0.0	0.0276494010581758	0.0	0.021223482292161	0.0	0.0215835441219922	0.0	0.018214073724181	0.0	0.0181295357344213	0.0	0.0211189811423749
1632	0.0	0.018027360677163998	0.076356212875146	0.029178606170362	0.0796586193158319	0.0164405818135769	0.0	0.0255486529435417	0.0	0.0220746226766928	0.0	0.0479472670005943	0.0	0.0168735633369623	0.0	0.0191033138612946	0.0	0.0125231115548204
1633	0.0	0.0269632918988458	0.0	0.0242238981979178	0.0	0.0220892744862314	0.0	0.0232934346492123	0.0	0.0146515757319169	0.0	0.0294389378673551	0.0	0.0243833571892016	0.0	0.0312039340964983	0.0	0.0213440732058383
1634	0.0	0.0109921897266031	0.0	0.0165249641933187	0.0	0.011928891764232	0.0	0.0078209130431908	0.0	0.0106594611952466	0.0	0.0276647644879941	0.0	0.0143864149621566	0.0	0.0149518269083505	0.0	0.024514003557433998
1635	0.0	0.00870737236795949	0.0	0.0141745173489246	0.0	0.00846647615177247	0.0	0.0113308464316804	0.0	0.008349969270686021	0.0	0.0351902452533119	0.0	0.0113930126928914	0.0	0.0195343628928573	0.0	0.0202118139831527
1636	0.225552020344923	0.183733628314212	0.10540516358570098	0.0931076168702463	0.0	0.0180774076014671	0.0750740229995258	0.0397175019455123	0.0	0.0420470799495545	0.3622827949034289	0.27336103282100604	0.0	0.0107321374209267	0.0	0.00879816147359312	0.0	0.0114860435510745
1637	0.0	0.00870727907155041	0.125620316377427	0.0941344539849414	0.0	0.00925098294111542	0.0	0.0185851520456313	0.0	0.0172009714651893	0.14532839645742998	0.14116134583183598	0.0	0.0108246814333441	0.0	0.0128301664980969	0.0	0.0135079092269775
1638	0.0	0.00695857651344344	0.0	0.0100985185856672	0.0	0.00749403594287738	0.0	0.0109390371933948	0.0	0.009495486519894559	0.0	0.0247635576562969	0.0	0.0121926466336865	0.0	0.0162904373593198	0.0	0.0132185394546268
1639	0.0	0.008452134059903409	0.0	0.0424256001799898	0.0	0.00935137408306359	0.0849966550301056	0.0241926693087091	0.0	0.0106737377891501	0.0	0.0251863786433266	0.0	0.0115491974925815	0.0	0.0156167750347112	0.0	0.008884346957154059
1640	0.0	0.0204367309905424	0.0	0.0175427909641749	0.0	0.018455960188962	0.0	0.0273028900138103	0.0	0.0202912144406501	0.0	0.0220165516876095	0.0	0.0176921372577982	0.0	0.0303037697261149	0.0	0.0265449635480989
1641	0.0	0.0092322962046706	0.0	0.017911514220226	0.0	0.00936176561871631	0.0	0.00950422295821734	0.0	0.0103538100318282	0.0823214753866084	0.0694672941405376	0.0	0.008552095698741059	0.0	0.0177649191007346	0.0	0.0300065415472903
1642	0.0	0.0232031777151041	0.0	0.0145831383958112	0.0	0.0189021877438522	0.0	0.019859777007194	0.0	0.0381296909541935	0.12674844505093902	0.107177131449144	0.0	0.0151788017346734	0.0	0.0240258324375705	0.0	0.0409858980635523
1643	0.0	0.0164113156007283	0.07227683464035001	0.0433989616057215	0.0	0.0151546978114426	0.0	0.0340548573415302	0.0	0.0159889658724022	0.0891036592789953	0.112571802283688	0.0	0.0174120701530012	0.0	0.0429751210115558	0.0	0.0175407889401729
1644	0.0	0.00821977122683746	0.0	0.0295096942094125	0.0	0.0101881326840447	0.0	0.014442477961033	0.0	0.0137698528374002	0.0	0.0523266794558942	0.0	0.0112721730224437	0.0	0.0330356945745086	0.0	0.0195697195875942
1645	0.433842707741974	0.0916681663388133	0.0	0.0243140401494569	0.0	0.0553030611715467	0.0	0.0231151937165305	0.0	0.0319794236021616	0.0	0.038880954441873006	0.0	0.039015369705625	0.0	0.0341577970056115	0.0	0.026550740611543
1646	0.0	0.0175176732327182	0.09313838508978801	0.0654183960623697	0.0	0.0196320045843471	0.0	0.0201865355712671	0.0	0.0201992204887807	0.0	0.0166644561165195	0.0	0.0191234791406433	0.0	0.0334339642516257	0.0	0.0273272726611447
1647	0.0	0.012213429783729999	0.0616130666404944	0.0353892693302685	0.0	0.0164865097535951	0.0	0.0184985764254733	0.0	0.0307712217548902	0.0716767195986884	0.0863011296155931	0.0974982447811355	0.0208443357067409	0.0	0.0318186408241403	0.0	0.0128628438988342
1648	0.0	0.00521210071264519	0.0714167386680099	0.0603703089622623	0.0	0.00551650642026854	0.0	0.00948599955949553	0.0621536213458322	0.0593715578952505	0.35180424619364004	0.323213051026265	0.0	0.00822151781185677	0.0	0.0124081306078483	0.0	0.0107147918621312
1649	0.0982074681299187	0.0297230440343555	0.0926522701140946	0.0510340832535729	0.0	0.0202528645845464	0.0	0.0294112980696245	0.0	0.0127837509199686	0.0	0.0572692829402386	0.0	0.0239230366243541	0.0	0.030318501531527	0.0	0.0142513402493646
1650	0.0	0.0224179255662722	0.0966495037099516	0.0625622737278629	0.0	0.0221245528251879	0.0	0.0163008797138368	0.0	0.0171524983608156	0.16825131998804801	0.15265262593990803	0.0	0.0134234007165503	0.0	0.0286967193949656	0.0	0.0170357420375449
1651	0.0	0.0108947105693352	0.0780515293718829	0.0406518385300153	0.0	0.0129826139913049	0.0	0.0180082468461412	0.0	0.007454112186695759	0.0	0.0601727423160952	0.0	0.012062030143544	0.0	0.0238756533010254	0.0	0.0187193010503997
1652	0.0	0.0279682159607035	0.0665043040734313	0.0380759412606387	0.0	0.0291057283661688	0.0	0.0177364918416672	0.0	0.0254352599322959	0.169074568342482	0.143014475232276	0.0	0.0250874043878991	0.0	0.0204878908478781	0.0	0.0224456409660827
1653	0.0	0.00716308378466463	0.0	0.013193859534599	0.0	0.007142326870956741	0.0	0.0117894979277415	0.0	0.00725398619727265	0.0693631479183688	0.0550198448533987	0.0	0.008355318840522371	0.0	0.0167452127053262	0.0	0.0227162729792859
1654	0.0	0.0120999007902532	0.0	0.01382930649132	0.0	0.0110090000537225	0.0	0.0207857541399347	0.0	0.014756282572998002	0.0	0.0253141238513622	0.0	0.0116297858304385	0.0	0.0138583817219173	0.0	0.0155601281282599
1655	0.0	0.0272114232793336	0.0	0.0328304504327265	0.0	0.0327479591816518	0.0	0.0179847311897748	0.0	0.017555773487174	0.0	0.0579091844269721	0.0	0.0348179886052669	0.209324045979231	0.0586988739185653	0.0	0.0244283661205092
1656	0.0	0.0144382573131724	0.0	0.0137603433586549	0.0	0.0168271196189512	0.0	0.0160228844967602	0.0	0.0158605123221191	0.0	0.0073507009680021905	0.0	0.015923790701388	0.0	0.0361689688190968	0.0	0.0256588999426743
1657	0.0	0.0203122495568527	0.15114273807263	0.0834144664076696	0.0	0.0226455790287981	0.0	0.0308261963835553	0.0625962351431385	0.0366855276896327	0.0	0.0156734088575901	0.0	0.0250646766547954	0.110345290209883	0.0453664380609908	0.0	0.0314213444544065
1658	0.0	0.0111151117416776	0.0692772202825429	0.0353903538400838	0.0	0.0129365261144053	0.0	0.0125603143217247	0.0	0.00830472168424284	0.0	0.0278261658024887	0.0	0.0162873620381787	0.0	0.0242368338334582	0.0	0.01598533004345
1659	0.0	0.0196467154991552	0.0673311947210415	0.0341049822222607	0.0	0.0232500520332843	0.0	0.0183148427313756	0.0	0.0162443867653696	0.0	0.0179382154428063	0.0	0.019837801433336997	0.0	0.0302734556947925	0.0	0.0402581650234538
1660	0.0	0.0266188447763275	0.0	0.0199448174924856	0.0	0.0236145426545273	0.0	0.0191043478420479	0.0	0.0212026614017413	0.161998115654824	0.11439494132561501	0.0	0.0281157520668969	0.0	0.0270632219908384	0.29159510451230297	0.0414402391188768
1661	0.0	0.00883550237609947	0.0	0.0136954823770834	0.0	0.009472641631150129	0.0697581412741087	0.0386702732003369	0.0	0.0137557122142868	0.0	0.0166818392187173	0.0	0.011691028297861998	0.0	0.0124682135980596	0.0	0.0207496039636102
1662	0.0	0.00701651187492464	0.136840526019057	0.094102860705355	0.0	0.007504640598228259	0.0	0.0240573202674931	0.0	0.00947991175062163	0.418020585039247	0.38875224167595795	0.0	0.00712165088418367	0.0	0.0199896570984927	0.0	0.00996625560542528
1663	0.0	0.0228005965018381	0.0	0.0163543504997348	0.0	0.0266942839995303	0.0	0.0213184196390173	0.0	0.0140910622300859	0.0	0.0297298727767409	0.0	0.0249325376984179	0.0	0.0283606931395574	0.0	0.0317006850971867
1664	0.0	0.0179616759517986	0.0	0.0165932754595452	0.0	0.0186350386583683	0.0	0.023481517165962997	0.0	0.0283389943083148	0.0765921281973046	0.0715589642695419	0.0	0.0274059566921447	0.0	0.0203407266222939	0.124055523786768	0.0295913348120811
1665	0.0	0.0072884523051285404	0.121710679159244	0.0829961538104692	0.0	0.00685947860401381	0.0	0.0140674828944173	0.0	0.012319678416643	0.07685196330801	0.107352851928719	0.0	0.00878944182589576	0.0	0.0125952338125251	0.0	0.0129948678773419
1666	0.0	0.0290750264112639	0.0	0.012160011464362	0.0	0.0207500860945072	0.0	0.0170125326268827	0.0	0.0238481799534194	0.0	0.0671135570562209	0.0	0.0202606647889728	0.0	0.0191420894070627	0.0	0.0228514322899585
1667	0.0	0.008667496868277929	0.0	0.0377639400097572	0.0	0.00951119076895654	0.0	0.0126126894579619	0.0	0.0071947313843014294	0.0	0.0376096643518753	0.0	0.0114160986757914	0.0	0.0156741931653491	0.0	0.0225944980637093
1668	0.0	0.0261729030753611	0.0	0.0300033501703238	0.0	0.0285303303065506	0.0	0.0319328025992794	0.0	0.0271651180668638	0.12657678459962401	0.100576703904256	0.07005388795284401	0.034819501680589	0.0	0.0301469095855288	0.0	0.036118016038219
1669	0.0	0.0187313466601824	0.0	0.0220194263061308	0.0	0.0132081419682555	0.0643216549346461	0.0238053873834628	0.0	0.0166675610052914	0.0	0.0499503615936827	0.0	0.0145906130209511	0.0	0.0178712643524224	0.0	0.0178008333375548
1670	0.0888986544841878	0.0538534324751951	0.0	0.0215381756562885	0.0	0.0319156074094979	0.0	0.0241160039620583	0.0	0.0236726481234603	0.0	0.0238378137459799	0.0	0.0258601119641603	0.0	0.0336059354676089	0.0	0.0221756755036898
1671	0.0	0.0335700162823487	0.0	0.0185691300501249	0.0	0.0265971790076228	0.0	0.0142619761029761	0.0	0.0221529157373605	0.0698811697717276	0.0605229891953823	0.0	0.0227357959353628	0.0	0.0172580515047704	0.0	0.0186157567237952
1672	0.0	0.0157721527965558	0.0	0.0136227029721295	0.0	0.0173557341356797	0.0	0.0124580187090729	0.0	0.00810895494614497	0.0822007507181135	0.0794807126072729	0.0	0.0142321090348043	0.0	0.0345778956318189	0.0	0.0317769395139353
1673	0.0	0.0184940419637929	0.0831267932946276	0.0598153565483195	0.0	0.0170684303208539	0.0	0.0214283791264657	0.0	0.0111900288389334	0.0	0.0194142765398479	0.0	0.0172484160373415	0.0	0.0180319276233372	0.0	0.0197622014638449
1674	0.0	0.0171292007507075	0.0	0.0155103849149463	0.0	0.0170800905551025	0.0	0.024193468834022003	0.0	0.0156478268510553	0.0	0.0324817689964933	0.0	0.0174728740105264	0.0	0.016232683721298997	0.15127765030392198	0.0233618196254936
1675	0.0	0.0158016410496853	0.0856494627321584	0.0438235129508296	0.0	0.0139006351698748	0.0	0.0161550422541944	0.0	0.0119413591107109	0.0	0.028087984359051004	0.0	0.0152582373190675	0.0	0.021232990156215	0.0	0.0234068056640701
1676	0.0	0.00832863939586549	0.0856839963388373	0.0540992842513198	0.0	0.007963444003959541	0.0	0.0274197156220437	0.0	0.0063205353949979705	0.0743780868713001	0.086347433865706	0.0	0.0104330842863982	0.0	0.00961605582263177	0.0	0.007415018483192291
1677	0.0	0.0121992844768046	0.0	0.0145107761968235	0.0	0.0114046443003338	0.0	0.00971269596883159	0.0	0.008340657701700109	0.0	0.0262738082926226	0.0	0.0126500227803509	0.0	0.0217771385257769	0.0	0.011440721174883999
1678	0.0	0.0184667009304201	0.0601196368625226	0.0540772715947065	0.0	0.0168071648840277	0.0	0.0189754331580149	0.0	0.0456669646205049	0.0	0.0393833964401309	0.0	0.0208852975377779	0.0	0.0201476443118108	0.0	0.0405571027504576
1679	0.0	0.018580959442365003	0.0	0.0196491533806783	0.0	0.0164561746884654	0.0708681493955424	0.0334303164330037	0.0	0.008870997465595559	0.0	0.0491969032378988	0.0	0.0163735778367418	0.0	0.0201642467525153	0.0	0.029434580097110002
1680	0.0713571726900325	0.0458938966006101	0.10359602385173701	0.0738028079484296	0.0	0.0251019775721068	0.0	0.0277651431666575	0.0	0.0290061347456316	0.0	0.0260701509354013	0.0	0.0171556408638374	0.0	0.0181538735632118	0.0	0.0227862566860591
1681	0.0	0.0227034397461406	0.248053749700059	0.134250914690292	0.0	0.0224650714550498	0.0	0.0186214177218761	0.0	0.0129310242476831	0.347065414900605	0.32674643364107203	0.0	0.0193255553255276	0.0	0.0179376739984545	0.0	0.0257278779395563
1682	0.0	0.0198346135673515	0.0	0.0339645799933394	0.0	0.0218544778746561	0.0	0.0276007119992314	0.0	0.0208087566380169	0.0988940145756749	0.0919241800926124	0.0	0.0220247992943091	0.0	0.0341976462520907	0.0	0.0192274782465979
1683	0.0	0.0122574527003136	0.159249158388071	0.11077424541919699	0.0	0.0111618402521079	0.0	0.0216393451127767	0.0	0.0157678299668919	0.0901790236314748	0.11286660031986599	0.0	0.00947286839211913	0.0	0.0176360547880616	0.0	0.0196524358385093
1684	0.0	0.0120661226122577	0.0	0.0166678867591489	0.0	0.0139393280508534	0.0	0.0146510645281609	0.0	0.007742356562216109	0.0	0.020372170117518	0.0	0.0174965420739288	0.0	0.0186667804026852	0.0	0.0234448007694573
1685	0.235111795440735	0.0760970167416738	0.0	0.04826736222150901	0.0	0.0429531216470576	0.154887960289005	0.0393974761404502	0.0	0.04707511970420599	0.0	0.0218171093024961	0.0	0.0282767602054257	0.0	0.0290778794257537	0.0	0.0233960380829539
1686	0.0	0.0122725409718576	0.0	0.0128172684571535	0.0	0.0151730071103956	0.0	0.0124778658920709	0.0	0.0107970700999194	0.0822003796169474	0.0695329099920534	0.0	0.0174789596526244	0.0	0.0386262744765892	0.0	0.0192011837800779
1687	0.0	0.00212554636827702	0.0	0.0161162511971881	0.0	0.00297906658654434	0.0	0.0037781633425561295	0.0	0.00403022366896629	0.0	0.0248607962389816	0.0	0.0037932790333684	0.0	0.0117683040104074	0.0	0.00395594969503023
1688	0.0	0.0128723190747569	0.0	0.008473682678235091	0.0	0.0161816163915321	0.0	0.0132674358835546	0.0	0.020734714597182	0.0785252569577621	0.0819503765934816	0.0	0.0170471040847736	0.0	0.0262861705743691	0.0	0.0273796709783835
1689	0.0	0.0261347057978389	0.132197808913019	0.0783569958735741	0.0	0.0252334732496063	0.0	0.0396494478225337	0.0	0.0239695487368581	0.0	0.0510599685413649	0.0	0.0164247256079176	0.0	0.0275713114768858	0.0	0.0244512455008425
1690	0.0	0.009032621924971859	0.0	0.0310039308262113	0.0	0.0103482621822208	0.0	0.0281194578128466	0.0	0.0135026496256716	0.0	0.0553588236276922	0.0	0.0140099100361148	0.0	0.0172101583209747	0.0	0.0229337888245677
1691	0.0	0.020696608207601	0.09926683112530699	0.0628924312524701	0.0	0.0202466343355645	0.0	0.033383268962474996	0.0	0.0139036415057608	0.105946858984828	0.0820196134286814	0.0	0.0279035262786212	0.0	0.0192719715953131	0.0	0.028791920022752
1692	0.0	0.0157880010509308	0.0	0.026808583375367998	0.0	0.0206391098680118	0.0	0.0150483121433629	0.0	0.0129139683283063	0.0	0.0531214233914264	0.0	0.0177840069941163	0.0	0.0349988627609278	0.0	0.0258977155793987
1693	0.0	0.01648918304745	0.151044286032286	0.106935093907394	0.0	0.0157753864237394	0.0	0.01994028501284	0.0	0.00883784385349263	0.107208330094907	0.120645200825634	0.0	0.0137789129746913	0.0	0.019289639815725	0.174838610706769	0.0279795361551467
1694	0.0	0.0111266376746221	0.0757193574277512	0.0479114118791189	0.0	0.0157506285389463	0.0	0.0129045406655876	0.0	0.0111688235970902	0.172627182319507	0.15218707947238902	0.0	0.0191328365308653	0.16191275415572698	0.0301965099115066	0.0	0.0228214941380893
1695	0.0	0.0165579115447698	0.0	0.0129711902650845	0.0	0.0170665022544447	0.0	0.0154872470391075	0.0	0.0135174822996615	0.0	0.0177791680360252	0.0	0.0160852133972088	0.0	0.0364958027789803	0.0	0.0381580710448675
1696	0.0	0.011432506530002	0.109530851861002	0.0669739223407756	0.0	0.0123287953333423	0.0	0.0121043601891597	0.0	0.0188568686906176	0.0924037711436527	0.0974760777820127	0.0	0.0119846542548218	0.0	0.0252479567098042	0.0	0.024756619571676002
1697	0.0	0.0130453248221193	0.0	0.0178920626028202	0.0	0.0139083632177737	0.0	0.0175396244219398	0.0	0.0148553098559384	0.0	0.0206387809498005	0.0	0.0163945216637379	0.0	0.0154086414480244	0.0	0.025745783889025004
1698	0.0	0.0136498714867349	0.0955961909848594	0.0616799214527166	0.0	0.0137163894937202	0.0	0.0253302344717023	0.0	0.0229653168403807	0.0	0.0245335001837761	0.0	0.0169552252437689	0.0	0.0150384900724499	0.0	0.0182845438776061
1699	0.0	0.0224742597418344	0.0652134459573889	0.0337602799721269	0.0	0.0234748543335422	0.0	0.0213196333461869	0.0	0.0166478578276719	0.0	0.0234249537837447	0.0	0.0252609712839057	0.0	0.0237046842569833	0.0	0.0428377513067814
1700	0.0	0.014768252763873998	0.0	0.0229658727288948	0.0	0.0152797043818716	0.0	0.0113814085413392	0.0	0.0146635307271302	0.0797665860164361	0.0794054642469984	0.0	0.0247504603023606	0.0	0.0184378188583773	0.0	0.0249564187470768
1701	0.0	0.00975942124648666	0.0686422611618295	0.0383809706526731	0.0	0.0109737900367851	0.0	0.0147370252595927	0.0	0.00704590227069535	0.0	0.0366175857510611	0.0	0.0126098912981759	0.0	0.0142910795110137	0.0	0.0205164217791323
1702	0.0	0.0300152040139594	0.0618988587737562	0.0278758905081143	0.0	0.0262301567622096	0.0	0.0185676194477015	0.0	0.0123493804769818	0.0	0.0387195585701923	0.0	0.0205403199816964	0.0	0.042290842916153995	0.0	0.0316571231388297
1703	0.0	0.0116398384653689	0.0	0.0215117719092234	0.0	0.0121365411197782	0.0	0.0179331402921034	0.0	0.0108450406895896	0.069346478990226	0.0805627111105735	0.0	0.011870411119959	0.0	0.020075725191535	0.0	0.0373389902929139
1704	0.0	0.0186662380446877	0.156969523681066	0.0840204172422657	0.0	0.0185866991787145	0.0	0.0221779054174573	0.0	0.010652511618932	0.0	0.0422115998209437	0.0	0.0143769566661407	0.0	0.0211156402506311	0.0	0.0214325115052321
1705	0.0	0.0151417635943245	0.0	0.0276021439617464	0.0	0.0170699395059721	0.0	0.0176971890806412	0.0	0.0100768605179792	0.0663774865478718	0.0568474841409596	0.0	0.0120168234199357	0.0	0.0275329898031907	0.147913784078258	0.036810116225593
1706	0.0	0.0484427894408824	0.0	0.0270575010659165	0.0	0.0217457219472302	0.0	0.0145750449051238	0.0	0.0138017990609616	0.0	0.0460691254776509	0.0	0.0179459204192841	0.0	0.0176725267727519	0.0	0.0263396745541586
1707	0.0	0.00933970726606411	0.0985236869770318	0.0708132781181999	0.0	0.0115271081178872	0.0	0.0196020240930385	0.0	0.0119605199131585	0.0	0.0289163980736019	0.0	0.0126925244538387	0.0	0.0146841326780063	0.0	0.0125717285469391
1708	0.0	0.0190163284560917	0.0600947838379421	0.0456357360004992	0.0	0.0251923580333041	0.0	0.0147364085893586	0.0	0.014551912967477999	0.0754099968662155	0.0759492514388341	0.0	0.018522801792047	0.077253301108198	0.0308590516253612	0.0	0.0524563473510864
1709	0.0	0.0122080919435399	0.0	0.0204540985729367	0.0	0.0113768304404218	0.0	0.0184032032933863	0.0	0.0150813459702932	0.115208978033095	0.0962121370528813	0.0	0.0153855815803684	0.0	0.0201032006450289	0.0	0.0148241306928405
1710	0.0	0.0126903795387025	0.0	0.0262633036929554	0.0	0.0137701927307805	0.0	0.014811045817963997	0.0	0.0102640276222396	0.0	0.0365413951657139	0.0	0.0182335980678422	0.0	0.0193464932165311	0.0	0.0228250569559629
1711	0.0	0.028287146114677995	0.115535085380676	0.0597253991907484	0.0	0.0221042713888723	0.0	0.026948582495524998	0.0	0.0229388569298503	0.14057680226077598	0.158379876859712	0.0	0.0168890094875009	0.0	0.0267577712857375	0.16792565713126503	0.0327019763711332
1712	0.0	0.0155262530861638	0.0	0.0286593416871966	0.0	0.0153813122236332	0.0	0.0164441417194069	0.0	0.0148292864151128	0.0	0.00937302508150772	0.0	0.0155627594138214	0.0	0.030723340633057	0.0	0.0216739938393033
1713	0.0	0.0317376040314104	0.0951085946649989	0.0493939118199917	0.0	0.0268587217360594	0.0	0.0333656767220498	0.0	0.0166799715892574	0.0	0.0242868602104555	0.0	0.0238313680600348	0.0	0.0242424718266797	0.0	0.0367370047605196
1714	0.0	0.0108830864097029	0.0	0.0198241751208793	0.0	0.0123873655635408	0.0	0.0128795834708445	0.0	0.0091668856318581	0.0	0.0414616872288273	0.0	0.0128129165852951	0.0	0.0198441568272062	0.0	0.0279835723413065
1715	0.0	0.0118752112427419	0.0	0.0137827593560393	0.0	0.011397322861713001	0.0	0.0168509529926482	0.0	0.0303817251619591	0.0	0.00996650111095744	0.0	0.0108084348849814	0.0	0.0181362067229361	0.0	0.0332111702526922
1716	0.0	0.0104109256402475	0.0	0.00904014821667933	0.0	0.009707043491504079	0.0	0.00860168306627832	0.0	0.00990105090460029	0.0664446713713502	0.0474987167196223	0.0	0.0166143053128786	0.0	0.0112812091207658	0.0	0.011996880981916999
1717	0.0	0.00849176841439583	0.0	0.0244318682401321	0.0	0.00942706080537615	0.0	0.0149011196553364	0.0	0.0199019943273457	0.0695995814963433	0.0595619319326117	0.0	0.0105668109072206	0.0	0.0165123443914111	0.0	0.0103492919423489
1718	0.0	0.0122052339300673	0.0	0.0167341273976426	0.0	0.0140106382029866	0.0	0.0133372688737935	0.0	0.0106633966345106	0.0	0.0556872587122129	0.0	0.0163841663746322	0.0	0.0197872392014714	0.0	0.0169116191193428
1719	0.0	0.0124889748651117	0.0	0.0358223327853468	0.0	0.0132592548061463	0.0	0.0304497209666355	0.0	0.020813481546068	0.0	0.0547677439771492	0.0	0.0128913498128624	0.0	0.0244157782263062	0.0	0.0217771512548643
1720	0.0	0.00577052668591413	0.44797758394582504	0.39821450459174396	0.0	0.004834633225135321	0.0	0.018186031202753004	0.0	0.00699067956416715	0.343700242696164	0.33640668461839696	0.0	0.00544799804116167	0.0	0.0050284841282563	0.0	0.0038068024635675795
1721	0.0	0.0231474217791242	0.0	0.0385359822435601	0.0	0.0202186904493373	0.0	0.0129781224907978	0.0	0.0101745806906647	0.0	0.0200176783690268	0.0	0.0172331258010801	0.0	0.0310184319453875	0.0	0.0293287720866173
1722	0.0	0.00551648197965513	0.0	0.0196494455758528	0.0	0.0058983284234965	0.0	0.0219085735803692	0.0	0.00480856985027519	0.0	0.0112710262110648	0.0	0.00965949027509157	0.0	0.0156124698190716	0.0	0.0166419836046061
1723	0.0	0.0142479596669655	0.141265730325191	0.0850334491050937	0.0	0.0118631262921593	0.0	0.0322028049189491	0.0	0.0143817387895043	0.16842276480990398	0.164756545842385	0.0	0.0120800828786963	0.0914803190255241	0.0304260628710596	0.0	0.017196742150627
1724	0.0	0.007930571892170859	0.21315889001706304	0.176761253800452	0.0	0.00821921160178295	0.0	0.0210650094378938	0.0	0.0225392726426063	0.3581379544472729	0.323949250166275	0.0	0.00741964383539555	0.0	0.0143681036946657	0.0	0.0140679822928006
1725	0.0	0.0240598478457585	0.0705655113209157	0.0484186955427758	0.0	0.0264739277851734	0.0	0.0204870621243053	0.0	0.0219641919718647	0.11734417857268901	0.0937560538173115	0.0	0.0156894761615343	0.0	0.0234663771200067	0.0	0.0488551615894856
[truncated: 6,089 more rows]
