# Supplementary material for: Analysis of 7,815 cancer exomes reveals associations between mutational processes and somatic driver mutations
Source: PLoS Genet. 2018 Nov 9;14(11):e1007779. doi: 10.1371/journal.pgen.1007779 (PMC6249022; doi:10.1371/journal.pgen.1007779)
Supplement: S1 Data — (ZIP) [file pgen.1007779.s010.zip › GDC_mutation_download_manifest.txt]

id	filename	md5	size	state
674d2e4b-057d-4ba5-ac0b-6410021e4a25	674d2e4b-057d-4ba5-ac0b-6410021e4a25.vep.vcf.gz	6693e0495b8bc120fc16ede4a939d9fc	1287659	released
b4f91348-f0cf-4485-8f07-48c8e69001fe	b4f91348-f0cf-4485-8f07-48c8e69001fe.vep.vcf.gz	5c6eec0a6015df17c96e005ff530ba8d	8653764	released
2abb04cf-105d-44ae-aa64-2b9187152db1	2abb04cf-105d-44ae-aa64-2b9187152db1.vep.vcf.gz	46d26cfac3364e131ee51afa4dab5778	2027313	released
43c487f3-d08a-4bfe-9b2f-f589a6b764f5	43c487f3-d08a-4bfe-9b2f-f589a6b764f5.vep.vcf.gz	e9d17f8ee8375ca669b16402470d4c03	1585193	released
69bc587b-0a40-40c1-af67-50de20488179	69bc587b-0a40-40c1-af67-50de20488179.vep.vcf.gz	fd704af10dc56850c1758b44a0b955fb	1272273	released
cb61ff57-c541-431b-90f0-9c02888bcf93	cb61ff57-c541-431b-90f0-9c02888bcf93.vep.vcf.gz	622b33f7d01d211e60074761ce329309	1180309	released
f3b5e022-45ba-470c-9585-46b8364b0fab	f3b5e022-45ba-470c-9585-46b8364b0fab.vep.vcf.gz	8f899ac8e2d4c93c61b8d37373a556e8	1746679	released
5c7cd339-ef96-4579-94d4-9f14aa4f04bf	5c7cd339-ef96-4579-94d4-9f14aa4f04bf.vep.vcf.gz	b634ef9c6a36605fc5ecdcf54fb4c14b	8674307	released
966d52ee-906f-4d1e-86d6-39bf1b260912	966d52ee-906f-4d1e-86d6-39bf1b260912.vep.vcf.gz	6ea6a7c0de49b7d5c4d3adbf98027de8	1427507	released
ce182194-961f-4cc6-a2af-6cdc0c48b0f4	ce182194-961f-4cc6-a2af-6cdc0c48b0f4.vep.vcf.gz	887631dd295183178458acb0428bdbb0	850652	released
65ef3b58-ba14-4eca-ae1b-d0cdbba54613	65ef3b58-ba14-4eca-ae1b-d0cdbba54613.vep.vcf.gz	64708e7077c01721dfc44fd4ba8ca580	1240887	released
d7f975a5-95f3-4043-bb64-74850793ec99	d7f975a5-95f3-4043-bb64-74850793ec99.vep.vcf.gz	d32e63fafd7a0a29604a77f9b959ce7d	6946571	released
4144e693-6a38-40b0-9152-1cc5553cc94d	4144e693-6a38-40b0-9152-1cc5553cc94d.vep.vcf.gz	a7b28f1c11c88ae1bdaa3f0aba61aaa6	2500259	released
75618f59-c449-4897-ad97-c7f3ee89916b	75618f59-c449-4897-ad97-c7f3ee89916b.vep.vcf.gz	812b4e9c43a533769e9df4fde3a57d68	1481066	released
9d35d40a-ecf2-4893-a014-c98b9fc7b0e5	9d35d40a-ecf2-4893-a014-c98b9fc7b0e5.vep.vcf.gz	90a2cd627bbbb3ea57ad9352a66cd248	2693614	released
3185e6cb-db0b-4e73-a27c-296472048a61	3185e6cb-db0b-4e73-a27c-296472048a61.vep.vcf.gz	e27fa587523f3da06b3a095350df440e	1310060	released
796b8800-41a8-4d82-9c8f-5e180faa4c84	796b8800-41a8-4d82-9c8f-5e180faa4c84.vep.vcf.gz	4857aba19e9795422d583b8af873eefe	1453855	released
f1e73af5-9775-4e4e-98d0-820b5c72f3cb	f1e73af5-9775-4e4e-98d0-820b5c72f3cb.vep.vcf.gz	0d84839a4c2ab864dc53ebe4dcb023ae	1358364	released
2eee10a0-4a57-4917-be2b-aff23042d256	2eee10a0-4a57-4917-be2b-aff23042d256.vep.vcf.gz	167f196f4a1419b1d6cba8b52123f041	1731528	released
3555228d-16f1-4301-a49e-ef07ef9574ed	3555228d-16f1-4301-a49e-ef07ef9574ed.vep.vcf.gz	60a48be4948d3b6b8f19f62e285e201f	1356738	released
03a827e9-7d91-4e70-a854-8c44ed091b2e	03a827e9-7d91-4e70-a854-8c44ed091b2e.vep.vcf.gz	13613a4df075cbc009869da4cb8dd827	1862078	released
89622dde-3dc6-433a-b7ff-9f9e6a572ce2	89622dde-3dc6-433a-b7ff-9f9e6a572ce2.vep.vcf.gz	5648d3939dc3359a5f361ec4a4825e53	1469392	released
aa5ebbc9-b59c-469d-84b6-febef41cb65a	aa5ebbc9-b59c-469d-84b6-febef41cb65a.vep.vcf.gz	f35eed5632a12ce35a0663268add1217	1998290	released
8a18eea5-e97f-439d-b71b-05630bc05506	8a18eea5-e97f-439d-b71b-05630bc05506.vep.vcf.gz	1a2c1b85456bcf2a67f9c1e1ab8d0333	4102421	released
90723ed7-607b-4e8c-8a72-f3739df87181	90723ed7-607b-4e8c-8a72-f3739df87181.vep.vcf.gz	54be8677b13ef75fe4229e072a668067	1813087	released
bbd88bbf-cf69-4d36-8477-d4a8598b0fd3	bbd88bbf-cf69-4d36-8477-d4a8598b0fd3.vep.vcf.gz	aee45a94c681002184c55a8115ecbc71	1838334	released
5759849b-5fd1-41ce-8f1e-7126063fe9f2	5759849b-5fd1-41ce-8f1e-7126063fe9f2.vep.vcf.gz	5927a6a188df611ac42f9f7c33a5433e	2365211	released
0be08f99-ef1f-4b93-a2f9-4ed8705d336f	0be08f99-ef1f-4b93-a2f9-4ed8705d336f.vep.vcf.gz	2774f83076d3feab7a0a19d91c5f5074	1686537	released
a7cb0f5a-a36b-4253-a596-91b7b6e7cb9e	a7cb0f5a-a36b-4253-a596-91b7b6e7cb9e.vep.vcf.gz	0bb45232ff670224541b77e6ae6ef3ee	2111338	released
0aaa967a-f3af-4991-92c2-85e7e5e69ec6	0aaa967a-f3af-4991-92c2-85e7e5e69ec6.vep.vcf.gz	e226f653ac4bb9f8faed765dd120bec3	5369953	released
d74aa050-bf14-4a28-a184-1bf7a39bbe18	d74aa050-bf14-4a28-a184-1bf7a39bbe18.vep.vcf.gz	14fe90d1ce95f019b1cef6a792f8b6ba	2528013	released
db1b770e-ee8f-4a5c-b48f-02ea75eb1f59	db1b770e-ee8f-4a5c-b48f-02ea75eb1f59.vep.vcf.gz	bacf90313e03abff35688bbad74d0be5	2141033	released
b596286e-936e-4e7b-952d-9f755687edf4	b596286e-936e-4e7b-952d-9f755687edf4.vep.vcf.gz	44a13465d7a7c7e2ed4a6cc381f63ee6	1862879	released
22a3e599-dd77-4d1c-95b6-85d602092457	22a3e599-dd77-4d1c-95b6-85d602092457.vep.vcf.gz	f1da87df9524f9122dbacfb5a2baf934	1934414	released
8e7067b1-af52-4742-9754-452dbd21ba6b	8e7067b1-af52-4742-9754-452dbd21ba6b.vep.vcf.gz	6b7f2faea9c7f3ece6c41c58223bf16f	1917984	released
57c7cdf8-1c91-4d3a-a877-db293c08c3c8	57c7cdf8-1c91-4d3a-a877-db293c08c3c8.vep.vcf.gz	ecc1fb215f4149c248ec32c7d6baf738	4398604	released
2eda5283-221a-4313-9b36-ea370eb623b1	2eda5283-221a-4313-9b36-ea370eb623b1.vep.vcf.gz	65a70b5173da1e0d480d3c175a5782c6	11313	released
d9da1242-2942-4ce7-9336-256e45e9f9e3	d9da1242-2942-4ce7-9336-256e45e9f9e3.vep.vcf.gz	7c8f6a64732fbbd0afab173c16839d5d	1405074	released
dad32249-cdec-4ba8-a09e-aa8ef233e44c	dad32249-cdec-4ba8-a09e-aa8ef233e44c.vep.vcf.gz	4a67bd055c985d2e38a11030b554cc5c	1972985	released
f0764339-e198-4b22-9d86-31576e933dd1	f0764339-e198-4b22-9d86-31576e933dd1.vep.vcf.gz	1f46896f13657b4d105c7542a46b04fb	1169530	released
49a7dbd3-cbbf-4976-aa87-cea2146d1958	49a7dbd3-cbbf-4976-aa87-cea2146d1958.vep.vcf.gz	76a26a73265a7492b4d4a063e5e4f84c	1131277	released
1a44e3d3-db8b-443f-a8fd-3dffccef74cd	1a44e3d3-db8b-443f-a8fd-3dffccef74cd.vep.vcf.gz	6e96c7cec6b14016b6452952684c5055	1526430	released
38299478-63c4-483b-b991-57359be4daf3	38299478-63c4-483b-b991-57359be4daf3.vep.vcf.gz	e1eead9c5e4bacfefe94187b92c45535	1467096	released
043d9b14-0e00-492c-998c-5df64281599a	043d9b14-0e00-492c-998c-5df64281599a.vep.vcf.gz	d2d1cfd732e8edcd93571db8d671af37	1540074	released
064e1b4d-3a71-433f-8baf-ffccb363984a	064e1b4d-3a71-433f-8baf-ffccb363984a.vep.vcf.gz	36b4e30fb791014538bccc916f1d663c	1323287	released
b38ea1d3-5eb4-4cbe-91d3-03d7919e85e4	b38ea1d3-5eb4-4cbe-91d3-03d7919e85e4.vep.vcf.gz	738851f024ea9ead483ca937ce0c0908	1520990	released
fccd6f12-2e05-4e9b-8f93-05939c8ed516	fccd6f12-2e05-4e9b-8f93-05939c8ed516.vep.vcf.gz	869e1fd32e71f99c8517b087bd52ee08	1117684	released
d6900406-be52-4ad1-a7c8-feb699758d3e	d6900406-be52-4ad1-a7c8-feb699758d3e.vep.vcf.gz	4324e516996de62fa26f5bd81e6e9417	1361464	released
df9b72e2-5bbd-426e-8ac9-ecd09ca216b1	df9b72e2-5bbd-426e-8ac9-ecd09ca216b1.vep.vcf.gz	700370d320a505115989caebcae08d01	1978936	released
8dff8427-8cfa-4384-83a3-29ac847ff555	8dff8427-8cfa-4384-83a3-29ac847ff555.vep.vcf.gz	89418eddfc7fc01d852daf812c1a2b20	1820316	released
0c5cf05f-9729-483f-940d-a858fd9261b2	0c5cf05f-9729-483f-940d-a858fd9261b2.vep.vcf.gz	3a2fa7fc013d7acb2f47e07db92f042d	1017742	released
519c176d-bba4-4710-8d49-9d3449ffed51	519c176d-bba4-4710-8d49-9d3449ffed51.vep.vcf.gz	cf92bfc1122236cba9c11b6d0db625d2	839390	released
de9c1329-f972-4997-b6e3-28ec9f09597c	de9c1329-f972-4997-b6e3-28ec9f09597c.vep.vcf.gz	63cfc741a19d65854c845bc2dedec33e	2399169	released
e5428416-9baa-42de-8cec-890f9be42563	e5428416-9baa-42de-8cec-890f9be42563.vep.vcf.gz	401ae162f07fd713c2ebae24436d225c	1723213	released
186db775-bf19-4ff7-8ae2-a5a245855af6	186db775-bf19-4ff7-8ae2-a5a245855af6.vep.vcf.gz	6519cc834870a2d978ac3d9744d43618	2691101	released
8333f991-e636-4257-bec3-d256c1a5e228	8333f991-e636-4257-bec3-d256c1a5e228.vep.vcf.gz	b18ebad611f1e582e42a6aa01b54392a	2246482	released
d4e21e9c-34f7-4a36-8beb-26fbbe4b104f	d4e21e9c-34f7-4a36-8beb-26fbbe4b104f.vep.vcf.gz	846a4605bab344ba6aa5e0d3cdae13d8	1206135	released
48c391a9-266b-491f-9923-392fd73ffa12	48c391a9-266b-491f-9923-392fd73ffa12.vep.vcf.gz	62f0085263b97849cc931dbd7e59a035	1111787	released
83bff53e-788a-4560-aff3-c4f73d0098a5	83bff53e-788a-4560-aff3-c4f73d0098a5.vep.vcf.gz	90b057422a06bdc56611d02d07aaf039	1109709	released
9bfefdfd-dc12-40f6-8160-73e0480c4f92	9bfefdfd-dc12-40f6-8160-73e0480c4f92.vep.vcf.gz	bb2f9d60494950e3d656090cd296551e	1321094	released
d941417e-aaa3-43d5-9b8c-e8baee959e73	d941417e-aaa3-43d5-9b8c-e8baee959e73.vep.vcf.gz	9fc4b020ee2aa131025a9945ea5ec49d	1023845	released
f5ac1fe7-099e-42c4-bed8-6cdf811ac132	f5ac1fe7-099e-42c4-bed8-6cdf811ac132.vep.vcf.gz	cf67b32b832019775f8762dc2ce7f28a	1785902	released
ef011285-8939-456a-801a-5225fc2e823f	ef011285-8939-456a-801a-5225fc2e823f.vep.vcf.gz	a6ff4c36e0a2a561a822dbbacb796da5	2593274	released
6e45f07a-d2db-495e-994d-dc75b8976538	6e45f07a-d2db-495e-994d-dc75b8976538.vep.vcf.gz	66c644a781759f673ecfc23378e99f1e	1275055	released
5d0fa382-b583-4653-979c-36ddbb59e00f	5d0fa382-b583-4653-979c-36ddbb59e00f.vep.vcf.gz	ccadbab32c442b857fc6a7de2a4365bd	1716389	released
76a57568-63bc-49d2-b417-064687821895	76a57568-63bc-49d2-b417-064687821895.vep.vcf.gz	cd25966f1eeced6d5a4c660724700b44	967631	released
461fee99-614d-4c0f-b40e-d5ecc044b19d	461fee99-614d-4c0f-b40e-d5ecc044b19d.vep.vcf.gz	e5df0d764c3986cda7ed110fd0fb1c6a	1201151	released
138dc30c-fc73-46d4-a6cc-65bbc4111aa5	138dc30c-fc73-46d4-a6cc-65bbc4111aa5.vep.vcf.gz	4e064693a945d8c92348220e17d12cad	1441144	released
ed184bfe-6e37-4cea-b85e-b890b41b2d60	ed184bfe-6e37-4cea-b85e-b890b41b2d60.vep.vcf.gz	40904c37049a9a5a77c8e98b01cc8f1d	1181382	released
c7246b08-bdd8-4b66-8457-a164df7eec7c	c7246b08-bdd8-4b66-8457-a164df7eec7c.vep.vcf.gz	7127d1b6cb7c6dbf9bf83959614b4426	1343273	released
736f8278-45b1-4d20-a027-3dcb2c17b889	736f8278-45b1-4d20-a027-3dcb2c17b889.vep.vcf.gz	8baa864c51274a9f8c5c09fd924e1dae	769770	released
7b5bc5bc-855f-4ef8-8d78-0ee25d383f12	7b5bc5bc-855f-4ef8-8d78-0ee25d383f12.vep.vcf.gz	72ff1f6907283e644a26892c7c78aa8d	1010321	released
078f06fa-c488-4441-9278-1a295c9f876b	078f06fa-c488-4441-9278-1a295c9f876b.vep.vcf.gz	ba78f1517c2b59210602a8dc0727d194	3829967	released
dfab1136-8e58-4a08-931f-bcfe463122b7	dfab1136-8e58-4a08-931f-bcfe463122b7.vep.vcf.gz	7cf4785f5e12076fa8fcf38ed90039c5	1566981	released
062b4c14-8047-4af7-8964-d63f61f1eb26	062b4c14-8047-4af7-8964-d63f61f1eb26.vep.vcf.gz	fe14dc4830ec8bedacf5bf720a062b90	2362945	released
53af34ae-8a3a-4448-ac7d-08ff8791784e	53af34ae-8a3a-4448-ac7d-08ff8791784e.vep.vcf.gz	20e12bfa6c10cc6f06ca4ac4be189ad1	2272242	released
c4f947b5-c777-442e-bd4d-674a514ffdf8	c4f947b5-c777-442e-bd4d-674a514ffdf8.vep.vcf.gz	eda3627babd73d2ddbf57fe406f17953	2529851	released
633e7427-5396-433d-a3a8-197fa3621b44	633e7427-5396-433d-a3a8-197fa3621b44.vep.vcf.gz	118f2964522abc8e472b8ff163ed22b6	5591562	released
ca0e3b43-c758-4c48-9b19-3ed85853061d	ca0e3b43-c758-4c48-9b19-3ed85853061d.vep.vcf.gz	3da2b8a5467f88e0c0814ed7a61a0d39	894406	released
dc72e822-0bb0-43b8-ae40-84b46a9db55e	dc72e822-0bb0-43b8-ae40-84b46a9db55e.vep.vcf.gz	63a5aff56a12e342fbf852cf7e40ef85	1503461	released
b119dfee-2376-4115-afc9-08e74955bec3	b119dfee-2376-4115-afc9-08e74955bec3.vep.vcf.gz	45110f604e7d58a8be1e3d503f8c5b71	1781153	released
834f560f-c744-463a-b3ee-bc2b24e413e8	834f560f-c744-463a-b3ee-bc2b24e413e8.vep.vcf.gz	bc6eb8666c1f5b857c566dd35214a098	3204058	released
d4b4cd6e-80ba-4a98-81c1-3f4878f3f062	d4b4cd6e-80ba-4a98-81c1-3f4878f3f062.vep.vcf.gz	6088b1c6215a135b7317a5c72042577b	1040241	released
dc1e28f6-fd11-4d3f-8fa5-3c485e357311	dc1e28f6-fd11-4d3f-8fa5-3c485e357311.vep.vcf.gz	58119dce6333f06e3fcc32ecac90c897	2482237	released
0eb4c88e-aa1b-492d-a9ed-b1e7579a6dc6	0eb4c88e-aa1b-492d-a9ed-b1e7579a6dc6.vep.vcf.gz	2ccbf4e8ed0b70b6a49845fd4cfc2bbb	2081772	released
6eacb329-4155-47cf-ac26-e2735ea2476b	6eacb329-4155-47cf-ac26-e2735ea2476b.vep.vcf.gz	6eca423aa7b0a3fd8d96aff988d4639a	2879250	released
1852128e-31ab-482c-8d9c-9a4cd65b1a4a	1852128e-31ab-482c-8d9c-9a4cd65b1a4a.vep.vcf.gz	bbecc2e2ccdd2b9b0558957680b6b3d1	892079	released
0c285027-41e3-4b4f-b047-c6eb3f524e84	0c285027-41e3-4b4f-b047-c6eb3f524e84.vep.vcf.gz	8376addf85f9e642a0f2edcf59c81b9a	3212600	released
ebfa628a-b1b7-4a67-94c7-551c5a2a4520	ebfa628a-b1b7-4a67-94c7-551c5a2a4520.vep.vcf.gz	ee53442fe44c9eb64b27493ede4c73b9	9346411	released
7fb15c7f-ebe1-404c-a3f9-d56c9ff3d30a	7fb15c7f-ebe1-404c-a3f9-d56c9ff3d30a.vep.vcf.gz	e67b22b5e7c2d7ed938c3aebc65aad1b	1070249	released
47ecdf87-cd8b-42be-968e-ea97f7ae3233	47ecdf87-cd8b-42be-968e-ea97f7ae3233.vep.vcf.gz	0ee33d65adb64c9211f691cb8e63f0cd	933783	released
68615737-cd2d-4de1-96b4-b9910e2e5f85	68615737-cd2d-4de1-96b4-b9910e2e5f85.vep.vcf.gz	e6db887f14e7684d4bb736e0fa0d7ba1	1027928	released
b0d8e744-254f-4fb2-bacd-ebd265e0ffa0	b0d8e744-254f-4fb2-bacd-ebd265e0ffa0.vep.vcf.gz	cf3e9b58620fa175da28a75e34f486a9	885958	released
906bc634-912a-43a9-921c-87ea75a37e74	906bc634-912a-43a9-921c-87ea75a37e74.vep.vcf.gz	756272b9d5a76f28a6ea274fd434d526	1029538	released
4bba85ac-e80c-4a18-a81e-bfbffa4b13d9	4bba85ac-e80c-4a18-a81e-bfbffa4b13d9.vep.vcf.gz	aa97f34f2e4d7c5a993b1eec9c9c7a06	896448	released
6e9d9725-2859-41a1-98cb-c0e9b4d922cd	6e9d9725-2859-41a1-98cb-c0e9b4d922cd.vep.vcf.gz	a05d534e67e2b94eddedafa8acbb9092	1633370	released
cca966cd-34ca-42ed-b8fa-57e7df216b57	cca966cd-34ca-42ed-b8fa-57e7df216b57.vep.vcf.gz	5a4bca6067cface129a11669ee23e2fe	1582325	released
38ae1997-7399-4ec0-810e-929ef75b409b	38ae1997-7399-4ec0-810e-929ef75b409b.vep.vcf.gz	50c7dc9606c2b7c50cd78c81cf8b6ebd	1116831	released
60c35f7e-d363-4dec-a930-9824a589d0fe	60c35f7e-d363-4dec-a930-9824a589d0fe.vep.vcf.gz	97eb964ef2553668c611c63e1d1d6f6d	2459755	released
0f430699-1b19-40be-8337-168d55ad2ecc	0f430699-1b19-40be-8337-168d55ad2ecc.vep.vcf.gz	96c544497eb9a7980a14b263fc4c10b2	1012832	released
3a3ae88d-d605-4820-966b-98b02de8ceb8	3a3ae88d-d605-4820-966b-98b02de8ceb8.vep.vcf.gz	3c6360c184af77a917d3308c8c68bf4e	1002329	released
38a9f699-ceb0-458b-8b9b-dc56f1316e17	38a9f699-ceb0-458b-8b9b-dc56f1316e17.vep.vcf.gz	81d49245ccc40e91b3bcf5cc5c5ddf8e	1287752	released
cbc6d0cd-d279-4ec4-a0ce-54541dd1df62	cbc6d0cd-d279-4ec4-a0ce-54541dd1df62.vep.vcf.gz	f443b36b1ef910cda68f73e1af21b037	1645184	released
93148799-399d-4e58-8494-fd33103a6f0d	93148799-399d-4e58-8494-fd33103a6f0d.vep.vcf.gz	28fc376752a697a50ecf3413f9883fa1	1314434	released
e922b4ab-cc8d-4397-80c5-3c5c1cbe8bfe	e922b4ab-cc8d-4397-80c5-3c5c1cbe8bfe.vep.vcf.gz	b01fc617d238d32ff821ff124c464039	16799136	released
65206dd9-c568-4b32-b216-c74a94bde414	65206dd9-c568-4b32-b216-c74a94bde414.vep.vcf.gz	adcdc63cfb0e77d9f6ad84d30670548d	1372960	released
83bb48fe-44d5-4387-b7ef-1edbea3a4b6b	83bb48fe-44d5-4387-b7ef-1edbea3a4b6b.vep.vcf.gz	142afdd4ecccf42d2f7f2ec6cddd6abd	2346275	released
b07c3486-679b-4ef0-90e5-1a54c5727f75	b07c3486-679b-4ef0-90e5-1a54c5727f75.vep.vcf.gz	85611e62708e26579dc802c4d0479f3e	1185922	released
5d2224ca-2aac-4737-8a82-76602b439e92	5d2224ca-2aac-4737-8a82-76602b439e92.vep.vcf.gz	8cdb5ef459d402ebc9e847e27a283cd1	1117323	released
82587d96-22d8-4c86-b05c-a29650f1e3cd	82587d96-22d8-4c86-b05c-a29650f1e3cd.vep.vcf.gz	607f5dfcf444176e8c485314196a19a4	1235081	released
f384a178-23f4-4215-b515-c20b0289db8b	f384a178-23f4-4215-b515-c20b0289db8b.vep.vcf.gz	7b3b87b41babf7e4cf82088853cb21b9	3010341	released
c4f3d14f-a860-44cd-b52e-3abe9649f956	c4f3d14f-a860-44cd-b52e-3abe9649f956.vep.vcf.gz	bcbeb0be9c0c86d478be7f974037f7ca	3718080	released
07af3d8f-c4c6-4f2f-b792-6e8b13c404d4	07af3d8f-c4c6-4f2f-b792-6e8b13c404d4.vep.vcf.gz	89eccde5bba3661b543ea26e0c2dc264	1112539	released
5e25443c-b6cb-4a72-96c6-2417ddea6a9f	5e25443c-b6cb-4a72-96c6-2417ddea6a9f.vep.vcf.gz	88fe385ca94a4f56e64345374cde8e07	1312963	released
e65b99e7-e257-4e59-97dd-606c751cc96b	e65b99e7-e257-4e59-97dd-606c751cc96b.vep.vcf.gz	96f9c4dc33de8db7b8f484337dd10166	2199222	released
5ea8b054-160e-4cda-90d3-7012ae2dd784	5ea8b054-160e-4cda-90d3-7012ae2dd784.vep.vcf.gz	48847192686a45b5ed53d114c58d5941	1658741	released
4fb65846-58fe-4281-a440-20d5295c55d6	4fb65846-58fe-4281-a440-20d5295c55d6.vep.vcf.gz	e3ee44350b6557f5b7fb0f7a4673f24e	2098038	released
157ba8e5-bda9-485d-a911-d394b674f9d7	157ba8e5-bda9-485d-a911-d394b674f9d7.vep.vcf.gz	2e43775b79cc607c063ca70ddd5f2048	1183692	released
755972e2-e3b4-4ba9-ad20-3f2bd15a99f7	755972e2-e3b4-4ba9-ad20-3f2bd15a99f7.vep.vcf.gz	c69b245365076683280b4f9e9bf6493d	1287744	released
721b6b01-6536-46ae-9fe8-37369b3459c9	721b6b01-6536-46ae-9fe8-37369b3459c9.vep.vcf.gz	0b6e5b65e63015554685893ffd4b539c	1262624	released
e4bde8b8-b5e0-4744-8ef1-d0d86e73f23b	e4bde8b8-b5e0-4744-8ef1-d0d86e73f23b.vep.vcf.gz	40ebd5bf32c0aa76ef11b88e5c0a0adc	1121503	released
770e6d55-7567-4a72-a44d-f0c7a795d8a5	770e6d55-7567-4a72-a44d-f0c7a795d8a5.vep.vcf.gz	46667b0fad7ce8669244599191d63bed	1286789	released
f681869b-4c5a-4c2f-b218-34c39695c83a	f681869b-4c5a-4c2f-b218-34c39695c83a.vep.vcf.gz	59d564a96e66f79bbd163e6dd1d9fdda	1420677	released
d9bb7d97-767e-4cc3-8a87-26409e182a7c	d9bb7d97-767e-4cc3-8a87-26409e182a7c.vep.vcf.gz	89cf0bbe9e641df7a07c9437acc4a4ab	1509798	released
510d5afb-db45-4932-a521-0023c22d753d	510d5afb-db45-4932-a521-0023c22d753d.vep.vcf.gz	6e024a4aeb98e9025617224865997229	1770346	released
b229f3c0-af69-44a1-9f1e-71ba395d9ec4	b229f3c0-af69-44a1-9f1e-71ba395d9ec4.vep.vcf.gz	d248cdea8d4dd25486a90c4f85c87498	1332132	released
9b315832-312f-4809-aabc-137bd638ccb5	9b315832-312f-4809-aabc-137bd638ccb5.vep.vcf.gz	0b7d3b1b6008c861def7142a7fb8ce7a	924125	released
abc6280d-b503-490e-ab35-0d15fbb49ac1	abc6280d-b503-490e-ab35-0d15fbb49ac1.vep.vcf.gz	66e04191f42e48ec2a3a394c33ce950e	1261640	released
ea0acf1a-363b-4273-8e8b-ebb7f8c8feb3	ea0acf1a-363b-4273-8e8b-ebb7f8c8feb3.vep.vcf.gz	3b721cebe13097d5968062b7174b3c09	5003433	released
83c5691e-78c9-493a-bdaa-8240444c90f9	83c5691e-78c9-493a-bdaa-8240444c90f9.vep.vcf.gz	da14775ffa0c2a5f28852f43638d4381	1208422	released
e9266c3e-0869-4124-a6a3-36bcede82667	e9266c3e-0869-4124-a6a3-36bcede82667.vep.vcf.gz	bd539fa3feeeaab9fff93aa275a3018b	1793064	released
2fdb479a-e8de-4e14-90e6-ab9c94bcce78	2fdb479a-e8de-4e14-90e6-ab9c94bcce78.vep.vcf.gz	2531da7f2959b1bfbe7aabaa0fa8f9db	933856	released
c016f1ea-7cca-431c-92a4-04666c604d03	c016f1ea-7cca-431c-92a4-04666c604d03.vep.vcf.gz	e0d318db186fc3d2e574cb0326d08f68	1322306	released
012aaf6c-c54a-4eb7-b24a-fdc4a526ffb2	012aaf6c-c54a-4eb7-b24a-fdc4a526ffb2.vep.vcf.gz	d7050819c6bc35254fa7079c5bf5fb29	1600563	released
9b2a7141-f059-406b-b3ff-fc39204e0179	9b2a7141-f059-406b-b3ff-fc39204e0179.vep.vcf.gz	6ba715fdc1d1b7cbf779e4e69043bd1e	1185280	released
59cb5cda-20fd-436c-b5bd-71c3007e3d8d	59cb5cda-20fd-436c-b5bd-71c3007e3d8d.vep.vcf.gz	650a80d821bd3066ba0c2a33c91ed03f	3048904	released
aca0756b-a8a9-43f9-8f47-2208cb46ee93	aca0756b-a8a9-43f9-8f47-2208cb46ee93.vep.vcf.gz	2976a472a0095241bc614b507d479305	883353	released
69c2a737-fb56-4a3b-a103-7b9355ae8825	69c2a737-fb56-4a3b-a103-7b9355ae8825.vep.vcf.gz	7d9400628f6f96a45c6242b4005b202c	1310739	released
681dc6eb-885f-4fb5-a094-9555095a5f79	681dc6eb-885f-4fb5-a094-9555095a5f79.vep.vcf.gz	bb568e9123ad187624b6d9a4c40d863d	1061137	released
28faec06-be39-405c-8305-a146c5bf9003	28faec06-be39-405c-8305-a146c5bf9003.vep.vcf.gz	f93cdbc7ff8dc096355c128ab064a30d	1710496	released
8767a4dc-9e81-4b4f-b9ce-22474a94d081	8767a4dc-9e81-4b4f-b9ce-22474a94d081.vep.vcf.gz	323c4617f3287268ae75b3bf8c3145f8	1333646	released
8c3f0ea1-4181-4045-bf06-3d557dfb0e78	8c3f0ea1-4181-4045-bf06-3d557dfb0e78.vep.vcf.gz	bda1608bf4b52b614c11c1adc5ca2255	1833187	released
278a64cf-ec73-45c1-99dc-4e40c8909d70	278a64cf-ec73-45c1-99dc-4e40c8909d70.vep.vcf.gz	fa6962b53e44c11e66207ec194ab4071	1101367	released
8dd7ac3c-3a90-4738-b70f-56fa4f48d725	8dd7ac3c-3a90-4738-b70f-56fa4f48d725.vep.vcf.gz	c1132cd343b4720262fdd0420b4a1fa0	1486438	released
5f92ce00-edb1-4cb0-9c9a-5d1708227032	5f92ce00-edb1-4cb0-9c9a-5d1708227032.vep.vcf.gz	0ca31d5b1d9b0466b63801f972d61405	1035760	released
256d3f34-3de2-40bf-b4b3-dd7cb9b1551d	256d3f34-3de2-40bf-b4b3-dd7cb9b1551d.vep.vcf.gz	7cf71f6f7f2f7f70f3f72d25813f56ed	4105931	released
88248709-0fd8-4fd5-83d0-b07868070b5d	88248709-0fd8-4fd5-83d0-b07868070b5d.vep.vcf.gz	5c5e0707ea572309c89cab845eda4e46	1089461	released
6a4bc808-0c77-462a-bee1-e5b24a35efdf	6a4bc808-0c77-462a-bee1-e5b24a35efdf.vep.vcf.gz	f0a31ab8919bc0bb799de51d1c1586c7	1795107	released
a2024007-04d5-46cb-b2cf-05d88e806e72	a2024007-04d5-46cb-b2cf-05d88e806e72.vep.vcf.gz	509ab8d867f7b4472015c61c933c227a	1477221	released
feb5c204-10ef-41de-b350-b78f46b0f190	feb5c204-10ef-41de-b350-b78f46b0f190.vep.vcf.gz	430bbc44c99e3b8168c8098984bda3c5	4421495	released
6d1da113-0ee4-4705-b538-58a3299234a0	6d1da113-0ee4-4705-b538-58a3299234a0.vep.vcf.gz	6e5442f8fced9bab3e5c15ca7e9e57d6	2597189	released
59216def-3a27-4b13-99c5-cd505d9879df	59216def-3a27-4b13-99c5-cd505d9879df.vep.vcf.gz	b1223351fdf53c1ac06d50d8155781a7	859084	released
64ccf53c-2005-48dc-b49a-083b7d6ce8a4	64ccf53c-2005-48dc-b49a-083b7d6ce8a4.vep.vcf.gz	46cb9a09c686554bcfa76eca878d9b8f	2572231	released
740c2197-20e9-4c0c-aa97-f47f5c342ef1	740c2197-20e9-4c0c-aa97-f47f5c342ef1.vep.vcf.gz	6f99c307086050ef14946a4306d0c650	2551713	released
21913d2f-e2aa-40b4-9956-aac1bc60a07a	21913d2f-e2aa-40b4-9956-aac1bc60a07a.vep.vcf.gz	d34d570cfeb4d004269f7ab852a61d22	1511890	released
1bbf5142-6bd5-4d57-a099-f51bfa8f4379	1bbf5142-6bd5-4d57-a099-f51bfa8f4379.vep.vcf.gz	9bdb4091b8e1ee1aea8937f17c466eca	1732358	released
4493aeec-ce91-4b1f-b68a-528cb80de7ed	4493aeec-ce91-4b1f-b68a-528cb80de7ed.vep.vcf.gz	6a2c26ee982a79998cf57e5b42f9360f	1670018	released
fa4b4384-0505-4e6d-8ae1-c122be65b75a	fa4b4384-0505-4e6d-8ae1-c122be65b75a.vep.vcf.gz	684ca2910dbeea24f8546f129a03e858	2462938	released
1c209047-1f56-4ba6-b602-a4323c27babb	1c209047-1f56-4ba6-b602-a4323c27babb.vep.vcf.gz	e9a6df15108204851d3903d455c996fb	7162339	released
ded3e6b6-a47f-4da4-8f2e-63e206b506a9	ded3e6b6-a47f-4da4-8f2e-63e206b506a9.vep.vcf.gz	65b3844d57b305dca249c44a742b8a0e	1044564	released
bf3e7cc5-5390-4e81-b31f-902635289bc3	bf3e7cc5-5390-4e81-b31f-902635289bc3.vep.vcf.gz	c35710beed7b89918750996ff31289f4	899038	released
c2e38573-7112-4da8-98a3-e2518685daec	c2e38573-7112-4da8-98a3-e2518685daec.vep.vcf.gz	4d4940d0eef1d7d82b2343fabc910849	1740841	released
c4a1b673-d981-4bfe-a14e-b20b1ec36250	c4a1b673-d981-4bfe-a14e-b20b1ec36250.vep.vcf.gz	32cb0ec9ac52f2a2d0e69e107ffe9d0c	1346991	released
689a908a-91c7-4802-a91a-b7c9c6e018da	689a908a-91c7-4802-a91a-b7c9c6e018da.vep.vcf.gz	c0650f4387cc09bc431f6dd3c611f47d	2354207	released
de279696-9605-44ec-b787-78d7dcc52570	de279696-9605-44ec-b787-78d7dcc52570.vep.vcf.gz	0ca80874e3dc319cd0632c378a27fa1f	1321442	released
3978ca8b-8802-4f4a-a83d-15b0d95c1ba0	3978ca8b-8802-4f4a-a83d-15b0d95c1ba0.vep.vcf.gz	264aa9ea22a30acfdd8eb8072ce59335	1178979	released
8e887a88-cb06-46ba-b0c8-3e3e956663c7	8e887a88-cb06-46ba-b0c8-3e3e956663c7.vep.vcf.gz	f72b4382e752b82f94a1664255239bdc	1757802	released
fe6313bc-f934-4991-bba0-cca40aea9119	fe6313bc-f934-4991-bba0-cca40aea9119.vep.vcf.gz	c9272e4982df682d826f3a3d9eeb7a40	1009841	released
70c11f31-fab3-45cc-a80a-17229d466f7f	70c11f31-fab3-45cc-a80a-17229d466f7f.vep.vcf.gz	193b9f7dfddf7659f73544fd8c9a8cf3	2378416	released
6267e9cc-8130-49d5-b8a0-82e01dfb3874	6267e9cc-8130-49d5-b8a0-82e01dfb3874.vep.vcf.gz	effd90d8c64b5f9a465d006f619b9781	1908623	released
790271b9-d594-4a2e-9419-abc767c85143	790271b9-d594-4a2e-9419-abc767c85143.vep.vcf.gz	6f3b093561d40beaaae9ee1cdeaec250	4325039	released
bed49c09-c119-4e3c-ae03-79f6da4ef51a	bed49c09-c119-4e3c-ae03-79f6da4ef51a.vep.vcf.gz	1c1a4ceaec1ff750fffa8a81c2766b30	1193425	released
f0eee25e-0418-4343-8005-e8e1466e6b96	f0eee25e-0418-4343-8005-e8e1466e6b96.vep.vcf.gz	dd5391f60a5f809e22e4bf9cac7636a0	18322447	released
75549159-ab0e-43e4-a008-ae5416c9801f	75549159-ab0e-43e4-a008-ae5416c9801f.vep.vcf.gz	d2ed79def0606510d10d3f0c3da36ffd	885270	released
f3dfcbe4-01ea-47b7-9a89-90bf4dfd4622	f3dfcbe4-01ea-47b7-9a89-90bf4dfd4622.vep.vcf.gz	741c2b6f2b0f14ee51ac5e928647fe7d	1950361	released
9ffb118a-ad04-4820-98ef-aa8f2854371a	9ffb118a-ad04-4820-98ef-aa8f2854371a.vep.vcf.gz	a97c0ee2db404d4f03c0620e17fab4e2	2076839	released
22ba7410-968c-4a61-8e69-fd6be2ecf400	22ba7410-968c-4a61-8e69-fd6be2ecf400.vep.vcf.gz	c118d639f2e02ca7e53249d6c7151649	1156812	released
5e275a78-6e3b-42a4-b2d9-3ebffdbdfcd0	5e275a78-6e3b-42a4-b2d9-3ebffdbdfcd0.vep.vcf.gz	6acd706163a6e77092929f0383be6bfb	2076222	released
c7b8f290-7ae6-4b51-ace1-38faf2b9a42c	c7b8f290-7ae6-4b51-ace1-38faf2b9a42c.vep.vcf.gz	98a6a46d3058322fb8c9df2b4e898709	1291825	released
eb1b88ca-9eee-498c-a9fc-c6cf853466e4	eb1b88ca-9eee-498c-a9fc-c6cf853466e4.vep.vcf.gz	b203863e557f4076ce34d78599b67758	955808	released
333b1ab5-dddb-4f62-bf09-884388b30147	333b1ab5-dddb-4f62-bf09-884388b30147.vep.vcf.gz	b4cf7f4725dc3b1c3945af3549393d9c	1618961	released
430f62f5-9db9-41c6-833d-7683aaca4112	430f62f5-9db9-41c6-833d-7683aaca4112.vep.vcf.gz	0a00666af56f7cff90d0894e5ef6f7c2	1761096	released
29a10ba8-519f-4f95-b662-aa877e0c7296	29a10ba8-519f-4f95-b662-aa877e0c7296.vep.vcf.gz	8aed4e97708fd92b9e3522717b39acc6	2506669	released
ed58cd15-3025-4061-8e79-9158bbaca473	ed58cd15-3025-4061-8e79-9158bbaca473.vep.vcf.gz	dbecea989cc6455ac3820c6431c2c6e3	2365284	released
ceccccdb-465d-4078-8268-a67dca90941a	ceccccdb-465d-4078-8268-a67dca90941a.vep.vcf.gz	04e05a07487b8ed5d06e0c58b9c93aed	1545284	released
1f4963f2-be8b-4ebc-bc57-98eda3997194	1f4963f2-be8b-4ebc-bc57-98eda3997194.vep.vcf.gz	146a4443c949ea44d06098469d89e650	1961189	released
1875138b-6c6c-4fcf-862c-2674ad8bc094	1875138b-6c6c-4fcf-862c-2674ad8bc094.vep.vcf.gz	9b83dc293feb6c1b23e3eb1f9e98add5	1536079	released
63ae9f3d-cc2f-4620-ac26-17b302c0355a	63ae9f3d-cc2f-4620-ac26-17b302c0355a.vep.vcf.gz	5870e90d690acb7f5f591746980ada09	1292981	released
bd420a1a-1f10-429b-b26b-8c695836f6b7	bd420a1a-1f10-429b-b26b-8c695836f6b7.vep.vcf.gz	f942501719b76d73fde6135ce691cb70	1738445	released
a2c0d7d1-0b05-48b7-84fa-d6efa4a53666	a2c0d7d1-0b05-48b7-84fa-d6efa4a53666.vep.vcf.gz	521a593a516a8fa6dca71adc5677c22b	1916382	released
5f8a8f24-ee83-43fe-b487-d2d21810c0f8	5f8a8f24-ee83-43fe-b487-d2d21810c0f8.vep.vcf.gz	ab3edd7a312062a41f21776fb153115b	1914215	released
d1828a2b-d7fd-40ae-a755-a72b5dedc704	d1828a2b-d7fd-40ae-a755-a72b5dedc704.vep.vcf.gz	608ace661aa36375fecfc946f569f5df	1635943	released
ae93bceb-f780-4d70-ad54-0358790e3fc9	ae93bceb-f780-4d70-ad54-0358790e3fc9.vep.vcf.gz	2e0682d45d8c18251f1c49203659aa26	2389317	released
f8cbfc80-99fe-40ed-8dbc-24e80bbc682c	f8cbfc80-99fe-40ed-8dbc-24e80bbc682c.vep.vcf.gz	0bbead317172bc2f90236a2f83b0a73a	2112764	released
28da7985-fd31-43a8-80ce-d8b4947f3817	28da7985-fd31-43a8-80ce-d8b4947f3817.vep.vcf.gz	235e5960694465186a8e2dbfab16b60b	1607045	released
e89ea101-df01-4b50-864f-aacab286c175	e89ea101-df01-4b50-864f-aacab286c175.vep.vcf.gz	5bf6909023a258a2a8c53a7f612fd7ef	1549671	released
7e480f5f-9e04-4dc8-888f-39e7001e1b6c	7e480f5f-9e04-4dc8-888f-39e7001e1b6c.vep.vcf.gz	e0f48bc3e1abcb92811a824839c34169	4015694	released
f78d0f64-1aee-4aa4-a843-f9a0ea7f2c91	f78d0f64-1aee-4aa4-a843-f9a0ea7f2c91.vep.vcf.gz	a5407ecd36969f00af7e04475c0c87dc	1193408	released
a6c4448e-f405-4b26-8296-1eec64600321	a6c4448e-f405-4b26-8296-1eec64600321.vep.vcf.gz	8fa85c2a1c4bd4391bcb4f62a663eb6c	1468807	released
d7baa7b8-1076-4a5e-b843-7cb67a66e383	d7baa7b8-1076-4a5e-b843-7cb67a66e383.vep.vcf.gz	8d6b786b96c08b9eadf42bab2e891518	1115351	released
057d6bd3-6b8a-4b5c-9c96-78107cd16774	057d6bd3-6b8a-4b5c-9c96-78107cd16774.vep.vcf.gz	bca9b425d9b663814562e2fce81cca1e	1877916	released
b5d3d2f4-d40c-47d4-ac87-136f129ab71f	b5d3d2f4-d40c-47d4-ac87-136f129ab71f.vep.vcf.gz	2e5c8a05c385ffa25505ac3cb2ac12ed	1489490	released
4e806788-dfe8-4c12-8571-e1efe2a4bb2f	4e806788-dfe8-4c12-8571-e1efe2a4bb2f.vep.vcf.gz	3a342367c0406846bf9d0d8f970b99e9	10247064	released
5f438fc3-adbd-4906-88d5-c5b1ff2d12e3	5f438fc3-adbd-4906-88d5-c5b1ff2d12e3.vep.vcf.gz	a09d9fca08a3711d271405e12b4ecbc0	1887169	released
69a1ec8d-2ada-4d35-bc9c-77cb5f838c3e	69a1ec8d-2ada-4d35-bc9c-77cb5f838c3e.vep.vcf.gz	0b749b9088a1dc9540554785695ae4db	1826544	released
66649e6e-8870-4d19-adfd-b94b4b8d686c	66649e6e-8870-4d19-adfd-b94b4b8d686c.vep.vcf.gz	cd0ab1167a3c3bd2ba6db88e910308ad	1326265	released
45208a79-d0da-44ce-b1a5-fef340e9266d	45208a79-d0da-44ce-b1a5-fef340e9266d.vep.vcf.gz	654a73549d53a432d8e2537a69fac1ce	2081494	released
5a6e8c13-779e-4c8d-8c5c-6625feab3579	5a6e8c13-779e-4c8d-8c5c-6625feab3579.vep.vcf.gz	a7ee2f5fc6f6750fbbc0b9b7677b8597	1824248	released
047a9129-a256-405f-b106-d02d044c509c	047a9129-a256-405f-b106-d02d044c509c.vep.vcf.gz	8175e71f83f2aab64e70a11da620b64a	1593725	released
4a677262-1759-44b0-ad00-68135a0c3dac	4a677262-1759-44b0-ad00-68135a0c3dac.vep.vcf.gz	2bc4d2bb965ea61593ddf21bc868e615	967083	released
2b6a0e93-e61f-4120-8f17-0a9aa2b5caf2	2b6a0e93-e61f-4120-8f17-0a9aa2b5caf2.vep.vcf.gz	4950739b6206beb0b1d7ec3cb2df0b3a	1673670	released
ceb658a6-213f-467e-8396-aaf45e2c35fa	ceb658a6-213f-467e-8396-aaf45e2c35fa.vep.vcf.gz	50c4ef29ff10fddfc10f0a74d3cf5311	7066624	released
ed19ff93-fe9b-40fc-8f90-febcbc6170c4	ed19ff93-fe9b-40fc-8f90-febcbc6170c4.vep.vcf.gz	2472adafd86cd0180dab5a3c3e7c3f46	2171334	released
b3e9bd10-afc8-4649-bf76-b168ff52cf94	b3e9bd10-afc8-4649-bf76-b168ff52cf94.vep.vcf.gz	9c3b756cbd9f10abb5b613bd9dc546f1	1142234	released
a43eca94-8c8c-40d5-a696-d200bb8c643e	a43eca94-8c8c-40d5-a696-d200bb8c643e.vep.vcf.gz	e1f820d4f89318111e28db848c778f55	1956923	released
41dd9b12-23e6-4f16-aaf3-00d9bf71984a	41dd9b12-23e6-4f16-aaf3-00d9bf71984a.vep.vcf.gz	71cc32dca0bc935092b1474c72ec3592	2341634	released
56d6eabc-4fe1-4439-a05a-97e4a29e6f40	56d6eabc-4fe1-4439-a05a-97e4a29e6f40.vep.vcf.gz	d86be13fc60e6d94b183ec5454eb7da4	2009417	released
44b5c54a-aa43-4b1b-a538-66aed3326c8e	44b5c54a-aa43-4b1b-a538-66aed3326c8e.vep.vcf.gz	5b155b63353e22ca7e7b500f5cdb09d1	1970630	released
f37dcb2d-75fe-4765-869b-51991e35a918	f37dcb2d-75fe-4765-869b-51991e35a918.vep.vcf.gz	df672b23ea8cdacdb8faa7fb6a1f42cf	4961258	released
b874d837-2583-4a61-81a0-8f03f8ecc779	b874d837-2583-4a61-81a0-8f03f8ecc779.vep.vcf.gz	83045e9e36de97b4b50ca823c3a24435	1962913	released
dc3cc6df-ec4f-4a0a-872c-bbbe2a1dfe7b	dc3cc6df-ec4f-4a0a-872c-bbbe2a1dfe7b.vep.vcf.gz	2e1ab5167587948d1ec8644e85ec48c3	1284882	released
ce885a58-0991-4ecf-941e-ae72747fa7fd	ce885a58-0991-4ecf-941e-ae72747fa7fd.vep.vcf.gz	95d4cef551cbbf94185c155f991f78be	1837014	released
96addfc9-2e37-4c52-b87c-9b9cbc7df6ae	96addfc9-2e37-4c52-b87c-9b9cbc7df6ae.vep.vcf.gz	9a4396521b57e9ec5337499fe6d36a86	1789482	released
181b565b-3e62-4fdd-a3e1-bd82801ee1f4	181b565b-3e62-4fdd-a3e1-bd82801ee1f4.vep.vcf.gz	6786ded46e11dbee012176fbf58c79ef	1761692	released
af0f314d-5a9c-41e9-9f53-41f11a9751eb	af0f314d-5a9c-41e9-9f53-41f11a9751eb.vep.vcf.gz	39389e29f9d0d22ed75bda455bdf3e8e	1651842	released
aa98a36c-0681-46c1-8fcc-6867862c4b12	aa98a36c-0681-46c1-8fcc-6867862c4b12.vep.vcf.gz	6408a5b6ddc2370bd492364db18a1ad8	1340437	released
85dce2e4-5363-4ca7-b295-768abe245990	85dce2e4-5363-4ca7-b295-768abe245990.vep.vcf.gz	c888143351c8c89ab72a47e8d97f245f	2107258	released
b08cd855-3d7c-49d4-8fda-769801886e0b	b08cd855-3d7c-49d4-8fda-769801886e0b.vep.vcf.gz	ecba76e1ed48b3d666f0175181111a56	1849196	released
c3967645-cdee-4864-9d65-ba9ec8c0f8d9	c3967645-cdee-4864-9d65-ba9ec8c0f8d9.vep.vcf.gz	82f5322e57b7253e724ffff32e66df5b	1928890	released
df942096-381f-45e5-bedd-a48f953883d3	df942096-381f-45e5-bedd-a48f953883d3.vep.vcf.gz	c5801f2a6a4b2f10f3bcc294ad425c33	1867471	released
38ac36bb-bb76-48cf-a7a8-d05f87af4140	38ac36bb-bb76-48cf-a7a8-d05f87af4140.vep.vcf.gz	681d201636bb9991aeb03a565503ee1c	2137189	released
fbc4f012-4f2c-4f8a-b37f-bf258de6cb3b	fbc4f012-4f2c-4f8a-b37f-bf258de6cb3b.vep.vcf.gz	560880de63d04e395501714411390765	1829172	released
ab8503a1-f6cb-4f84-9882-c822e3cf2f34	ab8503a1-f6cb-4f84-9882-c822e3cf2f34.vep.vcf.gz	0c1e7e8ddbc2bcf9a14e181b01618e8a	1765182	released
24f31fe0-090e-467d-89c3-014dfd5133d3	24f31fe0-090e-467d-89c3-014dfd5133d3.vep.vcf.gz	eff89355cba1497448bff28374925783	1637207	released
4afcc84a-686a-4b53-859a-fc84d537855b	4afcc84a-686a-4b53-859a-fc84d537855b.vep.vcf.gz	04101734db53d42a4fded65fc1c8fc89	1715614	released
266ff9b7-02be-470f-b041-78056afd9341	266ff9b7-02be-470f-b041-78056afd9341.vep.vcf.gz	49bb1fbb9ebb692d4ed4dd3dd355abcf	1106998	released
4867a350-f661-4bfa-8e91-820c21db6b9e	4867a350-f661-4bfa-8e91-820c21db6b9e.vep.vcf.gz	a617924d5fe56c9ec744b7136f4da42c	1838914	released
edf8509f-3cd6-4f6a-89c0-2a71128e3ed3	edf8509f-3cd6-4f6a-89c0-2a71128e3ed3.vep.vcf.gz	3b9e35af41cb77e9cc5fea307f7d54a8	12621137	released
d2f16103-3c39-46a9-8e49-7df0bb637460	d2f16103-3c39-46a9-8e49-7df0bb637460.vep.vcf.gz	0b8ba8db6f5420706de9a44a569abe1d	2069672	released
acb932b0-5f6a-4410-adb9-18ac5c6d5a40	acb932b0-5f6a-4410-adb9-18ac5c6d5a40.vep.vcf.gz	26e24c85c420cbc0f033eb35a01e843b	1733033	released
d8487955-72b4-41fd-8e71-c14f64478e35	d8487955-72b4-41fd-8e71-c14f64478e35.vep.vcf.gz	25e784a7d67029a48af7f775e236cc75	1050030	released
297df80d-f866-4f95-975c-c72b4c7c9463	297df80d-f866-4f95-975c-c72b4c7c9463.vep.vcf.gz	6d2ffeda67609225df53c6f8d8c0fadf	1695175	released
c6918840-c0dc-49d6-8c6d-c8bbaee0cf0e	c6918840-c0dc-49d6-8c6d-c8bbaee0cf0e.vep.vcf.gz	f62a657a1d0bbcb3a0468acabdc95b3d	1676317	released
c629b6cd-4079-436e-aff1-f9863f5d279e	c629b6cd-4079-436e-aff1-f9863f5d279e.vep.vcf.gz	b857a9d5b9bc8dbbd4d9924ac8ff547f	960048	released
3b2841f7-55df-4286-8bea-79687a38cefa	3b2841f7-55df-4286-8bea-79687a38cefa.vep.vcf.gz	5e6f0ec7cef72aafb3618cb2c873e05c	1661297	released
c987fb41-81a5-42bd-8970-5682234a04a3	c987fb41-81a5-42bd-8970-5682234a04a3.vep.vcf.gz	0d1acf49f8ef0b235d27ae401ce12874	2323763	released
4f7f4bb7-3200-4419-a637-be5c13353cf4	4f7f4bb7-3200-4419-a637-be5c13353cf4.vep.vcf.gz	c3fb379bde426ed9f54ce06662835eff	1328804	released
fd1c4193-1c95-47c4-9141-b08d3c7f9f1e	fd1c4193-1c95-47c4-9141-b08d3c7f9f1e.vep.vcf.gz	73260d564a3dcac4123b3342f0ea4a80	3180242	released
bbf5a36d-9b26-4103-b498-3febd3b02112	bbf5a36d-9b26-4103-b498-3febd3b02112.vep.vcf.gz	7dbab8fc2d7dee4d549d2613472c9525	12388337	released
608c0d2d-495b-48a9-9587-c9d7a4b2b3e3	608c0d2d-495b-48a9-9587-c9d7a4b2b3e3.vep.vcf.gz	8d11db02cd96d2b7790da7bac434ce51	8696481	released
78436cae-166e-4705-8dfd-548406950c72	78436cae-166e-4705-8dfd-548406950c72.vep.vcf.gz	5b72e0bf0eb99d96c4c8c1962963bbab	931575	released
0fcfffff-94c8-42f3-ac8a-eb2daf2431e2	0fcfffff-94c8-42f3-ac8a-eb2daf2431e2.vep.vcf.gz	d0d82cb4ae7406d8e0dba8c851256d17	942336	released
da0fe30d-7aca-412f-8065-e74c7252ef81	da0fe30d-7aca-412f-8065-e74c7252ef81.vep.vcf.gz	1ea7a77c550a82c3bf8d7b24890f803a	906495	released
d83da866-ad3a-46f8-9831-7290cd55fc89	d83da866-ad3a-46f8-9831-7290cd55fc89.vep.vcf.gz	3f8602a8d4e4c180311bf7d9069e86f5	2580987	released
dee2a116-acf0-4fae-9b9a-b37532490510	dee2a116-acf0-4fae-9b9a-b37532490510.vep.vcf.gz	2db4b918f52d5ad2e5e27386dc703a7a	2323712	released
528b34d5-af92-4b15-8cad-d350a4c9d5ad	528b34d5-af92-4b15-8cad-d350a4c9d5ad.vep.vcf.gz	140305f1c8061016afeeb6c8f9478157	7064333	released
aa0d649c-602d-448a-a316-2c4504d31e02	aa0d649c-602d-448a-a316-2c4504d31e02.vep.vcf.gz	efa2aeac028ae755049aa36d63d4beca	2939902	released
37d54f2d-6804-4edc-b222-e1ff8a8bc5fc	37d54f2d-6804-4edc-b222-e1ff8a8bc5fc.vep.vcf.gz	44174fd1dd1ecf416f6405377e406f48	13487285	released
ab013e7b-b145-4310-a43d-7ff92eb6a63a	ab013e7b-b145-4310-a43d-7ff92eb6a63a.vep.vcf.gz	2cf0549e953b7c980a60b3cb249f4183	2724425	released
5ec4dc6f-5e2a-47a8-b7c6-79d1f1342ac7	5ec4dc6f-5e2a-47a8-b7c6-79d1f1342ac7.vep.vcf.gz	6eba029c6fc69b98444d075d2fa37f48	2900002	released
1f1626b2-f46c-4f9e-8458-f0bfb584d569	1f1626b2-f46c-4f9e-8458-f0bfb584d569.vep.vcf.gz	2d3c5aa7f823eeb2357e4bb1d18cb246	2453379	released
f8d96656-c737-4ad1-a35e-4aeccdb83291	f8d96656-c737-4ad1-a35e-4aeccdb83291.vep.vcf.gz	f7ed3c4b7330c0e64171a6e0fd38a2b5	6658214	released
2e922314-3a1c-4859-be51-ba2ee31b3c58	2e922314-3a1c-4859-be51-ba2ee31b3c58.vep.vcf.gz	88ec05c6c52475d32dad4633d3257d44	2238782	released
c2963ca7-eaa7-4cbc-aa34-f93be7d7be10	c2963ca7-eaa7-4cbc-aa34-f93be7d7be10.vep.vcf.gz	c637accd1f32b17357728ba26739e100	2999778	released
7b704315-9543-4ada-9709-7481681c2d85	7b704315-9543-4ada-9709-7481681c2d85.vep.vcf.gz	f7e30e98aa9f7dbf3a14a9144b292d30	7364755	released
37431867-3bd4-4c7a-9c2b-d608920744ee	37431867-3bd4-4c7a-9c2b-d608920744ee.vep.vcf.gz	56102658a81dd6917e04854b383df379	10708648	released
523c3d9b-0a69-4622-8d59-48e8dc70867b	523c3d9b-0a69-4622-8d59-48e8dc70867b.vep.vcf.gz	efbb540cb40a52aae8cb515951a25789	5213881	released
012a9cba-28dc-4ac8-8714-dbfeee29348c	012a9cba-28dc-4ac8-8714-dbfeee29348c.vep.vcf.gz	1e911592e78452745e907f79cfe6b224	1463440	released
1183c376-1e9d-4fa0-97fa-260feac7b000	1183c376-1e9d-4fa0-97fa-260feac7b000.vep.vcf.gz	49771dd7eef04b87900a91bea5d7d3b1	14475514	released
c70f778a-0e78-4374-b65f-fc6d9b07e4b0	c70f778a-0e78-4374-b65f-fc6d9b07e4b0.vep.vcf.gz	85709a4a2a83a87b3e0bfaed30263ea9	1210165	released
d01ec1db-01c8-4486-a6ff-131f410bd17a	d01ec1db-01c8-4486-a6ff-131f410bd17a.vep.vcf.gz	4d7b7b91a0ae1a6f25396a0f554aac1a	1918415	released
5bf364b6-d462-42e8-8425-6ab8c3c4e11f	5bf364b6-d462-42e8-8425-6ab8c3c4e11f.vep.vcf.gz	263704e77a0c580758b3f16df3d9f030	14630281	released
dcfd6043-9626-4bcc-9643-e10c0d822fcf	dcfd6043-9626-4bcc-9643-e10c0d822fcf.vep.vcf.gz	0af8ee5a124144cee29b6f488acfb9b0	840359	released
a1890052-246a-4cde-9c3a-e6e1c68fc7b0	a1890052-246a-4cde-9c3a-e6e1c68fc7b0.vep.vcf.gz	08a663775a66067ae74c311d7cde9f57	10129366	released
1ade7f73-cbcf-4c18-9000-3f563b777485	1ade7f73-cbcf-4c18-9000-3f563b777485.vep.vcf.gz	5a091f5bfb33dd257badb087a67eaf5a	854091	released
11da595a-a182-43c2-a6b8-117f7b3131c0	11da595a-a182-43c2-a6b8-117f7b3131c0.vep.vcf.gz	cf6a9caaff70b0d8ca2d86d2a5ee8dce	5932103	released
a266358e-a91d-4b7e-8cd7-4aad84d32f82	a266358e-a91d-4b7e-8cd7-4aad84d32f82.vep.vcf.gz	61ba08357d4c677747391464ca624d43	2028524	released
cc7d8868-8297-4d58-bb47-45af4587356c	cc7d8868-8297-4d58-bb47-45af4587356c.vep.vcf.gz	0c2ecccaf76cccf68453f8cd1bd75cde	11892802	released
26037c99-db9d-4d43-b4dc-a47966d2eec8	26037c99-db9d-4d43-b4dc-a47966d2eec8.vep.vcf.gz	d60caf4a0ebbdc5ecea56df3fcf08b9b	11932751	released
d56f9fd8-aba0-4eef-864f-1a5e6c329a64	d56f9fd8-aba0-4eef-864f-1a5e6c329a64.vep.vcf.gz	d39875de3f79ee9cf22aaab6f1538765	2950558	released
7a6e3ca4-d584-4dce-a8e0-ae3e3abdb35e	7a6e3ca4-d584-4dce-a8e0-ae3e3abdb35e.vep.vcf.gz	c827cba2c3a06b7cd61aa7469bc49c6d	7776503	released
90936896-251c-47a6-844c-51069097f486	90936896-251c-47a6-844c-51069097f486.vep.vcf.gz	e4e3317f51f2da0f975c61648f1dcf6c	9006395	released
0934491d-5b53-48e9-9bc9-8baeab6bcadb	0934491d-5b53-48e9-9bc9-8baeab6bcadb.vep.vcf.gz	a3bb7e661689371009bf1ef44ddfefc6	7532189	released
6e94e3fb-d135-4b25-918e-405b0162fe77	6e94e3fb-d135-4b25-918e-405b0162fe77.vep.vcf.gz	a00d78d837e1392e6f0d143a0db64fb4	8128777	released
d74bf860-4b28-4657-8480-3405f18e1b62	d74bf860-4b28-4657-8480-3405f18e1b62.vep.vcf.gz	9fb8a8a8801287e986bf609a626143ef	2778869	released
625f4936-d823-4930-ad10-f1149b7a5b70	625f4936-d823-4930-ad10-f1149b7a5b70.vep.vcf.gz	50615fde84b6a92b01e0773c244c8f14	4433374	released
469b338e-3fce-405e-ac52-00b70a107d07	469b338e-3fce-405e-ac52-00b70a107d07.vep.vcf.gz	5df217d99a6a1f6245fc9eb1cc1c70b6	2415028	released
b3ed3db1-9ff7-49c9-98c8-fffdb6747bd8	b3ed3db1-9ff7-49c9-98c8-fffdb6747bd8.vep.vcf.gz	eb744212122eb75eff6e7a62b1a42393	9027648	released
c6ee608e-7faa-4d9d-9cce-a42a0a6038da	c6ee608e-7faa-4d9d-9cce-a42a0a6038da.vep.vcf.gz	f4a3f98abe35b006096c3f05caa07751	7836710	released
88e5d2cd-58f7-41b9-8faa-8ad8693dcb8a	88e5d2cd-58f7-41b9-8faa-8ad8693dcb8a.vep.vcf.gz	6d18813e4fd314f96f3d52719aadfbd7	2564496	released
139e57bf-ce30-4a9d-9c16-e7d553ee32ae	139e57bf-ce30-4a9d-9c16-e7d553ee32ae.vep.vcf.gz	f982f6cf3d342434f26f90fbf488d7e5	1704601	released
3f1c13a1-c4ae-4bc7-91aa-b19c32b88524	3f1c13a1-c4ae-4bc7-91aa-b19c32b88524.vep.vcf.gz	60c6fd334356925982aff36925ab4c15	2276712	released
713ac23e-d092-4860-8fc3-3c105a00630b	713ac23e-d092-4860-8fc3-3c105a00630b.vep.vcf.gz	9f1857dd192d99af465664cb75c76388	5048975	released
0274c570-9283-4583-8754-b104ae09c334	0274c570-9283-4583-8754-b104ae09c334.vep.vcf.gz	5a1135d2d678babfc40984ed70ef7cd1	4036089	released
ee5526ef-dd6e-4dee-92de-fb366fb18304	ee5526ef-dd6e-4dee-92de-fb366fb18304.vep.vcf.gz	e8ed758723dc111ae20c8ff356d2615d	1555737	released
1b6aead7-a4a9-4a8c-bdea-64e138f8b49d	1b6aead7-a4a9-4a8c-bdea-64e138f8b49d.vep.vcf.gz	e57042951c46c2a3cf07f72dc1f240a6	14279472	released
9aa4d05a-6afe-4d79-91b1-598f532b5160	9aa4d05a-6afe-4d79-91b1-598f532b5160.vep.vcf.gz	bb6c3c3109712a3ce5806a09d11e65d1	16952479	released
3c79bdeb-055f-410d-94aa-4cf7d7fb6b1c	3c79bdeb-055f-410d-94aa-4cf7d7fb6b1c.vep.vcf.gz	489d49a6c1d3db49de1a5de4584f2188	4843486	released
1c649a4e-a75c-4cb0-ac36-52a928ecaeb9	1c649a4e-a75c-4cb0-ac36-52a928ecaeb9.vep.vcf.gz	cb8ccbf916551b560d6fb81e712da77b	3291320	released
d65f89fd-2bb9-4b46-a84f-ca4354214320	d65f89fd-2bb9-4b46-a84f-ca4354214320.vep.vcf.gz	d695f788a1f7228a1bf0916e3d0f30a6	5089462	released
15e1d262-87a7-404f-9aec-bb72bb1987f1	15e1d262-87a7-404f-9aec-bb72bb1987f1.vep.vcf.gz	00cee1c701387dafa478b8632733f6fe	2691821	released
62e220ab-3538-461b-9397-66ebc1be19ae	62e220ab-3538-461b-9397-66ebc1be19ae.vep.vcf.gz	7d1c36ef607da5e243851af1c5f2d7d0	4049621	released
83434399-cf8f-4fbd-bc7a-00046208ed4b	83434399-cf8f-4fbd-bc7a-00046208ed4b.vep.vcf.gz	5a9dca7a200a0d046044f406e4b85fa0	2520402	released
cccddc15-7e2e-454b-a2f8-540f52131b9d	cccddc15-7e2e-454b-a2f8-540f52131b9d.vep.vcf.gz	29a2d53984747c8885647d00ff7bca10	9165687	released
26e9c47e-4e7d-44d6-8dd3-7050e9f7c320	26e9c47e-4e7d-44d6-8dd3-7050e9f7c320.vep.vcf.gz	45df4cb4ae95e94911065e4e6d57b15b	389970	released
38c66cbe-fe70-42e7-a908-a4f69ce0645a	38c66cbe-fe70-42e7-a908-a4f69ce0645a.vep.vcf.gz	9be6ae36faca636c110d0ec963a4c97f	7374015	released
01bc5926-74fe-4b68-acf4-437bfa3fe615	01bc5926-74fe-4b68-acf4-437bfa3fe615.vep.vcf.gz	02917302038514983c08555bbe86d4f8	4195756	released
5896f470-d449-44e3-8246-549aa7d6193c	5896f470-d449-44e3-8246-549aa7d6193c.vep.vcf.gz	d65ddb1a04993f27a2bb286ca8969ce3	5580719	released
e1341059-75ce-4826-810b-f49af23b16d9	e1341059-75ce-4826-810b-f49af23b16d9.vep.vcf.gz	84882c26ed4179d7b225a90879b38924	5598621	released
62fc6263-2828-4547-aecb-d76f6b58ec66	62fc6263-2828-4547-aecb-d76f6b58ec66.vep.vcf.gz	ae544fefd3389a26427b4b1dee2c018d	3829021	released
4109d71d-713b-4079-bd31-71400ef9493d	4109d71d-713b-4079-bd31-71400ef9493d.vep.vcf.gz	949c4e1a5005a9ea4358667703c1d2af	3475502	released
d51b264b-2490-4f27-840c-08753e9cc015	d51b264b-2490-4f27-840c-08753e9cc015.vep.vcf.gz	b6102e38a384b4ced742234cf15295ba	4149522	released
1faf4f81-7dc1-4d8f-a046-419e68d32d2e	1faf4f81-7dc1-4d8f-a046-419e68d32d2e.vep.vcf.gz	085fd54e1f3c1de771ab44b35b4243fd	492212	released
ee9d16e5-cfc1-47d9-ac0c-daf41d2e3fc2	ee9d16e5-cfc1-47d9-ac0c-daf41d2e3fc2.vep.vcf.gz	db2ec4ef2e4f9f5bb4c18e40d7aff199	3777677	released
d4cbf874-da50-4477-a095-e48830319bd3	d4cbf874-da50-4477-a095-e48830319bd3.vep.vcf.gz	29d221f1f0f6dd535f8ea758266ac939	6396769	released
4b6f9429-3aa9-4617-9d08-11c4e61c9c4c	4b6f9429-3aa9-4617-9d08-11c4e61c9c4c.vep.vcf.gz	5486600a1c23d905fe80dba46927bcdf	7327056	released
0d6f8eb1-687b-4ee4-af46-221d41a644f5	0d6f8eb1-687b-4ee4-af46-221d41a644f5.vep.vcf.gz	5cbe64e706d1e75d43a115882f6884ba	6927901	released
7cfb493a-c429-48e6-9258-1f00729ceeb9	7cfb493a-c429-48e6-9258-1f00729ceeb9.vep.vcf.gz	448de103a74b2bb992e3821ccd23f827	6175034	released
93809423-50d0-4118-97ad-e89139e610e0	93809423-50d0-4118-97ad-e89139e610e0.vep.vcf.gz	5cb106bd951943b62bb3b1a1bf756c79	6892343	released
e493973b-058b-445f-8943-96a37285bae8	e493973b-058b-445f-8943-96a37285bae8.vep.vcf.gz	153236ac97e0c41238902345546d6b47	5020585	released
e560ce87-f066-4176-bd3b-0f6ecabbe812	e560ce87-f066-4176-bd3b-0f6ecabbe812.vep.vcf.gz	0c92bcb2397825127659640b90bb08a8	1901432	released
e96bc43d-ad06-4821-8979-b855d57478d1	e96bc43d-ad06-4821-8979-b855d57478d1.vep.vcf.gz	7e2af94f0b61716682379097656137d0	18140349	released
29a297d9-4dca-496a-9170-640ff1183763	29a297d9-4dca-496a-9170-640ff1183763.vep.vcf.gz	ba73c8bf4c754f5bb39cd6d7c5261176	1827049	released
5845bfb1-f2b5-46b4-9f6d-0e03b78be52b	5845bfb1-f2b5-46b4-9f6d-0e03b78be52b.vep.vcf.gz	a6f80f1a2cedb833b30fa6db5be35c48	4419861	released
81e752d5-68da-48bf-bc5a-9cdc35b1c6e1	81e752d5-68da-48bf-bc5a-9cdc35b1c6e1.vep.vcf.gz	5c3e26fbb468d1f5ae53bf0474ad92a3	12923034	released
78c8f5c2-88c0-4a20-b390-8550dbed09fd	78c8f5c2-88c0-4a20-b390-8550dbed09fd.vep.vcf.gz	c59cbe169513a09cc793514856ea8ac0	6629607	released
63913fd2-9fe8-4898-9c2a-2ba5c028f95d	63913fd2-9fe8-4898-9c2a-2ba5c028f95d.vep.vcf.gz	fce185ac3ac17536feae85ff48993b91	4197815	released
a18bf6ad-3f16-499c-b537-240129e9324c	a18bf6ad-3f16-499c-b537-240129e9324c.vep.vcf.gz	9a115a7e756617df8843527645abcc25	11438639	released
e7ee44cd-f28e-4126-93ea-0140131f9565	e7ee44cd-f28e-4126-93ea-0140131f9565.vep.vcf.gz	8bfbe4b8d8e15098e41acd57b01dd04e	10719192	released
aee15a96-4483-4d99-8068-d0df9e54b0d1	aee15a96-4483-4d99-8068-d0df9e54b0d1.vep.vcf.gz	98cd3b8ec691b5e93775118faea31879	6896656	released
9fd11aca-a170-491c-9969-caeed0729dc5	9fd11aca-a170-491c-9969-caeed0729dc5.vep.vcf.gz	7553d8bcdda4567ce8770e8541d8ce18	1362211	released
b66428fe-0c0d-4305-87db-66b4e9b548da	b66428fe-0c0d-4305-87db-66b4e9b548da.vep.vcf.gz	55898fe972e44e6c5403db47db284691	7025648	released
09ee045c-cdd6-4415-8875-c3d58262c757	09ee045c-cdd6-4415-8875-c3d58262c757.vep.vcf.gz	c845bdecf6618c567a9387fe4de73070	2699711	released
7c1cab4e-5271-433d-bb60-8a4149e9636c	7c1cab4e-5271-433d-bb60-8a4149e9636c.vep.vcf.gz	d42a54186b2252510b8d10143dfa8146	3695894	released
58b51d57-2772-4958-8f0d-3a92960b1c51	58b51d57-2772-4958-8f0d-3a92960b1c51.vep.vcf.gz	c7539de8282f10ead2934da1fe0b0d31	13098692	released
55ee31de-e445-47e5-997d-05bc3d9e134f	55ee31de-e445-47e5-997d-05bc3d9e134f.vep.vcf.gz	976f4f4307391baf572c37eb719be898	7452657	released
4c3f5a1e-2a65-4934-8840-32123b559322	4c3f5a1e-2a65-4934-8840-32123b559322.vep.vcf.gz	da981cb4bc93b9e81ad0786d7773f5d2	16124237	released
97d2e91e-bece-4eba-be40-5ffd299cccaf	97d2e91e-bece-4eba-be40-5ffd299cccaf.vep.vcf.gz	17389c621dc2629ebe470d38074692f2	3153769	released
6bf42767-7567-4228-9298-50be5ce8a565	6bf42767-7567-4228-9298-50be5ce8a565.vep.vcf.gz	ac293d0634456230745884fcd027c3fc	8586551	released
955e8708-9bbf-46d6-8c4d-7a6063c06737	955e8708-9bbf-46d6-8c4d-7a6063c06737.vep.vcf.gz	7d5b7b7bbaafa3a6accb16cc7c811b01	3909149	released
ecb97d51-8464-4c63-bb7d-37c2fb61b21b	ecb97d51-8464-4c63-bb7d-37c2fb61b21b.vep.vcf.gz	c77e54b839ed9c50d355eb3cea71b7bf	1293149	released
f0aefa26-8ea3-46c6-9368-1b780f78a11c	f0aefa26-8ea3-46c6-9368-1b780f78a11c.vep.vcf.gz	a2944ac148dd164b202b9eda61bc6910	2757930	released
2791dde9-7aa2-4f26-87bf-ccaa394106a0	2791dde9-7aa2-4f26-87bf-ccaa394106a0.vep.vcf.gz	85cf370aa8c6f66aae6dcbcff26575d8	1181457	released
14717786-a7a0-4be7-8cfd-28dfca379225	14717786-a7a0-4be7-8cfd-28dfca379225.vep.vcf.gz	c13f0cde16d3a8b5cabe0f37c1b72a5b	1438808	released
d6737a96-d6fa-4d5e-bb6d-5b3b4ee1ca45	d6737a96-d6fa-4d5e-bb6d-5b3b4ee1ca45.vep.vcf.gz	e505a94f40105d663f6547343f8c1589	8470335	released
60c41819-90a7-428b-b0f1-af11051f393f	60c41819-90a7-428b-b0f1-af11051f393f.vep.vcf.gz	ef34f55309de1ccec8d2f669853be818	5417444	released
87a17378-66dd-4242-9f3f-63c2f7971ac0	87a17378-66dd-4242-9f3f-63c2f7971ac0.vep.vcf.gz	814fb627b16a10708d18baf475a0dd3b	5206063	released
219198d6-d10c-4340-a73b-6492e6656e8a	219198d6-d10c-4340-a73b-6492e6656e8a.vep.vcf.gz	caf5448a20befae5dbe4edefc49af098	1028649	released
0170565b-4162-4168-9296-bdd9ea6fd20b	0170565b-4162-4168-9296-bdd9ea6fd20b.vep.vcf.gz	7d64f3ecb221a2e7e30e288512462e50	1355607	released
1a2d1686-8298-4dd0-a0e3-043cbadde749	1a2d1686-8298-4dd0-a0e3-043cbadde749.vep.vcf.gz	fca4479f6b3baf7aa9f35b6fc9e7c397	2165434	released
a1942868-e9e8-4174-a6c3-54760c4ebee3	a1942868-e9e8-4174-a6c3-54760c4ebee3.vep.vcf.gz	3fd9b9734bd5e65f1bd5be3b4a940b02	8170865	released
6ca694cd-aee2-483a-8fca-ecee2c48e38f	6ca694cd-aee2-483a-8fca-ecee2c48e38f.vep.vcf.gz	0e562f2e9c9a1546733f02cf1cba6bdd	19505347	released
a6183ba9-2434-4505-afb3-37d091c057e2	a6183ba9-2434-4505-afb3-37d091c057e2.vep.vcf.gz	d940069e25b920456b68eeaceeb77ba6	1962236	released
009a1fbe-6cf9-46ab-9fcb-6569897b545f	009a1fbe-6cf9-46ab-9fcb-6569897b545f.vep.vcf.gz	f6e25f120f1e38f15e038dd1658437f7	2795056	released
c0ac661a-6412-49d9-aa1b-50b139183bc2	c0ac661a-6412-49d9-aa1b-50b139183bc2.vep.vcf.gz	7af753d1f72504e69fa02bc0f65654c5	4322966	released
8ce10129-0f68-4d97-aa64-1b2ee10a33dd	8ce10129-0f68-4d97-aa64-1b2ee10a33dd.vep.vcf.gz	b6be90944e8427811467d075895014fe	2548964	released
85b8c192-ca5a-4a1e-89d4-0063acac7da9	85b8c192-ca5a-4a1e-89d4-0063acac7da9.vep.vcf.gz	a1a8186e551f53ec5f33a315c9e69fee	3826581	released
91951669-b1ef-475a-b965-be4b7d4d43e0	91951669-b1ef-475a-b965-be4b7d4d43e0.vep.vcf.gz	92459c6977d7ba2504f3e9927365c75c	1646166	released
5c2b59d0-87c3-4d52-a4a2-87fb2af0beaa	5c2b59d0-87c3-4d52-a4a2-87fb2af0beaa.vep.vcf.gz	dbaf21fb0c618dbbe5d77b1052714d06	1144067	released
3b06bbc8-6516-433a-9f20-cbddd7c6b80c	3b06bbc8-6516-433a-9f20-cbddd7c6b80c.vep.vcf.gz	578b3f91acb2b594cbead54acb1318a4	4628055	released
95e54ab6-5762-44e7-85fe-9f5becc05064	95e54ab6-5762-44e7-85fe-9f5becc05064.vep.vcf.gz	0e09765f63e8a062e615b793d9488c39	2897277	released
c078143e-7eca-43a2-a639-730475f6ad49	c078143e-7eca-43a2-a639-730475f6ad49.vep.vcf.gz	2ffadb975ad20842936a51527c02f62e	1068604	released
3babc0a8-7b50-46eb-b75e-30470ea50536	3babc0a8-7b50-46eb-b75e-30470ea50536.vep.vcf.gz	7a8b676b5a1b8cac434750368f2a22b8	14654195	released
ed3f820a-54c4-46c6-afb8-4cac371eab39	ed3f820a-54c4-46c6-afb8-4cac371eab39.vep.vcf.gz	f41a0da05d5fe3b3d7b4fff9e2f5c1e2	1530107	released
64803b15-562b-4c99-9661-fbd3a2be9818	64803b15-562b-4c99-9661-fbd3a2be9818.vep.vcf.gz	0cc447e474fc55aca0b1ec007e03c120	4105669	released
7ba20c82-4e25-45df-a340-2b85243fd03c	7ba20c82-4e25-45df-a340-2b85243fd03c.vep.vcf.gz	de5ae54abffec68d8b16e751f35a9ade	11844769	released
690f3335-c784-4472-a624-e292525d301e	690f3335-c784-4472-a624-e292525d301e.vep.vcf.gz	e12ec0e2bd7f93314e979ad8a47e39e7	1383987	released
56cf3845-5d32-4953-a185-27f43ee1d1a0	56cf3845-5d32-4953-a185-27f43ee1d1a0.vep.vcf.gz	c93c12e168e2333646835301b8266d67	5056390	released
2517771b-9b06-41d1-b2a4-d235b63517e7	2517771b-9b06-41d1-b2a4-d235b63517e7.vep.vcf.gz	463e896084eaadd7c8c2a1868eb66e9b	1695471	released
24ebeb25-78f0-4df4-a081-5abf010cb960	24ebeb25-78f0-4df4-a081-5abf010cb960.vep.vcf.gz	af01128f02119daf3db1d52e1fb2bc83	1624239	released
90d8b233-ed18-4b1b-aba0-1a5578eb8eb4	90d8b233-ed18-4b1b-aba0-1a5578eb8eb4.vep.vcf.gz	280e3711e7a7ba4c920a9cdb042519d6	3069780	released
5a501c0a-4cba-491f-a69d-18f2053e1fc2	5a501c0a-4cba-491f-a69d-18f2053e1fc2.vep.vcf.gz	323a7989774576e9cc5e931377c4a4ef	6395333	released
d44b9676-c6ea-463d-aa11-f72144b33a1d	d44b9676-c6ea-463d-aa11-f72144b33a1d.vep.vcf.gz	c379620c3116ae29698b8b8f7fa53ea1	4680369	released
92ca50f2-824c-4d97-850d-d6b0ea3d762c	92ca50f2-824c-4d97-850d-d6b0ea3d762c.vep.vcf.gz	6e87185c18708f708dd0cd07262b74a4	3825244	released
641f66d9-1b9e-4cc6-a6a5-3329cea1f1fc	641f66d9-1b9e-4cc6-a6a5-3329cea1f1fc.vep.vcf.gz	3c1e5202ff87a1491c8db999ce112e10	3801130	released
b52eb9d9-c28f-4e24-a118-275aedcc4c60	b52eb9d9-c28f-4e24-a118-275aedcc4c60.vep.vcf.gz	b7272eaade088eb8db53636791b4783a	4053193	released
8d71e20c-f250-48b6-88c6-c186d43b00ed	8d71e20c-f250-48b6-88c6-c186d43b00ed.vep.vcf.gz	85e5a9dd65eb5f0f6635d0d2e2e5da53	2505966	released
873e24e2-ce3b-4e29-ba87-bd2efc6794cd	873e24e2-ce3b-4e29-ba87-bd2efc6794cd.vep.vcf.gz	2e5f68927bb570e4c4a5ff7a2514d7ae	7842378	released
1a9522cf-3684-4d67-90c7-e7e3929e77c2	1a9522cf-3684-4d67-90c7-e7e3929e77c2.vep.vcf.gz	24c486320549c0ecb456b7ec69c3fdc7	9923442	released
3ed0efc2-4143-451a-9753-88fb17bca36a	3ed0efc2-4143-451a-9753-88fb17bca36a.vep.vcf.gz	d107a26e63febae16eb3983c2164dc34	3261918	released
9fe15901-2707-4f4b-84cb-1d8dd1896f64	9fe15901-2707-4f4b-84cb-1d8dd1896f64.vep.vcf.gz	3d60fea36ab24236d83ed435edffddaa	7541555	released
e0598df8-3a96-46bf-8cf2-ac29fd32c253	e0598df8-3a96-46bf-8cf2-ac29fd32c253.vep.vcf.gz	84636f129aba6efe1fb6963bdb743646	2114645	released
e1616bd9-17c5-432c-bb98-7d4979f3ed19	e1616bd9-17c5-432c-bb98-7d4979f3ed19.vep.vcf.gz	c90479a1a86ed2fe1fbf46f83b7e6081	5452213	released
87348f9a-2220-4635-bc58-cc96165a26fb	87348f9a-2220-4635-bc58-cc96165a26fb.vep.vcf.gz	356f86930236c44accdb0a8967947159	5752727	released
3e636ed5-b7aa-4b82-8bcb-ddfed8baa4d3	3e636ed5-b7aa-4b82-8bcb-ddfed8baa4d3.vep.vcf.gz	897df21c5f82d46c25e06d9de6379c3b	1254237	released
3b4165e2-2426-4943-b35b-aea0ace64a29	3b4165e2-2426-4943-b35b-aea0ace64a29.vep.vcf.gz	0f7823d03e0aa800b42099bd3006d156	2398916	released
a9a76761-7f49-47ab-83cc-2571bd53deb9	a9a76761-7f49-47ab-83cc-2571bd53deb9.vep.vcf.gz	f5aaf63b2ad9ccc516d3cdf9a3a0dd12	7804991	released
55b743aa-1bb6-450d-8624-261e00450740	55b743aa-1bb6-450d-8624-261e00450740.vep.vcf.gz	8d4fbf9e1376238af26f348db76c21e4	2038614	released
30f6e0be-749a-4b73-bb8e-3337bcc4dcba	30f6e0be-749a-4b73-bb8e-3337bcc4dcba.vep.vcf.gz	9076670f6c396238f6de88fa3b868a21	5812184	released
249be2be-a943-45a3-a858-6940e53305b3	249be2be-a943-45a3-a858-6940e53305b3.vep.vcf.gz	e7100ded5ccc71b1d8cf46241af7bcf5	18071246	released
390552e5-e2d2-4df4-9a9b-920b0b5f5289	390552e5-e2d2-4df4-9a9b-920b0b5f5289.vep.vcf.gz	47fcbe890c0320fffba1de32b6b988fe	1273057	released
292dd8e4-24a0-444a-a9db-72259545264f	292dd8e4-24a0-444a-a9db-72259545264f.vep.vcf.gz	6987a8a721da990468b02bd0e7aab3cc	1285805	released
f361a276-78e2-40ed-8f3c-d0bf8aa818b0	f361a276-78e2-40ed-8f3c-d0bf8aa818b0.vep.vcf.gz	477f4c75e5052d74742c10d3276d40b1	4619854	released
adf50d7d-3b3a-4930-b004-bf4fae269a8e	adf50d7d-3b3a-4930-b004-bf4fae269a8e.vep.vcf.gz	695a6f5614e3d94605a2d651d690a174	1639388	released
a66698ee-7c9f-4745-b9e1-5fe3d149471a	a66698ee-7c9f-4745-b9e1-5fe3d149471a.vep.vcf.gz	fc9486852e6af6af3cea9a75905b2108	1038371	released
0d01e50e-4b07-4a1a-86bd-5427fef5d8c3	0d01e50e-4b07-4a1a-86bd-5427fef5d8c3.vep.vcf.gz	8b3829717d29caad1eee0c58f233f8f2	1926760	released
efcf201e-03ea-43d5-ae79-1be5f3bb5a71	efcf201e-03ea-43d5-ae79-1be5f3bb5a71.vep.vcf.gz	e917bd317d77642048023d4d776c5c40	1551571	released
ca9407b3-fc0d-4dbc-99bc-9043ce9ea95d	ca9407b3-fc0d-4dbc-99bc-9043ce9ea95d.vep.vcf.gz	22a5c570ab1b637793996636a0481ebc	3464937	released
940d6974-72ae-429f-a734-ec21189a6fe8	940d6974-72ae-429f-a734-ec21189a6fe8.vep.vcf.gz	f968cf8381b35bddfa2e5557e4ab66cd	5529705	released
49bbbbd3-3945-474c-802e-4e053a9956e0	49bbbbd3-3945-474c-802e-4e053a9956e0.vep.vcf.gz	67d5aa7e115bf965243e1c520d1ec4f8	1740071	released
831c8363-4d7e-4ff5-bec7-54e6c618658b	831c8363-4d7e-4ff5-bec7-54e6c618658b.vep.vcf.gz	2b483ce0b2d0b4489ce495975f923187	2017967	released
f5322b74-a03c-40f7-8105-b0ca370b25ff	f5322b74-a03c-40f7-8105-b0ca370b25ff.vep.vcf.gz	b6a263df52333b31ec8b57b53df06201	4594673	released
eaaae643-2524-4292-8610-f8901a6c35dd	eaaae643-2524-4292-8610-f8901a6c35dd.vep.vcf.gz	db9a439a1a53d696bd02b4e21500f6c0	6221118	released
9d294ae4-fbb1-4e90-a6db-ce586e8ebd99	9d294ae4-fbb1-4e90-a6db-ce586e8ebd99.vep.vcf.gz	e1bfb2f02b821b2abf5c5795a1e9903f	2497834	released
3b401f89-45fa-4f9f-8c0b-994ca7a0c4b0	3b401f89-45fa-4f9f-8c0b-994ca7a0c4b0.vep.vcf.gz	d79973f5f5168f0dce1d51c48098a47b	1993403	released
9b222655-6ac0-401b-96b6-efbb6b712a6d	9b222655-6ac0-401b-96b6-efbb6b712a6d.vep.vcf.gz	57c4bd1980a6569c9ef815ee3a03ae65	2496603	released
134f919e-d0b7-46f1-86b2-ab5b056176b4	134f919e-d0b7-46f1-86b2-ab5b056176b4.vep.vcf.gz	57584081f40340d21eeaf02df02e9e5b	1788905	released
89cdeda5-476b-4dc9-a02d-c64ff68f0bed	89cdeda5-476b-4dc9-a02d-c64ff68f0bed.vep.vcf.gz	d59c251a78fa078f946681585884913a	1322130	released
1af25494-c439-4ec9-a276-eae22a0b467e	1af25494-c439-4ec9-a276-eae22a0b467e.vep.vcf.gz	f7e3931c0274f3d2634714779e65a3b3	1424952	released
8d2b9522-dbce-4085-acc2-f7a2e5640891	8d2b9522-dbce-4085-acc2-f7a2e5640891.vep.vcf.gz	f6aea8b437f2bc287f5fa833814a8175	3558121	released
d7365bf9-424a-4ae1-8e32-57a9f6e9ae09	d7365bf9-424a-4ae1-8e32-57a9f6e9ae09.vep.vcf.gz	f700005c99753a73eae643826ce518d5	3383139	released
18746209-1697-4608-bf98-f69dd657b59f	18746209-1697-4608-bf98-f69dd657b59f.vep.vcf.gz	a583b3a1d0919b8f58e6c57005a3a8f9	6186450	released
6b894431-bbbb-458e-85e8-bc4ee009c8b0	6b894431-bbbb-458e-85e8-bc4ee009c8b0.vep.vcf.gz	3b3b5b36e069f372d2e91349060899fc	1512560	released
1c450db5-f63d-4d44-b1d8-c4ad5695d5b5	1c450db5-f63d-4d44-b1d8-c4ad5695d5b5.vep.vcf.gz	c0ba88e26206a1a75f9b29b4382c988c	1642511	released
61e1ce04-8acd-4793-8caf-9fe07b81d1bb	61e1ce04-8acd-4793-8caf-9fe07b81d1bb.vep.vcf.gz	4747fd700fa2e95244321f0e9dbe12cd	1218911	released
e0a2e23d-b30a-44ff-bb11-b2dfbd5dde0b	e0a2e23d-b30a-44ff-bb11-b2dfbd5dde0b.vep.vcf.gz	4153ee1c07dafbbd52429874393ad7a7	1710170	released
379f01cb-2d96-45d2-b014-ee5d3cb09f8c	379f01cb-2d96-45d2-b014-ee5d3cb09f8c.vep.vcf.gz	a59b3fcdd68dd155d87b777e7bda2323	4593021	released
029162c0-b814-4ec3-b781-e1c73f3f664c	029162c0-b814-4ec3-b781-e1c73f3f664c.vep.vcf.gz	ba9ad4dd6af41b1f762eb5ac91e21e27	1894652	released
83eb9278-79b2-4fa6-865a-288d9fe60430	83eb9278-79b2-4fa6-865a-288d9fe60430.vep.vcf.gz	78c30d06b6732fe15e4607ef24aefd65	4142282	released
d4ba7c3e-05e5-4fc0-81b5-64065072f3cd	d4ba7c3e-05e5-4fc0-81b5-64065072f3cd.vep.vcf.gz	c3e095dad6a92118b0494b133ff8ab84	22413417	released
9af8b8e8-ad26-462b-ab5d-3b76a6659681	9af8b8e8-ad26-462b-ab5d-3b76a6659681.vep.vcf.gz	f30417b997dbe262763d1c8271705aec	1340622	released
5f6374df-e13c-47d5-97f6-313c1d3ea020	5f6374df-e13c-47d5-97f6-313c1d3ea020.vep.vcf.gz	70c56163f847710383da5794e94f2f55	1575820	released
0763d727-7f13-427d-ba38-bf7202ec71ae	0763d727-7f13-427d-ba38-bf7202ec71ae.vep.vcf.gz	a19bcd5ff0a0d9352e31a0bf2b5f710e	2030909	released
5d022436-8ee6-4824-838f-95a0617f73fe	5d022436-8ee6-4824-838f-95a0617f73fe.vep.vcf.gz	94e40ecf01797e8d1ed269419c82708d	3904814	released
8c35b08b-5ce5-4682-9e5f-8e057fa52a9a	8c35b08b-5ce5-4682-9e5f-8e057fa52a9a.vep.vcf.gz	6f5369e262005b9e5a9903f1ab6d1819	5460997	released
baaadee9-0dbe-4095-86b0-03495db77497	baaadee9-0dbe-4095-86b0-03495db77497.vep.vcf.gz	7295686842030ba9461db1ac0f11e07b	4736179	released
3a15b2fc-67c9-4b86-9d47-5f57c089c2df	3a15b2fc-67c9-4b86-9d47-5f57c089c2df.vep.vcf.gz	926406f76d051ada8bcda61c93b32ee2	2304965	released
3830c1d0-9c49-48bc-ac90-ddb5a20f4bd9	3830c1d0-9c49-48bc-ac90-ddb5a20f4bd9.vep.vcf.gz	598462a3adecc692257b5bb0e60b53c3	2559027	released
b042841d-587b-46f2-9824-bcadbf1c0333	b042841d-587b-46f2-9824-bcadbf1c0333.vep.vcf.gz	671f88ae37c2f7983801c652fc8957e3	1407703	released
fbb1718e-4db6-44a1-86b1-15feda40be42	fbb1718e-4db6-44a1-86b1-15feda40be42.vep.vcf.gz	a8adf34d8d11b5cca8a72ebf4fc88841	2873293	released
c4c93625-1de3-4efb-bc8b-f0a263e39fe2	c4c93625-1de3-4efb-bc8b-f0a263e39fe2.vep.vcf.gz	90209b43b16d66bdd362a886ed20a150	4715595	released
cd03080a-d142-4563-b64d-b23cf2364b1c	cd03080a-d142-4563-b64d-b23cf2364b1c.vep.vcf.gz	316df214c1244dbc2894f6f3f5ee9bd0	2477869	released
d13a89dd-85e6-4318-8ae3-b77b8497c373	d13a89dd-85e6-4318-8ae3-b77b8497c373.vep.vcf.gz	f822960eb864f531b2e05f4a6f1f8c43	1174576	released
811e3f4c-a179-4be0-a8cf-54b83e5a2203	811e3f4c-a179-4be0-a8cf-54b83e5a2203.vep.vcf.gz	d5810d7924bfb9aa0cb68e9fab684e8a	8602487	released
eadac44d-cb67-4139-9d8a-81064f9b60a3	eadac44d-cb67-4139-9d8a-81064f9b60a3.vep.vcf.gz	ac23e2a2309f6ac687c1a9bfbd50dc39	1569242	released
fd7dde67-a90d-46c2-afa4-6d38803bba32	fd7dde67-a90d-46c2-afa4-6d38803bba32.vep.vcf.gz	fea177246ceeaf9d5f75393daf5a0743	1230055	released
f69c06f3-64cb-4a7c-a193-cc1bfb3f4da4	f69c06f3-64cb-4a7c-a193-cc1bfb3f4da4.vep.vcf.gz	db27bb0039c94936cacbb24e3f3735b9	5501095	released
3ae14ee6-7a80-4e6c-9393-21016c9f1eaa	3ae14ee6-7a80-4e6c-9393-21016c9f1eaa.vep.vcf.gz	16d2968338249221a7e2b2cab80d1e52	5565506	released
bdc7abec-5dab-42c0-aa06-551a1621bf0f	bdc7abec-5dab-42c0-aa06-551a1621bf0f.vep.vcf.gz	6b4128d1f6aceacd3c934f6604b69722	1979443	released
f9695b13-3b10-4832-afc1-686f0ebf1b4c	f9695b13-3b10-4832-afc1-686f0ebf1b4c.vep.vcf.gz	81c5f0fc160b248f2adae7e0695fd0d6	3124509	released
036e6bb5-b088-456c-9cba-d80ebfbf7a73	036e6bb5-b088-456c-9cba-d80ebfbf7a73.vep.vcf.gz	c8b2f1cb8fb7e03bd82443e20cbd3937	1645322	released
8bb18b04-bbdc-46cf-a774-0931a45ec770	8bb18b04-bbdc-46cf-a774-0931a45ec770.vep.vcf.gz	8b450fb4ea210172b460315cfd8ce38f	4796139	released
f82a606d-4811-4c31-9ddc-e1beb183a4dd	f82a606d-4811-4c31-9ddc-e1beb183a4dd.vep.vcf.gz	075c76c5935a73408fcbd636f4c7e485	1785297	released
00d5597c-b0e6-42c2-94c5-fd79b6f774b2	00d5597c-b0e6-42c2-94c5-fd79b6f774b2.vep.vcf.gz	0c3d82f9a430f65cc85bb5826186e531	1974683	released
bc09389b-3cf7-4c00-a71e-4189c13f55e1	bc09389b-3cf7-4c00-a71e-4189c13f55e1.vep.vcf.gz	5dc1704f3f1692f0bc13d6a4bcf123ea	1528585	released
03a758c0-c511-43ba-a46d-9f0338c8d80d	03a758c0-c511-43ba-a46d-9f0338c8d80d.vep.vcf.gz	c8b986623ed2cde61d3ff25404399494	1553216	released
9312fc72-b20f-4a4a-89e9-41c4733e9251	9312fc72-b20f-4a4a-89e9-41c4733e9251.vep.vcf.gz	871d29f6b8e2e7093369fbd17ad13da5	1293702	released
139e6104-f743-4ffb-91b4-c06084c9876a	139e6104-f743-4ffb-91b4-c06084c9876a.vep.vcf.gz	859ff7dfb26b8bdb1c256e58f6aaf568	2134362	released
21716768-9bb3-4832-acc2-f84bd8ec9958	21716768-9bb3-4832-acc2-f84bd8ec9958.vep.vcf.gz	75a0c759c08c0f0ba03452cb1429623c	4355564	released
e2d1948e-8280-40db-a345-b20be3a4c9ac	e2d1948e-8280-40db-a345-b20be3a4c9ac.vep.vcf.gz	5882dc979178727fcae7f2cfedca56bc	1910762	released
bbeeee55-af61-497e-8d32-77ed74a7d6fb	bbeeee55-af61-497e-8d32-77ed74a7d6fb.vep.vcf.gz	9e68963ed1d2a08d7425f099dae2a0f4	1081675	released
75de9a60-4815-44ce-b80d-cbe85c180cd2	75de9a60-4815-44ce-b80d-cbe85c180cd2.vep.vcf.gz	b95ea029ef13e43a5dded2bbdab89607	15418094	released
c28bb292-4daf-4a54-aa40-2ca6086083aa	c28bb292-4daf-4a54-aa40-2ca6086083aa.vep.vcf.gz	0e508cff7fc60893fd1e69abf96f1526	1265141	released
d254565c-9dbd-41b0-ac4c-c30f97b26e24	d254565c-9dbd-41b0-ac4c-c30f97b26e24.vep.vcf.gz	d4145c327d93c89e9fd2222c4d91ffb4	3390702	released
8832d94b-fac6-4854-aa51-85f39e5c15fa	8832d94b-fac6-4854-aa51-85f39e5c15fa.vep.vcf.gz	1b024965dd777b8d08a6cf6cc692d8f7	3534845	released
2def8b4c-5ebd-4eaa-92aa-b740c01f7f46	2def8b4c-5ebd-4eaa-92aa-b740c01f7f46.vep.vcf.gz	1e926806d870b7aeffcfbac5640dd1f5	1967986	released
1ded4557-3a61-4257-98d8-856aeff07819	1ded4557-3a61-4257-98d8-856aeff07819.vep.vcf.gz	3e0a6404366f2679212fa3cbbbe5e3f0	27206330	released
655c5b9b-bd9e-4be1-a633-6d93d0dce205	655c5b9b-bd9e-4be1-a633-6d93d0dce205.vep.vcf.gz	8c3354478dc9e2834d8378d1ee8e4c7f	4533612	released
d320bc14-f2e1-4e14-aaf5-9424b1cab8c0	d320bc14-f2e1-4e14-aaf5-9424b1cab8c0.vep.vcf.gz	47806399f44b1279edb293c4197928dc	2865028	released
7968b68d-5514-46a1-9d87-df052489fd40	7968b68d-5514-46a1-9d87-df052489fd40.vep.vcf.gz	64d2c97fa43ab22057a62f701ea77218	494404	released
9954b85c-5879-40a0-b695-813f2db0ab23	9954b85c-5879-40a0-b695-813f2db0ab23.vep.vcf.gz	416406a66041eb8b7f8aa6e9d69e3abb	2854245	released
a4b09d4c-fe82-4e02-86da-6f225cd8bbe9	a4b09d4c-fe82-4e02-86da-6f225cd8bbe9.vep.vcf.gz	bdf1893c1ceedeeb18cd1158d5fe3f47	1923417	released
8a5cac51-5286-4729-b8cb-337aeca4b612	8a5cac51-5286-4729-b8cb-337aeca4b612.vep.vcf.gz	c1544ae3e0c7939f3a2024fcf82e3067	1679415	released
66169fed-0987-4fc1-bc2f-7dff38188b41	66169fed-0987-4fc1-bc2f-7dff38188b41.vep.vcf.gz	57a8c07921230c6d8740e59a84fea003	2984732	released
adfd3ab4-34d1-44ef-84c5-16966b8d87b9	adfd3ab4-34d1-44ef-84c5-16966b8d87b9.vep.vcf.gz	4f2fe79e2cd169b5506ba7796737f810	1224460	released
57880e54-db1a-4a68-b89d-150f287fd3c7	57880e54-db1a-4a68-b89d-150f287fd3c7.vep.vcf.gz	91aedf4348eba9f5bcdf99d5febd5f29	1893633	released
c01d5f69-607a-41b1-b42b-67f697798094	c01d5f69-607a-41b1-b42b-67f697798094.vep.vcf.gz	0a226dff2be38844eb93f984eb57c1f4	1487410	released
10e1707a-6797-4e81-88cb-cde76082e1ec	10e1707a-6797-4e81-88cb-cde76082e1ec.vep.vcf.gz	6a95f88ac7c7b4a26b2f5fbec38ed244	454839	released
2367fd5c-0dc2-4a95-aa6e-de119a9130a3	2367fd5c-0dc2-4a95-aa6e-de119a9130a3.vep.vcf.gz	94d49fd720a68e4fcb37fb1896923753	1989657	released
6db8e561-28ea-4157-9ba7-48ccd4852a3e	6db8e561-28ea-4157-9ba7-48ccd4852a3e.vep.vcf.gz	0abaf764420533e2a58836c081d46473	2025147	released
e143864c-f744-4519-8fce-615b3099aac3	e143864c-f744-4519-8fce-615b3099aac3.vep.vcf.gz	9bc3be0e8a9a553d01518385190cffac	2064525	released
1e794fbd-f0b2-49b1-9bde-0c28085207a9	1e794fbd-f0b2-49b1-9bde-0c28085207a9.vep.vcf.gz	fa78b445d1715fea269406d73a6dd15d	1751840	released
a902f958-e897-4f0f-8b82-f99ae72966e7	a902f958-e897-4f0f-8b82-f99ae72966e7.vep.vcf.gz	8d990a983cc000c3787be69f340d1e06	9527477	released
5a11874d-c012-4a9a-be17-c528c9d41aec	5a11874d-c012-4a9a-be17-c528c9d41aec.vep.vcf.gz	0019180ae73420932859a7c7d5542f68	3281289	released
f9f62ede-1f69-4495-94ae-7f5492720d67	f9f62ede-1f69-4495-94ae-7f5492720d67.vep.vcf.gz	51280dd1d027f2efc6c0afa08eb14695	934783	released
36b536e1-b0e0-4866-b1cd-226024a3ddd7	36b536e1-b0e0-4866-b1cd-226024a3ddd7.vep.vcf.gz	a0b317ace8f0a4722fa85a46fa92d128	2590651	released
4c901b84-438a-4960-abfb-f358a7d8a7c9	4c901b84-438a-4960-abfb-f358a7d8a7c9.vep.vcf.gz	17e1431f8d4d239cddef82fb511fe7ae	3572246	released
aa056346-d269-4213-b1d7-238574ead61d	aa056346-d269-4213-b1d7-238574ead61d.vep.vcf.gz	3a3b30c1d4ddfc1ae06da87acfe5b59d	2278685	released
efe76f48-08ad-4977-a1d4-d16e3d58364e	efe76f48-08ad-4977-a1d4-d16e3d58364e.vep.vcf.gz	202cd899b6ab4eb53c7b94acb32b12b0	2075139	released
7dd4f0f3-3332-4d61-a611-1d5023c78752	7dd4f0f3-3332-4d61-a611-1d5023c78752.vep.vcf.gz	d186546f45fb1e514348cfc8f45557d8	1688917	released
44d3d237-fcb7-4674-ab20-6284227d5675	44d3d237-fcb7-4674-ab20-6284227d5675.vep.vcf.gz	40c8fd537a3188a0aa77bda639b47f28	990465	released
a696179e-3810-406c-b92e-56d4dda7f7ce	a696179e-3810-406c-b92e-56d4dda7f7ce.vep.vcf.gz	f475317f2369010c1b898e66aa26d428	784030	released
3a5477a4-b630-40b3-8368-80287e2e979f	3a5477a4-b630-40b3-8368-80287e2e979f.vep.vcf.gz	d22028c1c913121efd4aeb377263b705	1488058	released
b05816d2-7de1-4197-8c5a-5c0596815e1a	b05816d2-7de1-4197-8c5a-5c0596815e1a.vep.vcf.gz	3491e278e22794e8c1af5a74ae9930b3	5020020	released
4adc1446-1fc5-4b13-9d9f-822982ec0503	4adc1446-1fc5-4b13-9d9f-822982ec0503.vep.vcf.gz	583206efad35873109230c17a4f9719e	6397340	released
11540875-373c-434d-9055-fdba09c5699a	11540875-373c-434d-9055-fdba09c5699a.vep.vcf.gz	b8c7e9410c03069ef7dc7b5f7e5c1e1e	12377256	released
2dd7f38d-d4c7-4010-a18a-ecc02e9f9180	2dd7f38d-d4c7-4010-a18a-ecc02e9f9180.vep.vcf.gz	16ae11b61d14a7af0a8b3642cf8dee17	8234431	released
0d534c54-b16b-44da-a456-8ffa3cd734ee	0d534c54-b16b-44da-a456-8ffa3cd734ee.vep.vcf.gz	4b36d7792353d7df581ccd878ffa0b3a	1051559	released
9ae46b34-1a75-45c1-9cd1-5167526bdcab	9ae46b34-1a75-45c1-9cd1-5167526bdcab.vep.vcf.gz	97802d965236f94ee5a96bf5bbdf20c3	1215326	released
f1a30ed3-a8cb-422e-b0e7-88cb36e6107c	f1a30ed3-a8cb-422e-b0e7-88cb36e6107c.vep.vcf.gz	9bb4b12362ead452921da562183d10e2	1288759	released
6760bb86-0555-4457-a1ad-6c2fb0855569	6760bb86-0555-4457-a1ad-6c2fb0855569.vep.vcf.gz	5e14d08f812a95f7568129d3cb3090e2	2503155	released
0ebcb934-784c-4d44-8868-d087a1b05cd5	0ebcb934-784c-4d44-8868-d087a1b05cd5.vep.vcf.gz	ec627520619d7a153533ff7830c5b897	894027	released
023a7ecc-a310-4c2c-984c-34a22e36357e	023a7ecc-a310-4c2c-984c-34a22e36357e.vep.vcf.gz	b53f3df4e9c471c1cccce1f38ab7c474	1778855	released
95efd6f5-cd6d-45c2-95e4-d92f11c965ee	95efd6f5-cd6d-45c2-95e4-d92f11c965ee.vep.vcf.gz	f6b43e2f24758e4afaf095eb6ff9f592	1278776	released
f0265a8f-69ce-43f4-9a60-3dd6dde941a2	f0265a8f-69ce-43f4-9a60-3dd6dde941a2.vep.vcf.gz	2db85bcac84e71b73e0ee695457a45ed	7012256	released
e800da1b-91d6-44fb-afe8-1965ae5e0e39	e800da1b-91d6-44fb-afe8-1965ae5e0e39.vep.vcf.gz	e118662acad20e310e80a8d8cb212653	1928183	released
b82f6582-3853-4c98-92c7-d0cdf54987f7	b82f6582-3853-4c98-92c7-d0cdf54987f7.vep.vcf.gz	ba5dfa0aa7919444ae14c9e044cec89b	3165370	released
f375c79f-b373-4172-a1ce-703d9b78fec8	f375c79f-b373-4172-a1ce-703d9b78fec8.vep.vcf.gz	a16f47c2e0ee514ab2b4d9943a4c59fa	1106337	released
8eb8c74f-ad37-4514-877f-5a1a2972e7f3	8eb8c74f-ad37-4514-877f-5a1a2972e7f3.vep.vcf.gz	7faea3038189edaacdf4d89987864a33	7386338	released
aeee045e-5ee3-4345-8d8a-70a90f7a38db	aeee045e-5ee3-4345-8d8a-70a90f7a38db.vep.vcf.gz	e24535f5a73b30e9e083e1cdbecfc354	3047284	released
f3ee3078-5c0a-4699-94fa-4b392de00640	f3ee3078-5c0a-4699-94fa-4b392de00640.vep.vcf.gz	923c1d1b905379c279311071c46f17ae	2383881	released
9ad92c85-ae11-463c-86cf-5416fe35617f	9ad92c85-ae11-463c-86cf-5416fe35617f.vep.vcf.gz	e931b946c7404ce385a810c629ff9e7d	825556	released
e49b7519-147c-4dee-9445-69abfea3b94c	e49b7519-147c-4dee-9445-69abfea3b94c.vep.vcf.gz	2ff2768387aeb7a118f6b94312a1f1cc	921544	released
776f3f04-99bf-4141-b0d3-a7d649da68e5	776f3f04-99bf-4141-b0d3-a7d649da68e5.vep.vcf.gz	9a3a2ac359479651b3060f11e3310254	859135	released
11148dcc-fdc5-4037-a587-4512c92ecde0	11148dcc-fdc5-4037-a587-4512c92ecde0.vep.vcf.gz	73020de21e1fc32959b89f085e03d900	758522	released
3f3cf992-e8dc-4ab4-bec2-fdddc92e521f	3f3cf992-e8dc-4ab4-bec2-fdddc92e521f.vep.vcf.gz	9a3cde0ab2b147617f82e724b62beb5c	674100	released
c15bfc56-3f3c-4563-b7a2-2a66ef54cb1d	c15bfc56-3f3c-4563-b7a2-2a66ef54cb1d.vep.vcf.gz	10695f465395d83e665bedf186f7f283	728274	released
cec1d523-751b-4098-89fe-976175d25c6b	cec1d523-751b-4098-89fe-976175d25c6b.vep.vcf.gz	1f7f86bcb2865d3348474e2a6bcbc98b	815766	released
56e1288f-c5b9-4775-9754-2c458bf46761	56e1288f-c5b9-4775-9754-2c458bf46761.vep.vcf.gz	5cc2f74c4e4587491958eceb0828f240	753633	released
ab8a2eb9-7b1c-4ee8-9eb2-83dc7db31270	ab8a2eb9-7b1c-4ee8-9eb2-83dc7db31270.vep.vcf.gz	faad9a061aecce05fcdf4b674967b17d	557415	released
ad817993-769a-4caa-a43a-da864a3f619a	ad817993-769a-4caa-a43a-da864a3f619a.vep.vcf.gz	85642d0091df8be177678cc304c8f27b	1627674	released
aefc379b-8256-40c3-8a7c-9aaa4c49d1b3	aefc379b-8256-40c3-8a7c-9aaa4c49d1b3.vep.vcf.gz	80dc4fe19a83dc620bdcf206dc72faba	2575024	released
9aa6452c-8975-4a5f-b8a0-11cb3a2a2092	9aa6452c-8975-4a5f-b8a0-11cb3a2a2092.vep.vcf.gz	dec83b9801a7544c226b149afb5be74e	2490156	released
6665e536-48bd-4962-8068-23a40a90145a	6665e536-48bd-4962-8068-23a40a90145a.vep.vcf.gz	619bbf3359015cb384467a530f128676	2605659	released
86344fa6-863a-497c-a80b-6c5eb8edf0df	86344fa6-863a-497c-a80b-6c5eb8edf0df.vep.vcf.gz	b0c8c491e8448b24e3992c28744cab95	2282694	released
0ddd54d6-c344-4501-8519-304cbe485ba9	0ddd54d6-c344-4501-8519-304cbe485ba9.vep.vcf.gz	f761175e9b0ad70067c5d0837ddf2bce	1575658	released
93966ba2-3d0a-44a1-b0fb-f6c9369fa5c5	93966ba2-3d0a-44a1-b0fb-f6c9369fa5c5.vep.vcf.gz	cb1aef3526d0dfba2bcf2b49780f518c	203838	released
5c85eedb-4b07-4243-a41e-69b145bced30	5c85eedb-4b07-4243-a41e-69b145bced30.vep.vcf.gz	9fcf4b096cd6158fe52a55a9031df53b	1593659	released
09a3d779-1db6-44de-9d19-50cee575bf7f	09a3d779-1db6-44de-9d19-50cee575bf7f.vep.vcf.gz	989df99f1db4cfa4bc6c2b7811d017a5	2467388	released
e6148837-f683-44e7-b9d1-73953873d5b1	e6148837-f683-44e7-b9d1-73953873d5b1.vep.vcf.gz	e8f8aae21a46f4e0a7c67e2bb1a449f0	1644415	released
90c51a5f-840b-4d1d-9a7b-1073c9dc210a	90c51a5f-840b-4d1d-9a7b-1073c9dc210a.vep.vcf.gz	98334779658a0842812c6900e21d6859	1612295	released
2ebb054a-06d9-4a68-8548-1671139922bb	2ebb054a-06d9-4a68-8548-1671139922bb.vep.vcf.gz	d5fd35eb200933f6d1b101d7ac78bda6	2016400	released
3241bd41-a5b7-4735-8df9-6a132551232a	3241bd41-a5b7-4735-8df9-6a132551232a.vep.vcf.gz	058621473b948c952c3e4f7d223747f9	1387623	released
44d02bc4-d6c2-4a09-beb2-042d35347a38	44d02bc4-d6c2-4a09-beb2-042d35347a38.vep.vcf.gz	0e4d9fde52fcf4b7e4e7711cb707671a	2178885	released
a4c0f516-3963-4b15-96d2-725e283ab8a0	a4c0f516-3963-4b15-96d2-725e283ab8a0.vep.vcf.gz	40ab36e8e9cb95f31523298719a9cb82	1732380	released
40234777-47b1-484e-bfe4-904bb9e2b0c5	40234777-47b1-484e-bfe4-904bb9e2b0c5.vep.vcf.gz	0798b347c48c7cc1e77a1c6b507360bb	2742798	released
6715a54d-59bd-4606-ae21-f4fdc6014133	6715a54d-59bd-4606-ae21-f4fdc6014133.vep.vcf.gz	bbf2eceddd53b86edb0a7e86dbebd8a7	1980147	released
fd5fa901-1ae8-4b51-a272-51b99167970c	fd5fa901-1ae8-4b51-a272-51b99167970c.vep.vcf.gz	e762e6c888d0a6989b3d8ab974ff4da7	2390751	released
c93e8765-a468-41dd-9463-76c7e6d9293c	c93e8765-a468-41dd-9463-76c7e6d9293c.vep.vcf.gz	ef58845adbd080f17cfd9478ca9e876a	2460478	released
2b7fb04f-2cba-4512-8893-0f1947c87e87	2b7fb04f-2cba-4512-8893-0f1947c87e87.vep.vcf.gz	db59ec5d4a2b457ba7e296c7f87ac57d	2527912	released
7fadcd32-a692-483e-9ea0-54316662a62d	7fadcd32-a692-483e-9ea0-54316662a62d.vep.vcf.gz	c7a6637956abe900d9c7d1e7bdd727b9	2383103	released
a8729060-281c-4730-b358-a3d586e175e2	a8729060-281c-4730-b358-a3d586e175e2.vep.vcf.gz	bdbd068a1da971f7c861599da71ab1db	1944880	released
f9bb0de9-b1f0-4183-9001-ddbbb7a7c71a	f9bb0de9-b1f0-4183-9001-ddbbb7a7c71a.vep.vcf.gz	7e9bef930ff9363c9ee8261518926851	2151944	released
c3ed3b89-dc08-473b-a0c8-d749227d33f1	c3ed3b89-dc08-473b-a0c8-d749227d33f1.vep.vcf.gz	5fb73cd5d12e3ff5a793a5570ebce090	1201223	released
bdea73c2-58f0-4a78-8d42-19981abb7769	bdea73c2-58f0-4a78-8d42-19981abb7769.vep.vcf.gz	1f7222aa44d7cddca78d3918cdfd5581	2183474	released
3afd084c-7df5-4b3c-903e-a358946451de	3afd084c-7df5-4b3c-903e-a358946451de.vep.vcf.gz	b469e3f813a231eca9219ed1311b81c8	4173984	released
eafe1501-c77e-47b0-94e2-9636671bff44	eafe1501-c77e-47b0-94e2-9636671bff44.vep.vcf.gz	3f72107c30111f5fd899900e8dc066f3	2860754	released
9d0f357e-c6be-42dd-9e9c-b7cb7b5b0e49	9d0f357e-c6be-42dd-9e9c-b7cb7b5b0e49.vep.vcf.gz	6020e1b3b2a8bbf2add4b46f628b7ae5	3072914	released
6dec294a-0322-405d-96eb-97a014696fb0	6dec294a-0322-405d-96eb-97a014696fb0.vep.vcf.gz	ce3ab673ab6ffc6595c0350fa331d75a	1088349	released
1045b21d-1de5-4628-8720-9b43e6529dc5	1045b21d-1de5-4628-8720-9b43e6529dc5.vep.vcf.gz	c0b3f059161973589c703eefca4fc663	1782282	released
30c7c826-eeee-4538-86e0-32faac870d99	30c7c826-eeee-4538-86e0-32faac870d99.vep.vcf.gz	d53bac522cd17b650b519386afc4e416	2076455	released
c6494542-815c-4fd0-aea0-3cc63f44d529	c6494542-815c-4fd0-aea0-3cc63f44d529.vep.vcf.gz	0eba2c893329339377f2579bc8fa0949	2375699	released
77c733d5-e779-47fe-b7ed-a0fca9701778	77c733d5-e779-47fe-b7ed-a0fca9701778.vep.vcf.gz	b3e793c2069e618ba26e88e6598a48ea	1922391	released
01c3a56d-576e-47f3-a9dd-80f1d926049b	01c3a56d-576e-47f3-a9dd-80f1d926049b.vep.vcf.gz	b5a52ddd0cda21d2f2d2743c3ebe576b	1873238	released
598122dd-52f5-4665-9b84-7a17ca5e4fda	598122dd-52f5-4665-9b84-7a17ca5e4fda.vep.vcf.gz	e8b9fedd306f7436bef95059fe0dc983	2033000	released
b792b139-10a8-4190-9c9e-65dadd0233f0	b792b139-10a8-4190-9c9e-65dadd0233f0.vep.vcf.gz	3404bbdd73033cb5d08535e17140fa2c	1944724	released
acaf2058-493d-454b-877a-8db9fd410752	acaf2058-493d-454b-877a-8db9fd410752.vep.vcf.gz	ddfa00b8244dc15d5724ad6493a7a019	3872895	released
5e22cefb-58e6-4623-b3c5-042668836358	5e22cefb-58e6-4623-b3c5-042668836358.vep.vcf.gz	11806eae7a4c06c42656b74ecf69ba22	1224183	released
9e0d9b96-987e-4178-b21d-a61cfa42b87f	9e0d9b96-987e-4178-b21d-a61cfa42b87f.vep.vcf.gz	fa537093485c4cf2ef3910f9bfce3e95	8140266	released
6f2fd71e-563a-4dd5-b364-7926db3a09ea	6f2fd71e-563a-4dd5-b364-7926db3a09ea.vep.vcf.gz	72162847887cac9d0ace28fa884d3f6b	2847595	released
38b446fa-cf59-4b68-8fba-913271231fdd	38b446fa-cf59-4b68-8fba-913271231fdd.vep.vcf.gz	123a59db15adfa69d3cdeb3ce83d9572	2410474	released
da4201c4-899c-4364-a191-cce93ccebd1b	da4201c4-899c-4364-a191-cce93ccebd1b.vep.vcf.gz	6218487ba5f6340f5a2c1ba7a69e64f1	1287913	released
a2123bb1-6f93-43f4-8700-1ae8487bb900	a2123bb1-6f93-43f4-8700-1ae8487bb900.vep.vcf.gz	f33b101281b7e0fab0df756273c9eb9b	967395	released
1b4a6814-df9f-46d5-abaa-59c0736e1114	1b4a6814-df9f-46d5-abaa-59c0736e1114.vep.vcf.gz	65dc73c8fd7c33726d8a67ba04d07441	1789081	released
7d860cfb-df2a-4b9d-ade5-959565a935d7	7d860cfb-df2a-4b9d-ade5-959565a935d7.vep.vcf.gz	1f438eab6e70de81599f3115d7481316	1662900	released
810ca578-8950-4cd5-8e0f-644ffbb22152	810ca578-8950-4cd5-8e0f-644ffbb22152.vep.vcf.gz	998850b616846302e53d6ffaf4ad27d5	1562098	released
54b1d616-0ba0-47e5-90d6-14002e464735	54b1d616-0ba0-47e5-90d6-14002e464735.vep.vcf.gz	19b1af6170378c16272bf3ba0d63af5c	1053967	released
2653ea66-f3f3-45c5-ace9-a78bf6ef7c01	2653ea66-f3f3-45c5-ace9-a78bf6ef7c01.vep.vcf.gz	9625811c3e642dcac7e4cf6bd73f2668	1949158	released
e596e1b0-c6ef-4002-b427-3e40666fc425	e596e1b0-c6ef-4002-b427-3e40666fc425.vep.vcf.gz	a8de4888dd7a7988d5aa9096c31a7ec2	1892807	released
da38edfb-b12c-4e94-a4af-5337761aa473	da38edfb-b12c-4e94-a4af-5337761aa473.vep.vcf.gz	5077ee7a5ea0e16af2c2078153677da9	1561852	released
950a5e37-5078-4004-8958-76ee85de6fad	950a5e37-5078-4004-8958-76ee85de6fad.vep.vcf.gz	236c97f6cb378489991e0bdb68156833	1856164	released
85eda868-89c1-4bc1-9910-e36fd21df010	85eda868-89c1-4bc1-9910-e36fd21df010.vep.vcf.gz	f7fdf092997fab63ac41217d8f9044ef	1624263	released
879dc9ce-38af-4d0a-acbe-ee62821192aa	879dc9ce-38af-4d0a-acbe-ee62821192aa.vep.vcf.gz	f88c25bcaa3eea8f8de8c2fb4c3c9297	1899249	released
26d8bdba-1401-4008-a9af-3ef2ba1628b9	26d8bdba-1401-4008-a9af-3ef2ba1628b9.vep.vcf.gz	20e7eed1dafae9e6b0072870f6fce01c	1793831	released
4abd4481-506e-45f9-bd29-1062d3993a92	4abd4481-506e-45f9-bd29-1062d3993a92.vep.vcf.gz	be34389bab932ac6934c54e852095f82	1406065	released
28d5b346-6fe3-4f54-92af-a4bbe581c012	28d5b346-6fe3-4f54-92af-a4bbe581c012.vep.vcf.gz	ded399c51f368b298cb91b8bd6d70d1d	1890562	released
d3923184-a32b-4d8b-95ca-48297382a5b8	d3923184-a32b-4d8b-95ca-48297382a5b8.vep.vcf.gz	afab75beb8ebc38a93b2d850842b5659	1889365	released
8f8ffbd4-0755-4794-84a2-75ceb2b6be14	8f8ffbd4-0755-4794-84a2-75ceb2b6be14.vep.vcf.gz	02bd28b2d445d502d55f186fface2aa6	1550464	released
8344e54a-36b6-4540-8105-4d80dad922d5	8344e54a-36b6-4540-8105-4d80dad922d5.vep.vcf.gz	a985d3bcf4ece94726fd74a28be4f565	1820380	released
ad6b2b52-a22b-46be-91c1-33c87c1bcb79	ad6b2b52-a22b-46be-91c1-33c87c1bcb79.vep.vcf.gz	ac654873cf666bd9c63a999157621c8d	1841720	released
89d44ecc-affd-402d-b9b2-778175ab1b92	89d44ecc-affd-402d-b9b2-778175ab1b92.vep.vcf.gz	d8bffe4e73e7041a98a74a22b6707440	1942198	released
e23f25ec-acfc-4f90-8bbe-0f4e7734ebb5	e23f25ec-acfc-4f90-8bbe-0f4e7734ebb5.vep.vcf.gz	a003a5ec4223b377b2fa5e0741e73b4c	1598570	released
0eb114f0-0572-4878-bb0f-f428006f072e	0eb114f0-0572-4878-bb0f-f428006f072e.vep.vcf.gz	bab032b3db9f43bc401cadf76f8a6526	1990810	released
514601c9-ec91-4da0-b619-3e1d755a6833	514601c9-ec91-4da0-b619-3e1d755a6833.vep.vcf.gz	e9d9f08a9b47d95db24c0e2052b0cbca	1792932	released
b7594504-787b-43eb-a81e-9d36cb72c1cc	b7594504-787b-43eb-a81e-9d36cb72c1cc.vep.vcf.gz	538b08ae52de58326b2421eee1cb8d19	1993428	released
6d751070-0bdd-4390-9ce0-6a36bde36efd	6d751070-0bdd-4390-9ce0-6a36bde36efd.vep.vcf.gz	3f6a3d5b5c8e5c2ef05bf6e50f2e6ac6	1837847	released
70c3e577-b01f-48ca-a96c-ca2a2d278b9c	70c3e577-b01f-48ca-a96c-ca2a2d278b9c.vep.vcf.gz	30072f7c96368d5a63963e93d9dc9610	1381240	released
69e4da47-3707-425f-af07-576f63b96804	69e4da47-3707-425f-af07-576f63b96804.vep.vcf.gz	2a7203f1ca8896d1971611bf47171602	1975087	released
31a09e8e-7842-456e-af88-9ed62b168db7	31a09e8e-7842-456e-af88-9ed62b168db7.vep.vcf.gz	08ee53f80c892dfb9695ba32debdfe39	2253086	released
4a617a8f-d941-4760-bb2c-a907042c262b	4a617a8f-d941-4760-bb2c-a907042c262b.vep.vcf.gz	841ba1fcafe36b69a7ada5a09aa7fe98	1715358	released
2aa36243-8a28-4c75-b5f7-2f814bbdf8f4	2aa36243-8a28-4c75-b5f7-2f814bbdf8f4.vep.vcf.gz	4a1f285f8cb6c89069a41a0e3b0dd232	1922501	released
60d0b60d-aa0e-4f2a-8836-cae1ff2496b3	60d0b60d-aa0e-4f2a-8836-cae1ff2496b3.vep.vcf.gz	a3b94614d96ff8f1c78eb3129984c7e7	1774016	released
30d379b6-8cb7-4299-844c-0a35949d59eb	30d379b6-8cb7-4299-844c-0a35949d59eb.vep.vcf.gz	9fac55b538af86825bcffd15bfcafa3d	1387534	released
ba047709-b6e7-4ea5-9b16-32a7053ce249	ba047709-b6e7-4ea5-9b16-32a7053ce249.vep.vcf.gz	f9648ab4b838fa357c7519fb0e8aa176	1920407	released
62a5da0a-85eb-4ff4-b7ea-d5f005e3bcc2	62a5da0a-85eb-4ff4-b7ea-d5f005e3bcc2.vep.vcf.gz	1bafde7510d8fef6013ae7d6c80ce2d6	1618515	released
2b0d96eb-e1e4-4e1d-be3b-b3b3800af191	2b0d96eb-e1e4-4e1d-be3b-b3b3800af191.vep.vcf.gz	8bc7788341988b0ac61459e76670171a	1970805	released
2fd43812-96bd-468e-9edd-8e6b3a7915d4	2fd43812-96bd-468e-9edd-8e6b3a7915d4.vep.vcf.gz	3b3fb7a2befc816fd3c8b55c77b94a4e	2225417	released
72849159-ecfc-418f-bca1-1d16801c52fc	72849159-ecfc-418f-bca1-1d16801c52fc.vep.vcf.gz	946f82dbe58b1d3ff804d9dea3a5db10	1873792	released
d75fcd8e-cf5e-4ae0-9ae7-91d38d32545d	d75fcd8e-cf5e-4ae0-9ae7-91d38d32545d.vep.vcf.gz	aac2451d7077ef2c78d9dcc7f0cf4e04	2248182	released
dd080d4c-8f42-4f2b-b324-36047b599bc3	dd080d4c-8f42-4f2b-b324-36047b599bc3.vep.vcf.gz	ec6afac0a040915f17173e17ab98088a	1306878	released
fdc1664a-7ec3-4790-8ee6-6d60dc3c5cf4	fdc1664a-7ec3-4790-8ee6-6d60dc3c5cf4.vep.vcf.gz	bf0906c1cae96191d56b40d25eb998d0	1730306	released
e531d5a8-f810-4f98-a728-9236692e3521	e531d5a8-f810-4f98-a728-9236692e3521.vep.vcf.gz	bed63138208df23234ff002c405f0bc2	3062226	released
a232795f-50e0-4a22-b033-91315f436f60	a232795f-50e0-4a22-b033-91315f436f60.vep.vcf.gz	9eea0e402193181a37ab8d43a60e2df6	1628863	released
35e40d73-8b95-4b24-9f8a-4e860da742ee	35e40d73-8b95-4b24-9f8a-4e860da742ee.vep.vcf.gz	5f862b00674ca2220c0a20eb2acad319	1924142	released
7dfd010f-0df2-4c6d-88f6-4c0a3fd27459	7dfd010f-0df2-4c6d-88f6-4c0a3fd27459.vep.vcf.gz	12e9c06455983c94d103923890e4aee0	1457813	released
90b99e5d-abfe-4364-b00f-6d20fb2bb672	90b99e5d-abfe-4364-b00f-6d20fb2bb672.vep.vcf.gz	891aed3c8bf6e6e01477b99d8afcf4e8	1770191	released
6b30b802-9536-4cd8-bfc9-aecc7bbeb698	6b30b802-9536-4cd8-bfc9-aecc7bbeb698.vep.vcf.gz	6475bd8a645eaf41fe02252c50d054ab	1219718	released
93f0f581-0ea6-4478-bcf0-cef0262cfe78	93f0f581-0ea6-4478-bcf0-cef0262cfe78.vep.vcf.gz	eaf8af799d7668f073ced0a90f8a1494	8963834	released
5587f36f-e1bb-477c-96d9-34a4a205adf2	5587f36f-e1bb-477c-96d9-34a4a205adf2.vep.vcf.gz	d5924576a9a16f78105925da1fbfa1b4	2167804	released
ec260180-0c85-4cc9-bae5-379f6bab5544	ec260180-0c85-4cc9-bae5-379f6bab5544.vep.vcf.gz	b91764cf0ef728db99c4268a0d1a4476	972072	released
e9d033cd-fa81-4a4e-adb4-135cce6c7837	e9d033cd-fa81-4a4e-adb4-135cce6c7837.vep.vcf.gz	6a87e5743caf18be8cc228c16cc9a90b	1105060	released
b610d408-fbde-4c03-b883-7b3883b68d19	b610d408-fbde-4c03-b883-7b3883b68d19.vep.vcf.gz	7c02b986c7dfe6f990eaab97af78d2c4	2370438	released
7c21704d-437e-460c-bc8a-d0125a818347	7c21704d-437e-460c-bc8a-d0125a818347.vep.vcf.gz	72d233098212d3184786a3db2dcc2e92	1083730	released
e83871da-4b40-46b5-bfe9-037ab365887f	e83871da-4b40-46b5-bfe9-037ab365887f.vep.vcf.gz	3d889122dea717d62095de1c54ebf05c	2678381	released
984ae816-9ffa-4268-a5b7-2d8360affebf	984ae816-9ffa-4268-a5b7-2d8360affebf.vep.vcf.gz	1608f8853129708fef4b44ba3becbf89	853796	released
d6d4e3bb-2438-47bd-b00a-2cef90cb34da	d6d4e3bb-2438-47bd-b00a-2cef90cb34da.vep.vcf.gz	6141296a244e02fa6fb27383383fc1d4	1651743	released
4798bea5-7c08-4990-abfe-f9994fe5663e	4798bea5-7c08-4990-abfe-f9994fe5663e.vep.vcf.gz	cbcdfa9a97f3f2ea0d76f159fbcdffb1	1307723	released
4e1e506c-f85b-418b-a907-b81f727cc5a7	4e1e506c-f85b-418b-a907-b81f727cc5a7.vep.vcf.gz	ee4a05984b07e057cd3dd5e29e3dfd23	2159578	released
12b6c072-571a-4f79-9b0c-5feddc1c7b03	12b6c072-571a-4f79-9b0c-5feddc1c7b03.vep.vcf.gz	20347b23d5245426f76152b279c5dc28	1415672	released
06f8692c-52de-4e44-8176-3c28487c9f4f	06f8692c-52de-4e44-8176-3c28487c9f4f.vep.vcf.gz	0e9f773ed41735311fe45d73a813c9bd	1848540	released
15cae4b6-a51d-4b02-b9db-374170438924	15cae4b6-a51d-4b02-b9db-374170438924.vep.vcf.gz	426b69bdfb0f88d2d2459ee7389dff82	1622562	released
a83d331a-ce7f-4f2a-b6c3-d81af1ab7d89	a83d331a-ce7f-4f2a-b6c3-d81af1ab7d89.vep.vcf.gz	22be217c1e0cc4bef2dfe8e358a63017	1316268	released
c34633d6-4fa5-4f55-879a-7627be35c0f4	c34633d6-4fa5-4f55-879a-7627be35c0f4.vep.vcf.gz	c942d66a212ede85dabe4935f264bc89	1262564	released
ce5ee366-bf77-440b-8a23-84f1f41d206a	ce5ee366-bf77-440b-8a23-84f1f41d206a.vep.vcf.gz	d8356fe1b218828c75770686ea0c0d1a	2691621	released
9cdec90d-3479-4c3e-a08d-9dbe0e55774d	9cdec90d-3479-4c3e-a08d-9dbe0e55774d.vep.vcf.gz	62024e29f9fa7663eeb3a3c1c6cfcc25	1059167	released
5c5b823d-2663-4d12-9c6c-05c0ce2c1219	5c5b823d-2663-4d12-9c6c-05c0ce2c1219.vep.vcf.gz	4feb5cc45744acc658af35a2c27f6db3	2353345	released
79e74476-77ac-4ce5-911b-18e6161f98fe	79e74476-77ac-4ce5-911b-18e6161f98fe.vep.vcf.gz	164397827d4e0c793d61e23fa333456e	7334844	released
a42d76a7-def0-424a-8166-98a529bf06bf	a42d76a7-def0-424a-8166-98a529bf06bf.vep.vcf.gz	b7887708bd19c067dc95645117422e51	1448331	released
9de1bcd9-6b97-49bc-a359-6742535a9620	9de1bcd9-6b97-49bc-a359-6742535a9620.vep.vcf.gz	ca52aa4ace8838200a55317a2b9235ab	3210923	released
9295e53c-fd2d-4e21-be68-ec1d07d19961	9295e53c-fd2d-4e21-be68-ec1d07d19961.vep.vcf.gz	9d800cd54e26082d0c73516fef654612	1347137	released
546a267f-f928-4d60-97c3-df4e510c94f0	546a267f-f928-4d60-97c3-df4e510c94f0.vep.vcf.gz	a531f9f588dc2af33aae1ed7740bace4	1722086	released
a9f85fdd-f056-4c58-9d6f-d9c40987e886	a9f85fdd-f056-4c58-9d6f-d9c40987e886.vep.vcf.gz	46a250680cd6b5999c6ec89efa86e1b5	1533130	released
ef4c3eb2-a8e1-4704-8399-794a3b1e6dbb	ef4c3eb2-a8e1-4704-8399-794a3b1e6dbb.vep.vcf.gz	05e3c4b8d61d9643de8ab546d5376711	1879863	released
2c13980f-de51-498b-b655-eacd209a3544	2c13980f-de51-498b-b655-eacd209a3544.vep.vcf.gz	337849e69398faa1b9ea7f75023791d2	1760506	released
15128b5a-4d18-4594-8936-0649f55e17aa	15128b5a-4d18-4594-8936-0649f55e17aa.vep.vcf.gz	a6bd0e578b58583b22e5b07cef8d1f8b	1013808	released
eda41073-d989-4f2c-8fdd-8fe40848789b	eda41073-d989-4f2c-8fdd-8fe40848789b.vep.vcf.gz	62cc1b9996b3b5f64ed7b5af95d88c50	6146219	released
504d2505-0c01-4678-8600-94915dac747e	504d2505-0c01-4678-8600-94915dac747e.vep.vcf.gz	eecf85fd5a5e3db050fab59db914fe20	1381111	released
baf22538-2b2c-40b2-ac82-874ff5467e1a	baf22538-2b2c-40b2-ac82-874ff5467e1a.vep.vcf.gz	b92f75e1f6f663252bbd36e975edd567	1632055	released
23d1b07b-e0a7-4d79-bf98-13273a11d2d2	23d1b07b-e0a7-4d79-bf98-13273a11d2d2.vep.vcf.gz	441eb194edcdc1036289264ddbaf7cfb	3345097	released
7a5561f3-e785-4865-ae6b-8c34ca277ce6	7a5561f3-e785-4865-ae6b-8c34ca277ce6.vep.vcf.gz	53b6ee416adffb7ed58870408d0a0f71	5036322	released
39182b4d-05f3-4cf7-89be-627089dada37	39182b4d-05f3-4cf7-89be-627089dada37.vep.vcf.gz	19c0a4ab53f4202d2f69d969f26d5d5d	969748	released
7f5f53ac-0710-4b23-9a88-85b473dbed97	7f5f53ac-0710-4b23-9a88-85b473dbed97.vep.vcf.gz	dc405b87a67e764c3152bba8bf84b49c	1816422	released
90f13a15-9040-44b5-900c-8c58b8d618cb	90f13a15-9040-44b5-900c-8c58b8d618cb.vep.vcf.gz	c663d36192544d8432ad3a0568a8162d	1241329	released
a1cf4b3f-3aa7-401c-a467-d96174f33ce3	a1cf4b3f-3aa7-401c-a467-d96174f33ce3.vep.vcf.gz	b965acc73b4940bc827fd61cbaba4512	1839036	released
758ec589-f7d4-4081-862e-27e89d422e07	758ec589-f7d4-4081-862e-27e89d422e07.vep.vcf.gz	aabe21b6811d55d5f31f9aa480367595	1994441	released
ae0b1ead-cfe1-4bb7-8d3f-eddf48303d82	ae0b1ead-cfe1-4bb7-8d3f-eddf48303d82.vep.vcf.gz	e6f95db8f375e064bcc91fdea3fdf7f5	2260230	released
f22c1d70-24f8-4143-97fe-b9336e6ca6df	f22c1d70-24f8-4143-97fe-b9336e6ca6df.vep.vcf.gz	e38cb634fde5540694409a92df538003	2109960	released
14321843-0e85-449a-ac7e-93eda142b711	14321843-0e85-449a-ac7e-93eda142b711.vep.vcf.gz	7bdcac3b6d712e868a6544f10f0560bf	848791	released
5b875f45-131a-495d-9118-ca9965de8636	5b875f45-131a-495d-9118-ca9965de8636.vep.vcf.gz	b5a2aa35a351f3a37ea7a4ebdf993354	860147	released
3551c009-994d-4e6e-8489-1aaa1c4d5a89	3551c009-994d-4e6e-8489-1aaa1c4d5a89.vep.vcf.gz	a5e4229de23338eba5fbd1d93177d58a	1650414	released
a5e1c315-4c51-479c-af0e-f94260226d1a	a5e1c315-4c51-479c-af0e-f94260226d1a.vep.vcf.gz	fab03568c8c136e24001a2a9f94d2a22	902790	released
561381a6-0be8-4544-9c19-3ec907dd88e4	561381a6-0be8-4544-9c19-3ec907dd88e4.vep.vcf.gz	852470be35c22b17d8d63c4b014abcff	1421936	released
ff2e900a-5476-48f2-9c48-b0f35b2a8fa8	ff2e900a-5476-48f2-9c48-b0f35b2a8fa8.vep.vcf.gz	9614a31b96c37202f4174288a5169c49	1557258	released
485a2f2d-454a-4fff-84de-dc8941badf73	485a2f2d-454a-4fff-84de-dc8941badf73.vep.vcf.gz	6c44bd3b2c92ad74695b3c7c03825bdc	1312201	released
b82ab118-5be0-4ce6-ac0d-440eb124c897	b82ab118-5be0-4ce6-ac0d-440eb124c897.vep.vcf.gz	b65e4362c577097550c140ab1bca42f6	1998756	released
99e1ffdb-3106-4a87-abbd-8086d6228d50	99e1ffdb-3106-4a87-abbd-8086d6228d50.vep.vcf.gz	699e64f9040d0ee32272f34b28b56cd3	1181092	released
7487a27c-ca01-4296-acc5-6359920f102f	7487a27c-ca01-4296-acc5-6359920f102f.vep.vcf.gz	ec777624915c1612df44ab2ad475d251	1835957	released
9c42df4b-d8d2-44b2-a279-f91892026f59	9c42df4b-d8d2-44b2-a279-f91892026f59.vep.vcf.gz	4433beb55bc126626d3b7f7c75163ab7	1812419	released
40d8a89a-ed3c-4c04-b429-0a3f646a04f2	40d8a89a-ed3c-4c04-b429-0a3f646a04f2.vep.vcf.gz	6c1f51a4b95f921004cd5122c93a1874	2367469	released
34a5363b-c200-4994-bb80-91df004a400d	34a5363b-c200-4994-bb80-91df004a400d.vep.vcf.gz	34540eb3f536e9c05867837c0fe3e956	948677	released
1a89f884-7088-4a2f-a046-9220f9d6be65	1a89f884-7088-4a2f-a046-9220f9d6be65.vep.vcf.gz	d6388454b027fc48ef2606566d823662	1586495	released
ced9d760-98fa-4ef2-abf8-68ad87de1bf3	ced9d760-98fa-4ef2-abf8-68ad87de1bf3.vep.vcf.gz	ef75a7614ba6437914ac10c9f55bc448	930109	released
76021e31-f05d-41d5-9743-89e0bae3d09d	76021e31-f05d-41d5-9743-89e0bae3d09d.vep.vcf.gz	e705c08227bb4f7638e4bc99cd6c6ba2	1887279	released
2a433e81-f0f4-4a32-b81e-583de8167b23	2a433e81-f0f4-4a32-b81e-583de8167b23.vep.vcf.gz	1e8cedf7dc132de997f2a2f0bff970b1	1137258	released
ff730e25-d158-4a87-b2b1-db83717d7609	ff730e25-d158-4a87-b2b1-db83717d7609.vep.vcf.gz	a9ce81b0876bee88e332a0c0b2f99ce3	2126302	released
4dc52cae-cfac-4ab8-a6c6-682890d1b54f	4dc52cae-cfac-4ab8-a6c6-682890d1b54f.vep.vcf.gz	e48659fc9662baa6266125c4a1f6e945	1194011	released
15c66c73-52f1-435a-be58-f0150d16aea0	15c66c73-52f1-435a-be58-f0150d16aea0.vep.vcf.gz	891abbd9f9aa77d8f032f93f79cf36e3	1669523	released
5cf5c868-eab6-4f90-9dc5-ff575652a062	5cf5c868-eab6-4f90-9dc5-ff575652a062.vep.vcf.gz	24da3ef07563ba2d88b98c1e6abef5c0	1813588	released
1c12306a-a889-4eec-aea6-aa9d09ea9e7c	1c12306a-a889-4eec-aea6-aa9d09ea9e7c.vep.vcf.gz	5c815d3c6155515970d60bced16d6337	1609352	released
9b7d2b77-9cc8-4c47-b13a-0d28275b58e2	9b7d2b77-9cc8-4c47-b13a-0d28275b58e2.vep.vcf.gz	7693d19e8b35aef2909e3f34c150c370	1176143	released
21e40db9-b9b1-4c5f-851e-c2f3a545d3d3	21e40db9-b9b1-4c5f-851e-c2f3a545d3d3.vep.vcf.gz	88417bc51d69ef2a6986446335c9b9f4	1844530	released
f7131010-bd10-4738-b40c-1f1f7c1445b6	f7131010-bd10-4738-b40c-1f1f7c1445b6.vep.vcf.gz	a4832026e5bb1dd6bf6d64c57f0b7194	1770471	released
5d0fb42a-6f16-4fab-940d-abfdc9489967	5d0fb42a-6f16-4fab-940d-abfdc9489967.vep.vcf.gz	41efffbbd0ddb2b465722076e1fcddf6	2150034	released
97d3f854-f7f2-497e-9a31-43e2447e5e79	97d3f854-f7f2-497e-9a31-43e2447e5e79.vep.vcf.gz	8c181ea7f9f581dd6c209345756ff17d	1322941	released
858695eb-6445-4c45-aa69-90decaf7b7a7	858695eb-6445-4c45-aa69-90decaf7b7a7.vep.vcf.gz	edb4ec674050c065a75522b91487fc22	2569693	released
b3adcf4f-2b31-4890-86e6-1e1609304aa5	b3adcf4f-2b31-4890-86e6-1e1609304aa5.vep.vcf.gz	b2bd00375829a51e77f31ef259e742b0	1719557	released
563f5e50-a70b-467b-9e39-f8a24c5ee36a	563f5e50-a70b-467b-9e39-f8a24c5ee36a.vep.vcf.gz	6224e21c6249563248c21f4386117116	1458205	released
df392cb9-cdeb-4205-a3ab-c08032a75377	df392cb9-cdeb-4205-a3ab-c08032a75377.vep.vcf.gz	c17ec4162b8f6cc663821d5f694bb061	1981444	released
0890c99e-2b8d-45f1-967a-b2f98205e0a5	0890c99e-2b8d-45f1-967a-b2f98205e0a5.vep.vcf.gz	16d335965c622197660e94b42bc45ae8	2519443	released
3b400842-80d5-4147-898d-e401ff9a742c	3b400842-80d5-4147-898d-e401ff9a742c.vep.vcf.gz	5ea65fe2f9737ee025f6d856f44eaab6	1471530	released
5be4a009-a2a3-4b89-87de-1a8dab76ecea	5be4a009-a2a3-4b89-87de-1a8dab76ecea.vep.vcf.gz	68eac5dd7a6949c7f159c1addeaa3934	1359610	released
f659bf11-3181-4ff3-a24e-f2bbdd627cde	f659bf11-3181-4ff3-a24e-f2bbdd627cde.vep.vcf.gz	6a5f0763012bead8d4a1a1a1ac198c35	792399	released
34f0b441-97c1-4495-995d-1cf04eeac674	34f0b441-97c1-4495-995d-1cf04eeac674.vep.vcf.gz	d4a790d445c0a079dee495b6b76c6b3c	1714894	released
cf1b22ac-9ec0-4da6-bbe4-8ab1b585e2b2	cf1b22ac-9ec0-4da6-bbe4-8ab1b585e2b2.vep.vcf.gz	8eb29e98f06953e5968a04e4086dd009	1748683	released
713baf9f-6694-4d3a-9af3-aed3d60bc69a	713baf9f-6694-4d3a-9af3-aed3d60bc69a.vep.vcf.gz	29656bbdef23f2310a699ba27073c582	1355406	released
74807658-8f63-4dbb-a8f2-677901c5bbbc	74807658-8f63-4dbb-a8f2-677901c5bbbc.vep.vcf.gz	2964d335f2b5ee2c518450fc938963e5	1769057	released
01a2bbbe-3f59-4bfe-9a30-a6438052327d	01a2bbbe-3f59-4bfe-9a30-a6438052327d.vep.vcf.gz	e65812dbe33dbcc48eb98da73dd74da8	2192162	released
ec797b16-4b19-49ba-a143-b2520dee0fc8	ec797b16-4b19-49ba-a143-b2520dee0fc8.vep.vcf.gz	9983364c5f473d397876a1082de87da3	1878931	released
b9b860d3-69cc-4275-ae9e-62d136bcfebd	b9b860d3-69cc-4275-ae9e-62d136bcfebd.vep.vcf.gz	95dff193a0dc67776bb8a79f261338df	2189917	released
d6df1cb5-5599-47c4-b713-ddc3c3ad1baa	d6df1cb5-5599-47c4-b713-ddc3c3ad1baa.vep.vcf.gz	c7f1f71180c41eb786ab878a1bf8f993	1655225	released
66186565-bb73-4225-aeb3-e68a6ea816af	66186565-bb73-4225-aeb3-e68a6ea816af.vep.vcf.gz	7c6db602959c9d247eb483bcebda1115	5279709	released
d97155cd-c1cb-457e-a7a4-bfd966fcf28c	d97155cd-c1cb-457e-a7a4-bfd966fcf28c.vep.vcf.gz	93936db268d6ddd4b14cbf93e7622ac0	1794215	released
3877865e-5b47-4a7c-a963-9ed81f17f3df	3877865e-5b47-4a7c-a963-9ed81f17f3df.vep.vcf.gz	4029ed1260c0dede1f1168f336f1037f	1804485	released
bbc6ff38-8b55-45a8-a1fd-7642c482caff	bbc6ff38-8b55-45a8-a1fd-7642c482caff.vep.vcf.gz	f42d6b53d58ee5dc1a3e252981cd17bd	969643	released
183d2769-25fa-4d29-86aa-2c41bbd9e7f4	183d2769-25fa-4d29-86aa-2c41bbd9e7f4.vep.vcf.gz	f7d9cc4782aad1cdcb2ef49ca56656f3	1127074	released
242313bb-2196-4262-be82-7b72416fd33a	242313bb-2196-4262-be82-7b72416fd33a.vep.vcf.gz	d04978d4a6ad984e051e6cd5f233062c	693385	released
b30f9b0c-b333-4464-9049-b34d8d34f9e8	b30f9b0c-b333-4464-9049-b34d8d34f9e8.vep.vcf.gz	daa133a01cfc0202fdb4753022a9a88b	1854810	released
91fd7b6c-ff42-4be8-baf4-18374c56386e	91fd7b6c-ff42-4be8-baf4-18374c56386e.vep.vcf.gz	7a737b9495e0a763ab78fd96d87013b5	661268	released
8de53e00-af1a-4aae-97ec-3229c6766842	8de53e00-af1a-4aae-97ec-3229c6766842.vep.vcf.gz	dcfe1f9d46060510c93a1fd034cc877c	730317	released
87ee424d-3e71-4428-b72c-2b0f8b2740e8	87ee424d-3e71-4428-b72c-2b0f8b2740e8.vep.vcf.gz	7447b3b8ed4e7b5c4493da2a6bd76127	800931	released
d64311b6-6dc5-4ea2-9ccc-0410c95a2424	d64311b6-6dc5-4ea2-9ccc-0410c95a2424.vep.vcf.gz	3854ef842138dac7ee3ed8002a183aea	1117477	released
3ea6ed16-7c72-4ddd-811a-6214ddaafcef	3ea6ed16-7c72-4ddd-811a-6214ddaafcef.vep.vcf.gz	3e4a2259e515dbcd581aab70030748eb	878446	released
0eb4d411-4ca8-4ca4-87bb-dc8622431bc4	0eb4d411-4ca8-4ca4-87bb-dc8622431bc4.vep.vcf.gz	c4e514dc206eb6e1adc495771ed70de7	642454	released
fdfa7bd7-00b9-40f3-a013-6f2cf1ebbfc5	fdfa7bd7-00b9-40f3-a013-6f2cf1ebbfc5.vep.vcf.gz	cf734c5a0c44b892f24e3d1c01a3c1c1	775749	released
c0006588-97b8-4ac9-9906-9155146e3a3f	c0006588-97b8-4ac9-9906-9155146e3a3f.vep.vcf.gz	e3ef4b0980b275657f3c1d5445f3a8a2	2788923	released
6605f4fe-814c-4ac6-b668-8c796963f1fd	6605f4fe-814c-4ac6-b668-8c796963f1fd.vep.vcf.gz	60a3217b0761505baed65009baffa649	880619	released
58486e1b-d54a-446f-aa63-68870f5232a0	58486e1b-d54a-446f-aa63-68870f5232a0.vep.vcf.gz	adb498a701ca7f7a2ed17f9a4ab96fba	1593966	released
7ce79d14-5139-4968-9cda-66b21cc4fc76	7ce79d14-5139-4968-9cda-66b21cc4fc76.vep.vcf.gz	6cf2a3c37a71b8ed1f0a33d1c2af6b86	1404198	released
bdabcdb5-f53e-4340-96b5-b11601f1da44	bdabcdb5-f53e-4340-96b5-b11601f1da44.vep.vcf.gz	fd029692c5402ad44a3ca6a63e6392fa	1340640	released
ccfcd742-da96-4ae7-9179-2b2c5e5b5dfc	ccfcd742-da96-4ae7-9179-2b2c5e5b5dfc.vep.vcf.gz	95505dcdcef6684599049672ba281d3b	1670376	released
e56944ff-0d60-43fb-b823-bf1315484910	e56944ff-0d60-43fb-b823-bf1315484910.vep.vcf.gz	8696fc146a7d274741a9d64690508da7	1544872	released
836c6465-70ec-4ecb-b079-0e3617b3b97a	836c6465-70ec-4ecb-b079-0e3617b3b97a.vep.vcf.gz	9c28fcc8a1122154076f0d722b9f334b	1607019	released
92064cef-9d3f-47c7-885c-940d5124338c	92064cef-9d3f-47c7-885c-940d5124338c.vep.vcf.gz	4194951e7d9f254f8fe441a2db7a17b3	2327692	released
0176d19d-d5e6-4114-a563-c1c83cbc880a	0176d19d-d5e6-4114-a563-c1c83cbc880a.vep.vcf.gz	4cdf0f5ea0f8d3e260d5a336772e67f8	1319790	released
73cc25b7-27e4-4209-9553-6707d424dbf9	73cc25b7-27e4-4209-9553-6707d424dbf9.vep.vcf.gz	fb178ecf3ed876d11a3d73acff9e1197	1676408	released
e26e7e8c-fab0-4df3-929f-acb60b31db31	e26e7e8c-fab0-4df3-929f-acb60b31db31.vep.vcf.gz	dffa135ceb342a40439c387a00aba1eb	1705217	released
cef7d6af-0615-46d7-bae6-2f83a63f2e14	cef7d6af-0615-46d7-bae6-2f83a63f2e14.vep.vcf.gz	b06b908820f30ce15f849e9a723e830e	1831595	released
be48caae-5fea-457d-98c4-8e4b18009122	be48caae-5fea-457d-98c4-8e4b18009122.vep.vcf.gz	90864aa6c78c8e0f3afef15c4904a89b	1253316	released
6ffa9cde-2f2a-4169-87bb-1674f3c650d5	6ffa9cde-2f2a-4169-87bb-1674f3c650d5.vep.vcf.gz	835090c3d54397e0b2cea737633dcf81	1193100	released
e66dbfcb-1aa5-4e0f-bb3e-a210a659eb47	e66dbfcb-1aa5-4e0f-bb3e-a210a659eb47.vep.vcf.gz	41eda436c01ce40ff24828b8d266c90c	2475401	released
4822e07f-790a-400b-b137-f0470493b3ad	4822e07f-790a-400b-b137-f0470493b3ad.vep.vcf.gz	3eadb36f25ba73ad58b91075a8f97924	1296384	released
f02308fd-e9c4-4ed2-9d5d-81ed4510c405	f02308fd-e9c4-4ed2-9d5d-81ed4510c405.vep.vcf.gz	484475ed5f74dcf11a2a1381cade2e51	1485134	released
9f93470a-5ae2-4ad9-a784-16ea767c2baa	9f93470a-5ae2-4ad9-a784-16ea767c2baa.vep.vcf.gz	e9de0053a81b15d21dfe808ff08f09e2	1862005	released
6ceb1605-b17b-4e0d-a750-a203396650c4	6ceb1605-b17b-4e0d-a750-a203396650c4.vep.vcf.gz	b42fe1022dc3328ac10c6a82f7d8ea53	1139881	released
c1557fd8-ab97-4d04-8776-a819b45968ae	c1557fd8-ab97-4d04-8776-a819b45968ae.vep.vcf.gz	2ab8fb4d6f48fe86c5f7b80e974a9f82	1361573	released
f3301840-11e8-4346-8784-0a046f3317c8	f3301840-11e8-4346-8784-0a046f3317c8.vep.vcf.gz	bca701121cd9c90f1c9244a2d4be662a	1592420	released
8e5c9f43-3104-49c4-a339-6a96da0ccdfa	8e5c9f43-3104-49c4-a339-6a96da0ccdfa.vep.vcf.gz	aebdcbfdb9c5c445e498032c1a4871ec	1488914	released
67f3f903-a848-4b51-a169-9ef3b2b25873	67f3f903-a848-4b51-a169-9ef3b2b25873.vep.vcf.gz	f55a9d8a701a71a768aaef5692330904	1488433	released
89c65001-4d7c-4941-bdad-eb81835ae953	89c65001-4d7c-4941-bdad-eb81835ae953.vep.vcf.gz	e0f089827d1d721690c25b193aa7cbf0	1603728	released
88880fab-9241-4d74-a987-c01584f22372	88880fab-9241-4d74-a987-c01584f22372.vep.vcf.gz	5d0e825dfa96a574cd51f5d62e0dad17	1292592	released
09631904-e41c-481f-ba5a-b53b133211a2	09631904-e41c-481f-ba5a-b53b133211a2.vep.vcf.gz	2c787bbd35729194e3b6c61a21d3ac26	1470609	released
4404b55a-8312-4fe6-90aa-eee4e8af7944	4404b55a-8312-4fe6-90aa-eee4e8af7944.vep.vcf.gz	2f406ed9516d388b786230a429b73d02	1417123	released
01d21022-a398-48c7-a699-ed901c074fe7	01d21022-a398-48c7-a699-ed901c074fe7.vep.vcf.gz	787a55207c269fcf32208586982f6150	1520393	released
82d913bb-25c1-4b46-bf27-61368c148b4c	82d913bb-25c1-4b46-bf27-61368c148b4c.vep.vcf.gz	c0f216bbbd5de608f4ed899dbe7e2c2e	1368953	released
37f75aaa-d637-4df0-8cde-0d3fb8ba06c1	37f75aaa-d637-4df0-8cde-0d3fb8ba06c1.vep.vcf.gz	448e231018c18501865ef5221f799385	1705347	released
4fa02bfb-d5db-457d-bb35-33ddb8015e57	4fa02bfb-d5db-457d-bb35-33ddb8015e57.vep.vcf.gz	e3ead82c4767b918b4ef156dcf98ca41	1542044	released
1a33a902-7759-447d-b2a8-34933a57b3e9	1a33a902-7759-447d-b2a8-34933a57b3e9.vep.vcf.gz	48e282a1bf40d9d1e57afaf1ef6c68ee	1214067	released
3feb48ef-ac07-493a-b378-f261f07fae55	3feb48ef-ac07-493a-b378-f261f07fae55.vep.vcf.gz	3b58ff024d787728be42a058334eaac4	7069661	released
5ecc12cc-c4a7-4dd3-85f5-774aa2e483fd	5ecc12cc-c4a7-4dd3-85f5-774aa2e483fd.vep.vcf.gz	6cd79517d8594d32fc2de20f4567d4e6	1815231	released
483ee0dd-b6dd-49fd-a7a3-161e7f1c82d4	483ee0dd-b6dd-49fd-a7a3-161e7f1c82d4.vep.vcf.gz	c87f19bc8fa0046aacd1015470b08fc1	1597676	released
1f49b5a4-e46b-4208-9fbe-259650591838	1f49b5a4-e46b-4208-9fbe-259650591838.vep.vcf.gz	51d09b9c9b119b053f69e39fe393d263	1877910	released
b23fceff-c8dc-4d67-8df3-1a3a2b2aefc5	b23fceff-c8dc-4d67-8df3-1a3a2b2aefc5.vep.vcf.gz	22f54922066cb82740175a7cfc609535	1784925	released
66a07285-32ac-4177-8121-86af28cfd352	66a07285-32ac-4177-8121-86af28cfd352.vep.vcf.gz	c425d9ef37d4232faebdb95b08c5c5b9	2281185	released
4a60c43a-c4cb-412b-920c-aaaab5a5c976	4a60c43a-c4cb-412b-920c-aaaab5a5c976.vep.vcf.gz	74951f0fd4542e7d0506bf0198d4a112	1370182	released
3fdf8846-8f6c-480d-a949-6f9c2d674aaa	3fdf8846-8f6c-480d-a949-6f9c2d674aaa.vep.vcf.gz	ad18c21457c0983be7f1386c9b0cbd37	1888806	released
7bba2aa1-3afa-48d6-8c66-5474338b8650	7bba2aa1-3afa-48d6-8c66-5474338b8650.vep.vcf.gz	cc8918ceed0fbae723bcaf400c4be98c	1741744	released
d5b704ed-0c17-4700-b7c7-866b5f9e6062	d5b704ed-0c17-4700-b7c7-866b5f9e6062.vep.vcf.gz	5f60c83be013fcaa04e64b8a99154593	8103408	released
19fb109f-1cca-438d-96b7-61c908a2a499	19fb109f-1cca-438d-96b7-61c908a2a499.vep.vcf.gz	d3533d16736f151067bed6290d4826f6	1679033	released
63b45951-f680-4207-a5d3-b27e95dc623b	63b45951-f680-4207-a5d3-b27e95dc623b.vep.vcf.gz	6dbbf1af91949679ee7effb6f67e5f9e	1537849	released
70f4cec6-0acf-4d76-b117-6dce8b5227f2	70f4cec6-0acf-4d76-b117-6dce8b5227f2.vep.vcf.gz	f311d0f6e05f93e258bdbba8154b6947	6017274	released
8f17964f-568a-4137-b83f-772b8031fd76	8f17964f-568a-4137-b83f-772b8031fd76.vep.vcf.gz	b4f8d74536539fc15d4cbb4da689a541	7002889	released
cc1a2f7e-6dbb-4979-9744-f1adfd217481	cc1a2f7e-6dbb-4979-9744-f1adfd217481.vep.vcf.gz	140f06f73588b256cfa8ccdd42a8b28e	4834229	released
fa6fed77-bb37-4fd5-8d83-921247eebcbf	fa6fed77-bb37-4fd5-8d83-921247eebcbf.vep.vcf.gz	aa3af037b8402ecd5eb749790142f80d	1640927	released
357fd32a-6ab2-47ae-8ce8-73cc6bb1c7b6	357fd32a-6ab2-47ae-8ce8-73cc6bb1c7b6.vep.vcf.gz	41b1fcae5fdb865f429cbca09aecce47	1871411	released
7339b128-5f72-4073-b410-a3016bc42804	7339b128-5f72-4073-b410-a3016bc42804.vep.vcf.gz	a1bb8669ddcbb6f2b6aef08a6fcb2816	1924846	released
73dce3f0-881e-41ad-824a-f0c729b986e4	73dce3f0-881e-41ad-824a-f0c729b986e4.vep.vcf.gz	d4f7340d62ff47f4fadc3af4c8752931	1881696	released
28f78d6d-9e57-4c0a-92b5-656ba4ecfb74	28f78d6d-9e57-4c0a-92b5-656ba4ecfb74.vep.vcf.gz	83b48c83fc1253851832a423b0169781	1733852	released
e6d01cc8-b2f7-42fe-b1b8-a7574d69d1bb	e6d01cc8-b2f7-42fe-b1b8-a7574d69d1bb.vep.vcf.gz	b32248ec3ce865f8f15585cab5a7e736	1948821	released
76f95f41-c530-4303-9d9a-f724c8aed6ad	76f95f41-c530-4303-9d9a-f724c8aed6ad.vep.vcf.gz	193c92d51822e1881fccb7781078f594	1363088	released
94a4d56a-31d1-4116-a20f-c720c07b036d	94a4d56a-31d1-4116-a20f-c720c07b036d.vep.vcf.gz	f187e0b008d388e6474f45c459729449	1461458	released
44b5e47c-8c5e-4891-a373-5b7be881915d	44b5e47c-8c5e-4891-a373-5b7be881915d.vep.vcf.gz	8ed34a9a3c10ebd9cddffc1b0893599f	5204714	released
a244d030-e5a2-425d-acc7-8436dec479bf	a244d030-e5a2-425d-acc7-8436dec479bf.vep.vcf.gz	debac8d2242b087ebeb4765c75d05520	3756935	released
691326b6-8572-47e7-9550-07d994c77daf	691326b6-8572-47e7-9550-07d994c77daf.vep.vcf.gz	08f33580233eece9623a7bfa556ef832	1756739	released
1764cefc-2064-4c70-9008-6a3d1e4cf153	1764cefc-2064-4c70-9008-6a3d1e4cf153.vep.vcf.gz	9c102856bf25baee9e0bdfe3fff63a8b	1931160	released
940f8c4b-5740-4747-8d19-5abfb65f83ce	940f8c4b-5740-4747-8d19-5abfb65f83ce.vep.vcf.gz	c4726d3f1e4eb09c3d72432a51561120	1636580	released
5e4b9d3e-b004-4228-b940-ef71e7252179	5e4b9d3e-b004-4228-b940-ef71e7252179.vep.vcf.gz	d77a1acc5b39bf2bab73ea3c3702c624	2618825	released
05f287de-37c7-4cd9-8d8c-b08986a10cb0	05f287de-37c7-4cd9-8d8c-b08986a10cb0.vep.vcf.gz	db55136f5d8c7bbacf0d7aeb50316927	2109709	released
45b85973-033d-4716-af0e-6b20542bc953	45b85973-033d-4716-af0e-6b20542bc953.vep.vcf.gz	e60ecb28f022b26da7d092194075073e	2464669	released
a39acab2-9539-4db5-bf84-eb63401cc6f4	a39acab2-9539-4db5-bf84-eb63401cc6f4.vep.vcf.gz	5de87550622baf13e94fc307bf66b99e	2823573	released
7b86833a-6402-4d13-a747-405f8cbdf00c	7b86833a-6402-4d13-a747-405f8cbdf00c.vep.vcf.gz	0ea40d9e1fd6e6f78d6d49cd61bf5de0	3352825	released
1b5ec470-534a-433b-a4e2-d5ccb953a7df	1b5ec470-534a-433b-a4e2-d5ccb953a7df.vep.vcf.gz	ccf85f5c17d19ce7851982d78bfecd0e	2548577	released
c044337c-7504-4944-8ef6-4c308514c06e	c044337c-7504-4944-8ef6-4c308514c06e.vep.vcf.gz	a290d0a11c3e9a53bea9adb7164e32c7	1543634	released
48508362-5ceb-4956-acbf-64b3c2e952f6	48508362-5ceb-4956-acbf-64b3c2e952f6.vep.vcf.gz	62ed08ec706eda3472759375d7afc093	3091144	released
0fe22e46-a5ca-4b66-bd58-07f991c7f6bf	0fe22e46-a5ca-4b66-bd58-07f991c7f6bf.vep.vcf.gz	298c9199657978602cedd7a876b13335	1392949	released
c5140478-8d88-4302-bde9-5e7cc28cf4d4	c5140478-8d88-4302-bde9-5e7cc28cf4d4.vep.vcf.gz	0501da4e6dc06af475df6fc95a7c6850	1057096	released
c41e5374-3cc6-4990-935e-8fc52328580b	c41e5374-3cc6-4990-935e-8fc52328580b.vep.vcf.gz	06edbaab55f12a31342c58c0f847e361	4437598	released
923a36a1-e59b-4988-b11b-33e69bd6fa0c	923a36a1-e59b-4988-b11b-33e69bd6fa0c.vep.vcf.gz	399cc84259c4d38898d0cfe52890c5ea	1962603	released
eeec40c5-65cf-496e-94b2-b66e343a1706	eeec40c5-65cf-496e-94b2-b66e343a1706.vep.vcf.gz	fd7cb1de3967a3dcb909014c6f5234d6	2068180	released
9fb5bf36-5566-4dc1-8745-b7e95d57c498	9fb5bf36-5566-4dc1-8745-b7e95d57c498.vep.vcf.gz	b157182bc8e8ed9efeee746db7d5a2cb	1810453	released
3c0d174e-0f3b-4b0c-bf26-4dc7e52c33c3	3c0d174e-0f3b-4b0c-bf26-4dc7e52c33c3.vep.vcf.gz	b77a063ad310158a6facb972f7780864	1831081	released
bd647307-7418-43c6-a956-188fc3556af4	bd647307-7418-43c6-a956-188fc3556af4.vep.vcf.gz	c3ed8e0f8e6c2f7506e00259ad58a243	1703769	released
e917cfd7-45ef-4429-8b3b-3adbdf3b5f49	e917cfd7-45ef-4429-8b3b-3adbdf3b5f49.vep.vcf.gz	55b3f1d6ed07a593b76547250f83099f	1910450	released
6240ebe7-623c-4b38-82ff-e7d569ca437e	6240ebe7-623c-4b38-82ff-e7d569ca437e.vep.vcf.gz	7f7eb519fbb66c3da646b73640308d1f	1646943	released
9f961cf9-d8f9-4835-90e3-d923599b9ea6	9f961cf9-d8f9-4835-90e3-d923599b9ea6.vep.vcf.gz	bfd58049bf17cce0103ad53292d6490f	2206761	released
e74a1113-2a1c-4276-89c7-75bb8212ca84	e74a1113-2a1c-4276-89c7-75bb8212ca84.vep.vcf.gz	465f197d38490602c802193e384ddb5f	1675093	released
3a9d1836-aa5c-42fa-a895-28d3cd80088f	3a9d1836-aa5c-42fa-a895-28d3cd80088f.vep.vcf.gz	720b565df565f99a35e25b3018ceb260	1898779	released
50de1724-d296-41b2-885c-ea8c941127e4	50de1724-d296-41b2-885c-ea8c941127e4.vep.vcf.gz	5f23cca317a2ce3fc4afebb8b7082822	2276711	released
560eb95f-36ce-432c-9a8f-3ccb8b097cb0	560eb95f-36ce-432c-9a8f-3ccb8b097cb0.vep.vcf.gz	522eb223f8acbd17d93b97b1ee8f36d8	4063996	released
2467bbf0-4ed4-474e-87fa-d80e9a0d6273	2467bbf0-4ed4-474e-87fa-d80e9a0d6273.vep.vcf.gz	9d8a37440d2af12e29e2f4b02de28969	18841021	released
a33184a5-debe-4377-9c30-859cea090016	a33184a5-debe-4377-9c30-859cea090016.vep.vcf.gz	263cd38b949f9e5282866b6e0adb6f66	2630771	released
7c26e8a5-fa71-46f7-89ac-a714c03379ef	7c26e8a5-fa71-46f7-89ac-a714c03379ef.vep.vcf.gz	788ce33408e6458f8af758848a43d169	2150833	released
f85a51bc-928c-45d2-b476-9e236add9fda	f85a51bc-928c-45d2-b476-9e236add9fda.vep.vcf.gz	8148a0cd87dbb4dbe38757ed121c8c8e	1821033	released
c3f9329f-f914-44da-9039-132dd83b5ba9	c3f9329f-f914-44da-9039-132dd83b5ba9.vep.vcf.gz	8d082818408922e34a68c63a0bcb833a	4636659	released
f9f356e3-6021-4013-9c9e-b04c4c5ec41c	f9f356e3-6021-4013-9c9e-b04c4c5ec41c.vep.vcf.gz	27667e973b04cf46b2d068cf423fd496	1344620	released
1c97a255-6574-4e04-9c38-a951fd2d20bf	1c97a255-6574-4e04-9c38-a951fd2d20bf.vep.vcf.gz	bcaaab8430be84faaa5c0800f46b1a9f	1568185	released
0a829ead-69b0-4042-9a40-baa29ff5fa73	0a829ead-69b0-4042-9a40-baa29ff5fa73.vep.vcf.gz	1b4f5e5138dc8ebe9474d8d4f3012636	1800499	released
a3af0381-83b3-4435-9299-f39a7bfe7546	a3af0381-83b3-4435-9299-f39a7bfe7546.vep.vcf.gz	f447f5efb8cd48967de273119e7397ca	2041996	released
8f1f3b1f-61da-477a-8200-d3e3f1c1d0b8	8f1f3b1f-61da-477a-8200-d3e3f1c1d0b8.vep.vcf.gz	ef1f11b8954ab409ccf7d0c39c9b8884	2026629	released
d0c89470-e019-4af5-9008-054d2d323961	d0c89470-e019-4af5-9008-054d2d323961.vep.vcf.gz	815f737e1785339a9608a0f9693d76a7	4215977	released
0e351987-0b0e-4fb3-9df5-ff3a2458d464	0e351987-0b0e-4fb3-9df5-ff3a2458d464.vep.vcf.gz	07523601468d15dcf8459a45a0d31be1	1945611	released
2ef6b829-69fb-4018-b3d8-9cb2af6a46af	2ef6b829-69fb-4018-b3d8-9cb2af6a46af.vep.vcf.gz	53e8ebbc604ad31eac21b948ac338250	1739163	released
4995beea-0c95-4b3f-a80c-d74a01fb15fb	4995beea-0c95-4b3f-a80c-d74a01fb15fb.vep.vcf.gz	3c0ed72e4dd74e0b244e4c70ebff7d3b	1498121	released
1ef81ca8-c070-458e-ba87-7767b35c72b8	1ef81ca8-c070-458e-ba87-7767b35c72b8.vep.vcf.gz	d36559d40c7721e78354808b07bdc6f0	1532575	released
96af9efa-b2c9-4d75-a513-73a4bc452f98	96af9efa-b2c9-4d75-a513-73a4bc452f98.vep.vcf.gz	d1f18ad32fb9abcf32867247c86359d5	2359207	released
fab6b324-4b3b-4af9-9a85-2faf02a3c783	fab6b324-4b3b-4af9-9a85-2faf02a3c783.vep.vcf.gz	274c032caaac6b048aac6c252d31a725	4364458	released
f0355c25-1e21-4b26-8544-ff40350400d3	f0355c25-1e21-4b26-8544-ff40350400d3.vep.vcf.gz	c6c9adbf226d8697cd18ed2c2a4140be	1836642	released
7d751b46-98c7-4c79-9f09-cf8daf3c67ac	7d751b46-98c7-4c79-9f09-cf8daf3c67ac.vep.vcf.gz	27445917a97c24650c01cf749e114a08	6704319	released
557b907f-38fb-4e72-9e16-5843b85c00d0	557b907f-38fb-4e72-9e16-5843b85c00d0.vep.vcf.gz	ea6f27e99e926b9b59d7d5c413fc9493	1754518	released
50e88805-aa29-4b8a-93b6-afca2992db0f	50e88805-aa29-4b8a-93b6-afca2992db0f.vep.vcf.gz	627a8ac2549ca87ae8b1624faf6a3f27	2808986	released
6ea20dc8-74ee-4124-8f43-84f14c847030	6ea20dc8-74ee-4124-8f43-84f14c847030.vep.vcf.gz	0c80ec06f405bf3d6f2eeb1488bb2a7d	2043721	released
791b7d72-5446-45eb-b608-f45ac5169c1e	791b7d72-5446-45eb-b608-f45ac5169c1e.vep.vcf.gz	378a39c1e3491e8e8e0f78c87da8d1da	1382605	released
69000e39-fb11-4fbf-aea4-d05f29369945	69000e39-fb11-4fbf-aea4-d05f29369945.vep.vcf.gz	99a74222ed06e5ecd6795e55c1f2940c	1583764	released
b6dceabe-225b-40cc-8e5b-5159ef014c2c	b6dceabe-225b-40cc-8e5b-5159ef014c2c.vep.vcf.gz	d99bc201587c400cbb1933ba6850994d	2037935	released
5330d945-38ac-43f2-a7dc-1924b6a0d48f	5330d945-38ac-43f2-a7dc-1924b6a0d48f.vep.vcf.gz	35a88c42f433d66f09ca3da49763bea0	20240115	released
462f2192-9ab0-4311-a30c-de52cbd015ac	462f2192-9ab0-4311-a30c-de52cbd015ac.vep.vcf.gz	4e4136efda6a9f3a58e3ea8a3ae5d208	1960739	released
2a82b8e4-2991-40b9-94cf-d75cb6c7f015	2a82b8e4-2991-40b9-94cf-d75cb6c7f015.vep.vcf.gz	5d8db237b9bef6d07a8e8b712430a3d1	1868751	released
442b7a91-cacf-4063-927a-9a6a5541480d	442b7a91-cacf-4063-927a-9a6a5541480d.vep.vcf.gz	6bfaca0397eabca96b478413cfc10fc0	1770302	released
ef984df2-b438-4bc2-8cf0-a5c9d8edb5c8	ef984df2-b438-4bc2-8cf0-a5c9d8edb5c8.vep.vcf.gz	ac5853b1f8e72a1e550052f18ea8e933	7542391	released
0cbc32f4-ba82-47ad-8e11-aac5c5e4d514	0cbc32f4-ba82-47ad-8e11-aac5c5e4d514.vep.vcf.gz	72a17d1908e66f0e34b9758584b42e89	1247079	released
501485ea-9151-4217-8b55-9d5945aa19c3	501485ea-9151-4217-8b55-9d5945aa19c3.vep.vcf.gz	8327164b782306f93639d0c808cd55c1	1785254	released
e95a5948-777e-497d-a98d-85306206d555	e95a5948-777e-497d-a98d-85306206d555.vep.vcf.gz	e6c936387a191687c2c606eb11e54808	1473376	released
2e6f3ef5-6e08-4d88-b90c-f613fc9abcc8	2e6f3ef5-6e08-4d88-b90c-f613fc9abcc8.vep.vcf.gz	d82a3b1cd1aaa4a653f656fec8022326	1555328	released
d0cf9cb6-8b2e-4e9a-bc24-e95b85a00daa	d0cf9cb6-8b2e-4e9a-bc24-e95b85a00daa.vep.vcf.gz	9e955d9cf3aa066aabaac59a867d23ce	1471365	released
e2a7fe9f-5fa2-4597-b7e1-686742f29e18	e2a7fe9f-5fa2-4597-b7e1-686742f29e18.vep.vcf.gz	8fb53d2252273ba721c18f8735d9c3bc	2093260	released
83a753c8-f9aa-4475-a321-8a2628d2147c	83a753c8-f9aa-4475-a321-8a2628d2147c.vep.vcf.gz	ceb2b3ace045bea4ddd78721f9ffde2f	2738154	released
552bccac-4116-41d6-ad3d-461ce7f9a674	552bccac-4116-41d6-ad3d-461ce7f9a674.vep.vcf.gz	4d800529fdc2dc711087819ea5ab75ea	1786707	released
91d07188-7390-457c-907c-63ab7f9f5413	91d07188-7390-457c-907c-63ab7f9f5413.vep.vcf.gz	9d2eeff55c4581e811409a76578625c6	1681770	released
303bf3ba-17a8-4790-bc74-6296d846f2dd	303bf3ba-17a8-4790-bc74-6296d846f2dd.vep.vcf.gz	2dff942133d311b910504730acf882b5	1170889	released
7329e1e0-08ab-477c-a2cb-3b7aa800fba3	7329e1e0-08ab-477c-a2cb-3b7aa800fba3.vep.vcf.gz	77ea7b4cc6bba110b6f7c128b9036c43	1206014	released
42f5df25-4bee-441b-b5d7-67e05b69254e	42f5df25-4bee-441b-b5d7-67e05b69254e.vep.vcf.gz	9a4808511b793f0fad534b9a75396b32	1570591	released
5027601c-a9ee-41dd-9363-8b211cfa975c	5027601c-a9ee-41dd-9363-8b211cfa975c.vep.vcf.gz	f3ac8d7ce5cf63f6e8c86dc7c1858800	1855881	released
8129442d-f5db-42ae-a159-932f9ad00b4e	8129442d-f5db-42ae-a159-932f9ad00b4e.vep.vcf.gz	6afd403e4c085eb6f4f655e7540b5ecb	1453287	released
1a07b4e4-2f47-4277-aeaa-6eae75f7fea9	1a07b4e4-2f47-4277-aeaa-6eae75f7fea9.vep.vcf.gz	c1cd8c431f0fbc191208809b0fa89a2b	1601122	released
60b4d01e-f5cd-4942-a5e0-7b7e3d845110	60b4d01e-f5cd-4942-a5e0-7b7e3d845110.vep.vcf.gz	219ca8074b97840ec8629de900e603e2	2422955	released
9d2c54db-5ddd-43ce-8abd-c310ee0f0ee1	9d2c54db-5ddd-43ce-8abd-c310ee0f0ee1.vep.vcf.gz	aed796bb27a394fd6cfc50fb10c5546e	4290284	released
cc939083-00c2-4cce-918f-478e819aaa77	cc939083-00c2-4cce-918f-478e819aaa77.vep.vcf.gz	5c9a790351072f9bdbeb1e987a642eeb	1441967	released
3295c10c-3749-4cbc-b655-1a6385219a93	3295c10c-3749-4cbc-b655-1a6385219a93.vep.vcf.gz	8414e6a7168839589f84603de6e85bcf	2746699	released
580606bc-5172-4371-a94b-1a38cc50f399	580606bc-5172-4371-a94b-1a38cc50f399.vep.vcf.gz	bd22620e88b49f89bca878f74cbda8c5	2165009	released
15776811-bf35-4ba5-b9f0-795ce5bcec66	15776811-bf35-4ba5-b9f0-795ce5bcec66.vep.vcf.gz	65c993df492d5689108c0459295f25d2	1665605	released
f28faaac-56cf-4b4b-8901-8b959c9d8eb7	f28faaac-56cf-4b4b-8901-8b959c9d8eb7.vep.vcf.gz	8c4b36060ed67cf54ea24a4944e1dc5b	4789021	released
e2f3f037-f644-4137-9663-7718fd6bdd33	e2f3f037-f644-4137-9663-7718fd6bdd33.vep.vcf.gz	ccbe343408685b307c7ef6d128f35b23	2491627	released
736c2938-a665-4f74-8255-77a07ed3e54a	736c2938-a665-4f74-8255-77a07ed3e54a.vep.vcf.gz	fef54b739928287015e95270a7831484	12270285	released
f89dbcce-9b6b-4f9b-9946-64a707c7f8f2	f89dbcce-9b6b-4f9b-9946-64a707c7f8f2.vep.vcf.gz	ce3e2dacf98ab6762117402aa13b9f42	1947175	released
f2ec53a3-f02d-44af-ae4f-9d11dcf42666	f2ec53a3-f02d-44af-ae4f-9d11dcf42666.vep.vcf.gz	4128730d0e0a068d3eee8d372dc76a91	1669493	released
61e8d5d5-b5e5-4112-98b2-058a6756dd02	61e8d5d5-b5e5-4112-98b2-058a6756dd02.vep.vcf.gz	3900bf526dbcf54668b04ecd513d4f10	2006491	released
65ad73a6-1d36-436c-9639-c4a9c1e98ce5	65ad73a6-1d36-436c-9639-c4a9c1e98ce5.vep.vcf.gz	dcd550beb43f3cba73f3c3481a2c0e3a	2050882	released
242ad042-3423-4c23-91e1-99efc9d8ee19	242ad042-3423-4c23-91e1-99efc9d8ee19.vep.vcf.gz	19a9ed8210e43956b012d74f433d532c	1108646	released
0d15cc64-fb54-4f56-b7c3-732d3be6e1d4	0d15cc64-fb54-4f56-b7c3-732d3be6e1d4.vep.vcf.gz	db07a0d4f12eeaee0a57f804981e3736	1485535	released
1f1efe0b-d4ba-4de5-b396-ac134e8806cd	1f1efe0b-d4ba-4de5-b396-ac134e8806cd.vep.vcf.gz	7bbe97ecf91afb2d1fa8d00960d91592	1735634	released
c7861e01-4a5f-4f59-8ead-bb4558514f64	c7861e01-4a5f-4f59-8ead-bb4558514f64.vep.vcf.gz	eb089bfd1e65d0d1ff227e8a3e0b3e4f	1325944	released
8de71aeb-8119-47fc-872c-2428e098cf88	8de71aeb-8119-47fc-872c-2428e098cf88.vep.vcf.gz	23789cf44778a1521b9978edbe2e980f	940583	released
2d2eb37e-1f81-4653-8f18-5db9a4d6d900	2d2eb37e-1f81-4653-8f18-5db9a4d6d900.vep.vcf.gz	c1a33b40708837bd39533c6abdb3ab8a	6164252	released
1d407906-f910-4288-af2f-d233281cc828	1d407906-f910-4288-af2f-d233281cc828.vep.vcf.gz	d0ce105cab31052ba5e863a8d4398c75	1341177	released
41f5f08f-1479-48bc-8b57-243f286b1487	41f5f08f-1479-48bc-8b57-243f286b1487.vep.vcf.gz	428622b60bf4bedeac1e541182d46145	1677781	released
fa65ddc5-ea05-4034-b3da-f99d450d66cb	fa65ddc5-ea05-4034-b3da-f99d450d66cb.vep.vcf.gz	3bdbf7dabeb19fbc043626a8563a368e	2210856	released
e209a373-792f-41ac-8f9c-640d6d7d802a	e209a373-792f-41ac-8f9c-640d6d7d802a.vep.vcf.gz	08e37ebca43f6726203d97db0baad268	2277523	released
239defb9-4e6d-40cb-9816-d666fcaa2ea0	239defb9-4e6d-40cb-9816-d666fcaa2ea0.vep.vcf.gz	446674a86652bde4bf841e6f25977f21	1282404	released
05b935d4-c0ac-4ac8-9f21-a79e9612be6e	05b935d4-c0ac-4ac8-9f21-a79e9612be6e.vep.vcf.gz	21d964de86c3783f6b71ba70fe7ac2a5	1854448	released
94795b00-e6fb-40d3-acc3-6ff410d755fe	94795b00-e6fb-40d3-acc3-6ff410d755fe.vep.vcf.gz	e81fba903734c1bdb99529243f4aa53e	1379497	released
f63870ee-e59f-415c-abb0-0c3b2350fc8a	f63870ee-e59f-415c-abb0-0c3b2350fc8a.vep.vcf.gz	33a78aac4d9129d69eb320ac0c09cf6d	2006213	released
7927e59f-fe29-48ef-86eb-add010d26866	7927e59f-fe29-48ef-86eb-add010d26866.vep.vcf.gz	21431ed4fd79dee4c711829417da613a	2638407	released
fcd147e6-2ec0-4946-adf8-8dd7a309c14e	fcd147e6-2ec0-4946-adf8-8dd7a309c14e.vep.vcf.gz	4b38c70f855cad1f169821a55173cbb6	1285539	released
94a03c10-3443-4df3-abfa-2008731d3cab	94a03c10-3443-4df3-abfa-2008731d3cab.vep.vcf.gz	92765b2fa24d219f7c738c739f88407d	2415906	released
5efc1c63-340b-4cc5-8173-0b97d70dcd7f	5efc1c63-340b-4cc5-8173-0b97d70dcd7f.vep.vcf.gz	b4ee99c53f530b901aba461d13c17519	1258643	released
1aad3676-6886-42cd-80c3-d4329e48972f	1aad3676-6886-42cd-80c3-d4329e48972f.vep.vcf.gz	e7ff34a282053d1c3a4c14efcc4ae790	1383364	released
1ac1abfd-f47a-4abc-b343-bc3789f1c162	1ac1abfd-f47a-4abc-b343-bc3789f1c162.vep.vcf.gz	e363d9d9d7ad36218c4e56bd1d64b215	9182824	released
953bcdba-2600-4b97-908f-57234c7f058f	953bcdba-2600-4b97-908f-57234c7f058f.vep.vcf.gz	e38ef0c0ac6d31287c5989ef5cf0b3bd	1577439	released
5e7313b0-545e-4487-9e50-6f8bdb37c9bf	5e7313b0-545e-4487-9e50-6f8bdb37c9bf.vep.vcf.gz	ce41621749951090098eaebd8dea38af	1232939	released
f1c5e48f-869d-4a2b-ad36-616fc3445620	f1c5e48f-869d-4a2b-ad36-616fc3445620.vep.vcf.gz	9b220c680e8f6af02785b53b15657721	1878845	released
b3f899dd-5a1f-4f58-aacb-2376ad2b7016	b3f899dd-5a1f-4f58-aacb-2376ad2b7016.vep.vcf.gz	18ac0890cd340e258d9f0bb630d8559f	770967	released
7f828530-ab98-46fc-a2c7-3fb75ce1d69b	7f828530-ab98-46fc-a2c7-3fb75ce1d69b.vep.vcf.gz	7018623c00bf227619ac0c91902b0d39	1590650	released
9f5f3a2c-9591-4ba1-ae55-645d1cf32f92	9f5f3a2c-9591-4ba1-ae55-645d1cf32f92.vep.vcf.gz	54f49e1e924731d418d45dd228d71b4d	680624	released
66bba43c-9d5b-45fe-91a4-6982a5c6c7fc	66bba43c-9d5b-45fe-91a4-6982a5c6c7fc.vep.vcf.gz	1dc1734e6b367734c8364fb6e5319733	721542	released
dc0744a0-3889-4b79-9d1b-ba0a48228ada	dc0744a0-3889-4b79-9d1b-ba0a48228ada.vep.vcf.gz	68382c91c43522254f247651c301ee2e	1530178	released
92ffe5e1-4e84-4c97-9c82-98e8e225b08c	92ffe5e1-4e84-4c97-9c82-98e8e225b08c.vep.vcf.gz	72a3fb5b903e50ba9c2b9e5ab134e838	811793	released
1dcab1aa-01df-4ed7-a76e-3cd06b8ae73b	1dcab1aa-01df-4ed7-a76e-3cd06b8ae73b.vep.vcf.gz	25ba74b04b516eeb1ffe2019abe61307	662741	released
9260d1c0-4244-486a-b76e-726417c15079	9260d1c0-4244-486a-b76e-726417c15079.vep.vcf.gz	cf9c91af4afb1fa42df551a189933d1e	799358	released
66326586-6d3a-45e0-bea3-d814bb61cf38	66326586-6d3a-45e0-bea3-d814bb61cf38.vep.vcf.gz	452a33a40062e6f6ea681704cbd81f4d	659940	released
10b28293-7d05-4f9e-88e6-7eba066effb1	10b28293-7d05-4f9e-88e6-7eba066effb1.vep.vcf.gz	a8e02f58b118dc68a69c028134fb3338	1821356	released
603cdcb7-9fd2-4213-acf5-6e1082788fd1	603cdcb7-9fd2-4213-acf5-6e1082788fd1.vep.vcf.gz	45abced91cd9dac6ad08e6274cbbbe3e	1634633	released
72cfc360-bb0d-4eda-9587-8c27bbe217df	72cfc360-bb0d-4eda-9587-8c27bbe217df.vep.vcf.gz	69323e3c49b21a9b0314de6411920e2d	1868584	released
3e0260dd-1a7d-43a1-b01c-43697030c3a7	3e0260dd-1a7d-43a1-b01c-43697030c3a7.vep.vcf.gz	f5dc55e3d73c9ae5f7695de082c03099	2363547	released
7bd67fe3-7435-4b03-9f92-8812c79c9398	7bd67fe3-7435-4b03-9f92-8812c79c9398.vep.vcf.gz	b63cfec6c8d5d83c47eec41bedc223cc	1673072	released
6db7deac-8dfd-40c8-89a6-94bee7bce145	6db7deac-8dfd-40c8-89a6-94bee7bce145.vep.vcf.gz	b45c003ade0a9883b35ebc1090d7d995	1490924	released
606a82d0-b801-4580-87b0-0167acff4b9c	606a82d0-b801-4580-87b0-0167acff4b9c.vep.vcf.gz	3c048949fe0d41fa8e002353a3bc5aa7	749429	released
72fed869-13a8-4c53-9275-138576e59585	72fed869-13a8-4c53-9275-138576e59585.vep.vcf.gz	a282861def8122828bf4c3bb9fa11a77	858843	released
f8c61c27-701b-474e-b983-d90126ffc578	f8c61c27-701b-474e-b983-d90126ffc578.vep.vcf.gz	81771e3a729042f0935814f6177ca8c4	921957	released
c47e9afb-ba98-4617-9cfb-f997db7d2929	c47e9afb-ba98-4617-9cfb-f997db7d2929.vep.vcf.gz	0878b12470f6f7a61b14c869ba3bbfcd	1408876	released
6858b953-d4cd-4e2f-b69e-84b81c41d208	6858b953-d4cd-4e2f-b69e-84b81c41d208.vep.vcf.gz	b6f812b7c6743e624dbd882be4b060dc	2018033	released
667eeb4f-9bde-4da5-a4ab-4605f47cc8ee	667eeb4f-9bde-4da5-a4ab-4605f47cc8ee.vep.vcf.gz	ea653b50d7c016d7e827fe46787b8813	1956887	released
372aebfb-f7b9-4021-811e-360d2cf562a0	372aebfb-f7b9-4021-811e-360d2cf562a0.vep.vcf.gz	434f75386c0968a27e5c9f46450d8350	2150228	released
8299bb51-32a9-4439-a4f0-8e47fce899e9	8299bb51-32a9-4439-a4f0-8e47fce899e9.vep.vcf.gz	4cf967272187fa2a77addc5059b8ee03	1670835	released
d21dd60e-be2e-4b66-b3e5-4e8420c65971	d21dd60e-be2e-4b66-b3e5-4e8420c65971.vep.vcf.gz	4637f243939364295578a2f7a642984a	1345481	released
89162462-9ce7-482d-9a5b-09d6b846b58e	89162462-9ce7-482d-9a5b-09d6b846b58e.vep.vcf.gz	71cea5f8f4829996ee2dda5828aff1e2	1296412	released
5fd9170e-ccba-421e-bd5b-2480716356be	5fd9170e-ccba-421e-bd5b-2480716356be.vep.vcf.gz	3fa741c6f8d6a248095e1319947b546c	890404	released
59601aee-353c-488e-8666-841ee679f93a	59601aee-353c-488e-8666-841ee679f93a.vep.vcf.gz	c4ca722ca30ab969f17b2a97bf2f61b2	2328406	released
4736d366-df7b-44b7-b79c-8f30e6054fb1	4736d366-df7b-44b7-b79c-8f30e6054fb1.vep.vcf.gz	3379efd86c961b9d65c0db96f4fc2f49	1614211	released
2ebc8ba7-e90b-4b07-b845-20ad85a58dcd	2ebc8ba7-e90b-4b07-b845-20ad85a58dcd.vep.vcf.gz	1053cef8e74fbebe936fad37be80a6df	1677474	released
abf8f1e4-7751-4f64-8307-b64708d94299	abf8f1e4-7751-4f64-8307-b64708d94299.vep.vcf.gz	feab43c5c4924866b05d5f58925a7542	1696799	released
d1535c27-de27-4128-90b9-d8a50233ce01	d1535c27-de27-4128-90b9-d8a50233ce01.vep.vcf.gz	c00136a594e3ba206858ec24d8cafd2c	1740803	released
47ac6086-dc5c-471c-9e85-5d05133329b1	47ac6086-dc5c-471c-9e85-5d05133329b1.vep.vcf.gz	9625122c17207037fbb224ad23152975	1349811	released
34f1262c-2d40-49db-8f40-65eb08c1bf4d	34f1262c-2d40-49db-8f40-65eb08c1bf4d.vep.vcf.gz	12bc09c8140184a5890817d6a078fe00	2329231	released
b66516d5-f58b-482c-837f-6e6adba1de69	b66516d5-f58b-482c-837f-6e6adba1de69.vep.vcf.gz	f496a2c44710e62394590b8544a552ea	1093785	released
0c325193-4cc2-42f7-bf28-4d5909d6e398	0c325193-4cc2-42f7-bf28-4d5909d6e398.vep.vcf.gz	46a069491f2289d382c98914ad4e7461	2255960	released
a7ac7866-cd18-4734-90d3-4518486a37de	a7ac7866-cd18-4734-90d3-4518486a37de.vep.vcf.gz	f2b453bf3591d7beefdbe0465fc1ce49	2040620	released
76bdade4-e8c1-4477-97cf-ae835ff6ccfe	76bdade4-e8c1-4477-97cf-ae835ff6ccfe.vep.vcf.gz	e83a17fb685b40ec89d64e80a446d39c	1275711	released
12167f36-e319-4676-9631-81f8d251f0f5	12167f36-e319-4676-9631-81f8d251f0f5.vep.vcf.gz	a024174025641641c66672a80ce039a8	1716360	released
fe133d82-dbfa-4d2f-a7ae-886d6ba31017	fe133d82-dbfa-4d2f-a7ae-886d6ba31017.vep.vcf.gz	5146c0b342b19c4c75abcb1e8822916d	1060964	released
a8c9eeba-f8c0-40d1-be2e-fc6dc0012da4	a8c9eeba-f8c0-40d1-be2e-fc6dc0012da4.vep.vcf.gz	cb08560a84f413169a52d8aa6d59545b	1098316	released
2ccfee1e-8ccb-4263-849e-521abec6259a	2ccfee1e-8ccb-4263-849e-521abec6259a.vep.vcf.gz	26816f4ea53d4488054257510f772ca9	1304791	released
48835831-8247-4f04-bc48-bb3a39f05cb0	48835831-8247-4f04-bc48-bb3a39f05cb0.vep.vcf.gz	9343a195fab8b914e830222ad9fa2dbe	857452	released
02346dce-72f0-42c4-871c-ae5323ad6239	02346dce-72f0-42c4-871c-ae5323ad6239.vep.vcf.gz	70bb00283b0da0285d3a4819de8d23f7	1799602	released
9b02a5b0-8e5e-4a45-b400-0dd8edf3c126	9b02a5b0-8e5e-4a45-b400-0dd8edf3c126.vep.vcf.gz	0db510f6786853447eb6d51c27a9391a	3154808	released
0fcff25c-a4e3-4514-b3d5-ac8fd85b32c4	0fcff25c-a4e3-4514-b3d5-ac8fd85b32c4.vep.vcf.gz	a09edf3a8e93c3f9effe7732fc32f658	5292575	released
128aea94-b8eb-4656-bb20-ced8bf07beb9	128aea94-b8eb-4656-bb20-ced8bf07beb9.vep.vcf.gz	d50c3df8b95532866ab07f8795b79ce3	1793006	released
e19ffc17-91a4-4194-b591-a3d92427dd92	e19ffc17-91a4-4194-b591-a3d92427dd92.vep.vcf.gz	9719b0d118a19baf1f045d0adf592261	986666	released
e715773a-1e2f-4b60-87f0-9d72801cb1c0	e715773a-1e2f-4b60-87f0-9d72801cb1c0.vep.vcf.gz	1fb0fa54e319d8706ae1b7d5f5f571dd	1381868	released
8abeccf9-400a-4fcc-9e38-61449372d143	8abeccf9-400a-4fcc-9e38-61449372d143.vep.vcf.gz	e9c4184b617c1cc6c93609b2b8ce5258	904099	released
a459c4d5-39d1-4582-bd5a-2de901d49fac	a459c4d5-39d1-4582-bd5a-2de901d49fac.vep.vcf.gz	d6992597953776a8c13d4dcf66b687f3	994241	released
b0bed27f-4791-404c-872e-2ee55b29b4a9	b0bed27f-4791-404c-872e-2ee55b29b4a9.vep.vcf.gz	f4254d53a1e2173cddd23e0a76639f05	2824855	released
4e910924-a3a7-41ff-998e-2e37657b7a21	4e910924-a3a7-41ff-998e-2e37657b7a21.vep.vcf.gz	448b7248f67773c368dfedb61185eb1a	1738546	released
11763c99-d2e4-4f90-8cf3-1ee0cc386ea5	11763c99-d2e4-4f90-8cf3-1ee0cc386ea5.vep.vcf.gz	45a244ac27f9248cf4023d5f0c8dc042	1194055	released
0efa783f-0e3e-4eeb-bd14-40ad594b1026	0efa783f-0e3e-4eeb-bd14-40ad594b1026.vep.vcf.gz	6aad24700afcc0a26e70281c889b4771	6130604	released
dda4aa02-27e6-45f4-a1ad-b6faa0a6d07c	dda4aa02-27e6-45f4-a1ad-b6faa0a6d07c.vep.vcf.gz	91200b7978438159f70b1395360de13b	4194261	released
03b68ce5-17b9-439b-b3e6-bc8d0d6b493c	03b68ce5-17b9-439b-b3e6-bc8d0d6b493c.vep.vcf.gz	98094376eeb7c13fd4f230e8c6edfd0b	1338435	released
4e8d2e37-c368-45e5-8b38-b161b6909730	4e8d2e37-c368-45e5-8b38-b161b6909730.vep.vcf.gz	ea012f46509bfe06fc52c88b7edd2fc2	978729	released
39361893-6ca0-42df-b3b4-a4fbe5f733c5	39361893-6ca0-42df-b3b4-a4fbe5f733c5.vep.vcf.gz	e8242747f5304d75e4d7f2d6b17c0e93	1605094	released
edbd3874-58b9-48e6-af30-96327a9c47a8	edbd3874-58b9-48e6-af30-96327a9c47a8.vep.vcf.gz	9d4832df02f7474b0175a5b8d04377a3	1700665	released
1f711546-00ce-4139-b7ac-cde564fd84f6	1f711546-00ce-4139-b7ac-cde564fd84f6.vep.vcf.gz	d4fb554e128483e522e71fac9f9f7512	1354724	released
95e3f2f1-0ca6-476a-a485-e413152141ba	95e3f2f1-0ca6-476a-a485-e413152141ba.vep.vcf.gz	78d1a62d32087694d6f955c91edff913	1277868	released
f8ee9f0b-898d-4909-b0fd-c0479d9f0dac	f8ee9f0b-898d-4909-b0fd-c0479d9f0dac.vep.vcf.gz	272c9cf0168dbfc57e13d93daf3a5e9f	1323737	released
800b5b8c-f36c-4508-abb5-0caec804b3ef	800b5b8c-f36c-4508-abb5-0caec804b3ef.vep.vcf.gz	6ba02701c46c2fed2b7ac26b6866b89f	9928054	released
c729b7da-f1fc-4299-ba37-2ed6c45b1bef	c729b7da-f1fc-4299-ba37-2ed6c45b1bef.vep.vcf.gz	82600851ec12ac313b5ba5b9048293b8	1968865	released
999cdb6d-e130-428c-8257-c0b9cd84ac5b	999cdb6d-e130-428c-8257-c0b9cd84ac5b.vep.vcf.gz	9488101a4e8aa76d45cbf296236b66ad	1575752	released
6032ac7d-d67b-448d-ba80-4a337dbdd90c	6032ac7d-d67b-448d-ba80-4a337dbdd90c.vep.vcf.gz	cc57d04af0a297ac66c05975051b4c7c	4879173	released
c433e127-0cce-471a-b138-6d099f3b9f35	c433e127-0cce-471a-b138-6d099f3b9f35.vep.vcf.gz	f911a3c79a3164fafb214799cd360b61	911183	released
d0c062ca-91be-4a56-802a-5ba6c8ac2cc7	d0c062ca-91be-4a56-802a-5ba6c8ac2cc7.vep.vcf.gz	e4be52d0cd99efd38912340cb5d610d2	2635668	released
a8c6c568-8ef1-4244-bc52-a87015048377	a8c6c568-8ef1-4244-bc52-a87015048377.vep.vcf.gz	553834d24adebfcd38429d2ade3b00f0	2322649	released
33a01a01-df82-486e-9b88-4183a71580cf	33a01a01-df82-486e-9b88-4183a71580cf.vep.vcf.gz	400978783e6b426d4330bd636e1e557e	2115608	released
a0907718-e228-46bc-b28c-e2a8bd558848	a0907718-e228-46bc-b28c-e2a8bd558848.vep.vcf.gz	0bc61ebe501c3bfbdc50777163718f78	5329642	released
742d8fc9-25ad-4f9a-baf8-a7cb87174a75	742d8fc9-25ad-4f9a-baf8-a7cb87174a75.vep.vcf.gz	69534236771bfe23892f3c303c012b84	1104438	released
88a6c47c-1f8d-44bd-9315-e5d4a441cd84	88a6c47c-1f8d-44bd-9315-e5d4a441cd84.vep.vcf.gz	7e6b39b37b9b8161adca1e867d088987	1436658	released
b7a2829d-b91f-47b1-a0a4-1d0991d5f6a2	b7a2829d-b91f-47b1-a0a4-1d0991d5f6a2.vep.vcf.gz	b2b2a4e235cce3282e67d713f114fd17	1234063	released
78da6fba-b82b-4748-b3be-1656f103f1fd	78da6fba-b82b-4748-b3be-1656f103f1fd.vep.vcf.gz	c634c7388197ba5d76116e4c877e22eb	12717437	released
abe4cd80-002b-4701-9aa8-fb1383b62303	abe4cd80-002b-4701-9aa8-fb1383b62303.vep.vcf.gz	3152801425e2642fe6a6ed17bf615aab	3040814	released
a786dfe0-7539-4618-9fd9-b14d840ffec2	a786dfe0-7539-4618-9fd9-b14d840ffec2.vep.vcf.gz	d39c05dececa188f2b3f6ce3e158f62e	3242745	released
7a7959ad-00f8-4ac5-abba-f734d2ae7eb9	7a7959ad-00f8-4ac5-abba-f734d2ae7eb9.vep.vcf.gz	a080fb7ddf1a8173882526025ae440fc	5159425	released
392c6900-e2d3-4f62-a463-cb711032038d	392c6900-e2d3-4f62-a463-cb711032038d.vep.vcf.gz	56f9c2603aa7527a1a12a89bc7332ca9	8528050	released
39afd44b-8a21-45aa-9c4a-2c53cc77e5e8	39afd44b-8a21-45aa-9c4a-2c53cc77e5e8.vep.vcf.gz	8eda2d78429b2d1e8da1490490ebae10	5208937	released
1d60297d-f899-48f6-a46d-e1af30243d82	1d60297d-f899-48f6-a46d-e1af30243d82.vep.vcf.gz	2099756e54e725a35a66b13beb802c4e	4099058	released
7ad32932-191a-47ad-9c89-5f2f2657f167	7ad32932-191a-47ad-9c89-5f2f2657f167.vep.vcf.gz	d3fe93b36f510a3609c3b5b0e7a86cb3	2084033	released
22da21cf-ae0f-4019-82da-f6e46d456ab3	22da21cf-ae0f-4019-82da-f6e46d456ab3.vep.vcf.gz	94b5b85a36916b239f80a97ab329a4ec	353630	released
6f983e6a-7b8b-4e5a-85b1-de436dc4d9a0	6f983e6a-7b8b-4e5a-85b1-de436dc4d9a0.vep.vcf.gz	98ffba79457f95e3f8e508c9f90bf0ba	6496136	released
f1bd597f-b98e-4820-8155-d55312a20709	f1bd597f-b98e-4820-8155-d55312a20709.vep.vcf.gz	8416eadcd71d346437c925f485198bb4	1646386	released
c9d34ab1-a50b-4e67-8f5a-38bc91757c49	c9d34ab1-a50b-4e67-8f5a-38bc91757c49.vep.vcf.gz	36fa2dc4e1633babb36afa19b17022c7	1920493	released
453fdb15-75a7-4013-9b0c-f40c1b10d7e1	453fdb15-75a7-4013-9b0c-f40c1b10d7e1.vep.vcf.gz	29b5fd5259b8be4d646e890fd7591621	2903779	released
f2e7dfd0-c743-4866-8d91-b786bd3e8b27	f2e7dfd0-c743-4866-8d91-b786bd3e8b27.vep.vcf.gz	f7b5f5ca57b8a40643defacdc88e4031	9516452	released
4fe3c9aa-ea7b-406d-833e-398a0454de92	4fe3c9aa-ea7b-406d-833e-398a0454de92.vep.vcf.gz	565c94320a241d153a6048154d215637	1974901	released
796fcfdd-f3b1-463d-a4da-b57449537db0	796fcfdd-f3b1-463d-a4da-b57449537db0.vep.vcf.gz	f830df5fcff2f9648d240d56b19106e9	3493831	released
3f02a56c-1ce5-40aa-9b28-c64ef53191dc	3f02a56c-1ce5-40aa-9b28-c64ef53191dc.vep.vcf.gz	4ddbb15459205e8747f0f0e285bcb4a0	9287773	released
7a2da31f-34fa-42dd-96f4-ec9ffcef225a	7a2da31f-34fa-42dd-96f4-ec9ffcef225a.vep.vcf.gz	c6037a330fb43c1ae4b3731c940f3658	3917933	released
b1579576-112b-4081-b393-eb554d9d56a5	b1579576-112b-4081-b393-eb554d9d56a5.vep.vcf.gz	74218fab2fb3e9605731f0cbb11459a7	1788319	released
cb31f3f5-18ad-4a54-b012-85c0b2d642f6	cb31f3f5-18ad-4a54-b012-85c0b2d642f6.vep.vcf.gz	eecdf2bc49f8c3ec3da0870f02a90732	12554117	released
9f6d597c-1fe0-42e1-ac67-890c99a0c58d	9f6d597c-1fe0-42e1-ac67-890c99a0c58d.vep.vcf.gz	876b5d83558eef2eed99f9101a68fa7d	8917810	released
751eb6eb-8c8a-4231-9142-7418779a10c0	751eb6eb-8c8a-4231-9142-7418779a10c0.vep.vcf.gz	384363aa06ea72f15b9754a8c8d0b649	1727971	released
741fe111-f2e2-4600-ab49-9ade230a7cea	741fe111-f2e2-4600-ab49-9ade230a7cea.vep.vcf.gz	de4fb4555c4f719efec1597836869ba2	3964906	released
87552b29-6f1a-4dd7-9f0f-42424d7f7344	87552b29-6f1a-4dd7-9f0f-42424d7f7344.vep.vcf.gz	1e8ef9fe0213a4e6f9b14826dca1d36c	9297926	released
5c712b5f-9ff7-431f-ae33-98dda3f03517	5c712b5f-9ff7-431f-ae33-98dda3f03517.vep.vcf.gz	a9ce96a220eefd1570222c9b180f780a	3072478	released
be188543-5b76-4787-8536-aff2aea964f3	be188543-5b76-4787-8536-aff2aea964f3.vep.vcf.gz	ea84636c36bb9a45f496d80932b3c659	5700198	released
835a9bb7-2cdf-4632-9e2f-ffdc5d03bea1	835a9bb7-2cdf-4632-9e2f-ffdc5d03bea1.vep.vcf.gz	1ccd387360f2966f60a9d53e1c710f00	2384203	released
0f05d3f3-c95e-4fe3-aab9-1e2548ddb014	0f05d3f3-c95e-4fe3-aab9-1e2548ddb014.vep.vcf.gz	dd9e1f27384666a2e477ac2abd382d74	1490245	released
47e8a694-e5b0-442a-922d-d6da6fa0da53	47e8a694-e5b0-442a-922d-d6da6fa0da53.vep.vcf.gz	fc55692ecb4f88b8db5364d2238a1e20	1185478	released
56ab862b-0956-4940-8ab9-15e7e09a992b	56ab862b-0956-4940-8ab9-15e7e09a992b.vep.vcf.gz	355309088de7cb611e504c3da10aa831	3429037	released
e417df85-2074-4d43-9e36-df4aa5b57e66	e417df85-2074-4d43-9e36-df4aa5b57e66.vep.vcf.gz	27425be71fa8f681f8371e8c3d459629	2369863	released
7a3e0506-d345-4e71-9d53-cc2599c087d3	7a3e0506-d345-4e71-9d53-cc2599c087d3.vep.vcf.gz	880e8e0395e95fa6c9eb3af94e8945ce	10106995	released
5e56b593-44f2-4057-a623-a768c3a82a09	5e56b593-44f2-4057-a623-a768c3a82a09.vep.vcf.gz	18f29f0588f0e0f7d8ab2b7a70a36b3d	5064616	released
9fca30d3-7e01-4f51-ac1d-e7497564528e	9fca30d3-7e01-4f51-ac1d-e7497564528e.vep.vcf.gz	97f734c273cb1b88a3411d3c2cc63f88	501865	released
df1579ef-4a7b-4dfe-a12a-4bab80d5c2aa	df1579ef-4a7b-4dfe-a12a-4bab80d5c2aa.vep.vcf.gz	b76ca48e33e54d489e0629cdd3e7bade	6708407	released
da613f9e-6b6c-4395-b172-b2d388e50cf3	da613f9e-6b6c-4395-b172-b2d388e50cf3.vep.vcf.gz	0adc0c72438c983115e6a1d4249fa8a5	5668833	released
f96a16eb-b82c-4989-bf31-1b63cbc7681c	f96a16eb-b82c-4989-bf31-1b63cbc7681c.vep.vcf.gz	15bf98993e8bf51e45309cd717585a66	10652684	released
eb2f3e35-c6af-4c9a-b485-51d71c48d418	eb2f3e35-c6af-4c9a-b485-51d71c48d418.vep.vcf.gz	4bafb96aab7784b2f910cd1aa54bc4ca	4057878	released
211f2a18-d7e1-4b54-bc36-9e48923a862c	211f2a18-d7e1-4b54-bc36-9e48923a862c.vep.vcf.gz	c56b0b096ded321bb22f92a1acbcf0d4	7334163	released
0495f341-95e3-4b19-a4ab-9ff7463618d0	0495f341-95e3-4b19-a4ab-9ff7463618d0.vep.vcf.gz	9d710695e041ef94d1bc4ad14a8a5856	2928141	released
759f92e4-be9a-4c51-93f2-c02d073555bd	759f92e4-be9a-4c51-93f2-c02d073555bd.vep.vcf.gz	5150fe6d247cf2e5b219712fe4fd03e5	1792463	released
1926ce5b-1141-4033-b405-69711b9b8613	1926ce5b-1141-4033-b405-69711b9b8613.vep.vcf.gz	619e0c501438e3d861786117ad4ea4bb	3120894	released
2574b016-48f5-447c-bee1-93bb4d031776	2574b016-48f5-447c-bee1-93bb4d031776.vep.vcf.gz	d4127b6f44fdd533e2bb66d735ecff6a	7888665	released
78ed93c1-5200-4c72-a61a-d32191decf8e	78ed93c1-5200-4c72-a61a-d32191decf8e.vep.vcf.gz	39e5faa01b51b306202d6b60e928d995	4996541	released
89eb0df3-a095-4e85-9c13-0b018bc97e0d	89eb0df3-a095-4e85-9c13-0b018bc97e0d.vep.vcf.gz	3b6bd50521e3bf69f3f1bb1e1b60733e	13364302	released
2ddbce8a-f3b9-4b25-bbd1-b65d1c16115e	2ddbce8a-f3b9-4b25-bbd1-b65d1c16115e.vep.vcf.gz	37b4386653bc1937ee59fe6f7f97dac1	7047926	released
b0473d18-f59f-4a0f-84b5-ae37b98c62b4	b0473d18-f59f-4a0f-84b5-ae37b98c62b4.vep.vcf.gz	fe7bcb209c0b3167c36d09bb5673e767	17175827	released
855f6dbf-d5d5-4621-8a04-9e062d5b1564	855f6dbf-d5d5-4621-8a04-9e062d5b1564.vep.vcf.gz	ec01032565bda78ef30900944d6ef7f7	488842	released
a5ef426f-0e41-4f3d-a048-e78f98853ac3	a5ef426f-0e41-4f3d-a048-e78f98853ac3.vep.vcf.gz	5e740ebe840744959d1dd33d12a027d2	5762920	released
60b2b119-7553-45c2-a134-c3d37e85fb86	60b2b119-7553-45c2-a134-c3d37e85fb86.vep.vcf.gz	511e0a8134bcf985a7ad3a6129df9ebe	1771899	released
260354ee-a2b6-4525-9051-8efaa241f745	260354ee-a2b6-4525-9051-8efaa241f745.vep.vcf.gz	331e7411a8a7b89b4cd17fcd64878b37	9755725	released
e42ed9e5-9826-4ef6-a9af-df40d8b78279	e42ed9e5-9826-4ef6-a9af-df40d8b78279.vep.vcf.gz	0d3e2f5e86767faa52e49a72d6884f9f	2523211	released
a334e62d-5e8c-4e73-a539-f3206db2ab3f	a334e62d-5e8c-4e73-a539-f3206db2ab3f.vep.vcf.gz	601d986ef8d577e7dddc54b3a3a199dc	3782610	released
9df57602-31f6-4178-b97c-7df5e8f324df	9df57602-31f6-4178-b97c-7df5e8f324df.vep.vcf.gz	675af1e782573651b10162f7cc97547a	12549786	released
7c27c98c-61ff-4d97-bf37-30f02a23c5f7	7c27c98c-61ff-4d97-bf37-30f02a23c5f7.vep.vcf.gz	c84d277ba2383739121825a8a14bad80	436477	released
716e21d4-abfb-41f9-983a-9ee09f236eb0	716e21d4-abfb-41f9-983a-9ee09f236eb0.vep.vcf.gz	45b9c59f2280e2ef29c316fbde157491	17514967	released
fec7dac4-e369-49e8-a6d2-e3f568491986	fec7dac4-e369-49e8-a6d2-e3f568491986.vep.vcf.gz	32e1e6f427e4da3380c41012a438eb74	1963988	released
9904a505-7667-483f-9662-a8812e060ae4	9904a505-7667-483f-9662-a8812e060ae4.vep.vcf.gz	7dde2f58f929dcef036203cde9b34218	445072	released
e7ed7c40-5d7b-43b8-8477-e05f07ae3f07	e7ed7c40-5d7b-43b8-8477-e05f07ae3f07.vep.vcf.gz	04f191ac3f384184d6dd589fd5777224	7473485	released
fce8b7ed-bc5d-4f73-ab2d-832f8ddba6c6	fce8b7ed-bc5d-4f73-ab2d-832f8ddba6c6.vep.vcf.gz	34eebcd444dac26cf992278fa38c2016	576413	released
a0a9a15b-84a5-4208-8b6b-b32e2ada48b8	a0a9a15b-84a5-4208-8b6b-b32e2ada48b8.vep.vcf.gz	9f10b068560cdd36d49a8080e91bbc4a	2495582	released
e9516e14-55aa-4b27-9d2c-d9c4d2164d36	e9516e14-55aa-4b27-9d2c-d9c4d2164d36.vep.vcf.gz	9b599780a63344b199c7f44dd3f23dbb	6868731	released
44f21fb6-f284-47cb-91ff-d1c0304d150e	44f21fb6-f284-47cb-91ff-d1c0304d150e.vep.vcf.gz	df7ded1b821fd466be655b8ad9b41531	915565	released
deea3e7a-c516-4508-be03-fbc32c887eb4	deea3e7a-c516-4508-be03-fbc32c887eb4.vep.vcf.gz	fe04df6bae2da6be3bba63e07ed42744	1890910	released
39265277-6f32-4508-be8d-d60adef26233	39265277-6f32-4508-be8d-d60adef26233.vep.vcf.gz	cfc7cab738f0f8db377d012b43d0a9ab	6071974	released
397e911d-a97a-4b1a-af21-fc50defee211	397e911d-a97a-4b1a-af21-fc50defee211.vep.vcf.gz	d699c9bd6dae3bf0241d483d2109eafd	1622131	released
13faef33-4750-42c4-bee3-94795b5a44a8	13faef33-4750-42c4-bee3-94795b5a44a8.vep.vcf.gz	3769495315c6950b76c44ae78a5f480c	1084763	released
d7ee79b4-ec87-4624-93b9-582f9939366f	d7ee79b4-ec87-4624-93b9-582f9939366f.vep.vcf.gz	ffc8a470e5c5abd57e17ee7f8d8df0be	2002962	released
809672b7-a04a-4801-90cf-f0ce3436b874	809672b7-a04a-4801-90cf-f0ce3436b874.vep.vcf.gz	4e2cf13b49f7ba9d9c75e106df6afbd2	1591544	released
45d50dc5-b4e0-4216-932f-1d3657d189de	45d50dc5-b4e0-4216-932f-1d3657d189de.vep.vcf.gz	4bf3cc26edce7f6ca9439c77365f5e7e	1452789	released
7a329ce8-e195-4e1c-aaf6-218e3f60bfbe	7a329ce8-e195-4e1c-aaf6-218e3f60bfbe.vep.vcf.gz	23ca7c8b6db407b7ddb9807441f006d2	1471486	released
4e226079-63b5-4a75-a49f-5ef9c7bd32dc	4e226079-63b5-4a75-a49f-5ef9c7bd32dc.vep.vcf.gz	0871f4df027cbdb01eab71c25dcf08c2	2064565	released
4a88f50f-02f1-4e78-9ab4-8bc253a345ae	4a88f50f-02f1-4e78-9ab4-8bc253a345ae.vep.vcf.gz	f9868100bb552919fe9a0fc832014847	1036858	released
89478d3a-d7a2-4f97-9d8e-8d674a7c63ef	89478d3a-d7a2-4f97-9d8e-8d674a7c63ef.vep.vcf.gz	74bf436e689ff9f70966df81d85d9b8f	867987	released
171dcb6d-241b-44e7-a83c-0635efa3a4bd	171dcb6d-241b-44e7-a83c-0635efa3a4bd.vep.vcf.gz	70821fec76fbf57f5f7b6777e35f5087	1254992	released
a147be09-c505-4842-aaf4-4c81d80fdcb7	a147be09-c505-4842-aaf4-4c81d80fdcb7.vep.vcf.gz	36f14b2711dccd14bd44b8fb990f3f40	1536108	released
247fad13-1415-41db-af25-6dd076cca0fe	247fad13-1415-41db-af25-6dd076cca0fe.vep.vcf.gz	c8ccbc7351ab62648ed3956e2a3ecbc5	2062419	released
d18405e6-2670-4a76-b0b5-6b82022c8f76	d18405e6-2670-4a76-b0b5-6b82022c8f76.vep.vcf.gz	f2895e5b88a67eccf79cdb818def32f4	1925903	released
12f85175-ba0c-46c3-a2f1-3b997d92023b	12f85175-ba0c-46c3-a2f1-3b997d92023b.vep.vcf.gz	bf830afa391fa7770cf6b2cd7111b620	2829342	released
d7f7ccb2-8312-499a-bebc-8cf79d07b5f7	d7f7ccb2-8312-499a-bebc-8cf79d07b5f7.vep.vcf.gz	c0b2ae7fffd988b2de9b184db2917156	1074318	released
2efe6522-a406-4ea5-9cf8-42a2eddbd787	2efe6522-a406-4ea5-9cf8-42a2eddbd787.vep.vcf.gz	6dd40b35c214ef2030834ce977aacbf4	1873235	released
4457ebe4-6d0d-4bdf-8c78-7e0b37cbb5a2	4457ebe4-6d0d-4bdf-8c78-7e0b37cbb5a2.vep.vcf.gz	b93d8f34571b1e586afc698fe5239a4c	1948067	released
e4fb0337-5264-4c5a-92bd-75d024439457	e4fb0337-5264-4c5a-92bd-75d024439457.vep.vcf.gz	b36b89c5e25c77cd2f26a958dbf2c38b	1797303	released
b68395fa-c5e2-4b0f-82b0-c12e0dc8b9dc	b68395fa-c5e2-4b0f-82b0-c12e0dc8b9dc.vep.vcf.gz	f0f6186eecf302ac53fc68d6485dfeaa	898023	released
ec39dd9c-33ae-4f33-900f-42bf432b1977	ec39dd9c-33ae-4f33-900f-42bf432b1977.vep.vcf.gz	3db270b5be48cd978441ab2ff59aa737	6131872	released
bc8eba34-0b74-471e-af76-01bfe8531ff4	bc8eba34-0b74-471e-af76-01bfe8531ff4.vep.vcf.gz	0d224ce1da4515f9c5b05ba680f3b31d	988523	released
c64dedce-f4d7-4722-953b-caea391b6b98	c64dedce-f4d7-4722-953b-caea391b6b98.vep.vcf.gz	7d946300581c0c3d60aebb73cf256eeb	2078973	released
c2fd3214-004d-4939-a5d7-87fb8d6211eb	c2fd3214-004d-4939-a5d7-87fb8d6211eb.vep.vcf.gz	b8e61b2baea8510a6776c695bf482688	1454581	released
08dace2a-ee20-44dd-bcd2-2e28726ee807	08dace2a-ee20-44dd-bcd2-2e28726ee807.vep.vcf.gz	eb302a7817a9e43a849651eca82f5ff9	1051954	released
a3bbc1da-d0af-464d-af63-d9cb43ddba91	a3bbc1da-d0af-464d-af63-d9cb43ddba91.vep.vcf.gz	28c997597d12722f9e2b9c0c494e59f7	1175967	released
1f2ca807-adb9-44f2-80fa-89fbf66dbd26	1f2ca807-adb9-44f2-80fa-89fbf66dbd26.vep.vcf.gz	722e1283d9e2892faf62a6a7ead48d98	1464283	released
3356d99a-5d91-4a53-ab58-ad1f4cc60604	3356d99a-5d91-4a53-ab58-ad1f4cc60604.vep.vcf.gz	ed18299be5d9ce19f7b8be7b27440cd0	7082963	released
2214c644-8974-482e-acbc-5472b39d470c	2214c644-8974-482e-acbc-5472b39d470c.vep.vcf.gz	53ddd05c7fec31ce047217e0784ac31f	1346000	released
bdb9a494-7e5b-4efa-aebd-281c2d52a9b0	bdb9a494-7e5b-4efa-aebd-281c2d52a9b0.vep.vcf.gz	6dd0c44a0878779c6b6e12af265d1b89	4477984	released
03a2234a-3e39-48d6-9bb5-1f29eebbf7ff	03a2234a-3e39-48d6-9bb5-1f29eebbf7ff.vep.vcf.gz	d4945ac806e7d5708af2b559738c6300	4468068	released
2ee835b9-4cbc-4aba-b855-66b016bed536	2ee835b9-4cbc-4aba-b855-66b016bed536.vep.vcf.gz	4a72a51a0b06b8785d1700773ce39a9e	1685341	released
04f5b9d6-e3ff-4b4c-9d7d-7cfc1deff489	04f5b9d6-e3ff-4b4c-9d7d-7cfc1deff489.vep.vcf.gz	9278ab05a676a523c16ba99e2dc0549a	909204	released
65b07da6-907d-4529-a5de-ea631ba13e1b	65b07da6-907d-4529-a5de-ea631ba13e1b.vep.vcf.gz	7944900bc1c2baf08bd53e1e18d2c430	1650395	released
a29f90ef-9690-40bc-bdc2-bf94647dc15a	a29f90ef-9690-40bc-bdc2-bf94647dc15a.vep.vcf.gz	54a2124ab86efab7618f72e2e20d8c73	2080789	released
05c11c75-d235-47c3-8e4b-662e24c68cae	05c11c75-d235-47c3-8e4b-662e24c68cae.vep.vcf.gz	b00970fe423b4d723061438e0ef57219	1211835	released
302f7cd6-f339-476b-bee0-d901b2ba543d	302f7cd6-f339-476b-bee0-d901b2ba543d.vep.vcf.gz	e68498965c73c46078fcf7ff04896dd7	713263	released
ef915296-82b7-4065-9c60-06556aacc311	ef915296-82b7-4065-9c60-06556aacc311.vep.vcf.gz	f61594a6a43498c27d5636bb5b1b5e73	6175334	released
56e6c384-aee1-4ca2-92d0-24c25f7955aa	56e6c384-aee1-4ca2-92d0-24c25f7955aa.vep.vcf.gz	b5f63218337ab5ad7a0828812920e191	1516944	released
9a9aaeeb-8546-48f7-b5d9-6c277964535b	9a9aaeeb-8546-48f7-b5d9-6c277964535b.vep.vcf.gz	520953caab0a98b4cca96cda30e548a3	3111326	released
5b67eb89-4bb2-4a3e-83c5-167ed9ce88a5	5b67eb89-4bb2-4a3e-83c5-167ed9ce88a5.vep.vcf.gz	0f1edb165ae54b1482fbe1f07b2f941d	1208102	released
51c2b104-cf59-449a-8dab-80e6b5a00f18	51c2b104-cf59-449a-8dab-80e6b5a00f18.vep.vcf.gz	dcbd237ffffc6739a04bc77c8bbf4feb	4705500	released
92f4b28c-3553-4b7f-83a2-99f30dc04e1b	92f4b28c-3553-4b7f-83a2-99f30dc04e1b.vep.vcf.gz	642317f7f0d3c31c39992d26229e5181	1915018	released
2acfe130-f232-42d2-b869-56d18652eca2	2acfe130-f232-42d2-b869-56d18652eca2.vep.vcf.gz	992da0f0b6f56e1887f3e3278ae994c0	1088289	released
cf7edd3d-84c9-4813-bc6a-3357c10f77c2	cf7edd3d-84c9-4813-bc6a-3357c10f77c2.vep.vcf.gz	e055e711940daeac70c88a53f330f2ab	1198033	released
beb0d923-a915-4704-993b-3551d69f023c	beb0d923-a915-4704-993b-3551d69f023c.vep.vcf.gz	b3b7ed4ee5f78f8a31a246a8dc19f6a8	1433702	released
03e3f06b-7899-4986-8600-a6a2d4f00bed	03e3f06b-7899-4986-8600-a6a2d4f00bed.vep.vcf.gz	805d5a93d0a6800bcd8e8869edc3c4d8	1827357	released
88228910-3975-47b8-bce3-cecec9fef3c7	88228910-3975-47b8-bce3-cecec9fef3c7.vep.vcf.gz	99b2a2bf5335abe678a628a5d6f690a8	2126445	released
78b1eeb2-5731-4537-85fd-f3f521825e4c	78b1eeb2-5731-4537-85fd-f3f521825e4c.vep.vcf.gz	d80825a88db02d3154efc154a8fdbd63	5466440	released
1345a5c9-ff38-475e-bda5-124314dc0d4b	1345a5c9-ff38-475e-bda5-124314dc0d4b.vep.vcf.gz	2c6896c73c98af9498ca430297630efb	1900049	released
00e06cd0-07aa-47bc-87eb-d2045078d115	00e06cd0-07aa-47bc-87eb-d2045078d115.vep.vcf.gz	263108869963be498189dc909210aeef	2181954	released
578fb125-e4a0-4c04-a8e9-da0e60a7fe7e	578fb125-e4a0-4c04-a8e9-da0e60a7fe7e.vep.vcf.gz	fd3e572bdee99659a16555743d5fc716	3583393	released
dce42721-d301-420b-b6dd-65aa3946e54d	dce42721-d301-420b-b6dd-65aa3946e54d.vep.vcf.gz	e0a77d839bf5a5a6a88bb30b6d8cfc68	6034801	released
41d72130-5086-4863-bc0e-cd594bd64da5	41d72130-5086-4863-bc0e-cd594bd64da5.vep.vcf.gz	f359d8321c5b6896b63bc0402023480d	8327569	released
6c291c07-d1ba-455c-95a0-f882206f8b28	6c291c07-d1ba-455c-95a0-f882206f8b28.vep.vcf.gz	a44fa42e0e72e64aa8a797959c6f77ac	3647420	released
0da1fcfa-5504-421b-8cc9-13a99ca1c859	0da1fcfa-5504-421b-8cc9-13a99ca1c859.vep.vcf.gz	d518dffc6baa7932cbd78ed12d84f63c	1547316	released
aa55bdbb-9653-48eb-a612-2d407efd1816	aa55bdbb-9653-48eb-a612-2d407efd1816.vep.vcf.gz	c9195a2b8fc35fbf28c3ffe1dd9fabff	9746761	released
baff6868-4902-4cd3-b710-30141088493d	baff6868-4902-4cd3-b710-30141088493d.vep.vcf.gz	263a1180d48e3cb06de78356a844ecf3	5110263	released
5190039b-9df5-4ee1-87d5-67ccc99d06c9	5190039b-9df5-4ee1-87d5-67ccc99d06c9.vep.vcf.gz	f03fcd9a6ef847bc543cab53275e8ec1	2002261	released
2966e8d7-618f-4ba0-a0a2-c57a0bf5ae0e	2966e8d7-618f-4ba0-a0a2-c57a0bf5ae0e.vep.vcf.gz	d245226eb99c6281ff4f35022c46d765	9133319	released
36dafb50-ec3f-433f-a353-c7ba2560e6b1	36dafb50-ec3f-433f-a353-c7ba2560e6b1.vep.vcf.gz	590d6c946d8133e616905278f600e834	3942018	released
95d8e85b-a736-453b-9da9-83e6c019c21e	95d8e85b-a736-453b-9da9-83e6c019c21e.vep.vcf.gz	4bf354be0120d00afe8e51e3493b495f	5460146	released
a308bafe-17b6-458d-8cdc-938920e7d7fc	a308bafe-17b6-458d-8cdc-938920e7d7fc.vep.vcf.gz	9a85b1076d05907be0f83f34f06dd18b	3662161	released
f0f9629b-b81f-45b6-8c34-651c986dbd0e	f0f9629b-b81f-45b6-8c34-651c986dbd0e.vep.vcf.gz	6e6ac3d18d6ea67c9c42891a3a905003	2471788	released
a4f3565a-d0bd-47db-8180-81a6211fbb00	a4f3565a-d0bd-47db-8180-81a6211fbb00.vep.vcf.gz	95d0ab4841e27a7300302c0e4578535a	3898478	released
c297eec5-a5c9-4bad-b591-4a3445591b32	c297eec5-a5c9-4bad-b591-4a3445591b32.vep.vcf.gz	3e11f01d4b640e040654ce1f5ff1f77b	4372773	released
609faae6-679a-4502-87e1-50e4bad64f8b	609faae6-679a-4502-87e1-50e4bad64f8b.vep.vcf.gz	6971dc7aa9f711f2e808d0a73085d176	6167014	released
3e7c9f9d-ff7a-4802-a570-66a1e9b98c5b	3e7c9f9d-ff7a-4802-a570-66a1e9b98c5b.vep.vcf.gz	5ff433356824b515d9fcdf97ac4b000d	3196156	released
43a1a799-8f44-4806-af90-dc9263ffcbc8	43a1a799-8f44-4806-af90-dc9263ffcbc8.vep.vcf.gz	d0b493873b7bcfc3e1c6ae47ade083f2	8375315	released
ec8180dc-f398-4d0f-ab6b-13679452d150	ec8180dc-f398-4d0f-ab6b-13679452d150.vep.vcf.gz	de641497d9e38fedae2a091470feece1	4674470	released
057aee34-a069-44e6-8caa-d77ba376956b	057aee34-a069-44e6-8caa-d77ba376956b.vep.vcf.gz	412059fcc6f7cb155779e63b62d18733	7153509	released
b075c5e2-0c80-4edd-8a19-3d86ac1f5c8e	b075c5e2-0c80-4edd-8a19-3d86ac1f5c8e.vep.vcf.gz	6851865b8f0c7977f0b841639842381f	1627575	released
993c2aaf-c0d0-4651-87c4-5ce5e789b4ce	993c2aaf-c0d0-4651-87c4-5ce5e789b4ce.vep.vcf.gz	e71344c7a8f114ec8ebf63366ea41de9	2522094	released
f52d9378-2e86-4863-aa2f-2d72747ee59b	f52d9378-2e86-4863-aa2f-2d72747ee59b.vep.vcf.gz	acf6ea0d94c6983d6d042fb6115f03b4	1683125	released
75360ec6-859a-414d-a67a-5e6f35e11e87	75360ec6-859a-414d-a67a-5e6f35e11e87.vep.vcf.gz	ce3fced5ce231ebac47492615d3369e5	2601571	released
b8b1a06b-53b5-41bb-8754-9d5460a305bc	b8b1a06b-53b5-41bb-8754-9d5460a305bc.vep.vcf.gz	805cc22ec5c77a0d0366470bffb2cd05	2426710	released
d0b93448-0e88-4bde-835c-52785a80cff0	d0b93448-0e88-4bde-835c-52785a80cff0.vep.vcf.gz	25e13faf6f9f4a6d302391e02796d079	1782894	released
d5ebaf0f-baac-4148-89c8-fdfd58a19634	d5ebaf0f-baac-4148-89c8-fdfd58a19634.vep.vcf.gz	30687434691c3c61eaaac655af0ddb26	1806940	released
47b7358d-f6a3-43de-aadd-07f361a534fa	47b7358d-f6a3-43de-aadd-07f361a534fa.vep.vcf.gz	2435871462a4e309f6b775b40a320f8f	1997915	released
8c4d17a6-8db5-451d-ada6-d400b7b4c664	8c4d17a6-8db5-451d-ada6-d400b7b4c664.vep.vcf.gz	ecf2ff4784aef8ecf301a0bfc713121e	3509050	released
e41bfd0a-bd2a-4ed6-b982-335fa7ad5613	e41bfd0a-bd2a-4ed6-b982-335fa7ad5613.vep.vcf.gz	bad1288250beb03264fa81a74b9aba9b	2258318	released
22361912-fe41-4de8-9019-aac0c883596d	22361912-fe41-4de8-9019-aac0c883596d.vep.vcf.gz	f4026ed9c9a79735f44941b090faad50	2030198	released
56fa511b-4928-4c05-9dcd-86281484e4e2	56fa511b-4928-4c05-9dcd-86281484e4e2.vep.vcf.gz	3d93e3fa202b079b368763622877bad7	2104995	released
1bb48206-0e6a-4b55-a73e-451ff59f2f8e	1bb48206-0e6a-4b55-a73e-451ff59f2f8e.vep.vcf.gz	2c18473d53a8817d5d94495cb1b05a86	2022536	released
0cceea15-7a62-4c1f-9a50-6b5e64ac4623	0cceea15-7a62-4c1f-9a50-6b5e64ac4623.vep.vcf.gz	a7bc12e9abd873c72024ec76da940786	1836952	released
40bf7907-d121-475a-b76e-570e18901ada	40bf7907-d121-475a-b76e-570e18901ada.vep.vcf.gz	5919877b15dc33c6edf3f48d93a57f0c	2060195	released
5702d20b-d835-4643-8cc3-90560e01b857	5702d20b-d835-4643-8cc3-90560e01b857.vep.vcf.gz	6c3dbeca496eead894781acb15bef93b	2123352	released
86db9aa3-141b-439b-ad8a-7f468eda8168	86db9aa3-141b-439b-ad8a-7f468eda8168.vep.vcf.gz	99fc09ab096578a6ea64d532b7dc84d2	2341441	released
27a7a45c-16b0-40ef-8d84-89077dccdb2c	27a7a45c-16b0-40ef-8d84-89077dccdb2c.vep.vcf.gz	74317c896a3662e90809d1a29d07d327	2122482	released
4c5a11a6-e6d4-40eb-8a02-ab2da362ac43	4c5a11a6-e6d4-40eb-8a02-ab2da362ac43.vep.vcf.gz	cd6ad2a3bef24c2e44a3ef35f20857c7	2143128	released
c329d977-9d54-42de-8bca-fa7ec11cb84a	c329d977-9d54-42de-8bca-fa7ec11cb84a.vep.vcf.gz	0bc08455dc6eef241998421a93e18035	2147277	released
56995f08-7f03-43cf-9f9c-f50b80ef5195	56995f08-7f03-43cf-9f9c-f50b80ef5195.vep.vcf.gz	fdd2ee68dcb375fa317e909a7adc25b1	2148602	released
eceb6e53-2118-4d6c-8655-17bf7ce224e0	eceb6e53-2118-4d6c-8655-17bf7ce224e0.vep.vcf.gz	5d3e07c39db7faa3f760a52ad4dd95a1	2063895	released
9b1dc922-52a4-470b-9ce8-062f1a734af1	9b1dc922-52a4-470b-9ce8-062f1a734af1.vep.vcf.gz	0617fe567b558fc7ec105b63b935e632	3046310	released
b9dd2ec5-1d55-4572-aa4d-acea96144b6a	b9dd2ec5-1d55-4572-aa4d-acea96144b6a.vep.vcf.gz	603e7a5988c41ef80c051d11d7ed6a81	2400785	released
72f21538-89dc-43bb-afcc-303e9450604c	72f21538-89dc-43bb-afcc-303e9450604c.vep.vcf.gz	7899ad4b3328b0e3517077920e6c0d7a	2535469	released
ea264585-a31f-4402-9ed7-f51004e0fc37	ea264585-a31f-4402-9ed7-f51004e0fc37.vep.vcf.gz	86d209e89718dcd11bf48e2a8d923d3c	1971823	released
f323febb-7231-4453-841d-0c4624a1f5dc	f323febb-7231-4453-841d-0c4624a1f5dc.vep.vcf.gz	433e2138d77103af82a629ef5da1d20c	6384515	released
b3e9d906-4182-416d-aa74-24f3e244bbae	b3e9d906-4182-416d-aa74-24f3e244bbae.vep.vcf.gz	50aac343558416d9abf33b0a577b1fae	1727590	released
872f378a-7c77-410e-9d46-c7b514b6b495	872f378a-7c77-410e-9d46-c7b514b6b495.vep.vcf.gz	772ddec307f7cedf46271daa202b6c07	6965533	released
8f074a0c-c144-4eee-98c6-99dbbccb43f2	8f074a0c-c144-4eee-98c6-99dbbccb43f2.vep.vcf.gz	a76ded3475b463f035d7c6116d37f60f	2951740	released
dba41367-b95c-4bc3-9f50-ebba953ad1b0	dba41367-b95c-4bc3-9f50-ebba953ad1b0.vep.vcf.gz	2484f9ce2c59a9f04b174c12629541b0	1759412	released
e91bff5b-920e-42ee-899e-b20e13c2a5c4	e91bff5b-920e-42ee-899e-b20e13c2a5c4.vep.vcf.gz	7ce943a474cee16cb98c9d2ec514c922	2081749	released
cc0c1c00-666f-436d-bc4f-07f24e587f29	cc0c1c00-666f-436d-bc4f-07f24e587f29.vep.vcf.gz	2c205d831b0374bb65935b46082f541d	2127183	released
c91dd260-0b46-4f08-9e46-2a98b843700a	c91dd260-0b46-4f08-9e46-2a98b843700a.vep.vcf.gz	195da9947d41fbd9ef5729c928456ce6	2293560	released
73a3cfa4-9549-475b-980a-a8b7a479a400	73a3cfa4-9549-475b-980a-a8b7a479a400.vep.vcf.gz	73cf146a0f849fea3e3de6b9d1add03f	1698965	released
0c503d82-1436-4d09-bb53-9c9fe16fa53d	0c503d82-1436-4d09-bb53-9c9fe16fa53d.vep.vcf.gz	597e821579b019b8d0cabcb1c51f8145	2765398	released
e84787d2-6322-4f18-aef8-47da5fe01c8e	e84787d2-6322-4f18-aef8-47da5fe01c8e.vep.vcf.gz	d6e97217f5c56670b14932644692e31d	2271915	released
56c8ae55-f133-4545-a50b-6997b1ac5402	56c8ae55-f133-4545-a50b-6997b1ac5402.vep.vcf.gz	ff3fe506b8a573f3f915c6e353c8d183	2111728	released
02c6f31f-17d4-40a0-b2f8-d132d5270b3a	02c6f31f-17d4-40a0-b2f8-d132d5270b3a.vep.vcf.gz	09eca70ee70341aef247eb5a0f62e6c7	2123688	released
0dd784af-b437-48bc-ad9a-bfa5943f729c	0dd784af-b437-48bc-ad9a-bfa5943f729c.vep.vcf.gz	e1e46f46f1096ae2e9175ff964f2f7ac	1579258	released
2c4aeb0d-d42c-4624-b805-f871c39c42ca	2c4aeb0d-d42c-4624-b805-f871c39c42ca.vep.vcf.gz	51befd4596df80aac2a56241d62d665e	1622859	released
b638c096-43e9-4890-9afd-b7b12604de33	b638c096-43e9-4890-9afd-b7b12604de33.vep.vcf.gz	a55f79d29c7f16a8edd81ba81db8b8e8	2289149	released
de09515d-d239-4cb6-af7d-3e41255ac695	de09515d-d239-4cb6-af7d-3e41255ac695.vep.vcf.gz	a8a06a46fea3e9ce501a875492b21e78	1898281	released
35e35ae2-69da-445d-bf2e-068d7ff77099	35e35ae2-69da-445d-bf2e-068d7ff77099.vep.vcf.gz	fd774a3933672787e9f4dd14ad2f8d39	1922369	released
075b5397-00b5-4a52-a3e5-fa0c7a00c4ca	075b5397-00b5-4a52-a3e5-fa0c7a00c4ca.vep.vcf.gz	57b5cd3a141076d7084f09acdaa6e106	2006538	released
3bb3b117-b822-41a8-b2e8-6b4466245933	3bb3b117-b822-41a8-b2e8-6b4466245933.vep.vcf.gz	f22445a8e329a6b2403abf73006ec69c	1607748	released
a4029fc2-661f-4971-9248-0569ee6ed894	a4029fc2-661f-4971-9248-0569ee6ed894.vep.vcf.gz	264c53416f5066a1a3c8fee8d02ca2da	2137123	released
b250689e-7103-462b-b1cc-7439f8b53ed3	b250689e-7103-462b-b1cc-7439f8b53ed3.vep.vcf.gz	b604afbfc503c208df522ce3b16d8ac6	1690317	released
57213e75-a85c-44bd-ab3a-39ac7342a957	57213e75-a85c-44bd-ab3a-39ac7342a957.vep.vcf.gz	981b507dfaa1c669160505c1cf0fec1c	1185151	released
764421a7-8b75-4c47-9165-d4aac8f6ec21	764421a7-8b75-4c47-9165-d4aac8f6ec21.vep.vcf.gz	bdf2d58140890a749e9c36f72191292b	1318948	released
f9eaf545-e548-4cd9-bbb1-abb46f2528cd	f9eaf545-e548-4cd9-bbb1-abb46f2528cd.vep.vcf.gz	09440477fcb808707d79c47140a18d80	2268724	released
c1786e40-8e2f-4517-a609-fe2ae4a8b4f5	c1786e40-8e2f-4517-a609-fe2ae4a8b4f5.vep.vcf.gz	158acdf5541b9f9227f21a6bf01c018a	1270742	released
fae3bace-26a8-430c-84ac-5fef3d4ea530	fae3bace-26a8-430c-84ac-5fef3d4ea530.vep.vcf.gz	8ea70567ba78155518c30a861b6f9176	1325559	released
7cd04176-af57-4fa9-b7c5-d228ef128900	7cd04176-af57-4fa9-b7c5-d228ef128900.vep.vcf.gz	e9385df580840c59af5cbf24cfa8d8c9	2026685	released
f4775925-a55d-4081-8047-95f007156432	f4775925-a55d-4081-8047-95f007156432.vep.vcf.gz	f138836e35cc9a41ac7fcb001fae606e	1886983	released
62142c1e-7084-40d8-92e7-a97509942d27	62142c1e-7084-40d8-92e7-a97509942d27.vep.vcf.gz	ebcbff0a72b6db201b9e8e6a711dc7d1	1771867	released
b25e5e0c-c03b-4f2c-9314-dd60b8bd3aac	b25e5e0c-c03b-4f2c-9314-dd60b8bd3aac.vep.vcf.gz	f5e8e853aef27eaabfde675b9ade02fe	894734	released
864567ad-d453-46b3-82ff-34e37208cfb5	864567ad-d453-46b3-82ff-34e37208cfb5.vep.vcf.gz	60023b51adb574f654c17f9fb6875d86	5839941	released
818daa4b-10b9-43ea-a92e-4bc583a9106b	818daa4b-10b9-43ea-a92e-4bc583a9106b.vep.vcf.gz	1950e97415d207ae2018362267885bee	1260259	released
ba817ddd-326f-49e9-bd7a-c7be2363aa7f	ba817ddd-326f-49e9-bd7a-c7be2363aa7f.vep.vcf.gz	afa8e592c4f3929ad0ebafc654af0c75	1059599	released
71b2e89a-201a-4c2f-a07c-1404df7ae83b	71b2e89a-201a-4c2f-a07c-1404df7ae83b.vep.vcf.gz	5ec2eddb490aebc1922af30a65a64eb7	1261478	released
2ba2e563-aded-4892-ba3f-0c3d613d5f74	2ba2e563-aded-4892-ba3f-0c3d613d5f74.vep.vcf.gz	bc38633b0e42992e2bc740dd0004f276	1077991	released
b1218cc3-b723-41d6-8fe6-c634de606716	b1218cc3-b723-41d6-8fe6-c634de606716.vep.vcf.gz	bbc8b601a1c3c19b53550a378b8a6757	2750332	released
3eda41f0-ee84-4411-8de0-5380c006e6bd	3eda41f0-ee84-4411-8de0-5380c006e6bd.vep.vcf.gz	12fc041d75ecb6052155c4de52b63555	1658255	released
8f127b6a-0520-4e3b-8783-92f77d31f668	8f127b6a-0520-4e3b-8783-92f77d31f668.vep.vcf.gz	ca8162807731c88acad9b0175a445b43	1191155	released
e22190ea-aded-4a29-b5f5-d41833132796	e22190ea-aded-4a29-b5f5-d41833132796.vep.vcf.gz	5d7e8cce9c738dc5d285b0f75231fe3d	3879231	released
50cf1d8c-88e7-463b-b6dc-4014c4073084	50cf1d8c-88e7-463b-b6dc-4014c4073084.vep.vcf.gz	8e0b4958f7daf7d9ef8ef5cb03d087d2	1241755	released
d279b20c-c9fa-405d-aa14-2f26ea5b00c8	d279b20c-c9fa-405d-aa14-2f26ea5b00c8.vep.vcf.gz	611f0b46de25c56cebf69f5686c4a09f	1413085	released
0bca1517-31a1-4d75-8b9b-f48479826ba7	0bca1517-31a1-4d75-8b9b-f48479826ba7.vep.vcf.gz	32c2fe89f430cedea255cadc9aa5043a	1394678	released
c6f0794e-7994-4be2-937a-66ce80980583	c6f0794e-7994-4be2-937a-66ce80980583.vep.vcf.gz	bf7e8d604efed9cad18e5de7597f3b21	1038916	released
17bccb6b-665d-4286-a0c4-ffa4c9977d52	17bccb6b-665d-4286-a0c4-ffa4c9977d52.vep.vcf.gz	3d54b2ed53031b04c02a865d60e40165	1213636	released
5c8c0ce5-812e-47dd-88cd-98c1392bc57c	5c8c0ce5-812e-47dd-88cd-98c1392bc57c.vep.vcf.gz	32c3b776009a5a0ae3b2ee7500687b7a	1464763	released
98e34919-5a2a-47ff-9d7e-c438c79e7735	98e34919-5a2a-47ff-9d7e-c438c79e7735.vep.vcf.gz	f1eb27f4f94455488e361786ae5f74f2	6756053	released
5073469f-4c02-41e8-829b-16c567009c40	5073469f-4c02-41e8-829b-16c567009c40.vep.vcf.gz	529b148b265d8555bda727e185a7ee11	2104999	released
fe2ba028-2edc-416a-9723-f2f23f55ec04	fe2ba028-2edc-416a-9723-f2f23f55ec04.vep.vcf.gz	8c6e71af10ea3fc4eb6dd79a7d70abe6	1821033	released
eea5d1f8-8516-424e-b81f-f2d4c5b7ae1c	eea5d1f8-8516-424e-b81f-f2d4c5b7ae1c.vep.vcf.gz	bd4c436bdd32b3010b368a0d32882629	2461916	released
740c28bd-9cf0-4f58-a79d-38452968dfa7	740c28bd-9cf0-4f58-a79d-38452968dfa7.vep.vcf.gz	11cfb26da7f221f151ca2e20c774e7c3	2230561	released
9736bf0b-c4c0-4b76-9652-bc6780086488	9736bf0b-c4c0-4b76-9652-bc6780086488.vep.vcf.gz	fba0fe102db3ad80d29155844a72cc41	1495673	released
d78d5f95-1108-4691-b9b5-a199c09fc497	d78d5f95-1108-4691-b9b5-a199c09fc497.vep.vcf.gz	171508084d469529817edc7f6cc973fd	1967628	released
44b438aa-003d-4f18-953b-7bd5e4f3de18	44b438aa-003d-4f18-953b-7bd5e4f3de18.vep.vcf.gz	fe97315bd2caa591f60b861fce011d9b	1916179	released
969b10c8-f4cb-4fd7-b678-57ee7803cd00	969b10c8-f4cb-4fd7-b678-57ee7803cd00.vep.vcf.gz	db296509ca4565c50f3cb14f270ce448	2156641	released
c4a97879-d8d4-4727-9e09-407a77635fb8	c4a97879-d8d4-4727-9e09-407a77635fb8.vep.vcf.gz	3b8eb6dcfbb0bc1cffe94262147cddb2	1669013	released
5589306e-2678-4878-b8f1-1ac99877ee82	5589306e-2678-4878-b8f1-1ac99877ee82.vep.vcf.gz	0f226ee0e4dd1fa9e3c0312acfa6c250	2263260	released
bb8d7549-388b-499f-92f5-364f1512d8c8	bb8d7549-388b-499f-92f5-364f1512d8c8.vep.vcf.gz	e4d27760e338f3c2d49d63853f846732	1812667	released
46ae4383-33fa-4236-9ce1-5a98543832e8	46ae4383-33fa-4236-9ce1-5a98543832e8.vep.vcf.gz	7fbb71af1b9e185a6c6b61e3942c9e49	1526884	released
7192a6ed-e672-4f7a-afff-6cb039e3eb7c	7192a6ed-e672-4f7a-afff-6cb039e3eb7c.vep.vcf.gz	d66a02a179e62b3d27a0961d80c05273	2030309	released
29bd9ed6-f0a8-4ff9-bb1c-79766f2e2dbe	29bd9ed6-f0a8-4ff9-bb1c-79766f2e2dbe.vep.vcf.gz	575867be8f21c7794b7156cf9f967376	968664	released
293c4681-0b28-4fca-a118-ebe046b270b7	293c4681-0b28-4fca-a118-ebe046b270b7.vep.vcf.gz	f4faea935ca57f4780a0a1b056f5ae27	821009	released
39947c8a-5049-49c7-9921-1c36a4b97d37	39947c8a-5049-49c7-9921-1c36a4b97d37.vep.vcf.gz	004662c61b7be7c543c202883013b833	2399127	released
e6a3b010-bf26-4c17-9896-c50b495b4d29	e6a3b010-bf26-4c17-9896-c50b495b4d29.vep.vcf.gz	f25031159782026d102df306243e9855	3065200	released
8f075943-bd34-4ab0-95cd-39d2930213ae	8f075943-bd34-4ab0-95cd-39d2930213ae.vep.vcf.gz	1d9d4b17959ecab56d26f429970b9ad2	2479158	released
e3e17e2c-6a4f-47b6-8632-371af0d60a20	e3e17e2c-6a4f-47b6-8632-371af0d60a20.vep.vcf.gz	92dab01331724ce5c1200db68d6c71ab	1164528	released
625f7187-a290-4cb9-a130-4f3c6244289e	625f7187-a290-4cb9-a130-4f3c6244289e.vep.vcf.gz	86639e0f2eafee609c60acb4c5497e02	1153855	released
74d4586d-b668-45d7-9da8-70c6564c9292	74d4586d-b668-45d7-9da8-70c6564c9292.vep.vcf.gz	2ff8f96261015dc96f44bb68fdfec287	1797748	released
b30b7b15-abf1-4aae-940c-4ad7a59486c2	b30b7b15-abf1-4aae-940c-4ad7a59486c2.vep.vcf.gz	f166fdd27eeb1a7747212f6660c87aa0	2836866	released
58755a6b-15af-44f7-a314-c1ac93a0ce18	58755a6b-15af-44f7-a314-c1ac93a0ce18.vep.vcf.gz	d3f28be52c4ff2eeb861e8a58c8889fb	1960370	released
889711bf-01ce-497d-b0ab-267d64b49f16	889711bf-01ce-497d-b0ab-267d64b49f16.vep.vcf.gz	38ea1104c6b9280d2c1049217824e77f	2600681	released
85b1e773-0406-473f-913f-6630594904ec	85b1e773-0406-473f-913f-6630594904ec.vep.vcf.gz	9ff164dd4905e576d1816f09000b3284	2956814	released
facf24dc-af37-4b62-9440-6ce2972e28e6	facf24dc-af37-4b62-9440-6ce2972e28e6.vep.vcf.gz	a1f6c305841a75e544188442942fd703	1872680	released
4bd6f948-8263-496c-9ca5-60d37368b557	4bd6f948-8263-496c-9ca5-60d37368b557.vep.vcf.gz	c8bb238bb473ca66ce36443657e1c846	2633453	released
45fbb350-17b0-4595-8ba6-226cebf5507a	45fbb350-17b0-4595-8ba6-226cebf5507a.vep.vcf.gz	4e5e3704813016a5cbf21ac22cc3ccb8	1521017	released
b36e63b6-51f6-4892-8766-6e0efd84deb3	b36e63b6-51f6-4892-8766-6e0efd84deb3.vep.vcf.gz	c0a6d8fb75733b220d756e56b7a6bc77	2093424	released
6ab38c6e-49bf-43ff-9852-d8726aa34a68	6ab38c6e-49bf-43ff-9852-d8726aa34a68.vep.vcf.gz	2cebed36230f0bbf6938973e3535fccf	2680290	released
4645b75b-644c-4996-813c-0b6e08a82767	4645b75b-644c-4996-813c-0b6e08a82767.vep.vcf.gz	f4ff58f927b089a5ab5d4c8f2fe844e5	2315846	released
e5c0436b-7fae-46ed-9886-0e8b48c775e4	e5c0436b-7fae-46ed-9886-0e8b48c775e4.vep.vcf.gz	4d5617f8b87faa68316d4ed69753965a	4158506	released
99d3707a-190b-4b2e-a541-f5f4ed390ab4	99d3707a-190b-4b2e-a541-f5f4ed390ab4.vep.vcf.gz	6a14070b4edaa72ced8294eb3038e480	3824477	released
cc173c47-b733-4cc3-8e1e-acd9448dfe30	cc173c47-b733-4cc3-8e1e-acd9448dfe30.vep.vcf.gz	593c650ac2c4eed301821da840d665ea	2099106	released
25589a14-4867-41f2-99ba-71ff4a468142	25589a14-4867-41f2-99ba-71ff4a468142.vep.vcf.gz	f2eeb7abeff1008d8ae1703e09e2c44a	1910879	released
2a82223b-2895-49c4-99dc-776a1c581788	2a82223b-2895-49c4-99dc-776a1c581788.vep.vcf.gz	9ffbfc0f7dcfd3c5657182aa842e1b6d	1840557	released
97dcf612-594a-4090-aa4e-d8291c41d1d2	97dcf612-594a-4090-aa4e-d8291c41d1d2.vep.vcf.gz	3ed4b7fc1f9803dda948027006a911de	1367387	released
28dbe0b4-5b0c-4e3c-9b12-af87f7937e15	28dbe0b4-5b0c-4e3c-9b12-af87f7937e15.vep.vcf.gz	b969dfa01b5cefaac63f422f551c2c62	2467512	released
26ac0678-9964-4c20-ba70-4d9c574976d5	26ac0678-9964-4c20-ba70-4d9c574976d5.vep.vcf.gz	8d4638342510c725bf10f8472a708b6b	97835	released
bb45d735-cc1c-4ba4-8ead-9cb3f4cfbc26	bb45d735-cc1c-4ba4-8ead-9cb3f4cfbc26.vep.vcf.gz	d40ecdb0be403dbe741bc417aa35df37	2167614	released
1720032a-0ec6-4051-9290-4ec17ff5a49f	1720032a-0ec6-4051-9290-4ec17ff5a49f.vep.vcf.gz	f8be92df020d96cab6de6aa7a5615b59	2503421	released
7499b625-4d68-46ad-8a69-5c439e44648e	7499b625-4d68-46ad-8a69-5c439e44648e.vep.vcf.gz	5601f633b765eef543ac464364da393a	2647141	released
30347e2e-4bd3-4d57-9747-54acb22ab139	30347e2e-4bd3-4d57-9747-54acb22ab139.vep.vcf.gz	82629cb8c15e2b4d70b6177aca06fd70	2713869	released
7b6810dc-59f2-42ca-870f-c35d2821ec18	7b6810dc-59f2-42ca-870f-c35d2821ec18.vep.vcf.gz	d19832c41a2923386e0cffb76def6c06	2275716	released
67bc06c3-5524-4fdd-bcd9-9de1c934249d	67bc06c3-5524-4fdd-bcd9-9de1c934249d.vep.vcf.gz	a8f455343a4e38f3f62788a79bc2e60d	1646208	released
fdf8eece-c618-4684-9d8d-4dedcbadef57	fdf8eece-c618-4684-9d8d-4dedcbadef57.vep.vcf.gz	95455ed15a78965c2c709a8cd53f85dd	1912289	released
6e8ecf28-be1c-4c2a-9350-84a30f08e271	6e8ecf28-be1c-4c2a-9350-84a30f08e271.vep.vcf.gz	30b2645f07eefb63514e18268c854da4	2036533	released
ba8354f4-0e0e-4f43-b47c-923e5695c3d0	ba8354f4-0e0e-4f43-b47c-923e5695c3d0.vep.vcf.gz	32ef4fe2a48f7c70ff5b5ef1b7dac2bf	3247081	released
737b7b1a-8560-4d58-a9b5-54d3d9651d71	737b7b1a-8560-4d58-a9b5-54d3d9651d71.vep.vcf.gz	8d1d6dcf8de4476e7a2c4b6a163a8b6f	2168042	released
bfe32844-cf7a-4d49-a3fd-737dfd30077e	bfe32844-cf7a-4d49-a3fd-737dfd30077e.vep.vcf.gz	556433acc7333165f789252f6f51ffa0	1025507	released
711c211b-d27d-4a31-9e3d-04a79f3fbdc1	711c211b-d27d-4a31-9e3d-04a79f3fbdc1.vep.vcf.gz	77ea4231f987498fef368dda0c968789	2501369	released
f927a5db-6310-4326-b0bc-d45514392ed3	f927a5db-6310-4326-b0bc-d45514392ed3.vep.vcf.gz	4d12850a61b6c5b4f7cde6a48730b786	2319109	released
77cd3509-e505-450e-8660-b885c8dc0750	77cd3509-e505-450e-8660-b885c8dc0750.vep.vcf.gz	04773a7c984911156ecf3123ecce4d48	2110380	released
25adcfbc-32d1-458c-8677-ead8836937d2	25adcfbc-32d1-458c-8677-ead8836937d2.vep.vcf.gz	e562cf45325c8bd7f9dcf11a58ebe8e0	901379	released
b8893928-3764-4b63-b28b-5d1437019ad1	b8893928-3764-4b63-b28b-5d1437019ad1.vep.vcf.gz	092966455533975c0883359e7e07d6f0	2498199	released
0fd23a3b-191c-4651-8c03-31107a4db8b4	0fd23a3b-191c-4651-8c03-31107a4db8b4.vep.vcf.gz	fe0fa80af5e149c53a3416ecc727a659	2524258	released
20cbec8a-cbcc-4967-b84f-b4c75c2cb6a2	20cbec8a-cbcc-4967-b84f-b4c75c2cb6a2.vep.vcf.gz	90a922b9b51bdcf6f2f8f551fa803356	3781309	released
4f414ba0-b7f4-4a0b-b429-d932a8e4bd1f	4f414ba0-b7f4-4a0b-b429-d932a8e4bd1f.vep.vcf.gz	95552f39eef60723be2cd2f6aa1dcb1d	1863807	released
6a423b61-2b06-47b4-b5ce-c246d0c931c6	6a423b61-2b06-47b4-b5ce-c246d0c931c6.vep.vcf.gz	01b85394968a8c47380288b8b80200cf	3250133	released
aff95ed0-c945-42a6-b4c0-2d2c5e4f9e79	aff95ed0-c945-42a6-b4c0-2d2c5e4f9e79.vep.vcf.gz	4df49e5cc10ca7ade4c83edd3218c264	2136263	released
623804de-493d-4d90-8eec-20e8523bbc44	623804de-493d-4d90-8eec-20e8523bbc44.vep.vcf.gz	3417d9116eaf716f0168aa63a73b8895	2309538	released
eb883094-6e24-4368-b722-b5df04430462	eb883094-6e24-4368-b722-b5df04430462.vep.vcf.gz	2c2fd57a545d3eea12d030c2a3734d84	1327849	released
5b3094cd-fb1b-44c3-a9b2-796b4e20e0a6	5b3094cd-fb1b-44c3-a9b2-796b4e20e0a6.vep.vcf.gz	f3f21d243786e1fe1fd3b156b0b90062	2004088	released
62627e3b-bc58-418d-a75c-058abd0abaac	62627e3b-bc58-418d-a75c-058abd0abaac.vep.vcf.gz	2c30a08114c59785b6ead79e724a5475	1877125	released
c7db5a75-900d-48fb-b7f8-5dcf7883680e	c7db5a75-900d-48fb-b7f8-5dcf7883680e.vep.vcf.gz	8154626af358d5859ebea3ccbcf9b50e	2622875	released
260d6160-26da-413e-9fbe-460287ba39ed	260d6160-26da-413e-9fbe-460287ba39ed.vep.vcf.gz	51ca0f25f535fa36e3f5a6976f276b80	365648	released
100a33d2-5ef8-4733-9aeb-b13e401951c0	100a33d2-5ef8-4733-9aeb-b13e401951c0.vep.vcf.gz	a54d7ca8ac3abfd9c91fc95adee8b7d1	1908776	released
617a6d18-9232-46ab-b53a-d3848495efb1	617a6d18-9232-46ab-b53a-d3848495efb1.vep.vcf.gz	b04a0427414c2d1409f46ff139b31bbc	3497274	released
5cfe97d6-67b6-4046-aaf1-6252201fc194	5cfe97d6-67b6-4046-aaf1-6252201fc194.vep.vcf.gz	c491ee80b11b0ffba3a93ef3cabeb6e9	1299539	released
6baef393-8cf6-4f1b-81be-41039fdf3f96	6baef393-8cf6-4f1b-81be-41039fdf3f96.vep.vcf.gz	5c069a33e9c3d5b7d747ff0afec241d2	1870638	released
b87b4c97-382f-4304-907c-f76f6bac1f83	b87b4c97-382f-4304-907c-f76f6bac1f83.vep.vcf.gz	f214d4d144242837aea26ce8e0327422	2292118	released
3e463218-4215-4999-865b-1cf19dccf737	3e463218-4215-4999-865b-1cf19dccf737.vep.vcf.gz	13811d74a969513108d91c12489719ed	2365855	released
fc447b6f-a58f-4730-bd60-4855e4b0098f	fc447b6f-a58f-4730-bd60-4855e4b0098f.vep.vcf.gz	1758da64ddfbdfdb67b522d033675dc6	4879945	released
eeea161b-2029-461c-b544-91bfcc6df45a	eeea161b-2029-461c-b544-91bfcc6df45a.vep.vcf.gz	c8286aa430ef27481fb7a2bb1d9a242d	2096147	released
596f1478-2c2d-47df-851b-760fb2561325	596f1478-2c2d-47df-851b-760fb2561325.vep.vcf.gz	ab263af4c1cc39b2713009a52854732f	1264578	released
159cfdca-bcf5-4558-878c-91f8de7dc0f3	159cfdca-bcf5-4558-878c-91f8de7dc0f3.vep.vcf.gz	f4b79ea22ddd55deaa815e5b1e62108c	2967063	released
5ea75e9c-dd2e-4248-b2c4-ef102713a55f	5ea75e9c-dd2e-4248-b2c4-ef102713a55f.vep.vcf.gz	cb25ce698bd0a4dfb8afd2c1e7e9a0f7	2223605	released
07a456f9-2e4d-4918-8839-578a85372a51	07a456f9-2e4d-4918-8839-578a85372a51.vep.vcf.gz	f745ed9f23e248e3fde46f650844fcf0	2764381	released
0cc746e8-ae88-4c12-a859-eaab11fa162a	0cc746e8-ae88-4c12-a859-eaab11fa162a.vep.vcf.gz	7e96e14f5a139f47866cb9821850d388	2837276	released
e18f3139-b061-4c1a-9bd0-6ec8c2afb141	e18f3139-b061-4c1a-9bd0-6ec8c2afb141.vep.vcf.gz	19cecb60a3157ab1bacb2ec87db44072	2923291	released
74c34623-1290-4f51-a264-b44ff2e5bbc8	74c34623-1290-4f51-a264-b44ff2e5bbc8.vep.vcf.gz	98ccab39e094995f4ead8f9481de16da	941349	released
b32c2628-931b-4c40-871c-5bacf6275686	b32c2628-931b-4c40-871c-5bacf6275686.vep.vcf.gz	398754ac9e9597035807db15b0350d6c	873731	released
cb296c80-1cea-4d6e-bb0f-251fce7550df	cb296c80-1cea-4d6e-bb0f-251fce7550df.vep.vcf.gz	d012438cd0815f52d6e9cb43e731b260	709952	released
4e4c6a9f-295e-470d-8183-8adef8163e01	4e4c6a9f-295e-470d-8183-8adef8163e01.vep.vcf.gz	bddcc244dee2811f19c0f5ae7ad1e37e	908767	released
86b549e2-24da-4948-8734-642d34305297	86b549e2-24da-4948-8734-642d34305297.vep.vcf.gz	a7cbd408d27fb8703834a5a3f879120a	782737	released
2a2144a0-22c1-4a11-b747-eb5f1ea7016a	2a2144a0-22c1-4a11-b747-eb5f1ea7016a.vep.vcf.gz	deec8c62836bf7238a5993007cf52803	754303	released
78fe57f3-8a9c-48e5-9d9f-64ce52ce6e23	78fe57f3-8a9c-48e5-9d9f-64ce52ce6e23.vep.vcf.gz	2fcd195f8e3d09a6b8cddfb719719c69	806111	released
4f033791-f5d0-4306-a325-00a4c6989001	4f033791-f5d0-4306-a325-00a4c6989001.vep.vcf.gz	a5134c51917917ee305262fce0fcffe9	780080	released
2b2e4287-b856-4e1a-9654-9d60c2bbea53	2b2e4287-b856-4e1a-9654-9d60c2bbea53.vep.vcf.gz	3a71e2821abc60e0e356c7c344e291c7	947170	released
b51d391c-e143-4c8a-a803-cd02e339cd5c	b51d391c-e143-4c8a-a803-cd02e339cd5c.vep.vcf.gz	5489dd7e412d7cf07607d1fd13128f53	797552	released
558b3ab3-d95e-40bb-babb-6a52c72e6133	558b3ab3-d95e-40bb-babb-6a52c72e6133.vep.vcf.gz	97d67a12381f954f0e015cebf47fa651	773988	released
95744f14-55ee-4d49-bc04-84f20e65fb24	95744f14-55ee-4d49-bc04-84f20e65fb24.vep.vcf.gz	4fde2f4ea4cfdb15772ebbe2ab688753	798376	released
4f30c690-9e8d-4972-9e97-0c02264b07d0	4f30c690-9e8d-4972-9e97-0c02264b07d0.vep.vcf.gz	3aaa391e01bd78ff9e74e29a8273a9df	693692	released
680a4d31-7b81-4d1e-82dc-7aa1ffd43e2c	680a4d31-7b81-4d1e-82dc-7aa1ffd43e2c.vep.vcf.gz	3f528a3af3532a583fee8ac1d920ca38	824196	released
b215f477-8f26-43d6-be4d-c648fef4e121	b215f477-8f26-43d6-be4d-c648fef4e121.vep.vcf.gz	d16db38819060ac74fbf1fbc7a7c3477	870680	released
173d1320-d287-4f39-aee0-925c2c51f20c	173d1320-d287-4f39-aee0-925c2c51f20c.vep.vcf.gz	72aad6073ddf5da48423ee0b32998ae9	858228	released
abca4260-1e29-433c-99f4-0ddcbc2deb97	abca4260-1e29-433c-99f4-0ddcbc2deb97.vep.vcf.gz	09bfcc7b97031bacd40a7e5884f567f2	815866	released
df521450-6e2d-4e8d-8b87-ae368980fc07	df521450-6e2d-4e8d-8b87-ae368980fc07.vep.vcf.gz	f59c2f3de9e5145801a9eb0f6c1e13b4	789971	released
02ac1716-a641-4857-b5ec-21cc107d5107	02ac1716-a641-4857-b5ec-21cc107d5107.vep.vcf.gz	98f39ae6d40b9b67609323a98b9818bd	805248	released
31cbb788-67a2-40ff-910a-0dae7a4cf184	31cbb788-67a2-40ff-910a-0dae7a4cf184.vep.vcf.gz	0b65814ae1f328c9c864283aeec615d2	766826	released
9997d8f3-9b11-4a53-84ec-99ebae4e35bb	9997d8f3-9b11-4a53-84ec-99ebae4e35bb.vep.vcf.gz	c10eca41f3ffaae09783ed982ca2eb93	857296	released
6bdd4358-7679-4fdd-84ea-caf333846113	6bdd4358-7679-4fdd-84ea-caf333846113.vep.vcf.gz	e13f83a2779cfda2b23f67520828ea3f	740263	released
75937aec-92df-4dbe-89c2-7e4512d30f11	75937aec-92df-4dbe-89c2-7e4512d30f11.vep.vcf.gz	e1d927fe317fb7bd3bb58522345a635e	880537	released
fa1ef6bf-cecd-4088-8bd3-aeb61c3d650d	fa1ef6bf-cecd-4088-8bd3-aeb61c3d650d.vep.vcf.gz	d0c9dc71678822399c59a58737ce0c6c	703785	released
eeb5bd7c-2ca8-4124-a974-b14bd847cd24	eeb5bd7c-2ca8-4124-a974-b14bd847cd24.vep.vcf.gz	e4fcab07a799521288ea39fccfa49f2b	2519209	released
f9bf7df8-7886-46f8-9324-83306b8ea99e	f9bf7df8-7886-46f8-9324-83306b8ea99e.vep.vcf.gz	a02d26c164cad483d54fe91be281037f	1646794	released
3933ad16-fcc0-4ac5-af50-f0fb5f085aca	3933ad16-fcc0-4ac5-af50-f0fb5f085aca.vep.vcf.gz	a33d6148d66ca1b0660550be10b526fb	2397275	released
7e0befbe-5eda-4864-971d-b60cb74d4944	7e0befbe-5eda-4864-971d-b60cb74d4944.vep.vcf.gz	bba8f631010334d7112c00671446a06f	1815790	released
d50e18b0-ee12-43b6-963b-ad92885671cb	d50e18b0-ee12-43b6-963b-ad92885671cb.vep.vcf.gz	3e48c2e52ad364ac5a6dca97ca4c7add	2111347	released
14ef19cc-2d97-4753-94eb-cbe02b193285	14ef19cc-2d97-4753-94eb-cbe02b193285.vep.vcf.gz	e94ca6b536244ffc7d7c1f7ee64b218e	2403866	released
7df5e952-b66a-4ddd-8ca7-e058b307ba83	7df5e952-b66a-4ddd-8ca7-e058b307ba83.vep.vcf.gz	43e43d5953e42fc843e047a0a0a4dec0	2230749	released
5172b37f-c7dc-4ef6-b1ce-141576e02ddb	5172b37f-c7dc-4ef6-b1ce-141576e02ddb.vep.vcf.gz	5b3ef912652651811062d176492ff16d	2369661	released
e55f58f0-f3a3-4088-a136-00071cfb21fc	e55f58f0-f3a3-4088-a136-00071cfb21fc.vep.vcf.gz	28f2953c31363132decbadc3b4e20bb3	1069229	released
5469f9b7-6fc8-4809-becc-d247a06b901d	5469f9b7-6fc8-4809-becc-d247a06b901d.vep.vcf.gz	60c6783ebe1f2dd7a82ea8e64c03be2f	1030384	released
4d6f9a30-2287-4ead-8929-f920c5d49566	4d6f9a30-2287-4ead-8929-f920c5d49566.vep.vcf.gz	92dc01c47ad72f9b7ed8344ec88d2689	5143205	released
c5a54f09-82dd-4bb4-b34f-8d61ce88deca	c5a54f09-82dd-4bb4-b34f-8d61ce88deca.vep.vcf.gz	27ff319435b9d93343d76369433f826b	1130011	released
328b9398-3363-4cf2-917f-b437cbdfd397	328b9398-3363-4cf2-917f-b437cbdfd397.vep.vcf.gz	e0edff301e4e36940808bdaa97f01955	3844553	released
2fc6d639-e171-4582-97e1-a0d1b3e5079c	2fc6d639-e171-4582-97e1-a0d1b3e5079c.vep.vcf.gz	cb45444b1d9f59f293c17d1457b34086	973948	released
20c75d5b-3315-4852-b507-72156a3cf064	20c75d5b-3315-4852-b507-72156a3cf064.vep.vcf.gz	2dcfc9e5d6707d6c729d0b16a7045f4f	4806626	released
83a84c6c-8f39-4837-b583-8ec5696be5e4	83a84c6c-8f39-4837-b583-8ec5696be5e4.vep.vcf.gz	0942d9e094b64b884db2c06c1b629d3a	1043874	released
16a950cc-7fa2-4731-a21d-4116a0b3da0b	16a950cc-7fa2-4731-a21d-4116a0b3da0b.vep.vcf.gz	21371931f277d5d59ee95c6f738472de	2568757	released
095dd4a3-1237-41d7-8256-b89078e0f73b	095dd4a3-1237-41d7-8256-b89078e0f73b.vep.vcf.gz	2a27ffaef1a6eba318ed15cb32f1d821	1837209	released
a34dd7e1-0648-4aae-a37b-35dd1e6dc33d	a34dd7e1-0648-4aae-a37b-35dd1e6dc33d.vep.vcf.gz	aabbb2a186e45f7c723caedc543a3948	1708505	released
89c7c635-30b4-421c-8881-cc6a67f92daf	89c7c635-30b4-421c-8881-cc6a67f92daf.vep.vcf.gz	3b3e9e2cb444f7ce2c9431af558069c7	6090469	released
240924a4-bf3e-4f66-af75-1967f03e70f0	240924a4-bf3e-4f66-af75-1967f03e70f0.vep.vcf.gz	3b2a288f2915c454561d065e5b389235	1170748	released
523a1197-d859-4095-a1b8-60b22e303780	523a1197-d859-4095-a1b8-60b22e303780.vep.vcf.gz	b094b6df8b79f4fae3c133a60c2341d1	924354	released
37434895-f730-4e61-9e6f-d53412a0f64d	37434895-f730-4e61-9e6f-d53412a0f64d.vep.vcf.gz	e45e72cd4185881292766341f0f9ef46	1072140	released
606d0347-62df-47cd-8340-409e17d58408	606d0347-62df-47cd-8340-409e17d58408.vep.vcf.gz	0927c7b8859d4a53b056ed4288ef8f36	1252374	released
9f89eaeb-3d47-4765-8011-41fb88f7bac6	9f89eaeb-3d47-4765-8011-41fb88f7bac6.vep.vcf.gz	a21603c4cabe4a1b849c00df1a9df020	1261589	released
cb52e528-5908-4d16-8cb5-5cce3c25de67	cb52e528-5908-4d16-8cb5-5cce3c25de67.vep.vcf.gz	c741ba1a5182e5ee4ce1ba165a79da29	1241301	released
78398f5d-c956-43ba-a5d6-b90b096323af	78398f5d-c956-43ba-a5d6-b90b096323af.vep.vcf.gz	8efb49ff6780d121f787de06afcbe392	1953289	released
2ba73048-c7ea-40c2-9d2d-2567d39af4c9	2ba73048-c7ea-40c2-9d2d-2567d39af4c9.vep.vcf.gz	cb0521dfd7982176125e9726f6291bcd	10612830	released
f5dd021d-2f69-4720-8375-a782eaf5c07a	f5dd021d-2f69-4720-8375-a782eaf5c07a.vep.vcf.gz	827da7501b09781b1d013dda94151e97	1914598	released
546f3be4-3bf6-492f-9e74-c8a1775103ac	546f3be4-3bf6-492f-9e74-c8a1775103ac.vep.vcf.gz	cc0f11d44e0b753a297235f49c47a5a0	1036518	released
c507582b-5d7d-43b6-8e9f-c65eaffc83a9	c507582b-5d7d-43b6-8e9f-c65eaffc83a9.vep.vcf.gz	f25ec7633f4f098989a7de9a91172695	3118221	released
7ef439ee-5507-4764-8056-4cafc2f1e162	7ef439ee-5507-4764-8056-4cafc2f1e162.vep.vcf.gz	157c9b1401abb0226f5f4d9e0f7fd5be	1656271	released
6df7c2f4-497d-4c56-9f18-c8b4da859742	6df7c2f4-497d-4c56-9f18-c8b4da859742.vep.vcf.gz	98cadf38a0e685603099db557c40cef1	1569931	released
63e1eca4-7f4b-4db8-8160-9ef7acc7c57a	63e1eca4-7f4b-4db8-8160-9ef7acc7c57a.vep.vcf.gz	08e70b577dc351a3f3e4dfaddcd3b22d	2165237	released
536a078a-6567-4bd0-b7e4-2d76f6cc2c15	536a078a-6567-4bd0-b7e4-2d76f6cc2c15.vep.vcf.gz	05c67ebf9aebfea980e49ac4a6f226b7	1361776	released
65197355-dcd7-4f31-bc90-0e74b3dfccc2	65197355-dcd7-4f31-bc90-0e74b3dfccc2.vep.vcf.gz	d2c118c63874af619bc8aa3d3ab98863	1118873	released
3f3ca823-48d2-4e35-9f97-a1835ad3d47a	3f3ca823-48d2-4e35-9f97-a1835ad3d47a.vep.vcf.gz	68437050b5d715e9e73911a652e708ad	2197109	released
fc9ef947-ac81-4741-bd93-dee0e3dc76f5	fc9ef947-ac81-4741-bd93-dee0e3dc76f5.vep.vcf.gz	4f9b6183ec172f6acd5309440ef45ee2	3653369	released
d65dbac9-92b2-4dff-b563-817d72f8622d	d65dbac9-92b2-4dff-b563-817d72f8622d.vep.vcf.gz	43910c0d2f785834180979745b2e35c3	3620824	released
25792155-b4df-4810-ad50-54e2a98c73f8	25792155-b4df-4810-ad50-54e2a98c73f8.vep.vcf.gz	cf249e75bc3bf3fa80d5091f4a52c775	1054521	released
0c1b124c-2fb0-4f27-b534-2bedf60cc41d	0c1b124c-2fb0-4f27-b534-2bedf60cc41d.vep.vcf.gz	88a5eaf590407e5e954210c2849ac810	1821415	released
6ffbdcdf-4e95-4c44-914d-598c2ba75539	6ffbdcdf-4e95-4c44-914d-598c2ba75539.vep.vcf.gz	28e30fccb236ccee724cce5ee9628abf	1377978	released
b9c6635e-1678-4210-83a2-fb7aae1674a3	b9c6635e-1678-4210-83a2-fb7aae1674a3.vep.vcf.gz	2f3b8027a30c340482b46450512150b7	3155167	released
47f7fb36-f825-43e8-a1cf-47da48f089aa	47f7fb36-f825-43e8-a1cf-47da48f089aa.vep.vcf.gz	931709fc4762cfbd4ec684c4150dc8b8	2091293	released
937b3b6c-19e3-41ee-9dcd-47e3f557507c	937b3b6c-19e3-41ee-9dcd-47e3f557507c.vep.vcf.gz	f911309628be8567527a15bcaa86c408	3227922	released
8bfa3d69-ca84-4ca1-8572-b2c799c6d684	8bfa3d69-ca84-4ca1-8572-b2c799c6d684.vep.vcf.gz	c8acdc4facea725c441392e983bc6da5	1787252	released
68e1316c-f24d-4af5-a816-5242e065f609	68e1316c-f24d-4af5-a816-5242e065f609.vep.vcf.gz	eacd57afba0d99be58b7a5e150b7b538	1456023	released
59d2259d-0408-4480-8d6f-2d38edd3d9c9	59d2259d-0408-4480-8d6f-2d38edd3d9c9.vep.vcf.gz	e06dd9fad176f7647bf09c82e1d373e5	2060043	released
d853f99e-4a24-4380-abe5-2e6db401fb58	d853f99e-4a24-4380-abe5-2e6db401fb58.vep.vcf.gz	359089324f0b2e164280b60966c04997	1791828	released
3cf8b882-a536-4a7e-8d97-7ad61870b82d	3cf8b882-a536-4a7e-8d97-7ad61870b82d.vep.vcf.gz	60f57001f6ab593452b63ecb8870c04d	2790103	released
253a13e7-6348-49f6-8b25-baa0cc06067b	253a13e7-6348-49f6-8b25-baa0cc06067b.vep.vcf.gz	d160a7b80424b84b90487fc8c00cba3a	1273700	released
5156597d-1b7f-4f44-9f4c-4229f54a2cad	5156597d-1b7f-4f44-9f4c-4229f54a2cad.vep.vcf.gz	522505dce25cd42a8d0a54c95f28e22a	965092	released
c2ad2392-7c0b-4f15-9870-b0d9f8f425b7	c2ad2392-7c0b-4f15-9870-b0d9f8f425b7.vep.vcf.gz	0bde505343b17822dd2db10ac41e008e	1602280	released
3a91cb11-aae5-47d3-a427-8474cc87e83c	3a91cb11-aae5-47d3-a427-8474cc87e83c.vep.vcf.gz	779fa8ca8e0f1a6509841c157b8c3a39	997861	released
64f89220-79a0-456c-b3ad-8ac535fbaefb	64f89220-79a0-456c-b3ad-8ac535fbaefb.vep.vcf.gz	1739a4d7aed651640456e3b89092cddd	1143664	released
e7107f11-1d1e-49fc-bf9c-96f28fb046a2	e7107f11-1d1e-49fc-bf9c-96f28fb046a2.vep.vcf.gz	0d17b776d530f61152e4fcf38bb3e725	1891853	released
382fbb04-5698-45e0-b9a6-b8b0e2776b9d	382fbb04-5698-45e0-b9a6-b8b0e2776b9d.vep.vcf.gz	4e3919510ee48f7ea6243450626c3097	1434955	released
76a14af8-a73e-443d-9e1f-23ce853eace4	76a14af8-a73e-443d-9e1f-23ce853eace4.vep.vcf.gz	47162dab7c09c27421f2b467c78a9a4d	1599749	released
8a553d59-163a-4d95-9d4a-55617103b474	8a553d59-163a-4d95-9d4a-55617103b474.vep.vcf.gz	297e924a40234b43c99b9f8b7e585595	1709790	released
8ac743af-29b2-4f61-b163-955300f7e4fc	8ac743af-29b2-4f61-b163-955300f7e4fc.vep.vcf.gz	ccce6cfc21d1982850f5ffbeb9f1e4ed	2199148	released
7fc30daf-c05d-41d0-b32d-690acf83b577	7fc30daf-c05d-41d0-b32d-690acf83b577.vep.vcf.gz	3a309e500f2f24ad38a25d91cbd1104a	2314768	released
e66eb080-cd6a-4727-9bf7-d28f7257cdfe	e66eb080-cd6a-4727-9bf7-d28f7257cdfe.vep.vcf.gz	3670b5338953e51a36a8e97acdb85d4f	2428027	released
dc246586-ea5e-4a43-8ceb-58ce94011e3c	dc246586-ea5e-4a43-8ceb-58ce94011e3c.vep.vcf.gz	567da1a287229370c5550ba1243bcd99	1294320	released
b9b4ec53-5b30-4f48-9c1e-508f77fc3669	b9b4ec53-5b30-4f48-9c1e-508f77fc3669.vep.vcf.gz	539429459c6cfddaec110b7135555cc3	2221054	released
6a8d6820-1bfb-4bf3-b03e-5c80456ddad2	6a8d6820-1bfb-4bf3-b03e-5c80456ddad2.vep.vcf.gz	0821d0726c066ea7e0b249142e683f9b	2009081	released
1a6a4687-b8e7-4d0e-8f3d-7289d7be18e7	1a6a4687-b8e7-4d0e-8f3d-7289d7be18e7.vep.vcf.gz	317a0702d99f4c946667c4881baa4981	2224738	released
13e429b7-cc1d-4f74-975d-c1ea8a0a7949	13e429b7-cc1d-4f74-975d-c1ea8a0a7949.vep.vcf.gz	0453c0c2fca9cd015dd40399839afad2	2504837	released
64c533ad-6075-472a-a47b-45a0ddfa6cf7	64c533ad-6075-472a-a47b-45a0ddfa6cf7.vep.vcf.gz	c6bd944a93ba4f7135b483d2682b27f5	2222554	released
981fc298-2b8b-4439-b8c9-ae81df2f9781	981fc298-2b8b-4439-b8c9-ae81df2f9781.vep.vcf.gz	994af1998b9e9f53293625375c5de0d7	948453	released
b1edd227-0df6-417e-b0b8-e211c1bad5ff	b1edd227-0df6-417e-b0b8-e211c1bad5ff.vep.vcf.gz	bd112fc376a0b1259ee5234119132fdd	2108234	released
9183f305-2524-40fe-b189-1f9acaffce9a	9183f305-2524-40fe-b189-1f9acaffce9a.vep.vcf.gz	b2313990633b9fca28aabd064cc7f5dd	3602872	released
f37c557b-b494-4d03-989f-033c2a9d5380	f37c557b-b494-4d03-989f-033c2a9d5380.vep.vcf.gz	42cca88ade9f9e63603b58d7af3d993b	6792519	released
3bd31bea-740d-40de-81b4-de69b7c2d752	3bd31bea-740d-40de-81b4-de69b7c2d752.vep.vcf.gz	debe8886b34d1ab8b800cb1968892e82	6105010	released
0617ae1e-6d73-493f-991f-e9bde6580013	0617ae1e-6d73-493f-991f-e9bde6580013.vep.vcf.gz	c2cce46aa0ec953839f940a01704f377	2739378	released
5ed0e732-6cc6-46d1-b7a2-ddc5e2f383be	5ed0e732-6cc6-46d1-b7a2-ddc5e2f383be.vep.vcf.gz	3e06e68e3e513acaa7f4e6041788644d	2397288	released
f0826d0a-5154-45b4-9eb9-25a1c01b441a	f0826d0a-5154-45b4-9eb9-25a1c01b441a.vep.vcf.gz	fc9ca38940e1680b91abf9258a7e746d	4942008	released
f987cb11-6110-442d-83c8-fd28f8559a0c	f987cb11-6110-442d-83c8-fd28f8559a0c.vep.vcf.gz	486826bead9de4f4f7c3904a3571a763	2092207	released
85079428-02eb-45a1-b2db-bf503c7e821b	85079428-02eb-45a1-b2db-bf503c7e821b.vep.vcf.gz	afa08536062c7ce5618743693723af88	3293510	released
47a54978-29e2-4f7b-bd7c-e7cd86429598	47a54978-29e2-4f7b-bd7c-e7cd86429598.vep.vcf.gz	3761b54645b43839c6d19afa31cc59ad	2425170	released
a4ec57da-4707-4379-aded-bb313159a341	a4ec57da-4707-4379-aded-bb313159a341.vep.vcf.gz	8ea6df61ed781680ffb71c5b664a550b	2631329	released
84436e3b-ae16-42ba-81da-d2a16b14613b	84436e3b-ae16-42ba-81da-d2a16b14613b.vep.vcf.gz	98fb6c7b89c6a81dddc55ae41d0c95a7	1105038	released
57506825-80e3-4ae8-b167-f51996272c42	57506825-80e3-4ae8-b167-f51996272c42.vep.vcf.gz	dcdfb3efb9fd9b8cc4c18e7c6e1e392b	2024302	released
1ab5ccde-ad3e-4cba-a8cb-c6d19ba1539e	1ab5ccde-ad3e-4cba-a8cb-c6d19ba1539e.vep.vcf.gz	fc2cfea52f3991a490a4d4aa9a06105f	1340279	released
2123a7ad-e6c9-44fe-9e7c-9dd5865c3f50	2123a7ad-e6c9-44fe-9e7c-9dd5865c3f50.vep.vcf.gz	5af63dc67e77204b5f988d57f7a7b0e4	1030487	released
153a9395-bfa8-44cd-abc5-28f1fe7cfe94	153a9395-bfa8-44cd-abc5-28f1fe7cfe94.vep.vcf.gz	ea7a3294e3bfa7345a8f6bf727e86bfc	2850552	released
c86dd112-f55a-49ea-8668-c4c07f9edf8f	c86dd112-f55a-49ea-8668-c4c07f9edf8f.vep.vcf.gz	cfd73c1275242153f0e63b66491e8ad0	2044257	released
8c2fed2d-324b-4dd9-9d1b-992f795749ad	8c2fed2d-324b-4dd9-9d1b-992f795749ad.vep.vcf.gz	eb4a6979b7b1bdad88b0af540e556968	1524799	released
fae5559d-eb29-44c9-b412-4586aeae08cf	fae5559d-eb29-44c9-b412-4586aeae08cf.vep.vcf.gz	a798dde7ff84488d3b7a6352fe534bda	6531611	released
cb806f01-dd82-4991-aaa4-d02e7c370145	cb806f01-dd82-4991-aaa4-d02e7c370145.vep.vcf.gz	e8f3f2194578e87267e650ec56317d4c	1619852	released
ac636433-1b44-4564-be99-05b4561806b7	ac636433-1b44-4564-be99-05b4561806b7.vep.vcf.gz	890a73c8eebfd716cd2f48eddb152f1d	2060742	released
f50a3a36-cba0-4b3e-a2aa-5d318258aace	f50a3a36-cba0-4b3e-a2aa-5d318258aace.vep.vcf.gz	ecc83eb54cc46513d578a7a4ef31e8a5	1904558	released
f5bc779d-fbe7-4f20-9e9a-874b094fd5d9	f5bc779d-fbe7-4f20-9e9a-874b094fd5d9.vep.vcf.gz	0be773f44be16e8e7302b8d8bbae697e	1714386	released
7543dbcd-4b97-462f-959e-1773717a5a32	7543dbcd-4b97-462f-959e-1773717a5a32.vep.vcf.gz	4e85c5233c4769d09bc78e7d5134edce	2030643	released
f4890334-d4ea-4a58-9a78-d8d678515e5f	f4890334-d4ea-4a58-9a78-d8d678515e5f.vep.vcf.gz	63e2a09597180188b7e35d22499df055	1448981	released
3056ff4a-1e3e-488a-80dd-c813ebf0c2e9	3056ff4a-1e3e-488a-80dd-c813ebf0c2e9.vep.vcf.gz	d5e5907e65d85aacffa70ae857312c16	1003878	released
6c664578-b446-41fc-a3f4-12b7fb94c45b	6c664578-b446-41fc-a3f4-12b7fb94c45b.vep.vcf.gz	d66dba5edcfc35a9603fea6f1723b8c4	1431255	released
031241ca-9f23-4c0b-ad31-5f9fd4b03bce	031241ca-9f23-4c0b-ad31-5f9fd4b03bce.vep.vcf.gz	442180e6c83acb6e54b269d57826d2d0	1546105	released
38a95d7a-a196-4aa8-b291-81b9cb449e7a	38a95d7a-a196-4aa8-b291-81b9cb449e7a.vep.vcf.gz	18a6ff5f0fc0a7d3d653ac4a6f78fd31	4389668	released
a1a5eb7d-e90f-4ab0-8ed5-5977581ca1ab	a1a5eb7d-e90f-4ab0-8ed5-5977581ca1ab.vep.vcf.gz	4da4bfd314628ce443b16ac52c261b6b	1887667	released
20b29424-e9eb-4c06-aca9-986cd07e22e6	20b29424-e9eb-4c06-aca9-986cd07e22e6.vep.vcf.gz	8c802c11f5d09df9c56a097c65b48c22	2813382	released
8247c206-614b-4da9-b42b-a622cc60863d	8247c206-614b-4da9-b42b-a622cc60863d.vep.vcf.gz	24a27f13e3141d5c2554e2d325fddee6	1574165	released
38b3e607-c8f6-4d23-be3c-6003df46bd93	38b3e607-c8f6-4d23-be3c-6003df46bd93.vep.vcf.gz	7766ebfb443503eff3d42e69a9f5283a	1825428	released
18cc65b9-2912-41d3-ad6f-dd6a5700c784	18cc65b9-2912-41d3-ad6f-dd6a5700c784.vep.vcf.gz	2b281680a722578d85eee273013fa8d4	3312478	released
38e08a86-778b-4289-a724-c350e1b86322	38e08a86-778b-4289-a724-c350e1b86322.vep.vcf.gz	3545535f83f407af0fd4fdcb0b7998d5	1128244	released
f7775094-2d1c-4480-a0f9-91af2e1c0550	f7775094-2d1c-4480-a0f9-91af2e1c0550.vep.vcf.gz	7fa7043a80cb6d9c965055944f5d20af	3882383	released
9f0bf721-f76d-4e14-8b0b-26c43a66a368	9f0bf721-f76d-4e14-8b0b-26c43a66a368.vep.vcf.gz	a22b52da72adef2242278261c76212fc	2790580	released
7ad2bb9a-5374-4e7c-9f65-37ff991600be	7ad2bb9a-5374-4e7c-9f65-37ff991600be.vep.vcf.gz	53d442e103624d3dca3ef09fac79b9a6	2166368	released
48253b56-1ad8-4499-867b-2bd4fd51e066	48253b56-1ad8-4499-867b-2bd4fd51e066.vep.vcf.gz	060d63dfed40fe19ab599902752bc0a3	3232052	released
30a34c7a-e484-4e29-8145-7ba913f9a479	30a34c7a-e484-4e29-8145-7ba913f9a479.vep.vcf.gz	2e701fb66a591710a170713ff902fd9d	7337701	released
7be43f17-edd5-4f97-9c10-55cdddd68b89	7be43f17-edd5-4f97-9c10-55cdddd68b89.vep.vcf.gz	dc2ad4589b7a3a65138895565c6b0d61	2010431	released
5ebfa438-dd5e-49da-89d1-39bbaade0b95	5ebfa438-dd5e-49da-89d1-39bbaade0b95.vep.vcf.gz	40c81acf7fb4a5693d2f5633dbb012c8	2390397	released
d01f87e2-0a31-4870-aef2-48395ca606b4	d01f87e2-0a31-4870-aef2-48395ca606b4.vep.vcf.gz	60f402d76088bbf628ef9f4e8f532e79	2434061	released
de344ff6-40a0-463d-936d-e79aaeef0cba	de344ff6-40a0-463d-936d-e79aaeef0cba.vep.vcf.gz	864a881cda90d1e62adb44513ebd416f	2297226	released
001b1bb6-3628-45d6-b1aa-0e15f0a9afdb	001b1bb6-3628-45d6-b1aa-0e15f0a9afdb.vep.vcf.gz	b182d678c38b7884d6ac602f2513b908	1224573	released
7f2dd9ed-8d2d-4c67-9b16-911ed021ae49	7f2dd9ed-8d2d-4c67-9b16-911ed021ae49.vep.vcf.gz	c4c66871d46b53cdedc72e17ddff5329	5904539	released
a6d17cfa-b552-4119-9a8d-e9ca50158e2d	a6d17cfa-b552-4119-9a8d-e9ca50158e2d.vep.vcf.gz	f4166d678d32d01202aa366caaab6a19	1428681	released
78ce0d21-b661-45d2-be8c-d3966171ffda	78ce0d21-b661-45d2-be8c-d3966171ffda.vep.vcf.gz	40cb03d4775ebd9a6702aa235c05ef1f	1861143	released
6538bedc-f249-438d-a62f-c7999e1de832	6538bedc-f249-438d-a62f-c7999e1de832.vep.vcf.gz	07285eef131c9d042677d26be55c2bdf	2257133	released
31d74fd9-f172-4b58-9556-3edad3fa4b3b	31d74fd9-f172-4b58-9556-3edad3fa4b3b.vep.vcf.gz	7765395a5d7f778e6c2fe870c44a4980	1386815	released
84ee1376-9315-4c87-891f-e641328bfb8b	84ee1376-9315-4c87-891f-e641328bfb8b.vep.vcf.gz	ab7678fd64943f0d280ab19ac07ecaae	1539079	released
905d9e21-5b0b-4f1f-b4cf-7dc107ca1531	905d9e21-5b0b-4f1f-b4cf-7dc107ca1531.vep.vcf.gz	669eef7542bdee5384721f0ff783b7f6	1292027	released
b3866f7e-0837-47a2-b87d-1d9fa6926f3a	b3866f7e-0837-47a2-b87d-1d9fa6926f3a.vep.vcf.gz	b97527dcf12480d9f2e4644b80080fb7	1468891	released
d40260b5-5f61-4b15-865d-fb08f142f16c	d40260b5-5f61-4b15-865d-fb08f142f16c.vep.vcf.gz	11033635d7e7a6e77cc7f6b15b9b5a9a	1039350	released
cb234a45-baab-42ef-98dd-11dcea2b1f0a	cb234a45-baab-42ef-98dd-11dcea2b1f0a.vep.vcf.gz	1c695f631239a342c55e3f98b9f8e1e4	1099978	released
60a7b553-87ac-4712-a7fa-362841c27db6	60a7b553-87ac-4712-a7fa-362841c27db6.vep.vcf.gz	912bfefec5d1e3a400f3a47018d38b08	4027384	released
a4aafd83-f56f-4257-a0cf-3081e0e50749	a4aafd83-f56f-4257-a0cf-3081e0e50749.vep.vcf.gz	9adc567774896cab41308d32dfa7e461	1032567	released
6c14562b-f1c9-4a0b-8416-e3b3611afe8f	6c14562b-f1c9-4a0b-8416-e3b3611afe8f.vep.vcf.gz	dc0458a3701942ed90febb81805a2c34	1515705	released
3a1828b5-792f-4c3d-b826-0a2e133fd591	3a1828b5-792f-4c3d-b826-0a2e133fd591.vep.vcf.gz	ab4c50e1f05bbf53411ce6a2f0fea150	1312244	released
465451f7-ade8-45fd-992a-14bb3d159d69	465451f7-ade8-45fd-992a-14bb3d159d69.vep.vcf.gz	e288961486fe8a8832b23dd24dc02e55	5061021	released
6010b2c5-9fe1-451c-8879-34ab791268d0	6010b2c5-9fe1-451c-8879-34ab791268d0.vep.vcf.gz	2258254f3994308911e0896e374e3959	4595963	released
f0375142-bf03-44af-84fa-3004745f0ba6	f0375142-bf03-44af-84fa-3004745f0ba6.vep.vcf.gz	b4730addde54726a57a81694220b15b0	1718781	released
7f8b08ea-4d65-4ec9-83b4-c9a85eae960d	7f8b08ea-4d65-4ec9-83b4-c9a85eae960d.vep.vcf.gz	f4096a6be9ba7f2fc3c21dac38f92480	1729100	released
c0c77aee-f8b8-481f-9071-180a05e6b057	c0c77aee-f8b8-481f-9071-180a05e6b057.vep.vcf.gz	f4f0017842738d9b6e1dc3158568b96e	1971269	released
55c73cf0-c456-4ab9-a1cc-2be4b76d24f3	55c73cf0-c456-4ab9-a1cc-2be4b76d24f3.vep.vcf.gz	1921846f40bc40214a15de3ca26c6f80	1285326	released
e0c8207e-24da-4c71-9814-a5dd6cfd1a09	e0c8207e-24da-4c71-9814-a5dd6cfd1a09.vep.vcf.gz	030ecabf20040daeafa280560df9d344	4989304	released
b1a6e4f1-012e-4a05-8a9c-0306c0426e62	b1a6e4f1-012e-4a05-8a9c-0306c0426e62.vep.vcf.gz	27c96453c4d731f32b7028a5dbac2663	1746715	released
588e5157-45a2-4137-a0c6-c0bf579516d0	588e5157-45a2-4137-a0c6-c0bf579516d0.vep.vcf.gz	fd898c249e34873556c9e94811a17c13	5217279	released
81d3e78a-5cc2-4db4-adc4-8c9652a37b1e	81d3e78a-5cc2-4db4-adc4-8c9652a37b1e.vep.vcf.gz	8df54880a966c025ed82d174ffe907c2	2493837	released
c56b7ec4-3d13-4757-8cc3-1e37f6febf7c	c56b7ec4-3d13-4757-8cc3-1e37f6febf7c.vep.vcf.gz	10489d67ed3b123454b6e31c88540ce4	2029807	released
a8d6be81-78e2-4e5e-b3ad-a8916ee736a4	a8d6be81-78e2-4e5e-b3ad-a8916ee736a4.vep.vcf.gz	9fdb0ca5c004b6c965d630d1af463807	978382	released
2f48dedc-5394-4977-991e-f86603307c29	2f48dedc-5394-4977-991e-f86603307c29.vep.vcf.gz	2b2c68455bf6d40b3e0f50d17182b269	2540785	released
29591c63-988c-4996-b222-a2b02cedc8df	29591c63-988c-4996-b222-a2b02cedc8df.vep.vcf.gz	34df535e8be6ea7e062afb924a5b0dcd	810828	released
64323391-2cf6-4eac-b01b-0dfc2b79aae4	64323391-2cf6-4eac-b01b-0dfc2b79aae4.vep.vcf.gz	aef96ac18bf7629374e30770d7c78be3	1394482	released
285bf607-4428-482f-81a6-431f4cdd0cf5	285bf607-4428-482f-81a6-431f4cdd0cf5.vep.vcf.gz	c644bb9b8808748b54a5c33843412462	1302518	released
66fbc889-b4a4-4d5e-afc3-84c14fddf6d2	66fbc889-b4a4-4d5e-afc3-84c14fddf6d2.vep.vcf.gz	df082dec67cd43d7afabf12b3bab51e7	1732055	released
c5911910-8288-4b05-875d-6f26c4cc7d86	c5911910-8288-4b05-875d-6f26c4cc7d86.vep.vcf.gz	11e86e67119de9b90013816087dcf8e1	1014961	released
9c76e7b5-c29c-4be1-b1d6-3ae9719f957b	9c76e7b5-c29c-4be1-b1d6-3ae9719f957b.vep.vcf.gz	45f86b405d79cbbe6813d5a1e1f791ec	1130883	released
e64f12e7-fe6f-4786-9f52-aec722c07418	e64f12e7-fe6f-4786-9f52-aec722c07418.vep.vcf.gz	c1320362e21e93895d4721672745ca62	1004409	released
e49d55e6-e48d-4d5f-8149-e7b5ab16c51d	e49d55e6-e48d-4d5f-8149-e7b5ab16c51d.vep.vcf.gz	cced1c2e9e48e716ba00c902cbd88215	2498089	released
f4b4012b-ea95-4eb8-b787-e3ac67b76653	f4b4012b-ea95-4eb8-b787-e3ac67b76653.vep.vcf.gz	40747320631c9e91aa6fe947ebf91944	1268855	released
d1c48347-2c4f-4387-9734-3bedbec7cc0d	d1c48347-2c4f-4387-9734-3bedbec7cc0d.vep.vcf.gz	6623713701e9ef8c2ec351855aea59e1	1735861	released
0b8031b2-593c-4f93-a5c5-ce56a853ef8e	0b8031b2-593c-4f93-a5c5-ce56a853ef8e.vep.vcf.gz	64d171f7114ec290ceb0432a79cd8557	2052623	released
9aa69b8f-9317-4157-a7b5-201bb34b742c	9aa69b8f-9317-4157-a7b5-201bb34b742c.vep.vcf.gz	cf4d5e904984dcdeb5a6d25b513da70a	1133944	released
4c528a2f-e83d-4764-a785-8dcceefe377f	4c528a2f-e83d-4764-a785-8dcceefe377f.vep.vcf.gz	3ebe9dd48c7bf5cc04afcc6f3308415d	1811276	released
006287bf-b913-48be-92a7-1b4e2e2cd277	006287bf-b913-48be-92a7-1b4e2e2cd277.vep.vcf.gz	3da30a55d6c5ca4d1596e00ba8954a38	2881472	released
23d3f0ab-4dbd-4ddb-a5c9-3d496f73dc62	23d3f0ab-4dbd-4ddb-a5c9-3d496f73dc62.vep.vcf.gz	3708627ae75427feeb630aa7e4eef1b5	3036211	released
803394e2-a419-4226-8dc4-3703b5f2bdfd	803394e2-a419-4226-8dc4-3703b5f2bdfd.vep.vcf.gz	c965393fb4bddc5096ccf45e2828558a	1538531	released
0d21020b-e9b7-49af-be9f-dac42070adc2	0d21020b-e9b7-49af-be9f-dac42070adc2.vep.vcf.gz	0a3d5577e0b9c6ad92398b6eb0d11d94	2669190	released
26b32fe4-24e7-4ec8-a204-5d4a8e7bfa29	26b32fe4-24e7-4ec8-a204-5d4a8e7bfa29.vep.vcf.gz	9dd93ab91f99b2b475cbe1f48f305a0b	1890377	released
92dd3605-4036-459e-913a-6aebd69958f1	92dd3605-4036-459e-913a-6aebd69958f1.vep.vcf.gz	4c8cf812b8d4f802258ef939f88710ce	1353126	released
40c9f659-403f-4f3c-883a-79ef67648eb8	40c9f659-403f-4f3c-883a-79ef67648eb8.vep.vcf.gz	8b3dc6ef53df17a457ce1495954246a1	1487071	released
bb345849-ee34-4649-a506-d869273aa4c0	bb345849-ee34-4649-a506-d869273aa4c0.vep.vcf.gz	8cd1e62c50e3540a863ed9b195841e2a	2681836	released
406dffa5-be12-4951-9f2e-cf0779d02032	406dffa5-be12-4951-9f2e-cf0779d02032.vep.vcf.gz	983514e2e4038df0754e3c35c5d38de2	1456609	released
22c97652-f7b4-4092-835e-a73c8d8121eb	22c97652-f7b4-4092-835e-a73c8d8121eb.vep.vcf.gz	69357c5e966d3be13b9d6d05cee162ff	998582	released
c327a2b8-44cd-4b9b-9fea-5289047d2e87	c327a2b8-44cd-4b9b-9fea-5289047d2e87.vep.vcf.gz	3eb1a5cbc17272115153429c049aabbf	2025338	released
9a9524ae-9353-4ce2-9823-ef84eb7088e8	9a9524ae-9353-4ce2-9823-ef84eb7088e8.vep.vcf.gz	2641812ffdc94c15ef9ae98fef8ee377	2849919	released
bec353dd-de00-4a6e-bfe1-f7435c5018c6	bec353dd-de00-4a6e-bfe1-f7435c5018c6.vep.vcf.gz	e898560e9287599fe8684e9a57bf4eed	3070937	released
f528fc56-1ee1-4ae2-82d8-a10b709e902a	f528fc56-1ee1-4ae2-82d8-a10b709e902a.vep.vcf.gz	48be5bb24f74cff5197c27cfbb75ea4c	3131366	released
c77daa4d-a7a9-4330-90a1-f73775b4b583	c77daa4d-a7a9-4330-90a1-f73775b4b583.vep.vcf.gz	f3e81bdb09a2c253f00467a9030a611e	1843382	released
946bbc58-59e5-435c-bfa6-a9f34f640a72	946bbc58-59e5-435c-bfa6-a9f34f640a72.vep.vcf.gz	eef35cfd8e7684e05c2c62a105dca28b	4686112	released
ebdc7b8f-3762-404c-a72e-5796560ff9cc	ebdc7b8f-3762-404c-a72e-5796560ff9cc.vep.vcf.gz	bfaba4e885078562acfda3bf8f0eac78	2088898	released
6ba12684-c2b4-4a68-a2a1-3e95f58ce45b	6ba12684-c2b4-4a68-a2a1-3e95f58ce45b.vep.vcf.gz	c39767949b3addb17ed4cef4b8fef679	1389584	released
eb83a515-45bb-473b-ae2c-6a32422aa483	eb83a515-45bb-473b-ae2c-6a32422aa483.vep.vcf.gz	25780c85f3d963e8f417f8de0bc2d9af	1988598	released
a7848e2b-7b29-4de3-99c8-7311c2da80b0	a7848e2b-7b29-4de3-99c8-7311c2da80b0.vep.vcf.gz	3a6d727aa59a8ae9ac128b742ccad60d	1552461	released
92aeaa73-ce65-4913-807e-3ba25cb9e4f4	92aeaa73-ce65-4913-807e-3ba25cb9e4f4.vep.vcf.gz	d1e93a47cef5d5b54f09f34ea75a9c4b	1140134	released
502fd669-a1e3-4735-8434-f1d2c2daf697	502fd669-a1e3-4735-8434-f1d2c2daf697.vep.vcf.gz	4b83f75010221df0d7f3ca756e264b1e	1569777	released
f9b2149d-2b7a-487c-86ab-f8fa3cead296	f9b2149d-2b7a-487c-86ab-f8fa3cead296.vep.vcf.gz	9f8193e25fcec825bf4c61c77783c913	6936439	released
320be3d0-4fa4-4f1d-8cfb-590108ed4c22	320be3d0-4fa4-4f1d-8cfb-590108ed4c22.vep.vcf.gz	36c23fc7eb7c268911a30d848066fc8f	1082207	released
d6dfdac0-bc79-4b3c-81f3-e07489ff8ee9	d6dfdac0-bc79-4b3c-81f3-e07489ff8ee9.vep.vcf.gz	291a309bb1314b46e8c9c94eabf5823d	1036204	released
48a9a9cd-4845-4c34-a958-2bb05c40b619	48a9a9cd-4845-4c34-a958-2bb05c40b619.vep.vcf.gz	f0e6af0ad78b8bd95fd06e2060f6fefa	1326666	released
df327842-572d-44cc-ae25-39fbae1a1e30	df327842-572d-44cc-ae25-39fbae1a1e30.vep.vcf.gz	1d2aafcba68b1b562a6038665934cf7d	2553597	released
9eac15b7-8cf3-48e4-bce9-66c4a948cc9d	9eac15b7-8cf3-48e4-bce9-66c4a948cc9d.vep.vcf.gz	8da3a47d9579598e96ba6eacfa6ed08b	3790641	released
145fc01c-b5c6-41a4-b7a8-f469b1a42e6d	145fc01c-b5c6-41a4-b7a8-f469b1a42e6d.vep.vcf.gz	d8baaf09803ceb23eeade00c52ab80ee	940635	released
34d2090c-af6a-41fc-ba1a-e41f5b14b9a7	34d2090c-af6a-41fc-ba1a-e41f5b14b9a7.vep.vcf.gz	d4f76b37d49f2314a14afe97ffc73ff5	3206533	released
53d2c841-e883-45df-be2c-aa75afce4379	53d2c841-e883-45df-be2c-aa75afce4379.vep.vcf.gz	97ab4d883f330e47213c577669f82e1b	1937756	released
06ba59c0-8820-47b3-8577-24c008facbb3	06ba59c0-8820-47b3-8577-24c008facbb3.vep.vcf.gz	862946f675620fd82a7042f001cfed4f	3601647	released
d083d669-6646-463b-853e-c58da8d06439	d083d669-6646-463b-853e-c58da8d06439.vep.vcf.gz	af1307bc2ce4c1a85ae3dfaad9f0ae35	2414160	released
4766afa0-c2d4-4cfe-bc4f-96e9dd96cd5b	4766afa0-c2d4-4cfe-bc4f-96e9dd96cd5b.vep.vcf.gz	0600d95e2e7c0cf3c604800b3087789d	1887307	released
012262b5-2c65-48d4-95aa-bb153f82e63e	012262b5-2c65-48d4-95aa-bb153f82e63e.vep.vcf.gz	45e218b92f69801795a8781090086132	5163881	released
d1a218fa-20fe-4b83-b1ed-7934d4820cf5	d1a218fa-20fe-4b83-b1ed-7934d4820cf5.vep.vcf.gz	594c0e8443c66096acf1636289b06df4	2996548	released
be1dc87f-cd4f-4900-b77d-fd0bbaa47176	be1dc87f-cd4f-4900-b77d-fd0bbaa47176.vep.vcf.gz	36c45d1afe2c43ffdb62b0ed3966599d	1855016	released
f47598f5-dfcd-4eb5-89da-7d471c6071f0	f47598f5-dfcd-4eb5-89da-7d471c6071f0.vep.vcf.gz	93a42355900f6bee4ff64e627fa08c8d	1255101	released
7756c86e-a802-4524-b798-27255090726b	7756c86e-a802-4524-b798-27255090726b.vep.vcf.gz	981d2958d809dce61bec880c0c4bf095	2117352	released
fb102b3f-a3be-4e3f-b30d-3ebf6f829bb9	fb102b3f-a3be-4e3f-b30d-3ebf6f829bb9.vep.vcf.gz	8960b381585276c2bb35d58ce0d58820	1759862	released
f8e0fdc3-1f15-464c-b0fd-a41d2e58bfea	f8e0fdc3-1f15-464c-b0fd-a41d2e58bfea.vep.vcf.gz	b20e6231b53a9e17cd2ef36e8e57dbeb	3020472	released
cb841912-19cc-433e-8ac9-eb69154dd57e	cb841912-19cc-433e-8ac9-eb69154dd57e.vep.vcf.gz	1a947c5afe0b04cdc0ee7abce74ff544	2457658	released
0b4b1a4c-d654-4a6a-b473-fc334321201f	0b4b1a4c-d654-4a6a-b473-fc334321201f.vep.vcf.gz	9264c8340709dba06feb621746fc743c	3037033	released
a909a5f6-960a-4243-93b0-20e9a6dded50	a909a5f6-960a-4243-93b0-20e9a6dded50.vep.vcf.gz	364d8240f6cba07031a110fff9a29979	1614975	released
d61fd600-2dce-4ca7-ab45-c55f9f615bde	d61fd600-2dce-4ca7-ab45-c55f9f615bde.vep.vcf.gz	ed453df587880c0799fbdd77b53afadf	2084309	released
c3171b88-ce58-4de3-90c1-b8371413b130	c3171b88-ce58-4de3-90c1-b8371413b130.vep.vcf.gz	0b564a9bd0c4fe8962e0832e8ddc2180	1179651	released
34e1b3ee-33de-4be6-993b-fbf6bf06cf34	34e1b3ee-33de-4be6-993b-fbf6bf06cf34.vep.vcf.gz	a4bf9a248f3a7cb8de6d294002c0770d	2084010	released
44161d73-4a5f-4a78-94f7-3eb44c776b6e	44161d73-4a5f-4a78-94f7-3eb44c776b6e.vep.vcf.gz	18effd7eb001638668656e8878c8f108	1748993	released
98bebe5f-55b2-4538-b092-eab62d3d7c58	98bebe5f-55b2-4538-b092-eab62d3d7c58.vep.vcf.gz	0991be814289136a3ea63a9e616abd4f	1788020	released
d25ebd69-c265-4403-a2a8-1731ba5db4df	d25ebd69-c265-4403-a2a8-1731ba5db4df.vep.vcf.gz	3e272dfbc50b2a5e501a17bd8e18da70	1688255	released
aa5299f3-20aa-4984-b07b-1592446aee92	aa5299f3-20aa-4984-b07b-1592446aee92.vep.vcf.gz	be45d9a2ef1f43d10d9051cef26b48e0	2546469	released
8f54a8fd-7237-4c3d-bdd7-e6338a0af5e8	8f54a8fd-7237-4c3d-bdd7-e6338a0af5e8.vep.vcf.gz	6e81f2ce905ab2223191f96a7e7daf44	3425252	released
8ece6221-51c1-4a77-a5d1-36185a50988a	8ece6221-51c1-4a77-a5d1-36185a50988a.vep.vcf.gz	69f8d7d32cd020dd17d3f2cddff1b648	1537733	released
fea8d089-3116-4760-a29f-7c43f66f9ed9	fea8d089-3116-4760-a29f-7c43f66f9ed9.vep.vcf.gz	89bcd174a0c402b28ef4b053d7e209c6	3926577	released
eb3608e3-8028-46d2-a886-f3308005d0cd	eb3608e3-8028-46d2-a886-f3308005d0cd.vep.vcf.gz	be6519757913c39980712180c7e7027c	3305445	released
1b013bb3-b6c5-42ec-b397-3a44557326f9	1b013bb3-b6c5-42ec-b397-3a44557326f9.vep.vcf.gz	01d7bc8cc1a3c0ae3ca14560ffc1f447	1545722	released
05ce999f-ea3f-42cd-bef0-5e2e90aeafc8	05ce999f-ea3f-42cd-bef0-5e2e90aeafc8.vep.vcf.gz	97e760132f44ec709dfee718990a0911	3085825	released
1e825d30-b9e1-4c9c-ae08-ee3c9b48eac9	1e825d30-b9e1-4c9c-ae08-ee3c9b48eac9.vep.vcf.gz	1cc8843beacb6a2fbb32e375687dc57f	1963423	released
7a0b65ec-8e15-499a-af5c-d4d415bb98f9	7a0b65ec-8e15-499a-af5c-d4d415bb98f9.vep.vcf.gz	48ccc279e85f8f6645d325437e22b085	1395684	released
c10d6dc0-d0b8-4696-a660-6bfc5744ddf7	c10d6dc0-d0b8-4696-a660-6bfc5744ddf7.vep.vcf.gz	51431a5bc87637de832f02be5d653d6f	2293315	released
7760ccdc-845d-4958-b56b-036286bbb4fb	7760ccdc-845d-4958-b56b-036286bbb4fb.vep.vcf.gz	51cd7c03cafb3c8b3b618e061f096efc	1704759	released
00c9f691-ee6b-401d-9cd9-a72a05a456e1	00c9f691-ee6b-401d-9cd9-a72a05a456e1.vep.vcf.gz	554eb172bda41c8df3ce6be41852db93	952580	released
8f6d0cca-5f1d-4d90-8585-bf4bb7042b0a	8f6d0cca-5f1d-4d90-8585-bf4bb7042b0a.vep.vcf.gz	573b3144d1b5da722ea023ce98ffbf59	2287890	released
db7f6677-7147-4b37-adff-e5ec85250ee2	db7f6677-7147-4b37-adff-e5ec85250ee2.vep.vcf.gz	ab05a48c44b244cc57cdfb31618f53e2	2282252	released
38978a4a-a909-498a-9396-843ef32040bb	38978a4a-a909-498a-9396-843ef32040bb.vep.vcf.gz	0c640d786cf807b03a3a87e1f288bccd	2549401	released
1bad515d-b0c4-4f15-bc54-963a8e48a52e	1bad515d-b0c4-4f15-bc54-963a8e48a52e.vep.vcf.gz	abb81edaf6b23185f89b690d2594bfe0	1416675	released
5cf77d04-d96c-4c42-a595-53f1efefe129	5cf77d04-d96c-4c42-a595-53f1efefe129.vep.vcf.gz	dbdf369fa4d4c0087387307b0399b452	1014160	released
8539344c-6da0-4bd8-a393-12ef0f4962f2	8539344c-6da0-4bd8-a393-12ef0f4962f2.vep.vcf.gz	29c7a293146dbd6061036a110cc6cd81	1957762	released
110e7972-a775-4fc0-9383-5c3e8c82d978	110e7972-a775-4fc0-9383-5c3e8c82d978.vep.vcf.gz	26778244157ff733730c5d112c5b8771	1866488	released
be7bdde9-4f5c-44b8-b710-9a9dd27021ef	be7bdde9-4f5c-44b8-b710-9a9dd27021ef.vep.vcf.gz	af0d8517b0c42a71e56ce560d2dc03b1	1862437	released
5d519e1d-21bf-4438-a1ab-d6fb6843a63a	5d519e1d-21bf-4438-a1ab-d6fb6843a63a.vep.vcf.gz	52ce835042373c625a864fff20c1b229	7106372	released
82bd11c5-d450-4e14-adc1-6a2389d9199e	82bd11c5-d450-4e14-adc1-6a2389d9199e.vep.vcf.gz	ffa1756e1bab83f3337cce9dcc378c8b	2842776	released
fdf901d2-297f-46b9-8d69-5acae7c55225	fdf901d2-297f-46b9-8d69-5acae7c55225.vep.vcf.gz	f55ce87a5bf658fbac64da3c1426be54	1163828	released
091fd2a8-b373-4182-a39b-cb3d256a7246	091fd2a8-b373-4182-a39b-cb3d256a7246.vep.vcf.gz	cd3796002570fd1cc545593e28397f48	1435837	released
1045438f-b17c-4c47-9707-81238595608a	1045438f-b17c-4c47-9707-81238595608a.vep.vcf.gz	0ad84761e9ee0d2886779928c25bf7ca	1022441	released
1836b3fa-0539-43cd-bc47-f96921d92ce1	1836b3fa-0539-43cd-bc47-f96921d92ce1.vep.vcf.gz	7187ebd4d54ec16abb9f9033c28bc945	1330020	released
68a7270d-7518-44f9-85df-b104fbf6cd5c	68a7270d-7518-44f9-85df-b104fbf6cd5c.vep.vcf.gz	82bcfd928fb2a4c27dd85ae12fd93873	1859327	released
ee0fe414-b700-4286-89d2-16a5c3f976d7	ee0fe414-b700-4286-89d2-16a5c3f976d7.vep.vcf.gz	28ad6b20c28e0942938de090ab146307	2272428	released
d0c9d46f-e135-4ad2-9091-0cf42dd2eaa4	d0c9d46f-e135-4ad2-9091-0cf42dd2eaa4.vep.vcf.gz	b21590e3a2e9ea302caff17300faaa8e	2364388	released
631f7270-c993-4515-ac04-146c8bb83472	631f7270-c993-4515-ac04-146c8bb83472.vep.vcf.gz	5e8bd9edea41fd9e37193c300bbad263	1594324	released
c8c9c510-a67c-4a52-ae02-f78cdc9db503	c8c9c510-a67c-4a52-ae02-f78cdc9db503.vep.vcf.gz	d7d38f7f1da007ac10a4e56cab6e71cd	1336885	released
dce412b6-8ebe-49fa-870f-32eed64b6bd0	dce412b6-8ebe-49fa-870f-32eed64b6bd0.vep.vcf.gz	d61d8517463f834b06fdc6aaa0328368	2745532	released
c2322482-3334-4a3b-8a67-f97872209fbd	c2322482-3334-4a3b-8a67-f97872209fbd.vep.vcf.gz	6090cbe8e0e87b6640ffadfcf4f2171c	1560901	released
d19498c1-94c3-442a-a789-4a31dac87025	d19498c1-94c3-442a-a789-4a31dac87025.vep.vcf.gz	48d726b28b7246e4c228954516aec4ee	1864896	released
3f91ae14-0600-4ef5-97b5-8b04a50c900e	3f91ae14-0600-4ef5-97b5-8b04a50c900e.vep.vcf.gz	e059698a95efe4d23a071f9708fd1487	1202294	released
91adfb51-78bd-44f7-8126-a1973c6ce6d3	91adfb51-78bd-44f7-8126-a1973c6ce6d3.vep.vcf.gz	d0769976e22a8821cb192a005a28e8b1	1824346	released
f7d231db-8042-44ec-959c-659ba0322cef	f7d231db-8042-44ec-959c-659ba0322cef.vep.vcf.gz	5f24433fa31a4b3958ec3e66c73fa656	2539198	released
8b7d20a7-8332-4d7a-bbc1-db1376065ea2	8b7d20a7-8332-4d7a-bbc1-db1376065ea2.vep.vcf.gz	9ec3e2b6b8c189bef2e2b259b85aeafd	2223499	released
04777053-783f-4ba4-945f-4cfd96450310	04777053-783f-4ba4-945f-4cfd96450310.vep.vcf.gz	87b05da806ee257c972dfeedf99cb2e3	2031443	released
7918759c-a742-44ee-a6d9-f8102e4bb0db	7918759c-a742-44ee-a6d9-f8102e4bb0db.vep.vcf.gz	12eb30e660aa2973c178eeb05e852fcf	2135051	released
ec1295b3-5c37-4d0f-9731-4f42de40ebb3	ec1295b3-5c37-4d0f-9731-4f42de40ebb3.vep.vcf.gz	814c4b49f08103b0adba50eb5f974cd3	2643175	released
007e5c33-bc9a-40a6-91f3-ff30bcea7f35	007e5c33-bc9a-40a6-91f3-ff30bcea7f35.vep.vcf.gz	27c6f43484ab33c1e9d0eba5395e0e06	1289032	released
8217c6bb-af16-42a6-8ce1-e17568ca8d9b	8217c6bb-af16-42a6-8ce1-e17568ca8d9b.vep.vcf.gz	e87b783e45aaedad24c27f88778f89ca	1411083	released
bb197213-1753-48c1-9e8d-5f623bb04153	bb197213-1753-48c1-9e8d-5f623bb04153.vep.vcf.gz	9e15a3f40a1433316d9bed253a69299e	1780252	released
1a141808-b99e-4eb9-a14b-83e4e778a522	1a141808-b99e-4eb9-a14b-83e4e778a522.vep.vcf.gz	65a76200a75799c13a1b8c14cb8d9537	1755990	released
2ec3342c-8b58-43f8-8db2-97dc900c7c52	2ec3342c-8b58-43f8-8db2-97dc900c7c52.vep.vcf.gz	dfea72136a7638c6562252f4ffbcaa5b	2333702	released
06a05278-fda6-4bb4-b624-48207622233d	06a05278-fda6-4bb4-b624-48207622233d.vep.vcf.gz	efd21a59026084c8323ba07b59304198	4365894	released
57abbb29-a3ef-4115-99d5-6bd962b83048	57abbb29-a3ef-4115-99d5-6bd962b83048.vep.vcf.gz	3be71db0ff9921d54942fe66d5200cd5	1328475	released
60e554e7-25ae-4202-86c0-6dc3358a21d3	60e554e7-25ae-4202-86c0-6dc3358a21d3.vep.vcf.gz	4d0ce82b3edf575e975fcd99162fdcd0	3244271	released
f30068b5-69f1-4da1-be77-cb92e2121373	f30068b5-69f1-4da1-be77-cb92e2121373.vep.vcf.gz	c065f3fb7fbe722b8931c1ea46d497af	2416206	released
06b43d85-2ad2-4ec6-a9bb-1144394b2051	06b43d85-2ad2-4ec6-a9bb-1144394b2051.vep.vcf.gz	c95c35645487eadb765366a9aa4754d3	2880314	released
cfac4374-272b-45ee-a7f5-a7f6d05103f2	cfac4374-272b-45ee-a7f5-a7f6d05103f2.vep.vcf.gz	0c60904b5c425c81782b47e9e2a0041b	2036749	released
dd58aa97-402e-4a91-b03b-3947f9a47be4	dd58aa97-402e-4a91-b03b-3947f9a47be4.vep.vcf.gz	776a3284df6127623edb566c408a46a7	1123578	released
e47e5338-93e4-41e9-8321-80cef3d8955b	e47e5338-93e4-41e9-8321-80cef3d8955b.vep.vcf.gz	c054ae2c4a20bbd27d745693871c0b7f	3510322	released
fa607d8b-54c5-41bd-b9a1-9d52f81dfc19	fa607d8b-54c5-41bd-b9a1-9d52f81dfc19.vep.vcf.gz	3010fb7a1326c3ad15636f780b24f30c	1935216	released
c46a45f4-97bd-43c9-975f-33836d708854	c46a45f4-97bd-43c9-975f-33836d708854.vep.vcf.gz	020c8019194f1790d77c0f9694a53c27	1274511	released
43477486-bbf5-4409-9089-d8b7d5cd2520	43477486-bbf5-4409-9089-d8b7d5cd2520.vep.vcf.gz	3f61ed1ef720b948978c40cca0838474	2028806	released
7b66b66e-0784-460a-a538-78fb06ea3dcd	7b66b66e-0784-460a-a538-78fb06ea3dcd.vep.vcf.gz	231c8c50cb33db08fa91b24e9c45ab4b	3052673	released
97263c6c-a899-4d24-9dcb-e9c8e68531e7	97263c6c-a899-4d24-9dcb-e9c8e68531e7.vep.vcf.gz	129fcdf34295e673eace9afe0466d7d1	3044905	released
90d507e3-c886-4500-93ac-71a234adf04f	90d507e3-c886-4500-93ac-71a234adf04f.vep.vcf.gz	9c7e7d1c20973f80b45d12a0c5fad36d	2216166	released
c371b98b-79f2-428e-951b-240436f6968b	c371b98b-79f2-428e-951b-240436f6968b.vep.vcf.gz	5b786bafbbee41cc6398cb9d858a1085	1959438	released
8f32d757-a859-4d20-a221-cf54a81b9415	8f32d757-a859-4d20-a221-cf54a81b9415.vep.vcf.gz	1a8c97a95c1cb1b939edf321df7e8e64	3152246	released
8a45fa07-9a9b-4fc9-97bf-6298d67ec36d	8a45fa07-9a9b-4fc9-97bf-6298d67ec36d.vep.vcf.gz	9ad139e17611c1c519401a9c3a49f946	1549674	released
45d09b70-d6af-414d-9068-de02f4596db1	45d09b70-d6af-414d-9068-de02f4596db1.vep.vcf.gz	bf3bf29b74c935350c9b00051da47148	2445763	released
72730a9b-44a8-4147-aedb-306c3c60b5df	72730a9b-44a8-4147-aedb-306c3c60b5df.vep.vcf.gz	8691533d842e8fcd90313103b360bac2	1019299	released
7f0bd310-c034-4ce4-9102-4d5ae1bcc390	7f0bd310-c034-4ce4-9102-4d5ae1bcc390.vep.vcf.gz	063d8bdf91460ab9a66fc6bc795823e5	1815553	released
6654effe-9c32-43b9-b776-5b5ab3e79cc3	6654effe-9c32-43b9-b776-5b5ab3e79cc3.vep.vcf.gz	e07baed1e803083f29467fd3aeba9d50	1533950	released
b7d9fd20-f662-4cf0-92b4-b72a48622b88	b7d9fd20-f662-4cf0-92b4-b72a48622b88.vep.vcf.gz	69c1977ba1437a95201d68507082f4ce	824515	released
0270acb0-1cfa-442e-9ada-88b40c7f03bd	0270acb0-1cfa-442e-9ada-88b40c7f03bd.vep.vcf.gz	7cb34f9c2cc97cf2ae63c69b27df1cb3	1135718	released
69cdf152-fca7-46f7-99cd-56780311bc74	69cdf152-fca7-46f7-99cd-56780311bc74.vep.vcf.gz	ec9aaf616ae2083ffa39ca476dff157f	693591	released
5c5379a0-0de7-4173-a72a-8d86f7fc8a8a	5c5379a0-0de7-4173-a72a-8d86f7fc8a8a.vep.vcf.gz	cc21153ff5a557c62032c68275431efd	784367	released
70696958-6045-4a21-92f9-bd1dc57867ca	70696958-6045-4a21-92f9-bd1dc57867ca.vep.vcf.gz	6efba246e79ac44856bb13d0de40c3c3	899553	released
d39323ed-58e7-45bd-b982-dd512fd4b8e1	d39323ed-58e7-45bd-b982-dd512fd4b8e1.vep.vcf.gz	9850f8e51f67e8d580dd6df11039dead	781520	released
eac92fd7-baf0-4648-b413-386f83c00d86	eac92fd7-baf0-4648-b413-386f83c00d86.vep.vcf.gz	cabd4e3e370fcf4e2ef8999fac5ae28b	1137823	released
2b79f970-674f-4346-90f1-ef9443129e59	2b79f970-674f-4346-90f1-ef9443129e59.vep.vcf.gz	48724ccce969db074b6d4b6bba2a766e	827643	released
2014978f-6458-40da-ae19-64e8f9e895ba	2014978f-6458-40da-ae19-64e8f9e895ba.vep.vcf.gz	9e47489627481312c2b226670869038e	865202	released
8f34b138-4678-43b9-aa36-36b7242f4178	8f34b138-4678-43b9-aa36-36b7242f4178.vep.vcf.gz	06e66bd6640c0a8061d75b66dda37979	2675038	released
33a71f81-bc6f-4df8-a371-4c6139495393	33a71f81-bc6f-4df8-a371-4c6139495393.vep.vcf.gz	b72d67640da7fca45eb009da23eb7a62	925437	released
4c64c551-88a8-47d7-ac40-54b6b21cc2c3	4c64c551-88a8-47d7-ac40-54b6b21cc2c3.vep.vcf.gz	a4b909007e0caf32fd093c4603c8cf3d	813011	released
2eb7ebdf-c75a-4044-a228-dab2f44dac31	2eb7ebdf-c75a-4044-a228-dab2f44dac31.vep.vcf.gz	84021f8183166705942c7dcd3505fe1d	1011749	released
ab9c956f-a42e-4fd1-89f9-81975114dca7	ab9c956f-a42e-4fd1-89f9-81975114dca7.vep.vcf.gz	c53c5fab2c2e2ffa0fcf10d10fce6534	1082978	released
8474c104-dcb3-48eb-8182-3475af8d4b1a	8474c104-dcb3-48eb-8182-3475af8d4b1a.vep.vcf.gz	746f9a9f0ee5ea31c6537f0fc59faabe	1477126	released
ff114894-93e5-4461-a930-433a3cc5f3ae	ff114894-93e5-4461-a930-433a3cc5f3ae.vep.vcf.gz	3416d7be2747398824555260594a08e6	1112073	released
7b7cfaa6-d973-48f4-9e66-194a47321736	7b7cfaa6-d973-48f4-9e66-194a47321736.vep.vcf.gz	da3c69099a691697177c0b0bda9491a9	1530005	released
df031785-4b9e-4b91-9a74-c0797b89cc57	df031785-4b9e-4b91-9a74-c0797b89cc57.vep.vcf.gz	2210c5c5920ddfea60e8eb577f14568f	725682	released
f974dcf3-76cc-42b2-bb01-2707faff9f0c	f974dcf3-76cc-42b2-bb01-2707faff9f0c.vep.vcf.gz	f37b3474394bf567ff7aabddd8cb721a	1207949	released
ebe8d8d5-040d-482c-a1b5-f47eae1ca1bd	ebe8d8d5-040d-482c-a1b5-f47eae1ca1bd.vep.vcf.gz	fe0f65fe329118ba9c574a4c2ae1c8e1	1162484	released
78756149-bf3b-4639-8d0a-7e30955e3eaa	78756149-bf3b-4639-8d0a-7e30955e3eaa.vep.vcf.gz	a6830175e9dfe39d85ecdde7f685909c	731182	released
fa1ae4fb-0b9e-44d9-a027-e74065f5c0a1	fa1ae4fb-0b9e-44d9-a027-e74065f5c0a1.vep.vcf.gz	97c2efb25b439344aecd6c82cc8a7e78	774539	released
2144739e-cc68-4717-b8d7-40386bbf0c38	2144739e-cc68-4717-b8d7-40386bbf0c38.vep.vcf.gz	732f8c567db7bf418073db9e84aa5e88	760188	released
de04365e-5ddf-4d8a-998e-3d584919e59c	de04365e-5ddf-4d8a-998e-3d584919e59c.vep.vcf.gz	fb8b335c62df982497e9984df20c27d6	663740	released
f9a8f7d9-dfa4-428b-9445-32491eeb2106	f9a8f7d9-dfa4-428b-9445-32491eeb2106.vep.vcf.gz	5c463ac3db1333b9ca15fb6955a91901	817752	released
f19c66a4-5a2b-4c12-9061-a130c7ffdce6	f19c66a4-5a2b-4c12-9061-a130c7ffdce6.vep.vcf.gz	bada878d2971d5e935f2487b2109016f	1129977	released
ef6585f7-f89f-4dc2-b279-0cff6763a286	ef6585f7-f89f-4dc2-b279-0cff6763a286.vep.vcf.gz	044e9fc1e0a63a4a4c76d3a987a64063	1191006	released
4b725755-85ac-4afa-94fd-36afc1e724d3	4b725755-85ac-4afa-94fd-36afc1e724d3.vep.vcf.gz	8066cc9cd2128936ce301a63e07b87a8	2452928	released
1cd23452-5b2d-4115-8b1e-756ed9f2fb9d	1cd23452-5b2d-4115-8b1e-756ed9f2fb9d.vep.vcf.gz	81b833f0664cdf138e534494ee80cdb5	2326890	released
a310bad2-528e-43af-b7c2-c05684f224ef	a310bad2-528e-43af-b7c2-c05684f224ef.vep.vcf.gz	c466c30413ecb6f4ae38b2f20e4e6080	1119284	released
fe2693f9-c428-45cc-af6a-2e3d9e9c0b04	fe2693f9-c428-45cc-af6a-2e3d9e9c0b04.vep.vcf.gz	e8460612e04903f482066e22cf0129d0	1214004	released
9e232f9c-f746-4607-b548-d1e2761bec6d	9e232f9c-f746-4607-b548-d1e2761bec6d.vep.vcf.gz	87060df5215ebae4d6c3df8d3f3222d2	1714526	released
cfce505f-0ca4-478c-a1ed-24000ba800b0	cfce505f-0ca4-478c-a1ed-24000ba800b0.vep.vcf.gz	f16be903d0a323a937030f716cc89898	954447	released
0045f226-d978-448c-a9be-bb3f09131441	0045f226-d978-448c-a9be-bb3f09131441.vep.vcf.gz	1133979ff5caafff2fe3abe15802fcca	2515812	released
3fe0f7ee-5aab-4374-a2b9-d0154fd49bfc	3fe0f7ee-5aab-4374-a2b9-d0154fd49bfc.vep.vcf.gz	f009df6bf98859a539a286b34852784a	2182800	released
a08cb47c-0de8-4f60-8106-9c5eeaf62dda	a08cb47c-0de8-4f60-8106-9c5eeaf62dda.vep.vcf.gz	79707375db605bcd4b5f0889bdce9a1a	1966969	released
ea82fa1a-03d4-46f9-b3b6-e70224e37b8c	ea82fa1a-03d4-46f9-b3b6-e70224e37b8c.vep.vcf.gz	a7f87bc5b4cdc4768bba6d7dc304e7fb	2052606	released
3948e26e-a1f3-49f5-9054-480149eae63a	3948e26e-a1f3-49f5-9054-480149eae63a.vep.vcf.gz	29be7eb21feb7c71cb7c7042080936fb	2081154	released
dc87129a-bd05-4dae-9b8a-82d394e9d7da	dc87129a-bd05-4dae-9b8a-82d394e9d7da.vep.vcf.gz	5169c403f153c21ba7cb15e6b058bae8	1904693	released
1aa3a1b0-2706-44b5-90ea-8c2cdf11d6e7	1aa3a1b0-2706-44b5-90ea-8c2cdf11d6e7.vep.vcf.gz	55e83be8820c42c089fbd9456eb5be3c	3486878	released
14fa4fd7-e657-423e-a66e-49c3f00d771c	14fa4fd7-e657-423e-a66e-49c3f00d771c.vep.vcf.gz	bf76707d12ab44ba7b5fe203a93aea39	8960304	released
7c50d4ef-6c32-46f0-8405-337833db4260	7c50d4ef-6c32-46f0-8405-337833db4260.vep.vcf.gz	cdb876147945548bea4301c52c720c27	1308825	released
e9ed5046-1514-424d-9256-7d316339c344	e9ed5046-1514-424d-9256-7d316339c344.vep.vcf.gz	bf2f5d0adb6c229a1584bbb6902b9137	2373274	released
f27fb4b5-0588-45f2-b2a2-4e40cf0fc634	f27fb4b5-0588-45f2-b2a2-4e40cf0fc634.vep.vcf.gz	dbf5c0866115a9d4f3873afb5cdab717	2924532	released
72f6fa5f-218d-4819-870a-ab9ffe889037	72f6fa5f-218d-4819-870a-ab9ffe889037.vep.vcf.gz	9f9529e43642a074e65cb00c008b6974	23102803	released
e00167f6-8103-461d-b3b0-d5a10443d883	e00167f6-8103-461d-b3b0-d5a10443d883.vep.vcf.gz	fd23460059e019c6e3ac53f181b2ecc3	2123137	released
5af9dc96-a955-44ed-adc2-a9f0a2da8c27	5af9dc96-a955-44ed-adc2-a9f0a2da8c27.vep.vcf.gz	e94465f67f7da71eabbc13e2277b10cd	6197028	released
8acf7ccb-ae5f-42c2-bdc4-4d06f9ef60a5	8acf7ccb-ae5f-42c2-bdc4-4d06f9ef60a5.vep.vcf.gz	068615fc277ac521db7f60d3cbb73048	2069146	released
c5cb1648-c4c0-47a1-aa8d-82007448323d	c5cb1648-c4c0-47a1-aa8d-82007448323d.vep.vcf.gz	23a6e06dc45ef33ee09e7ef568fd81d9	1415514	released
9a2b99ed-9349-4f44-a50c-7f57192c5a20	9a2b99ed-9349-4f44-a50c-7f57192c5a20.vep.vcf.gz	ea71d8ba5c11796640bac301003dcd1d	5329867	released
31b0aa4c-2abb-47c1-a482-0ba7ba87c121	31b0aa4c-2abb-47c1-a482-0ba7ba87c121.vep.vcf.gz	01e3f1aa6822356316d7d7e16c4399bc	2150637	released
1b7099aa-9e6f-4256-8be9-a6f07b661f62	1b7099aa-9e6f-4256-8be9-a6f07b661f62.vep.vcf.gz	0aa1bf7c4d469156f8079c3975e6045b	7920861	released
6939933a-9959-49bb-b254-c72af3014973	6939933a-9959-49bb-b254-c72af3014973.vep.vcf.gz	5706364c65cf2b9f2587657e491237d4	1903246	released
41d208b3-dfe9-4422-b5b9-0791fde8fb0d	41d208b3-dfe9-4422-b5b9-0791fde8fb0d.vep.vcf.gz	0deaf1702a2b84496d8c3c108e7e22cb	3950683	released
290f9574-2750-4f90-aea6-bfb10f5a074a	290f9574-2750-4f90-aea6-bfb10f5a074a.vep.vcf.gz	fb7066a38819a69d959a87879f626c98	2800849	released
656ff661-2ab5-4f4b-9a06-bcd5c7370b9b	656ff661-2ab5-4f4b-9a06-bcd5c7370b9b.vep.vcf.gz	676603bc85b4a1d5475a0981be53de57	1626464	released
7cc262eb-f63f-4f00-a827-78b445d2bb35	7cc262eb-f63f-4f00-a827-78b445d2bb35.vep.vcf.gz	e4ba754b6ea7cc866a70db627d11b35f	2016728	released
381ba77e-531b-4763-9183-7c3c167c7907	381ba77e-531b-4763-9183-7c3c167c7907.vep.vcf.gz	5b36a7a3356904b3cc9caf70ac43f848	1945320	released
94cea6f3-7465-43a3-b99e-f6e16fe56ed0	94cea6f3-7465-43a3-b99e-f6e16fe56ed0.vep.vcf.gz	a92d65b6c398f394d6514131eb708c86	2291153	released
51f03fe0-e74b-455f-92d0-1a9f1246d944	51f03fe0-e74b-455f-92d0-1a9f1246d944.vep.vcf.gz	2aa4345589aa6a8b7a6aed2c223e0923	1219487	released
5808b3de-daa2-4ded-bc80-e0eacd3ff306	5808b3de-daa2-4ded-bc80-e0eacd3ff306.vep.vcf.gz	a482d7e5a6f753cfe631275cec7477fe	4858202	released
0fa2f773-9176-4f82-8366-0c741fd67b90	0fa2f773-9176-4f82-8366-0c741fd67b90.vep.vcf.gz	1aedb45d20614775466e383e7c15a335	1921934	released
59565d2f-5e97-4035-9471-71f35a15e561	59565d2f-5e97-4035-9471-71f35a15e561.vep.vcf.gz	63691312a6273087cbaca0dba3d88481	3329571	released
7199e288-4158-4bfe-9763-936d78634267	7199e288-4158-4bfe-9763-936d78634267.vep.vcf.gz	ad649efc5f7979143e3e9b4a7d2131fe	1261305	released
cd5e5332-9fe3-4d13-b2d5-0f6987e03f46	cd5e5332-9fe3-4d13-b2d5-0f6987e03f46.vep.vcf.gz	957ac39f878a7e716d0679665758f9f5	3093476	released
84472f2c-6f1a-4e13-8994-9febfed0b5b2	84472f2c-6f1a-4e13-8994-9febfed0b5b2.vep.vcf.gz	56282662e46a28c6b263a6e113d2081e	1605835	released
2bc21eec-2726-401e-82d9-178d9a544b29	2bc21eec-2726-401e-82d9-178d9a544b29.vep.vcf.gz	7b63a169cd29ce9fa9cb3f6225dd6578	3539661	released
4a5b8275-eb9b-4e4d-ba13-760525690628	4a5b8275-eb9b-4e4d-ba13-760525690628.vep.vcf.gz	23a3a3793d2f3c1ab706bf6d65d39f3d	1310184	released
5c56f5b3-3f4c-4535-aa1c-fb7f0f50c55d	5c56f5b3-3f4c-4535-aa1c-fb7f0f50c55d.vep.vcf.gz	aceaeca51208d75e2c36245de028d786	1268911	released
db8e581b-be61-4e91-bf1f-38a1344a371d	db8e581b-be61-4e91-bf1f-38a1344a371d.vep.vcf.gz	a9692c52a8684ee02b995b9cece294ea	1270304	released
745a157b-9f9e-4d2f-b9cc-310f60c52de3	745a157b-9f9e-4d2f-b9cc-310f60c52de3.vep.vcf.gz	7ee1f21844018dbf2014e65e27b699f4	1098346	released
46f1547a-a874-4879-9b2c-5b90ee097b86	46f1547a-a874-4879-9b2c-5b90ee097b86.vep.vcf.gz	daf1a2a0b7024ed9c622ffd9085efb87	1037849	released
3f89bcfc-9b10-4c7a-99c8-2f05e7f5ae50	3f89bcfc-9b10-4c7a-99c8-2f05e7f5ae50.vep.vcf.gz	1e7ab9a475d4a21fbf6e4460bc64f9a0	1081588	released
c1bd5b18-df00-475e-98fa-00c08ebb6ce7	c1bd5b18-df00-475e-98fa-00c08ebb6ce7.vep.vcf.gz	1dc3496b275d038b19097f142a7d037d	1527007	released
faee56f7-19d4-4da6-a87a-244ebccf016d	faee56f7-19d4-4da6-a87a-244ebccf016d.vep.vcf.gz	c85b9c181107765dae57dd36509c1cd5	1083464	released
8f0e5ecd-3af1-4371-acf4-d87913f47e2b	8f0e5ecd-3af1-4371-acf4-d87913f47e2b.vep.vcf.gz	8e40d6fe70b39bffd1f9dad1025b56fd	1063787	released
915cbc02-10b7-43ce-94a3-f3847c5a5fc9	915cbc02-10b7-43ce-94a3-f3847c5a5fc9.vep.vcf.gz	b969fff0ba991d42945dc886f51eb510	986633	released
d1638469-f8aa-4a2b-8daf-10919c67ca0c	d1638469-f8aa-4a2b-8daf-10919c67ca0c.vep.vcf.gz	c21eb7fe8bb626299daa83dba9596f44	920814	released
a9e66fef-ee33-4a68-926d-7249d755d4c7	a9e66fef-ee33-4a68-926d-7249d755d4c7.vep.vcf.gz	a7e7de281fa2cd76fbc30125f1d055e5	882048	released
7f4f3edc-580f-49c7-895d-25c001ac638f	7f4f3edc-580f-49c7-895d-25c001ac638f.vep.vcf.gz	b56f2ea5473408bb26b6419eb6a619bd	952310	released
198282be-b46d-4d40-ab07-13769a77d496	198282be-b46d-4d40-ab07-13769a77d496.vep.vcf.gz	f7a25a03c6149c88d8062491c7f30d21	731382	released
d045fdd9-4f5a-4860-96a7-8eb5490ab93b	d045fdd9-4f5a-4860-96a7-8eb5490ab93b.vep.vcf.gz	2848f2675809ce2e911f47243a1530ed	1544336	released
7b5f87d1-c79f-4dfa-a260-ee0ed482e78d	7b5f87d1-c79f-4dfa-a260-ee0ed482e78d.vep.vcf.gz	978362a170a97c669a6bfc342d11eb13	915153	released
768b2fa8-fd4c-4a61-94a3-f5e11f9ff07c	768b2fa8-fd4c-4a61-94a3-f5e11f9ff07c.vep.vcf.gz	1f1e9acfc51ee7896470a922160d4c74	587825	released
ae40a69a-2cc5-48e4-a748-d2b583f34ebd	ae40a69a-2cc5-48e4-a748-d2b583f34ebd.vep.vcf.gz	5abc3e7f84e155eacdc61927cde49e5a	763557	released
d109d3c2-464a-4103-bc09-2a821a64b099	d109d3c2-464a-4103-bc09-2a821a64b099.vep.vcf.gz	f9e810f7a19cfb51042f704dbff2b4a7	1123777	released
f09ec2cf-eb5b-447b-9746-debc397aaac2	f09ec2cf-eb5b-447b-9746-debc397aaac2.vep.vcf.gz	d6f187bf4717dcb3bd4df040a2a6c47e	842908	released
f392d939-df1a-43fc-adac-ef58c4a852e0	f392d939-df1a-43fc-adac-ef58c4a852e0.vep.vcf.gz	9468c6e8b6ec8d18b443c596a7e88e12	2950052	released
6c81997c-e5ee-4e21-8beb-8f21b6e35fad	6c81997c-e5ee-4e21-8beb-8f21b6e35fad.vep.vcf.gz	6de610c561591922e3d4f2a9a61a0eee	800248	released
592700a3-ae83-4e72-8614-f06f55daae84	592700a3-ae83-4e72-8614-f06f55daae84.vep.vcf.gz	a0915d02ef4cf36dbf2ee56e4f5b8fb8	1176146	released
74dbaf39-bc8b-466e-b453-3ca3a7d652cd	74dbaf39-bc8b-466e-b453-3ca3a7d652cd.vep.vcf.gz	64e13314524b163e5a80534fdeac5d2c	930186	released
29ca7adb-c7ea-4e75-b646-3d81f5df4063	29ca7adb-c7ea-4e75-b646-3d81f5df4063.vep.vcf.gz	f2a54f87f8e3b33b85fa6b74583e5d64	895733	released
9e27aad8-46f4-4b07-9e57-a09347a60027	9e27aad8-46f4-4b07-9e57-a09347a60027.vep.vcf.gz	8fdf4f339a04aa3543ac8a73f05c708c	1375092	released
0f6debf5-8af6-496b-b50e-3b1be8e999f9	0f6debf5-8af6-496b-b50e-3b1be8e999f9.vep.vcf.gz	c71a6c2fdb737054a822dbdc78e8f91c	1134591	released
bb7a0cdf-8c1b-487b-859c-4270afa7c92e	bb7a0cdf-8c1b-487b-859c-4270afa7c92e.vep.vcf.gz	f340913b22cd782ae84eec4d4afd6d36	818526	released
05bd1217-463e-448a-8ed6-cdc1bb66da93	05bd1217-463e-448a-8ed6-cdc1bb66da93.vep.vcf.gz	c2cc7d35840e98f97329915f3535ea11	832263	released
ffa5775a-e5dc-4ad6-a153-2f21abf93fd6	ffa5775a-e5dc-4ad6-a153-2f21abf93fd6.vep.vcf.gz	3bf334e766ec41a41a13a1496cc40749	2221436	released
cbc1e62c-c65d-430d-8cd6-e69ec1e93ecc	cbc1e62c-c65d-430d-8cd6-e69ec1e93ecc.vep.vcf.gz	989716f02f19428bf063bab0cd7c6de7	901701	released
83a8c9ff-2ed3-483c-9ebe-05eed080ec2a	83a8c9ff-2ed3-483c-9ebe-05eed080ec2a.vep.vcf.gz	2193cfc321a5d4d96f45267c3a60d41e	1299874	released
fafa57aa-ef9a-4d44-adcc-9998eb6f8bd3	fafa57aa-ef9a-4d44-adcc-9998eb6f8bd3.vep.vcf.gz	8ca2fd6a24e2d4516bc4e6c49991650e	963415	released
929a45ac-70f3-453e-b979-7fb252846b64	929a45ac-70f3-453e-b979-7fb252846b64.vep.vcf.gz	88cce395c6ef41de12429c164dbd2aee	1144341	released
fc35a8b9-f4d7-417b-8d15-e973501fd872	fc35a8b9-f4d7-417b-8d15-e973501fd872.vep.vcf.gz	043e62432180c8482f7d748155780272	1927127	released
3a7a668e-9c91-4ca9-bc75-91133c51d456	3a7a668e-9c91-4ca9-bc75-91133c51d456.vep.vcf.gz	e6ab189f8d1b39af3b9f42988ae2dee5	1331409	released
14f69c71-4d80-48b5-b982-e21e5efe9727	14f69c71-4d80-48b5-b982-e21e5efe9727.vep.vcf.gz	e13d72fc59a744ac0083ff8747b82ff0	871445	released
a2c4fea1-56d9-4afe-b582-dcb142f39c46	a2c4fea1-56d9-4afe-b582-dcb142f39c46.vep.vcf.gz	b5c19a49271a210742105d5038c1a63b	895827	released
12c11f1b-754f-41b5-8acf-e14c1c203c69	12c11f1b-754f-41b5-8acf-e14c1c203c69.vep.vcf.gz	ef2bea908afd086680f02b5928a04f4e	1141720	released
96b5f805-cb32-498d-847a-0b25bd8f0e3e	96b5f805-cb32-498d-847a-0b25bd8f0e3e.vep.vcf.gz	ff5ed2f42a962e7b9dbd7421471bbf61	955071	released
e540470e-8508-476e-82c4-d5bf9a457ec7	e540470e-8508-476e-82c4-d5bf9a457ec7.vep.vcf.gz	dd04f24f03b371556b7172336c6d0d3d	823195	released
b8d58dcd-2b47-45f5-b123-0830edd450f7	b8d58dcd-2b47-45f5-b123-0830edd450f7.vep.vcf.gz	6276a3de153a98d5125956dc4fbb137a	893776	released
f073d06a-bf1b-4ccd-8f59-6e8c5a222f5e	f073d06a-bf1b-4ccd-8f59-6e8c5a222f5e.vep.vcf.gz	c5b2f9b19d1473771869f622f4fb9ade	1008315	released
4c504708-25fe-44a1-93d7-c222b074af7e	4c504708-25fe-44a1-93d7-c222b074af7e.vep.vcf.gz	33e2624ac9e071cb387084d83b0f0104	978757	released
c4a58117-9a50-4de7-89b7-66a22541b9ad	c4a58117-9a50-4de7-89b7-66a22541b9ad.vep.vcf.gz	448fda9c6f2f30f837681e740ea4bbff	913445	released
236b97d5-56ff-4f69-b914-68f02827567a	236b97d5-56ff-4f69-b914-68f02827567a.vep.vcf.gz	e42e2f3807b61b39f45194096c7ec60a	973718	released
5521d364-32ba-4014-8b61-f103044d092d	5521d364-32ba-4014-8b61-f103044d092d.vep.vcf.gz	d43835b0f6ead2a7cde68875cacb3e42	1112141	released
7c8f7f44-d4dc-4f01-aa61-4be8194cadf7	7c8f7f44-d4dc-4f01-aa61-4be8194cadf7.vep.vcf.gz	2049192d77643d7bc98fc9ffe3dace84	1354774	released
c4375d30-bff5-4433-87dd-b70bf4da3bf6	c4375d30-bff5-4433-87dd-b70bf4da3bf6.vep.vcf.gz	2b8fa60f65b7b4c345815ba2c4828b48	850672	released
1e83d367-353a-4ff1-97ec-96daf2cd63ad	1e83d367-353a-4ff1-97ec-96daf2cd63ad.vep.vcf.gz	595668c5e99926e511b7dddecf29b193	913877	released
45cc355b-435d-444a-b7c1-35832371a46d	45cc355b-435d-444a-b7c1-35832371a46d.vep.vcf.gz	e93f4685994c34ddeed938da1306f3e9	1045529	released
76a4299e-e868-4b5a-9044-4a5f117d58d0	76a4299e-e868-4b5a-9044-4a5f117d58d0.vep.vcf.gz	6bb6274a3584ac3b4f0d2be889fac13b	1113450	released
8b1f60e9-2270-4fdf-ac13-51780b5f758c	8b1f60e9-2270-4fdf-ac13-51780b5f758c.vep.vcf.gz	0931c47791e70d7f1d7685f5839b567e	748316	released
02a51620-f7d3-4526-b01c-499698c4a0b7	02a51620-f7d3-4526-b01c-499698c4a0b7.vep.vcf.gz	7d1c0cff35ff1d5d170036aa9d753327	1277072	released
2700e582-2a6b-417b-a367-d7b66578385d	2700e582-2a6b-417b-a367-d7b66578385d.vep.vcf.gz	ba06c8100d8cc63a962c67b3ea9a3920	2656989	released
cd5ff39e-646a-4770-ad90-5428301d1979	cd5ff39e-646a-4770-ad90-5428301d1979.vep.vcf.gz	1c42ca8076b92713ec63345d5214ad0b	1396531	released
f72d7994-c71d-4f89-a558-56a78fc54181	f72d7994-c71d-4f89-a558-56a78fc54181.vep.vcf.gz	39db06d723e8816f1ba17f569609d28f	914606	released
98ca6e12-b30d-4128-b764-801dfe44bb6c	98ca6e12-b30d-4128-b764-801dfe44bb6c.vep.vcf.gz	acedff82ada5a0a83240c34f43e65c74	4728005	released
441ca213-504b-4702-b894-ba37734befcc	441ca213-504b-4702-b894-ba37734befcc.vep.vcf.gz	dfa8648f50e688539f5d1272baf01c41	1242255	released
41eea9fa-7ea4-4ca9-9e6c-d783bd4463f9	41eea9fa-7ea4-4ca9-9e6c-d783bd4463f9.vep.vcf.gz	53565f9c97b305879c41927d17e5f6b3	1334424	released
c2d8aed6-5610-486f-8b13-23bb9b34f60d	c2d8aed6-5610-486f-8b13-23bb9b34f60d.vep.vcf.gz	33f378cf34448fe50866c86aeed80ed3	1717040	released
90ca2678-e119-4aec-8e74-c50b4afdd890	90ca2678-e119-4aec-8e74-c50b4afdd890.vep.vcf.gz	436195f7fcdcf08f4da530b7a122a401	1338990	released
f246e7ab-09c5-48fa-8048-1ee95a8da160	f246e7ab-09c5-48fa-8048-1ee95a8da160.vep.vcf.gz	799eb728393cacf3345afe9f14b33af1	2581937	released
13cc4829-559f-4259-9010-9c8bfcbe5598	13cc4829-559f-4259-9010-9c8bfcbe5598.vep.vcf.gz	1a29a7baaaf5664327d622f6ad1d0610	1127340	released
d0ef374f-0021-497a-838d-f9b8e038878e	d0ef374f-0021-497a-838d-f9b8e038878e.vep.vcf.gz	e8f5d81f450ffbd8967d063c40fe257d	2373871	released
089d6758-cf86-4f5b-b0b5-1cf4232a0768	089d6758-cf86-4f5b-b0b5-1cf4232a0768.vep.vcf.gz	f54af8e8e984264c41b94c3af1dcad7f	1492905	released
f4f92e5d-b0db-44bb-9f2a-7800ebda3b9d	f4f92e5d-b0db-44bb-9f2a-7800ebda3b9d.vep.vcf.gz	7b66e82fe0ab852291b296c079c319d5	1916347	released
4de15a51-3d70-4850-99b7-6cf45c57aa29	4de15a51-3d70-4850-99b7-6cf45c57aa29.vep.vcf.gz	00afe1912ce1b42bdb16082b1a5bab77	1216877	released
04537753-e981-464f-818d-d4aeb4b38fd5	04537753-e981-464f-818d-d4aeb4b38fd5.vep.vcf.gz	1f53e6cc3165513f56ff6b5fd38b3336	1333335	released
9cbb8089-7867-4940-b6e1-f8f647df4994	9cbb8089-7867-4940-b6e1-f8f647df4994.vep.vcf.gz	e68d8f28bcaacec57c6498eb37eadd45	2363025	released
a80d814a-2683-49dc-bc9f-8c14261fb4ca	a80d814a-2683-49dc-bc9f-8c14261fb4ca.vep.vcf.gz	aeee7ea7ff74153de59f6b9502eb8f77	1080399	released
a3b04750-4017-4d36-a483-1811bb5b5696	a3b04750-4017-4d36-a483-1811bb5b5696.vep.vcf.gz	2b8f096ed651137f04d8dbef4dc8251a	1370008	released
5c414790-7d44-4a79-8ea6-3fbe52454df9	5c414790-7d44-4a79-8ea6-3fbe52454df9.vep.vcf.gz	d7ca81e5ae0f069f156e3cdae6bbfe42	1145010	released
2ddbb596-6b63-4b2e-be2e-5364447a6ab6	2ddbb596-6b63-4b2e-be2e-5364447a6ab6.vep.vcf.gz	87d6b38776d7eb07430a9c912e21e47e	2447303	released
090e5a2a-0de9-4081-be7d-4ae8b1cc49d4	090e5a2a-0de9-4081-be7d-4ae8b1cc49d4.vep.vcf.gz	da8c93ba3158012d3523a26eec255ae5	1269197	released
3a8ea490-c29d-451a-9664-acac321a7e58	3a8ea490-c29d-451a-9664-acac321a7e58.vep.vcf.gz	657b65bf53db561e5727229df9a1a8b7	1319700	released
6f8a13f6-e8d8-4c68-9170-f45fadf77108	6f8a13f6-e8d8-4c68-9170-f45fadf77108.vep.vcf.gz	6c7f50808469b03bc66d794020935b5c	2337160	released
85440376-c52c-4e70-abcd-e56adf3682fb	85440376-c52c-4e70-abcd-e56adf3682fb.vep.vcf.gz	39484ea0e0ec5e04ae2dfbc3ddb1cddb	1705759	released
c4964feb-5673-4831-b53a-0bcd391157bb	c4964feb-5673-4831-b53a-0bcd391157bb.vep.vcf.gz	0a1b5ed862fb39e09fcd613760240fc5	4039414	released
96422b86-c467-4994-beaa-bd72f15afa9d	96422b86-c467-4994-beaa-bd72f15afa9d.vep.vcf.gz	bb640d885e2320a86b410892324b5e34	1178196	released
7a8ece57-ebde-4c08-9263-f5dcb92c6d9e	7a8ece57-ebde-4c08-9263-f5dcb92c6d9e.vep.vcf.gz	781c0d971c49d773674882179ee095da	1100117	released
82001513-0e1d-4064-8908-bf158517364e	82001513-0e1d-4064-8908-bf158517364e.vep.vcf.gz	a1d7d9f3c57b6e20508baba707ad335c	2335289	released
4db1f5fd-b8b6-41c2-ba06-df186b128918	4db1f5fd-b8b6-41c2-ba06-df186b128918.vep.vcf.gz	ce0c4086cde7ef76cc5598fea8332289	1157543	released
1b5be7bf-3998-4a8c-aa21-1eb3a86f401b	1b5be7bf-3998-4a8c-aa21-1eb3a86f401b.vep.vcf.gz	6cb7f4dd2bd2051a808089f15cfe706e	1197180	released
acd771ad-f2cc-44a8-98dc-c6ff1f53c517	acd771ad-f2cc-44a8-98dc-c6ff1f53c517.vep.vcf.gz	372c1000cbc5c53a430d856d487808f8	1010207	released
f3fb04c3-66a2-410a-a3f4-8c67da58e0bc	f3fb04c3-66a2-410a-a3f4-8c67da58e0bc.vep.vcf.gz	b51db40be41a154b74ef9a9df69239a7	1812206	released
314192f6-02b2-4e55-bee4-8cf38dab0731	314192f6-02b2-4e55-bee4-8cf38dab0731.vep.vcf.gz	82579cc6faf89f814dcc133ec2e5ab34	1166453	released
7138b819-428c-4833-bd93-872f7926358b	7138b819-428c-4833-bd93-872f7926358b.vep.vcf.gz	070ea7aaf388b24152a4233341caa65f	13488501	released
f2bf62f2-d1a6-4afe-bc7f-6d932ddbac2d	f2bf62f2-d1a6-4afe-bc7f-6d932ddbac2d.vep.vcf.gz	ebbcd59ec6e91ea5ef909e47dd884928	2523462	released
7f0d5d92-27d2-4fd2-bc9a-ed0c0d608383	7f0d5d92-27d2-4fd2-bc9a-ed0c0d608383.vep.vcf.gz	6b917ec70fbd7efcb8778d8721a27f72	3749168	released
87770dc7-b44b-4227-9099-e98b0995fb89	87770dc7-b44b-4227-9099-e98b0995fb89.vep.vcf.gz	2648926541a1f9940e866e20700c7ee4	1203275	released
f48de035-e3a0-46b6-aade-c6dbecbe65a0	f48de035-e3a0-46b6-aade-c6dbecbe65a0.vep.vcf.gz	7ca0c2ee6adace2b7c505af6acfeabb1	2067230	released
25b64865-a025-46d0-b661-7a9b347d137e	25b64865-a025-46d0-b661-7a9b347d137e.vep.vcf.gz	71273ba3d9245610c31a37771fd36d66	1477765	released
4e19d7ae-4495-4a83-b53b-5f4776d8cce7	4e19d7ae-4495-4a83-b53b-5f4776d8cce7.vep.vcf.gz	9131cf130c1a6bbd94d1406b3d040cf9	2095054	released
ffd00139-f664-444f-be81-825474aa3f87	ffd00139-f664-444f-be81-825474aa3f87.vep.vcf.gz	b96eb9f042a8a1fbbb1f8056dafec6d5	2197027	released
d836e3b2-8a6d-41b0-8137-0ffe4e96ead0	d836e3b2-8a6d-41b0-8137-0ffe4e96ead0.vep.vcf.gz	6cf7fdc04e583523d4151747e21a4e0c	1111613	released
082bf97f-90b4-4e0a-b046-c4f151854cbc	082bf97f-90b4-4e0a-b046-c4f151854cbc.vep.vcf.gz	aa147c18c37c3467370ad89a545c881a	1278278	released
5cda42f0-7731-456b-9425-930a92ad52f9	5cda42f0-7731-456b-9425-930a92ad52f9.vep.vcf.gz	ef49f1ad3bcec5ad7ba4c8a04aedd072	2382385	released
fd2d8e90-1122-49b6-bee8-2d48d4b2987c	fd2d8e90-1122-49b6-bee8-2d48d4b2987c.vep.vcf.gz	027a02bd87943f8d9efa2fca8e1afd03	2417710	released
1bb53d16-471b-4968-859f-b36f23e4622c	1bb53d16-471b-4968-859f-b36f23e4622c.vep.vcf.gz	e7180d57a11341b140222471341b7e9c	1068360	released
5ca87eb9-7705-4722-94e6-72c8c45229c5	5ca87eb9-7705-4722-94e6-72c8c45229c5.vep.vcf.gz	9a823c7df0af8270eafd9b4dc51dfcf6	1140832	released
f3404a47-0696-4e3e-b270-ef7cf1dc16c1	f3404a47-0696-4e3e-b270-ef7cf1dc16c1.vep.vcf.gz	04bfa3e29c5b7aedf501837fa132f6a5	1497428	released
a562786c-4d5b-41b4-bfa0-790ea9b63d9e	a562786c-4d5b-41b4-bfa0-790ea9b63d9e.vep.vcf.gz	169e6300bfe0534fe497820b6d6a05ee	890141	released
b95c0381-97d5-4a44-a29c-b5bdcab5d278	b95c0381-97d5-4a44-a29c-b5bdcab5d278.vep.vcf.gz	2f3b9fc7a2f743f88d5209ceabfe7123	1761910	released
53cbe490-b731-441f-ac46-ae84fc06869c	53cbe490-b731-441f-ac46-ae84fc06869c.vep.vcf.gz	e40b2d3a8fe70ef83bbc941b7f31b4d2	1268569	released
9efbb0b6-d58a-4f3f-aa66-60183acc9f75	9efbb0b6-d58a-4f3f-aa66-60183acc9f75.vep.vcf.gz	5d23e182961fca5db7060fafd89a0790	1115437	released
cb45b33b-8ac2-4e8c-8293-bfce5a4975cb	cb45b33b-8ac2-4e8c-8293-bfce5a4975cb.vep.vcf.gz	3f6f0bba40b76632592b85dbfc33a7bd	1295099	released
807cdcf4-bc31-4658-b75d-a10ea8d1c052	807cdcf4-bc31-4658-b75d-a10ea8d1c052.vep.vcf.gz	83efbd5227fd532fe20bca882238fb52	1280091	released
ae2ff421-43a7-4b25-b574-347226756530	ae2ff421-43a7-4b25-b574-347226756530.vep.vcf.gz	29ad79cc59d42d777a7ec6c9e8c9d0d5	3451412	released
0f162ac9-3a24-47e4-81f2-c8329ea18447	0f162ac9-3a24-47e4-81f2-c8329ea18447.vep.vcf.gz	8a5ed19c79be1fc29d48f0097956ee37	3839876	released
6c5be1ed-61ab-4800-93a0-4c64675cf3f5	6c5be1ed-61ab-4800-93a0-4c64675cf3f5.vep.vcf.gz	14aa6367390577e6c644667242e21889	1113883	released
d9adc01f-11a7-4f69-b0e7-d8a870af6c4a	d9adc01f-11a7-4f69-b0e7-d8a870af6c4a.vep.vcf.gz	4d6e8361ee5dcf31aedd0554c6e1f3fb	3860077	released
e600831b-4390-487c-971d-b02670efee22	e600831b-4390-487c-971d-b02670efee22.vep.vcf.gz	056359f2594fe1a30007871171fc1b1e	2491175	released
7a7076b1-99c6-4bec-9288-15710a8ae290	7a7076b1-99c6-4bec-9288-15710a8ae290.vep.vcf.gz	0dff6559e20a438c045f8fd047efbb26	2101094	released
8533ab5f-d77f-48c7-804c-977eee7e7307	8533ab5f-d77f-48c7-804c-977eee7e7307.vep.vcf.gz	a725f56599c119039152abdc261f932e	4668723	released
51c18423-3264-421f-930f-8223ff2a77de	51c18423-3264-421f-930f-8223ff2a77de.vep.vcf.gz	a6a56131f1f9eca8cff3f8cd11d5d156	3321055	released
4c9a833d-e7d1-412b-9e57-ebd3c07c84ed	4c9a833d-e7d1-412b-9e57-ebd3c07c84ed.vep.vcf.gz	27e1e1270f01baa34ceeab270cba2b05	1592504	released
25a6f5f8-b691-4489-8a29-9cfafd4af813	25a6f5f8-b691-4489-8a29-9cfafd4af813.vep.vcf.gz	d4d05d00bc86951cde3a4682b60d3ba8	1257597	released
af712f8b-a602-4248-93fb-c38409bf60fa	af712f8b-a602-4248-93fb-c38409bf60fa.vep.vcf.gz	096ee9bdb76a7f881912798758370971	1676811	released
be86f5e8-0440-4a63-b214-f7450322328b	be86f5e8-0440-4a63-b214-f7450322328b.vep.vcf.gz	a7d8a1a48024c1059290f5480a131330	1437804	released
a9a15c97-c1d9-43a4-9a9d-bd2321708ce2	a9a15c97-c1d9-43a4-9a9d-bd2321708ce2.vep.vcf.gz	58941d5b35b70e1fd37c59ba1eb0aa66	1742383	released
58f5f4dd-a968-4993-8d79-bf5cca4e7aac	58f5f4dd-a968-4993-8d79-bf5cca4e7aac.vep.vcf.gz	279fda2067d61e780334538068cc74f0	1729934	released
da237d92-6e31-4082-b7ef-82f74e0a85af	da237d92-6e31-4082-b7ef-82f74e0a85af.vep.vcf.gz	45db2d81241580a4003a7a3fec7d14d6	2531335	released
9d7b30a8-21c9-454a-bb69-79e9ad5b760f	9d7b30a8-21c9-454a-bb69-79e9ad5b760f.vep.vcf.gz	750170e1804df6850daacc6b9aeafb44	1721147	released
beccfcdb-1612-43f8-96c3-484e8f0b5c61	beccfcdb-1612-43f8-96c3-484e8f0b5c61.vep.vcf.gz	4b14b5cfbf19117b04332d6448cf00ba	975240	released
f5960ecb-e0f6-4ec6-98a7-7af71c6906e7	f5960ecb-e0f6-4ec6-98a7-7af71c6906e7.vep.vcf.gz	5f63a0df95dbca610c4aa2a773f10d46	1891830	released
9d95b291-f67b-40e7-a1d3-8ebab783bd37	9d95b291-f67b-40e7-a1d3-8ebab783bd37.vep.vcf.gz	2431b4d28800ab86be4cda9daa488744	1484661	released
7b2a6ee3-5c07-41ab-83f9-044668aa3ee3	7b2a6ee3-5c07-41ab-83f9-044668aa3ee3.vep.vcf.gz	1fc479faa3165430ce54512233bf9492	1273611	released
511117eb-1e43-4bbc-8d02-8826903ec076	511117eb-1e43-4bbc-8d02-8826903ec076.vep.vcf.gz	bf2474e515a1e3508ef00f3eb5a8f06b	1400665	released
956bdf45-3050-4964-af0d-5994e5ec6c89	956bdf45-3050-4964-af0d-5994e5ec6c89.vep.vcf.gz	e8790429ca34f71565b9600029d64bb4	3199424	released
47f1808a-13fb-4f4c-9f14-f7a44777355b	47f1808a-13fb-4f4c-9f14-f7a44777355b.vep.vcf.gz	b46b50e516374ff0ddb04c36262d8a53	1776538	released
a7b06678-1104-4dce-a5ab-36596d2b5449	a7b06678-1104-4dce-a5ab-36596d2b5449.vep.vcf.gz	71b4eab2df5b951fbc81bfc3341234b7	2070151	released
c7e2bf7b-cae9-475f-acb7-2835a11beff5	c7e2bf7b-cae9-475f-acb7-2835a11beff5.vep.vcf.gz	db2eddb484d2074157e2deb5b7f766bc	2346756	released
95422e75-c754-4194-9113-2a7a6cf47df9	95422e75-c754-4194-9113-2a7a6cf47df9.vep.vcf.gz	02d55a27e172b7148da8571c3f740dc0	4187358	released
87d65002-f56c-46b9-84bc-de20dcb819af	87d65002-f56c-46b9-84bc-de20dcb819af.vep.vcf.gz	dfa2380727b4c0d39af36b6a88ad7905	2113075	released
ecee53bf-fb0c-4242-b562-2787269f3412	ecee53bf-fb0c-4242-b562-2787269f3412.vep.vcf.gz	250c5c11ccbd51dd7aadf3b607331ad8	1287099	released
56bf5f5f-689b-4bd4-b20d-9bbbc9273913	56bf5f5f-689b-4bd4-b20d-9bbbc9273913.vep.vcf.gz	f6fcde4e2efbb382805579f1c7fd6ced	4382639	released
39e205fb-fb27-4fc5-a2fb-1c6836e79e0f	39e205fb-fb27-4fc5-a2fb-1c6836e79e0f.vep.vcf.gz	8dbf4b1d6045499adc78a5958d704e98	876937	released
c8fdd3a6-54a8-4207-976e-0928be118941	c8fdd3a6-54a8-4207-976e-0928be118941.vep.vcf.gz	67bab0ad1fa6957e7f161d0732f43587	685939	released
035155f1-2528-4578-947b-f3336e107ec7	035155f1-2528-4578-947b-f3336e107ec7.vep.vcf.gz	33cd09de1f00cda74d695f0427c29d04	1228991	released
a7a0222d-7ddf-4e36-8d51-d096bfc3e4fe	a7a0222d-7ddf-4e36-8d51-d096bfc3e4fe.vep.vcf.gz	eaa3cebd96c163a3d56ff983337b19f7	1193448	released
1764cec0-6cb0-468f-924f-728a1ba5e9cd	1764cec0-6cb0-468f-924f-728a1ba5e9cd.vep.vcf.gz	770ff7850059d06a4ef6cb4901383c2d	1378285	released
70602484-08ed-4f36-8a6c-cb873cba1e0d	70602484-08ed-4f36-8a6c-cb873cba1e0d.vep.vcf.gz	9a689438af6e7a5276b66a21a222152b	918980	released
52d86e2a-a2ac-4435-a53f-041229241403	52d86e2a-a2ac-4435-a53f-041229241403.vep.vcf.gz	d51448667a70289bda713415ee23fdb1	1313668	released
76e7fc8e-351f-4b6e-bacc-79932da87b6a	76e7fc8e-351f-4b6e-bacc-79932da87b6a.vep.vcf.gz	2af52650c1724a79b1ac338db6c9f52c	1611416	released
08751465-d6e7-43ef-8eaf-f9ec33957f5e	08751465-d6e7-43ef-8eaf-f9ec33957f5e.vep.vcf.gz	c7840a5bc93f398f33cffb7ff5fad63a	1422535	released
58eafea4-11c4-4fac-b0f8-be3f7155a23e	58eafea4-11c4-4fac-b0f8-be3f7155a23e.vep.vcf.gz	a3d678c78d0d5f85ee7a91279a53a63f	1024742	released
d6be0a15-edfd-41db-83d8-23a49faf4d6d	d6be0a15-edfd-41db-83d8-23a49faf4d6d.vep.vcf.gz	6f9a025265a2098656a9a11a631403c0	1727852	released
d3deb0c2-720a-4cd3-a096-7ea524fe5288	d3deb0c2-720a-4cd3-a096-7ea524fe5288.vep.vcf.gz	b1fe25f9e8072d5093cecff3428e4aa2	1704067	released
b7bc9b61-616a-440a-99d4-329413312a41	b7bc9b61-616a-440a-99d4-329413312a41.vep.vcf.gz	f314675343447cd993d269d380907425	2376721	released
b18f421e-fef1-4269-ac97-78c1e4d43ffb	b18f421e-fef1-4269-ac97-78c1e4d43ffb.vep.vcf.gz	4debb1e63f75039372ba5e0b0538fe07	1549306	released
16dc3308-c097-405d-8326-25f32c7566b5	16dc3308-c097-405d-8326-25f32c7566b5.vep.vcf.gz	c8f5d6595eca766029d09336af6d1e75	983782	released
5835b9fc-af48-4409-97c4-4fd825992489	5835b9fc-af48-4409-97c4-4fd825992489.vep.vcf.gz	e44b5ca22f9f2fb9ed4bdab5549bf19f	1358933	released
7c019f9a-fc1f-41bc-bae4-adf2d0241b27	7c019f9a-fc1f-41bc-bae4-adf2d0241b27.vep.vcf.gz	94b6128d079d04115d8219ee2425ac2e	2019630	released
0ca4e2e8-0ff6-44ce-991f-5903721d5d5c	0ca4e2e8-0ff6-44ce-991f-5903721d5d5c.vep.vcf.gz	2f96057030c4bd98657d5de9d4aab5ca	1135239	released
46f09f9b-6e3b-45f3-bb17-afbfdf5c5ecf	46f09f9b-6e3b-45f3-bb17-afbfdf5c5ecf.vep.vcf.gz	b886cdd8c2c87e163fee8e8627788f08	1064801	released
bbaaa9e4-f6b1-4926-ae6a-fcaea2c68542	bbaaa9e4-f6b1-4926-ae6a-fcaea2c68542.vep.vcf.gz	ffe853da56bd90e73dbcd3905dae8e25	2598386	released
42ee3cb8-03e5-4908-af31-a4a424672eb3	42ee3cb8-03e5-4908-af31-a4a424672eb3.vep.vcf.gz	6383665891369e3f4821d9b9bc0e03dd	1447186	released
663c0f7d-ba4f-4be8-9fbc-b88b71e6cd6b	663c0f7d-ba4f-4be8-9fbc-b88b71e6cd6b.vep.vcf.gz	85ad5c1a600367266d64c65621a9292a	1478007	released
b8124dfd-0d17-4225-a6f1-83f2945b1f39	b8124dfd-0d17-4225-a6f1-83f2945b1f39.vep.vcf.gz	c1ac0927e1577317f17305736c0bd7b6	911529	released
5d66bf60-5812-4be6-8dde-45bf37f4bafa	5d66bf60-5812-4be6-8dde-45bf37f4bafa.vep.vcf.gz	0d9aa9d6f0c7d530643d7ff0e8165e8f	2119598	released
f2b1b8e1-6a40-4c81-97a6-1811f9fa52aa	f2b1b8e1-6a40-4c81-97a6-1811f9fa52aa.vep.vcf.gz	16c04fffa746d041c90907ae0b45b1db	1408886	released
d0da9c9e-93c0-442c-9eb1-7542037242cb	d0da9c9e-93c0-442c-9eb1-7542037242cb.vep.vcf.gz	67b741b131fb58c83d0005766ad14079	1684123	released
cd57bad3-5a7a-4b12-94ec-b531200ab37d	cd57bad3-5a7a-4b12-94ec-b531200ab37d.vep.vcf.gz	f8a7f6da942ea202c28f4bd3aaa115f7	1177701	released
a22ce0bd-812f-4267-980b-405b7e1b9a1e	a22ce0bd-812f-4267-980b-405b7e1b9a1e.vep.vcf.gz	5dd762cf03441a59a798fc1d041da3de	2261245	released
7dd91d0b-47ef-4ebe-8cbd-0772892b36aa	7dd91d0b-47ef-4ebe-8cbd-0772892b36aa.vep.vcf.gz	bf4357d5e20f77bed272bc4baa7ab162	4994027	released
d81de78d-e4c3-4ef4-a5e6-1d83b4d5c3d3	d81de78d-e4c3-4ef4-a5e6-1d83b4d5c3d3.vep.vcf.gz	d3954dc21b13a308daf096a3e8291863	1436660	released
05e1cd9a-6387-4804-b731-1cd37c99fa54	05e1cd9a-6387-4804-b731-1cd37c99fa54.vep.vcf.gz	d10286168b0a977be2649c3aee5a63b0	1428324	released
120f713c-0e5f-4156-a93e-6feaf1ca9fcd	120f713c-0e5f-4156-a93e-6feaf1ca9fcd.vep.vcf.gz	545d0c4bc6dd2880631d17ce7387c10e	2198622	released
b7fbc6a7-1e17-4e65-a672-3133f69ac1f9	b7fbc6a7-1e17-4e65-a672-3133f69ac1f9.vep.vcf.gz	edf95e8dff6ca7c5ba89dfeb0b158fa1	2668324	released
66da39d5-5b3f-409f-b03c-f59d33f79675	66da39d5-5b3f-409f-b03c-f59d33f79675.vep.vcf.gz	6bc5d9b67a7a8500da892f62af97e28f	2200598	released
893d2a4f-cd10-47a6-ac48-23b3d2eb7deb	893d2a4f-cd10-47a6-ac48-23b3d2eb7deb.vep.vcf.gz	e2ecbaa346b865a4753fb5ccf702fe79	1361752	released
1436238b-fffc-42e5-ba2e-a8535fe5305b	1436238b-fffc-42e5-ba2e-a8535fe5305b.vep.vcf.gz	d19cc06d910dfb0155ea5ba530729730	1912374	released
e11a1f9f-c9be-479a-b475-e9330ad620a8	e11a1f9f-c9be-479a-b475-e9330ad620a8.vep.vcf.gz	d2ed2be87db429205f02fd2bf1eec67f	3016185	released
3edf87a3-689f-4643-ab94-ddb3fdd68e8f	3edf87a3-689f-4643-ab94-ddb3fdd68e8f.vep.vcf.gz	33cba61e8511ffe65ad823d302cc3ef7	1576811	released
92894980-365a-46f2-bb48-3789a96e42b4	92894980-365a-46f2-bb48-3789a96e42b4.vep.vcf.gz	352623f99f0ebca96ed6817f9a3d4629	11508485	released
beef9835-291b-40c6-a618-d8e11b6cb3c3	beef9835-291b-40c6-a618-d8e11b6cb3c3.vep.vcf.gz	1017cd5108137a54bad7b7e0f409ae85	1179488	released
75d6b914-b762-4077-9421-057c335706f0	75d6b914-b762-4077-9421-057c335706f0.vep.vcf.gz	a0448f06da8598c33a6f4a95a8fc1732	1373516	released
542c6b0d-9c0f-4ade-86f9-a86cdd9d9a16	542c6b0d-9c0f-4ade-86f9-a86cdd9d9a16.vep.vcf.gz	eaff001ac8c9d049d328bfe0252afa0b	6477221	released
e97e3aa2-6521-47b0-8c32-1998192bf1ca	e97e3aa2-6521-47b0-8c32-1998192bf1ca.vep.vcf.gz	420261a7e8fec6c477dfbf20d65e7fbc	1326756	released
99114b22-6740-408b-8a80-ef880c2d2e47	99114b22-6740-408b-8a80-ef880c2d2e47.vep.vcf.gz	ab82e896617fa2819a0be07587235a89	2287075	released
7e6ed212-3c49-432b-a6ee-efff99b21968	7e6ed212-3c49-432b-a6ee-efff99b21968.vep.vcf.gz	d10cc9bc86690dcb9bcb850c7cc17efc	2244714	released
91195e99-df9e-4167-aceb-a8990ecedd22	91195e99-df9e-4167-aceb-a8990ecedd22.vep.vcf.gz	aaa366325f1cefd96aadbfec2661c95a	1448380	released
fd264d00-ee4f-4f90-b08c-0a03e8966acf	fd264d00-ee4f-4f90-b08c-0a03e8966acf.vep.vcf.gz	14d8d5bc27b9ee88af8ab210a5414ffa	1210919	released
b1118b8c-9b17-4b84-ab1a-204652b8f327	b1118b8c-9b17-4b84-ab1a-204652b8f327.vep.vcf.gz	5df60ad60348e23cfac06e23ea60cfc9	2684429	released
b36dc832-f23e-4d28-a3b9-499acc85678e	b36dc832-f23e-4d28-a3b9-499acc85678e.vep.vcf.gz	c14ae17268698b1b6c7e5ff809667651	1113739	released
15d3290f-5bf2-4718-9cca-fda9afc35316	15d3290f-5bf2-4718-9cca-fda9afc35316.vep.vcf.gz	5821d18cc4e6ca525854a1070f9065ed	1681596	released
5cfa42be-fd9e-43f8-99d7-9f58035983f0	5cfa42be-fd9e-43f8-99d7-9f58035983f0.vep.vcf.gz	7a69d72988951265ffbd29472effde3a	2128973	released
f08bc143-897d-40d7-aaf7-796079de5a9c	f08bc143-897d-40d7-aaf7-796079de5a9c.vep.vcf.gz	f8c2b0b7cab5a33e20dab36ae82e2489	1920118	released
f335ad56-8291-4b41-a3a7-0b14d963acd0	f335ad56-8291-4b41-a3a7-0b14d963acd0.vep.vcf.gz	256cedaea254efa65e65a15e406f3f1a	4310366	released
fecccaf0-aa58-46ed-83e9-f82378a28b8f	fecccaf0-aa58-46ed-83e9-f82378a28b8f.vep.vcf.gz	721e82b9c2c9c341f5e2e09f5b811c6d	1915382	released
5e0b1175-68fd-4b5a-8d16-ca52eb2b9983	5e0b1175-68fd-4b5a-8d16-ca52eb2b9983.vep.vcf.gz	2366f448bfbfd78efa947bd95b925ff7	1700786	released
af3d2fa2-da9f-40de-8db6-3fe6d03a84f7	af3d2fa2-da9f-40de-8db6-3fe6d03a84f7.vep.vcf.gz	706b6cd0d23a008b69b6e87b77565262	3050781	released
df6b7e00-cb0d-4afa-9822-9d9884e2291d	df6b7e00-cb0d-4afa-9822-9d9884e2291d.vep.vcf.gz	3f96989a30c948725734877fb86c3df4	768858	released
f8096496-5ac0-4678-9f42-2686e5c8f6f8	f8096496-5ac0-4678-9f42-2686e5c8f6f8.vep.vcf.gz	ebdd06e9abe1c1aa9e32b28511e9c4d5	928031	released
20cf38a1-68ed-4525-80ed-dd059f017005	20cf38a1-68ed-4525-80ed-dd059f017005.vep.vcf.gz	26a364ee038bcedb5b111556e67598ae	2168376	released
53ca74c2-c245-4902-bdce-a3a01218005e	53ca74c2-c245-4902-bdce-a3a01218005e.vep.vcf.gz	86b6031d6d8ab184b54e152baacf70e2	1058055	released
6f325b2e-d9e8-49d8-a1bf-268577b285f6	6f325b2e-d9e8-49d8-a1bf-268577b285f6.vep.vcf.gz	c28cb26e5e14a222ceb2b5f50024dfcb	3935810	released
0c02a877-9979-4c82-94d1-74e32c57af4a	0c02a877-9979-4c82-94d1-74e32c57af4a.vep.vcf.gz	608eae6098915fdb99ab683ca39bdf37	1111545	released
c9254413-268d-46c5-8a13-bede73e094fd	c9254413-268d-46c5-8a13-bede73e094fd.vep.vcf.gz	a7dabe5279fa7ee7c20391e0e7b5ed77	2177595	released
4aa7176b-6dca-4bf4-bf14-e8398f261343	4aa7176b-6dca-4bf4-bf14-e8398f261343.vep.vcf.gz	072a79234c0a9a9a820013e6184bfd19	2062757	released
a0b3a2cd-ca4e-48db-960f-392d2483d4f1	a0b3a2cd-ca4e-48db-960f-392d2483d4f1.vep.vcf.gz	07e3e0898a87421c5d4bc293285ba8f4	5307863	released
1b02df14-3add-47ad-9d76-1671af637c64	1b02df14-3add-47ad-9d76-1671af637c64.vep.vcf.gz	d51f00cb65b9cc18d94203606fd336da	1328662	released
e93e1e41-05bf-4c93-8723-f70404a72703	e93e1e41-05bf-4c93-8723-f70404a72703.vep.vcf.gz	550f756c13c19751b7bf108f3ce36d87	2475415	released
88e995a9-515b-4f52-8fa5-f3dc81196caf	88e995a9-515b-4f52-8fa5-f3dc81196caf.vep.vcf.gz	ba0c7501853e06c7bc189334c244e308	1034277	released
3047c97f-78f0-4454-bc10-77ab603df295	3047c97f-78f0-4454-bc10-77ab603df295.vep.vcf.gz	9bad8c85b6b801e64b860ee3e9fced79	2320827	released
4d57b81f-3ab4-44a8-b2de-2541e3061e1c	4d57b81f-3ab4-44a8-b2de-2541e3061e1c.vep.vcf.gz	ca49bb15b53cd3ef8dbc6a9f58222cc7	985798	released
0bc3c06e-c00b-487c-90f0-09c2e4633ae4	0bc3c06e-c00b-487c-90f0-09c2e4633ae4.vep.vcf.gz	4551393e34dfbe3ff23417f389ee2da1	2305797	released
8aaf60f7-e18e-4fad-92b4-3d33b0a518a2	8aaf60f7-e18e-4fad-92b4-3d33b0a518a2.vep.vcf.gz	03e1d49c143124f1a931bd02c2825299	2590113	released
b0dc8a69-fed4-4335-a72f-8caf9a37e3da	b0dc8a69-fed4-4335-a72f-8caf9a37e3da.vep.vcf.gz	abeb4136655eb554b8c87a9d4e283e31	4045937	released
753a0793-4fe9-4460-9dc7-8df2a0ab33ea	753a0793-4fe9-4460-9dc7-8df2a0ab33ea.vep.vcf.gz	ba8d1120ad0f3985234dc1fab33c471f	1914658	released
7d40bce0-027f-45f9-8de9-a0acaeba1871	7d40bce0-027f-45f9-8de9-a0acaeba1871.vep.vcf.gz	fce75e8be6c3060e378490df89c7fdcf	1696670	released
43d6727d-a38c-4a1a-96df-e35b49ffc188	43d6727d-a38c-4a1a-96df-e35b49ffc188.vep.vcf.gz	c6befd4a2850c5601afdad1e4a5e0872	1247006	released
19d7d5c1-05c2-45cc-9b45-5762f0cffe9b	19d7d5c1-05c2-45cc-9b45-5762f0cffe9b.vep.vcf.gz	5450fa3fac27a1b3e1f05becb166b527	3868293	released
4f1e5a17-7033-4ea0-a811-4dd466f96e1b	4f1e5a17-7033-4ea0-a811-4dd466f96e1b.vep.vcf.gz	ce49baf61b1aa3216c9d17249276bc71	1155820	released
39e6011a-9aa4-4be1-ab86-615ce4f4f4c4	39e6011a-9aa4-4be1-ab86-615ce4f4f4c4.vep.vcf.gz	bf22f8691501e0b4c58c6d9070efca0d	761304	released
9169f3b0-cba0-4c1e-af15-1500c1149b00	9169f3b0-cba0-4c1e-af15-1500c1149b00.vep.vcf.gz	8d0cd04a15dc1f71a5e637eae36b90c4	4848249	released
0e425b91-fefb-47a0-93b0-1ef804baf9e2	0e425b91-fefb-47a0-93b0-1ef804baf9e2.vep.vcf.gz	cfc0d0fd0ffbf030eb5af8b70bca21c0	2500200	released
f031f6b0-8eea-46ae-b64e-480f5116da8b	f031f6b0-8eea-46ae-b64e-480f5116da8b.vep.vcf.gz	58500853863ea09064c2dc1d7de6adc5	721411	released
333f88af-44dd-4076-98f7-04904f1e5b71	333f88af-44dd-4076-98f7-04904f1e5b71.vep.vcf.gz	0984597c53a25a4d85afe90c5ddb47f8	2963106	released
397e0eef-2db4-4400-b759-69644cb4f2c4	397e0eef-2db4-4400-b759-69644cb4f2c4.vep.vcf.gz	52252a23ddb2ea1948e715fb7d8eda43	2534084	released
64c65fa3-e54f-4a57-ba1b-24d4012c0325	64c65fa3-e54f-4a57-ba1b-24d4012c0325.vep.vcf.gz	cbd56d01583f6fa927b4dfa53acd4d9f	2497320	released
7f853c77-676a-4ba8-ac4a-0773b3abe34f	7f853c77-676a-4ba8-ac4a-0773b3abe34f.vep.vcf.gz	e053ef225978c8b2c89864d659dcfe0a	1911543	released
5d67fc13-f3af-4a35-907b-e4d4e8df2d3d	5d67fc13-f3af-4a35-907b-e4d4e8df2d3d.vep.vcf.gz	4a946846cf181c652065341956589862	2400716	released
9d4b0932-b46a-41f5-b62c-3cc0638e50de	9d4b0932-b46a-41f5-b62c-3cc0638e50de.vep.vcf.gz	3a6c143993ea5a7201d04510a9fc7501	1201079	released
ffcc573d-b19e-407c-ac34-043008188bbc	ffcc573d-b19e-407c-ac34-043008188bbc.vep.vcf.gz	1f64c925289f41f7705a1cf712931de9	1111902	released
31b9a442-ac25-4a40-a6db-cfc256e5bf08	31b9a442-ac25-4a40-a6db-cfc256e5bf08.vep.vcf.gz	63ae701afb09f8ca9a155d82d6dbb569	2235403	released
29dadf73-bb86-4ef1-8b36-757e9504ffcd	29dadf73-bb86-4ef1-8b36-757e9504ffcd.vep.vcf.gz	c4ab0e2616da397f31d5525bd2bf1ffa	2251960	released
3587e863-f1d9-4b3e-973e-a8d30d5f8392	3587e863-f1d9-4b3e-973e-a8d30d5f8392.vep.vcf.gz	805b5da34856017123ada903ba3144b9	2182552	released
f344a439-42e9-49ec-9419-3c386abc6b48	f344a439-42e9-49ec-9419-3c386abc6b48.vep.vcf.gz	ed0813879f659441e8234a5a9ed81539	1268230	released
9c247a6c-526c-4640-b004-dba7cb48fdca	9c247a6c-526c-4640-b004-dba7cb48fdca.vep.vcf.gz	a062bd4856a9860ffd2f8d8fda75faa1	2351831	released
cbec199a-a0ee-4a38-b68e-6de4ff81b102	cbec199a-a0ee-4a38-b68e-6de4ff81b102.vep.vcf.gz	18fa875fe80eb9522de0a9747deb8cf5	2802923	released
83f1f73f-c095-47ed-bf7b-3bc2f5e6ca71	83f1f73f-c095-47ed-bf7b-3bc2f5e6ca71.vep.vcf.gz	946f2543e7ac50e720b6b0c6be96c7f2	848593	released
b79acd33-6336-40e4-960f-0982d71014ac	b79acd33-6336-40e4-960f-0982d71014ac.vep.vcf.gz	397223ab45619d7ca33618ce0e82ad31	3296763	released
059f08ce-b539-4c5b-a8ab-1370de1c4d05	059f08ce-b539-4c5b-a8ab-1370de1c4d05.vep.vcf.gz	99406040e9db0066676519e7443a4780	1109725	released
d14f5a3d-9d63-4ecb-a806-54d6c62fb557	d14f5a3d-9d63-4ecb-a806-54d6c62fb557.vep.vcf.gz	614106bacc7da3b3506a963c56a68fe7	2786962	released
377acfaa-86a9-4de8-9fa1-a9bad2e8ffaa	377acfaa-86a9-4de8-9fa1-a9bad2e8ffaa.vep.vcf.gz	2f8a38abb3cacf401b79c1338daac12a	2298070	released
4f83fa66-9845-4599-88d2-0f494a27f2c6	4f83fa66-9845-4599-88d2-0f494a27f2c6.vep.vcf.gz	4d3025454d86d041f699b75d38f42747	2314613	released
49ae6db8-34c6-4656-8121-51d8d312018e	49ae6db8-34c6-4656-8121-51d8d312018e.vep.vcf.gz	13c21f54fc52d03da2d6397702acdffe	2611342	released
261cae18-8f16-4825-8e3e-dec2de66f3a4	261cae18-8f16-4825-8e3e-dec2de66f3a4.vep.vcf.gz	a6414ad95a9c2e05e5acb7a5ebd050f0	2484166	released
c3f41280-e513-40a2-a0bd-1339d4854a9b	c3f41280-e513-40a2-a0bd-1339d4854a9b.vep.vcf.gz	d67b7a10aee10174b2e27f1f843f2eab	2213646	released
1d273530-de91-4441-b071-18b4d87be95b	1d273530-de91-4441-b071-18b4d87be95b.vep.vcf.gz	3c4cdb3e5edc8adcaf810cd375cad33f	2609490	released
b5132a8d-9500-48e5-821e-e148c3529ce2	b5132a8d-9500-48e5-821e-e148c3529ce2.vep.vcf.gz	542bf8959072be46553e02a424e5acb8	2948389	released
298cd68a-96c8-4374-875b-16c36bd84bd2	298cd68a-96c8-4374-875b-16c36bd84bd2.vep.vcf.gz	129627dea2641d18b4b5f6c348b7eda1	2756725	released
662ee599-9e66-4e5f-8b89-9f9f9bb033df	662ee599-9e66-4e5f-8b89-9f9f9bb033df.vep.vcf.gz	1391844207d41e7d99463bd2af6d9efc	2543668	released
07711462-7044-4a9c-9401-959888872819	07711462-7044-4a9c-9401-959888872819.vep.vcf.gz	6b597df978eaf6533a0ea343fbeee230	1135845	released
4a406567-5676-4eb3-80d5-0b4c63195308	4a406567-5676-4eb3-80d5-0b4c63195308.vep.vcf.gz	c3e9bdc5ab6a7daf1d849f7d5d796cc8	2441438	released
cb9db824-bf44-4d53-9f21-db0fc922dee9	cb9db824-bf44-4d53-9f21-db0fc922dee9.vep.vcf.gz	f4c52fc90bd0a2f85f2b0f99dc128be4	2419739	released
23ff6fff-a776-47d9-9ee9-63c674ae151d	23ff6fff-a776-47d9-9ee9-63c674ae151d.vep.vcf.gz	c055ad6bf04924a62a543d75ffd1c8de	925578	released
ef8f8841-fb84-4372-8c8b-2021f8eff48c	ef8f8841-fb84-4372-8c8b-2021f8eff48c.vep.vcf.gz	a926001d02ac4864b5a39709decf1559	2988627	released
780a7b6c-0eae-454e-99ea-56f705faa304	780a7b6c-0eae-454e-99ea-56f705faa304.vep.vcf.gz	a18d6171d3c4faea8d8462406d153b22	1241238	released
796ba784-d80f-4e75-a2e5-64e8bec2145b	796ba784-d80f-4e75-a2e5-64e8bec2145b.vep.vcf.gz	d4b9beba3daaefa62f489080e9097213	2737503	released
a2a83706-014f-4824-ac08-d87e3f416cd1	a2a83706-014f-4824-ac08-d87e3f416cd1.vep.vcf.gz	e0ef0be96bcccfd3b10718b177ae2bd6	1015899	released
d140e31f-a68f-41bf-8bb7-2c6288cb5f0d	d140e31f-a68f-41bf-8bb7-2c6288cb5f0d.vep.vcf.gz	4b54e98bbc1466a29ed2f0960ded1193	2612842	released
2dd7cc9d-7a32-4ce2-aa9c-c8658109d3d2	2dd7cc9d-7a32-4ce2-aa9c-c8658109d3d2.vep.vcf.gz	79d60842b57fe2d79a792e069fb6ad5d	1267822	released
cc5e9cdd-ee80-4ebf-9687-7374f44c93a9	cc5e9cdd-ee80-4ebf-9687-7374f44c93a9.vep.vcf.gz	14c6b37f970a7b7cf6b038d403cfe4cf	2180551	released
34686521-9f7c-4832-a75a-8d4996824bd2	34686521-9f7c-4832-a75a-8d4996824bd2.vep.vcf.gz	fa7e7296f9f9aa749bf928fefe249072	2370965	released
af512d1c-5fd3-4bfe-8a52-ffac4fcccb58	af512d1c-5fd3-4bfe-8a52-ffac4fcccb58.vep.vcf.gz	be85c9ddd8637f99a0d4bfadea4991cb	2300967	released
fa7b7630-258d-4657-845d-2d79d6b60351	fa7b7630-258d-4657-845d-2d79d6b60351.vep.vcf.gz	73308e6f1d60a32cd4cd43812c5837c3	1121451	released
8f8ba51e-09ce-4feb-b3e6-79b9afac789e	8f8ba51e-09ce-4feb-b3e6-79b9afac789e.vep.vcf.gz	31cf02264361e552e945f94bde877aa9	1127629	released
d01f81f6-400d-41fb-b172-461d05547e17	d01f81f6-400d-41fb-b172-461d05547e17.vep.vcf.gz	1e270b57d03f7fb072e95bb466565001	2853023	released
b31e12e7-fdf6-486a-9bb6-08ad5074cb21	b31e12e7-fdf6-486a-9bb6-08ad5074cb21.vep.vcf.gz	6db56b22c91305ae9d9a4730dcd4c0d3	2238223	released
90a187db-255f-4d7d-beeb-7fec98ead9d3	90a187db-255f-4d7d-beeb-7fec98ead9d3.vep.vcf.gz	441504e5eeee070abd65c3aab5b6619c	3088863	released
38c1be63-a171-40e3-a788-39ed3839587a	38c1be63-a171-40e3-a788-39ed3839587a.vep.vcf.gz	d3205cdbf2c1f556cd207c01ec569339	1654687	released
cb054546-e08b-4920-8455-118d79eea646	cb054546-e08b-4920-8455-118d79eea646.vep.vcf.gz	5a5047c821195d35ba8a63426ca4f67a	1915540	released
34236238-c7da-4895-bc66-49ce712d63dd	34236238-c7da-4895-bc66-49ce712d63dd.vep.vcf.gz	1c994c07e4b4dd5d175c5730fefd406d	1351212	released
0b1db6f4-ed1e-436b-84b1-def9ef9d4095	0b1db6f4-ed1e-436b-84b1-def9ef9d4095.vep.vcf.gz	a23f832848763711d43d27ef7e3b14f7	1126144	released
3349262b-ef49-4cea-b4c9-44396a0f75dc	3349262b-ef49-4cea-b4c9-44396a0f75dc.vep.vcf.gz	c8093065d53fb93127db7208f8cffed5	4307682	released
a5047145-764b-4820-8f77-cdbd199349c4	a5047145-764b-4820-8f77-cdbd199349c4.vep.vcf.gz	4f384e191062ce40dd5e472d86a9c04a	2159537	released
4d0fd597-ff2b-4438-8dde-506b57d48e2c	4d0fd597-ff2b-4438-8dde-506b57d48e2c.vep.vcf.gz	38b0ae54b1d9ef18468c9b556adc60e4	2416997	released
b4c85206-2fd3-4ac8-a40a-e0aacb7b832e	b4c85206-2fd3-4ac8-a40a-e0aacb7b832e.vep.vcf.gz	7de7f965430d3ec70ccfe91406dfd4d2	1111107	released
783f9262-484f-49d4-a7ec-cf198676e4b6	783f9262-484f-49d4-a7ec-cf198676e4b6.vep.vcf.gz	46c733080672ba1ee3afcb475f31ed5a	3641738	released
44a321ee-e3c6-4392-a766-62a04d2907e0	44a321ee-e3c6-4392-a766-62a04d2907e0.vep.vcf.gz	1eaf4b3770ec66f81f09965b946ab716	1937096	released
8a600651-909e-44fe-af04-36a89b9e0344	8a600651-909e-44fe-af04-36a89b9e0344.vep.vcf.gz	7ea95d439ddb55b9b0e1bd04d618fe9b	2626030	released
6f5528f8-2406-415e-872d-7734144d7ab2	6f5528f8-2406-415e-872d-7734144d7ab2.vep.vcf.gz	df93d0ae403aca8e146043974c4a6bf9	1238094	released
55234cd4-0ef4-46f4-a977-8f47638ac293	55234cd4-0ef4-46f4-a977-8f47638ac293.vep.vcf.gz	635bae4eb839c20dfdf1b02716cc1a5c	1882814	released
793c8d90-af17-4a08-b6b8-fa06f7d9af2c	793c8d90-af17-4a08-b6b8-fa06f7d9af2c.vep.vcf.gz	a1fe9e3f75ae510ebd589dce61dfcaa0	1414589	released
2015489b-11fd-4935-ab7a-b76c0fa1a019	2015489b-11fd-4935-ab7a-b76c0fa1a019.vep.vcf.gz	a60871a8aaa65049d44dfbb0947dbcfa	3242548	released
6ea16dae-b2bd-40ba-ba6f-1d62988b05ee	6ea16dae-b2bd-40ba-ba6f-1d62988b05ee.vep.vcf.gz	f56e24d6a4ea122d3d6ef36ba7e96d51	1233646	released
c782cc06-1f4a-426a-8824-6dffd453a4e8	c782cc06-1f4a-426a-8824-6dffd453a4e8.vep.vcf.gz	650ba4eb6f4e98c41328db0fae8d4dc4	1016976	released
8546526b-b234-4687-ad9b-717e5ab41609	8546526b-b234-4687-ad9b-717e5ab41609.vep.vcf.gz	4e9cf9267280267655a1a2faa72a729e	890500	released
6dfa42fc-7ff2-447b-b48c-9b215025f80f	6dfa42fc-7ff2-447b-b48c-9b215025f80f.vep.vcf.gz	1cee25e8a861adc8ad7a06fe5c10b02a	926408	released
688b2f79-fba6-44d8-9131-437428a14454	688b2f79-fba6-44d8-9131-437428a14454.vep.vcf.gz	43943c36c3e44db579a718c89c70337b	1118913	released
b5c500ee-0d31-4998-923d-fa86f81b47d8	b5c500ee-0d31-4998-923d-fa86f81b47d8.vep.vcf.gz	e3139add02184ea4bf37841270455ebf	827758	released
0150884f-4190-477c-9892-d4058682e93a	0150884f-4190-477c-9892-d4058682e93a.vep.vcf.gz	4e34d5436151f0756ae94343fc094eb5	897097	released
e77be1ae-e9a4-45c1-8043-a6a15bcd535c	e77be1ae-e9a4-45c1-8043-a6a15bcd535c.vep.vcf.gz	a5dc5be0a7a194b7ab18ac208e52856a	1050163	released
3d55898f-cc0b-446b-a2bf-2d815f01739a	3d55898f-cc0b-446b-a2bf-2d815f01739a.vep.vcf.gz	12988cef85b66a49608d3fa6be3b4403	889945	released
cbfecb65-bfba-4b76-8540-188e00eb0452	cbfecb65-bfba-4b76-8540-188e00eb0452.vep.vcf.gz	affe19b8188dbeca9b9992a365f74d2c	699473	released
b5bdf4ca-c88c-42b5-8f14-e883df8d47c7	b5bdf4ca-c88c-42b5-8f14-e883df8d47c7.vep.vcf.gz	f572ab473e2a4b20139addeb10a476a2	868765	released
aa2d278c-9c8c-4140-b911-7d73ca31c801	aa2d278c-9c8c-4140-b911-7d73ca31c801.vep.vcf.gz	22ea0da975f2f1c7f141bd5cc04f6db7	985290	released
b300a9a9-5cf2-4fbd-baee-b92b25efb9c9	b300a9a9-5cf2-4fbd-baee-b92b25efb9c9.vep.vcf.gz	bd07eddd36cdf094c98aaafa434deace	847813	released
3e53d82d-a034-4ee3-95a4-607be5faedcc	3e53d82d-a034-4ee3-95a4-607be5faedcc.vep.vcf.gz	9c14f092594ebfedcab399cf3cff2b0c	1173085	released
ac91ef4b-1f20-46cd-b014-f401913c93cb	ac91ef4b-1f20-46cd-b014-f401913c93cb.vep.vcf.gz	809cd266b20180480153b90a5a91c417	1300250	released
af75126d-6674-4b7f-84e5-92aad86f5401	af75126d-6674-4b7f-84e5-92aad86f5401.vep.vcf.gz	92002d3daf818efe4dfec219a220b7c9	848993	released
8b72384e-3a09-4fdc-93cc-a5560d9b819b	8b72384e-3a09-4fdc-93cc-a5560d9b819b.vep.vcf.gz	2f662601e8bb071d993d4beb99505f02	695753	released
7c4e952a-6f17-4ceb-81d6-0c2d96466085	7c4e952a-6f17-4ceb-81d6-0c2d96466085.vep.vcf.gz	202b06fd896a0490eb6a4539671a0a72	842132	released
97d90b95-db73-4060-a38d-926058dec8db	97d90b95-db73-4060-a38d-926058dec8db.vep.vcf.gz	cd0486f9f0bb7011f9745257151123c6	1195620	released
73afebd2-e5ea-4948-8416-af4ae112484c	73afebd2-e5ea-4948-8416-af4ae112484c.vep.vcf.gz	e45aea935eaa473ae6af63fe69be0c7f	939175	released
9299ba35-4493-42b2-9088-8b78914082d9	9299ba35-4493-42b2-9088-8b78914082d9.vep.vcf.gz	27e7ab03a4aaf2497666c1d728ad5bee	1006326	released
7315d791-ac8e-44a6-963f-7458a9c0ae4c	7315d791-ac8e-44a6-963f-7458a9c0ae4c.vep.vcf.gz	23169505136798624bfc46b60108c799	1097181	released
82b91373-f481-449c-b2d1-7dffb5d94717	82b91373-f481-449c-b2d1-7dffb5d94717.vep.vcf.gz	c52d16ee1910c6d42fbf4f172f85df33	1011864	released
08483afa-5d99-44c4-9e7c-d90298361740	08483afa-5d99-44c4-9e7c-d90298361740.vep.vcf.gz	b2d08d4cac3228ac9e0824c4d572e5ff	1512312	released
e47c0fac-c6db-4fda-a685-dd1e31afc88f	e47c0fac-c6db-4fda-a685-dd1e31afc88f.vep.vcf.gz	49cb3221a3cc2cf52eade255f811583c	820185	released
3003c119-1ca4-4abf-b674-f1508d48bbb1	3003c119-1ca4-4abf-b674-f1508d48bbb1.vep.vcf.gz	5f5beccf0e65a7e12b12a1b8fbc4b39c	1434644	released
92dcd354-eee1-49cd-8c77-5aa3d074585d	92dcd354-eee1-49cd-8c77-5aa3d074585d.vep.vcf.gz	e1052dcb83aca20e147034670c679b7b	991588	released
a67b77aa-b653-4e29-97a1-4674d51f45c9	a67b77aa-b653-4e29-97a1-4674d51f45c9.vep.vcf.gz	2db6b2beb0b558c3f474082ba691320e	938868	released
d96a4c0b-8306-46b0-84d0-6cdbcfaabca7	d96a4c0b-8306-46b0-84d0-6cdbcfaabca7.vep.vcf.gz	3b7a5fcbc61ad1aae224aa9201bb7283	1820842	released
ea1675e8-8e47-4628-8928-99c98b58e590	ea1675e8-8e47-4628-8928-99c98b58e590.vep.vcf.gz	4962f97bc493a198c1cbe0ea8802cbde	1353591	released
be5da8f6-fa8a-44b0-832d-be85baf65f30	be5da8f6-fa8a-44b0-832d-be85baf65f30.vep.vcf.gz	53ecc85239a3c8f442840112ddb19c6c	1770624	released
c263c1d9-ef5a-4971-816a-68898e98705f	c263c1d9-ef5a-4971-816a-68898e98705f.vep.vcf.gz	57ac111224e9f12e474b2e77ada194bf	933359	released
a4e791f2-3583-43e0-a4a6-0fb4e6be6ecf	a4e791f2-3583-43e0-a4a6-0fb4e6be6ecf.vep.vcf.gz	5fab2e3a0cfb29901798fe7032357f66	790714	released
c720d8b1-9ac3-4d94-8322-ccfa1e0e328d	c720d8b1-9ac3-4d94-8322-ccfa1e0e328d.vep.vcf.gz	be9e4e0a25f085d1c8c154cc1fc129ff	847780	released
a768be6a-c6f3-4af6-97a3-02ad9a89be61	a768be6a-c6f3-4af6-97a3-02ad9a89be61.vep.vcf.gz	a916e1d178eec689ce9ef67d5de632cc	787708	released
02cd1905-1891-4206-8754-64e6d6e40f15	02cd1905-1891-4206-8754-64e6d6e40f15.vep.vcf.gz	ccf9d023d29db99142319eab379f1ca9	890348	released
42ff1b24-f31e-411c-91cc-58607047f1d2	42ff1b24-f31e-411c-91cc-58607047f1d2.vep.vcf.gz	7fa2e81d8f1be3bb00accaf2631d03ca	1384838	released
7b2beb89-63ef-4d62-92c7-a3fb7a690f84	7b2beb89-63ef-4d62-92c7-a3fb7a690f84.vep.vcf.gz	cc7e4d82bd848689b067cd746a3763f9	5321225	released
34a8933c-1478-43aa-8375-a56acd0861de	34a8933c-1478-43aa-8375-a56acd0861de.vep.vcf.gz	05683ef1d4bdb37fb5fa97063c4896f4	847892	released
9d59e673-e4e1-4a4a-ac38-cc2e65812bf4	9d59e673-e4e1-4a4a-ac38-cc2e65812bf4.vep.vcf.gz	bc45f89a8e91b932d955bbf21df65bbc	2026780	released
d0911a01-f47a-4fab-b54c-2f777c3ea792	d0911a01-f47a-4fab-b54c-2f777c3ea792.vep.vcf.gz	995a9c7f47ad5d57a87f03e43cc050f8	1772427	released
dd2da872-831e-4467-a4a1-a662f4a09d23	dd2da872-831e-4467-a4a1-a662f4a09d23.vep.vcf.gz	5bafa65d866fcaf21c148e89fa0e333d	1799985	released
ac6f6c1b-9b97-414e-9e5c-b762e7471265	ac6f6c1b-9b97-414e-9e5c-b762e7471265.vep.vcf.gz	944206fe947a39b135b60485c63e1046	1714095	released
9977b81a-b2ab-4ea4-aa57-ea61e6e16aaf	9977b81a-b2ab-4ea4-aa57-ea61e6e16aaf.vep.vcf.gz	a878409d96de281c8048ffd5701fd1ed	1120532	released
2507c1e2-242a-4b8a-ab6c-58c19e7cbe9b	2507c1e2-242a-4b8a-ab6c-58c19e7cbe9b.vep.vcf.gz	ea8cad91a287b808dd6c73a8409812cd	5039511	released
011c3215-2f0a-4e3a-b8e9-31f9fea24617	011c3215-2f0a-4e3a-b8e9-31f9fea24617.vep.vcf.gz	e9c512a634602927d97871d70a36ef1a	1303473	released
ce9fb4df-47b1-477e-9269-2e02c7387561	ce9fb4df-47b1-477e-9269-2e02c7387561.vep.vcf.gz	9721a738eafca10e2ff5627c29bdd668	3838696	released
a43d2118-5afd-487f-b41e-83f9cb40005d	a43d2118-5afd-487f-b41e-83f9cb40005d.vep.vcf.gz	4c784afe078a7e025143f68f4f801981	3864874	released
8150198e-37c9-4823-a916-a147aa24ab3f	8150198e-37c9-4823-a916-a147aa24ab3f.vep.vcf.gz	316bf3275fcd9a1547469526d4a218d2	2072936	released
0ee913e6-3d4a-4140-9b2c-1963e358f6fd	0ee913e6-3d4a-4140-9b2c-1963e358f6fd.vep.vcf.gz	e754aa3c20df4d513a7d652f0c0676ab	1918561	released
05e51aa7-6664-418d-bb5b-dd82cbb67c4f	05e51aa7-6664-418d-bb5b-dd82cbb67c4f.vep.vcf.gz	14447a7ed868a0577f391cc9d8bc3983	1673789	released
90a6120d-a59f-49e7-8957-fe8af57b45fc	90a6120d-a59f-49e7-8957-fe8af57b45fc.vep.vcf.gz	ca72eba442ec49846894fc9b9c81cbe3	1297432	released
0856e236-2a96-4f3d-9941-ff0ad21e79aa	0856e236-2a96-4f3d-9941-ff0ad21e79aa.vep.vcf.gz	837ad0585f23a60b46e599d41563e076	2003819	released
3901bdc3-30b6-4425-8209-9e629175127d	3901bdc3-30b6-4425-8209-9e629175127d.vep.vcf.gz	c7779b80c2b8b6e554d5b156c6fc1db8	1316492	released
e8326890-607d-4bd0-8f11-538a9b12ae7f	e8326890-607d-4bd0-8f11-538a9b12ae7f.vep.vcf.gz	354d55b1815b8efc65885078fec37a37	917705	released
9b56bdf0-d78b-4157-8d39-9df70f6c9c59	9b56bdf0-d78b-4157-8d39-9df70f6c9c59.vep.vcf.gz	8bd89ae96172c4f924ef937a62a55811	3691869	released
6dd30623-e5c3-4611-9ac0-adc16bef7a9f	6dd30623-e5c3-4611-9ac0-adc16bef7a9f.vep.vcf.gz	f7ef4fdf23f9d69aa839c65b0ef52cd6	6795861	released
132aaab2-3083-4599-a74b-4a5b8919d897	132aaab2-3083-4599-a74b-4a5b8919d897.vep.vcf.gz	9da1b6476322becbb76f618b4b9377e8	3765587	released
7414e109-464b-4bd6-96e3-d38471655d0c	7414e109-464b-4bd6-96e3-d38471655d0c.vep.vcf.gz	854e99b3535d53da18d6581d8557c71b	2740513	released
7737e167-e4d7-4dfa-8cae-7c15ed14b9e6	7737e167-e4d7-4dfa-8cae-7c15ed14b9e6.vep.vcf.gz	e60bbc2629dacb8c57b1b88540eb27a4	1782426	released
4f497385-43ed-4c5b-a443-368cad8e919d	4f497385-43ed-4c5b-a443-368cad8e919d.vep.vcf.gz	ca8496567fec76d39cb72467311c70b3	1235273	released
93a89ca1-79ee-498e-8abd-21189afbbfc9	93a89ca1-79ee-498e-8abd-21189afbbfc9.vep.vcf.gz	a0cdfb471316e2a1a30ab5e378856859	5348735	released
060574bb-b7be-4ce4-a7f1-71a454ed7d57	060574bb-b7be-4ce4-a7f1-71a454ed7d57.vep.vcf.gz	6b73b0b69ef0a081d1bbf3a12b8eefa5	1891002	released
d78f5649-4e4a-42f4-8248-42d82ea4b30e	d78f5649-4e4a-42f4-8248-42d82ea4b30e.vep.vcf.gz	7371aa3953f7b768c72d219c3be96bbf	1658951	released
c936271e-4288-46f2-916c-72b7af86697a	c936271e-4288-46f2-916c-72b7af86697a.vep.vcf.gz	8bcc1cfc7d8b9597e6cf8794275cd2ab	2641723	released
4388746c-09a3-4a0f-a2b9-9966693e26b2	4388746c-09a3-4a0f-a2b9-9966693e26b2.vep.vcf.gz	b43b72b1ddf6b2aaa58a6f607a26512f	2077584	released
9e9f8dc1-f649-4bf5-8ccc-e57c0862fc38	9e9f8dc1-f649-4bf5-8ccc-e57c0862fc38.vep.vcf.gz	146343380d1b4ea884a8820576fb8b61	1412081	released
cbe91509-606d-4539-85bb-f0ad72817b1c	cbe91509-606d-4539-85bb-f0ad72817b1c.vep.vcf.gz	98f9087321a84e1abd50b4acab6987bf	1593529	released
8ac04b2a-cf76-490c-aca8-226678a843e9	8ac04b2a-cf76-490c-aca8-226678a843e9.vep.vcf.gz	ba13e901a454d9f70fcdb5a360bb7cae	1790578	released
5c59a2d3-f7b4-4ca2-9fc9-9ef4c19a0a1f	5c59a2d3-f7b4-4ca2-9fc9-9ef4c19a0a1f.vep.vcf.gz	49f23a2bcec05c6c13cfe271a20b1361	1121340	released
6e50acc8-b908-4ccf-b81c-83ed44c66645	6e50acc8-b908-4ccf-b81c-83ed44c66645.vep.vcf.gz	50989acc564b362f5e09d6d247339810	2056615	released
1852d27a-1d34-4df4-935f-31bd89d5753a	1852d27a-1d34-4df4-935f-31bd89d5753a.vep.vcf.gz	20bfcaf44e8b6312a5d8aba36ca79a20	2095984	released
63ff2659-0d13-46a3-ba16-33e547277c11	63ff2659-0d13-46a3-ba16-33e547277c11.vep.vcf.gz	79309fb7bc87a803c7c5d6536f717dd3	1876037	released
647765a8-7a0e-4023-8711-a3d1edfb7205	647765a8-7a0e-4023-8711-a3d1edfb7205.vep.vcf.gz	f89bde696eda64b751d3774d28eef497	4275402	released
f5326ebe-cc79-4766-a433-9967ca30129e	f5326ebe-cc79-4766-a433-9967ca30129e.vep.vcf.gz	ea403ddbe9d27a90e8f6b07832b809e8	1941097	released
887f59fb-5d8b-42fb-b558-9b7f5fb3d274	887f59fb-5d8b-42fb-b558-9b7f5fb3d274.vep.vcf.gz	07c88551ecadb56650717d3798407316	1625678	released
1a19b5d8-4927-48dc-848d-bcdca47b4f5f	1a19b5d8-4927-48dc-848d-bcdca47b4f5f.vep.vcf.gz	be3eee16b3d0656993f6c14645d3ea44	3254906	released
a486081a-19b8-4347-aa63-4d86029c0a29	a486081a-19b8-4347-aa63-4d86029c0a29.vep.vcf.gz	577b4be0f429933fad2b956fe3925329	1381327	released
55c145e0-2672-484f-be68-d76a41776c56	55c145e0-2672-484f-be68-d76a41776c56.vep.vcf.gz	89e33c5d88fa7c059a060c10d75d6ffa	892294	released
8572d035-8a29-4cba-8f22-0244c4f0a4ce	8572d035-8a29-4cba-8f22-0244c4f0a4ce.vep.vcf.gz	5fa3cee9e7790f6e8055f4c4793baa4d	4004796	released
18a41985-9cf4-4eaa-a29a-b09a34a53a99	18a41985-9cf4-4eaa-a29a-b09a34a53a99.vep.vcf.gz	6a93499b5adbd03a5138f7fa5df59a44	3335900	released
900f7dda-55a0-48cf-a9fd-c222cc84f863	900f7dda-55a0-48cf-a9fd-c222cc84f863.vep.vcf.gz	8a000999e139f86c480ed8a4cf5dc0fd	4258386	released
5a4b6d99-1cb9-4254-9da6-ea0c075a139e	5a4b6d99-1cb9-4254-9da6-ea0c075a139e.vep.vcf.gz	013d01c71d0099b95f367076310f4003	2089470	released
9a09f2ae-b5b4-4d02-88a6-75a3f6ba8342	9a09f2ae-b5b4-4d02-88a6-75a3f6ba8342.vep.vcf.gz	9a2b65e092f3954b8c07323fed221194	2669628	released
c4dc45ce-f747-417e-a95c-21042d112070	c4dc45ce-f747-417e-a95c-21042d112070.vep.vcf.gz	3f8ad8b400e7bf225da8300bda0a9dd3	4460247	released
ea89d1a8-b202-49f7-a5d0-851948b31257	ea89d1a8-b202-49f7-a5d0-851948b31257.vep.vcf.gz	8663852a2b83c00bb3056eff45446eb8	1443615	released
2130a26f-2157-4075-820e-a21dd575edd0	2130a26f-2157-4075-820e-a21dd575edd0.vep.vcf.gz	96376edd7087681bcc4bb801eb2ac91f	1543704	released
692a9ba5-d2f0-4f21-81db-4a270f9af2fa	692a9ba5-d2f0-4f21-81db-4a270f9af2fa.vep.vcf.gz	4e4bd229b20963568fef3c65157a4d1b	2191131	released
6c0a4390-6155-48a4-a015-189f27ef2941	6c0a4390-6155-48a4-a015-189f27ef2941.vep.vcf.gz	a801c6cbdc902e59197f9e72fb200ab4	981954	released
e2343522-c374-4cf2-a02e-4fbd625783d4	e2343522-c374-4cf2-a02e-4fbd625783d4.vep.vcf.gz	2d10fd840618b67f3624b9856e553dfc	2174934	released
1ec27ba3-24ea-4061-a0d0-f77d0a16ef1c	1ec27ba3-24ea-4061-a0d0-f77d0a16ef1c.vep.vcf.gz	4d784ffefdf6a34c7832bc6a7356d31d	2164830	released
54c6466a-fe20-4a91-9038-5341f66fcc1c	54c6466a-fe20-4a91-9038-5341f66fcc1c.vep.vcf.gz	5a14cfdb02647e53fb574c5b35cf334d	1682203	released
d113148a-e6ee-4629-8991-3fa54b1eaffa	d113148a-e6ee-4629-8991-3fa54b1eaffa.vep.vcf.gz	f7ed0fcef33cbc93ef5d43257287d311	1525735	released
40cc0222-bd45-4cad-ad22-b70426992b8b	40cc0222-bd45-4cad-ad22-b70426992b8b.vep.vcf.gz	914792ef71e7e989c86795964f7d9454	1457229	released
3bc3de0f-9af4-47de-94d2-b213fb12bb3f	3bc3de0f-9af4-47de-94d2-b213fb12bb3f.vep.vcf.gz	5296b935f63b0b58924e7b12d376c1ae	1273642	released
c3ebb3cd-4ca0-4d70-a65c-367c4ce1fd2e	c3ebb3cd-4ca0-4d70-a65c-367c4ce1fd2e.vep.vcf.gz	071960e5111bf2b48f67b778a1f95006	2270370	released
2b59e6da-083f-4735-8611-04e253430f9d	2b59e6da-083f-4735-8611-04e253430f9d.vep.vcf.gz	9329056bf6bf020efa61a02c16cac6ea	2977228	released
1a214dc0-a55d-45b2-b405-ee79101fa2e9	1a214dc0-a55d-45b2-b405-ee79101fa2e9.vep.vcf.gz	72583bdae023b9f7dd4aea1921e08c5e	2208513	released
ffc1e63e-b26d-4003-9c51-5668bab8e5ae	ffc1e63e-b26d-4003-9c51-5668bab8e5ae.vep.vcf.gz	131db693ad51266eaaeb9e654154714d	1909036	released
7b1fb540-ad75-415a-98b1-130e06cd902c	7b1fb540-ad75-415a-98b1-130e06cd902c.vep.vcf.gz	30017852b15aa90e0f15f2f013f0a7d8	2095475	released
27905c77-36ce-4e61-9258-d4c1cd5d8240	27905c77-36ce-4e61-9258-d4c1cd5d8240.vep.vcf.gz	19853ea06299e39b704ccc4d8d511b9e	1138432	released
4bba4fe5-0c4c-4dba-b994-36e10ca4f29e	4bba4fe5-0c4c-4dba-b994-36e10ca4f29e.vep.vcf.gz	bfdf08bd41452d769b1d824fc5ae10c9	1620883	released
f3e4171f-3ea7-4713-8d9b-90f28a4df07d	f3e4171f-3ea7-4713-8d9b-90f28a4df07d.vep.vcf.gz	6a347d009f1b93ca3fd83c34be4488c0	1644142	released
a5a4a875-b07c-4010-9682-479736d11291	a5a4a875-b07c-4010-9682-479736d11291.vep.vcf.gz	70d48f6efdc8f7fc704dd30b76f09d84	3431771	released
38ec81bf-73a7-4bc7-b358-4a02bee39dd0	38ec81bf-73a7-4bc7-b358-4a02bee39dd0.vep.vcf.gz	2b24ead3f6d390aeee00fe67b0c4cae2	1206846	released
13bf3dcb-c452-4c14-bf74-d63c82dbc207	13bf3dcb-c452-4c14-bf74-d63c82dbc207.vep.vcf.gz	ba31fc2ba6347b07cda4dc8bd43c2bcf	3566818	released
0a3bbb56-5095-4bd7-b4c4-d240b7bc8e96	0a3bbb56-5095-4bd7-b4c4-d240b7bc8e96.vep.vcf.gz	4a6ebc54dca9a9640fc61b4be2372f60	1594346	released
50c2a191-1f28-4952-90fe-d29b37d47a5b	50c2a191-1f28-4952-90fe-d29b37d47a5b.vep.vcf.gz	bbd4a47b55e5a8699aee2e5974f67b62	1361630	released
1526afdc-fe81-481d-9702-2395a212e779	1526afdc-fe81-481d-9702-2395a212e779.vep.vcf.gz	508e6fdb608fd980815c2e22c7851699	1970676	released
fb15f7f2-edc9-4422-8853-2f66cf2a6602	fb15f7f2-edc9-4422-8853-2f66cf2a6602.vep.vcf.gz	a75b2c3686c41b0522de3b08b007ea57	3108499	released
e4735177-2d2e-4ccd-a9b8-4a311fbf9111	e4735177-2d2e-4ccd-a9b8-4a311fbf9111.vep.vcf.gz	ff9a51ce9465721d2af49193c89e19cc	2546547	released
2e46de54-f8fd-4a03-b303-b881cbf3663f	2e46de54-f8fd-4a03-b303-b881cbf3663f.vep.vcf.gz	497561c29d85b92adbbb1a55e92f8739	1765208	released
c119cf8c-5d19-4d4b-9a0c-bda119d17903	c119cf8c-5d19-4d4b-9a0c-bda119d17903.vep.vcf.gz	c4dc53cb9beedf980d3d69a8dc7e551c	22089531	released
078b4549-37c0-4f15-9ab0-a3ebe24514f0	078b4549-37c0-4f15-9ab0-a3ebe24514f0.vep.vcf.gz	dac411c501cefb7bcb3ec69e7419aa62	5027309	released
42ba87f3-5306-4e0d-9a32-05ec0c00b5c3	42ba87f3-5306-4e0d-9a32-05ec0c00b5c3.vep.vcf.gz	f384521608a0c3af56ed557e2d93398a	1709659	released
714027b3-c0e7-41cc-acf5-e230ba9ede48	714027b3-c0e7-41cc-acf5-e230ba9ede48.vep.vcf.gz	2a8ce04343a4da1a064f839f389bc692	1649864	released
1ff4887f-2375-40d3-8b44-d82d83b71004	1ff4887f-2375-40d3-8b44-d82d83b71004.vep.vcf.gz	614fef32ec42c9439635c5f965cc2340	3186666	released
4b7030b8-23f2-484c-936c-d3a07862a10b	4b7030b8-23f2-484c-936c-d3a07862a10b.vep.vcf.gz	504057fd2b6cdc8b2f983151a1168e92	1726268	released
49c1e63b-0c11-40fe-bdc1-c70e991f5acc	49c1e63b-0c11-40fe-bdc1-c70e991f5acc.vep.vcf.gz	fa8c7d64eac3293ec8c212a0e041fc57	1761624	released
62a7b7db-5f40-4298-b7ef-bc6c92542b4f	62a7b7db-5f40-4298-b7ef-bc6c92542b4f.vep.vcf.gz	18290908c103a080f74f9e90d8cd1765	4180497	released
937a8497-2c6a-4469-bb43-90ba8e6131f8	937a8497-2c6a-4469-bb43-90ba8e6131f8.vep.vcf.gz	2496da450779b2b5ba666fe266aa45ed	4595120	released
572aedab-88cf-4bbe-a3c4-f0a06490e342	572aedab-88cf-4bbe-a3c4-f0a06490e342.vep.vcf.gz	63dd87029da32f1b8cbf5d7b8e8d5315	2071121	released
695b4c37-c708-462b-84bd-9aea66e3077d	695b4c37-c708-462b-84bd-9aea66e3077d.vep.vcf.gz	26755d5d3ab4b1803530092d1ce6a357	1751760	released
da2deddc-e864-474e-8b18-6bfbd38c6246	da2deddc-e864-474e-8b18-6bfbd38c6246.vep.vcf.gz	dad9adbdbdf029324454e313035fde08	1726940	released
134c6883-30ef-4403-a380-260c1fc16c58	134c6883-30ef-4403-a380-260c1fc16c58.vep.vcf.gz	93b5ba50790a2daf9c448a104056550c	1535337	released
53760e74-6cc4-42b4-aa8c-37252a2430c0	53760e74-6cc4-42b4-aa8c-37252a2430c0.vep.vcf.gz	c2b09e24321b1f8a1d37676dcc905a99	1825794	released
294956a9-cc6a-4644-9018-d0209a32aeaa	294956a9-cc6a-4644-9018-d0209a32aeaa.vep.vcf.gz	27718d18c4b791ca039fcd77f7f05cb8	19170127	released
7d2f911f-4e49-41fa-a9df-e14becdd7578	7d2f911f-4e49-41fa-a9df-e14becdd7578.vep.vcf.gz	25afdc8c07ddd2df2338f3f59098629f	23632452	released
af5fb1fd-827b-4b5e-9a20-62326504ea75	af5fb1fd-827b-4b5e-9a20-62326504ea75.vep.vcf.gz	23e0fd8b53a76442c13ba7d17e36c49a	1877033	released
d5def249-49c9-4d9b-9a5f-cb9ab9d1c5b7	d5def249-49c9-4d9b-9a5f-cb9ab9d1c5b7.vep.vcf.gz	172b88ebe2ca9934aa10fb907733bc48	1383357	released
cef0ce15-7c3d-4658-a0a9-6702ddb90993	cef0ce15-7c3d-4658-a0a9-6702ddb90993.vep.vcf.gz	c7c92c436a18b68a8704903ce99dc0cc	1756852	released
6652ab1f-0b83-4bf1-affb-e8928b55ac08	6652ab1f-0b83-4bf1-affb-e8928b55ac08.vep.vcf.gz	41909c83eb90b1fabd494186bb7248f1	1724725	released
1234cfea-914c-4369-9708-7863ffaf4ad7	1234cfea-914c-4369-9708-7863ffaf4ad7.vep.vcf.gz	e2378ed2966fb81cd8e1b724113e0267	4073143	released
a67bf8b5-9c36-4b94-9e3b-d5193eb36118	a67bf8b5-9c36-4b94-9e3b-d5193eb36118.vep.vcf.gz	bf25d33bfb2f876c665da1ab67a70ac2	4707088	released
5db461ba-8d96-42f6-8656-20d1bffe9e38	5db461ba-8d96-42f6-8656-20d1bffe9e38.vep.vcf.gz	ffa0cf634a08e230941e2037fe26ad2d	921083	released
c64c535e-08f1-43dd-a588-572e18a2d7f9	c64c535e-08f1-43dd-a588-572e18a2d7f9.vep.vcf.gz	42bfdba9f96fdfb167c7657851018ebc	1402853	released
3f38da2c-baee-4e13-97e7-05b63dfaf92f	3f38da2c-baee-4e13-97e7-05b63dfaf92f.vep.vcf.gz	3d0d5c8386f4f55d941219572e666e30	1500949	released
9da07abf-d995-4eeb-818d-5c782ebefe02	9da07abf-d995-4eeb-818d-5c782ebefe02.vep.vcf.gz	5249e8b71424200f6a9cb610c11004a9	2077792	released
[truncated: 9,386 more rows]
